# Supplementary material for: Morphologic and Aerodynamic Considerations Regarding the Plumed Seeds of Tragopogon pratensis and Their Implications for Seed Dispersal
Source: PLoS One. 2015 May 4;10(5):e0125040. doi: 10.1371/journal.pone.0125040 (PMC4418730; doi:10.1371/journal.pone.0125040)
Supplement: S1 Datasets — (ZIP) [file pone.0125040.s008.zip › Morphological analysis/Read me.txt]

Porosity measurements:

In the PDF the results of the porosity measurements are reported

The folders BW image 0-5,BW image 5-10,BW image 10-15 contain some sample images used for the measurements
