# Supplementary material for: Morphologic and Aerodynamic Considerations Regarding the Plumed Seeds of Tragopogon pratensis and Their Implications for Seed Dispersal
Source: PLoS One. 2015 May 4;10(5):e0125040. doi: 10.1371/journal.pone.0125040 (PMC4418730; doi:10.1371/journal.pone.0125040)
Supplement: S1 Archive — (ZIP) [file pone.0125040.s009.zip]

Archive with 34 entries (27 files):
- drop experiments/
- drop experiments/.DS_Store
- __MACOSX/
- __MACOSX/drop experiments/
- __MACOSX/drop experiments/._.DS_Store
- drop experiments/central/
- drop experiments/central/01.avi
- __MACOSX/drop experiments/central/
- __MACOSX/drop experiments/central/._01.avi
- drop experiments/central/02.avi
- __MACOSX/drop experiments/central/._02.avi
- drop experiments/central/03.avi
- __MACOSX/drop experiments/central/._03.avi
- drop experiments/central/04.avi
- __MACOSX/drop experiments/central/._04.avi
- drop experiments/central/05.avi
- __MACOSX/drop experiments/central/._05.avi
- __MACOSX/drop experiments/._central
- drop experiments/Drop experiments.txt
- __MACOSX/drop experiments/._Drop experiments.txt
- drop experiments/peripheral/
- drop experiments/peripheral/01.avi
- __MACOSX/drop experiments/peripheral/
- __MACOSX/drop experiments/peripheral/._01.avi
- drop experiments/peripheral/02.avi
- __MACOSX/drop experiments/peripheral/._02.avi
- drop experiments/peripheral/03.avi
- __MACOSX/drop experiments/peripheral/._03.avi
- drop experiments/peripheral/04.avi
- __MACOSX/drop experiments/peripheral/._04.avi
- drop experiments/peripheral/05.avi
- __MACOSX/drop experiments/peripheral/._05.avi
- __MACOSX/drop experiments/._peripheral
- __MACOSX/._drop experiments
