# Supplementary material for: Morphologic and Aerodynamic Considerations Regarding the Plumed Seeds of Tragopogon pratensis and Their Implications for Seed Dispersal
Source: PLoS One. 2015 May 4;10(5):e0125040. doi: 10.1371/journal.pone.0125040 (PMC4418730; doi:10.1371/journal.pone.0125040)
Supplement: S1 Archive — (ZIP) [file pone.0125040.s009.zip › drop experiments/Drop experiments.txt]

Mean velocity and Cd of the seeds used in the drop experiments


	Peripheral seeds			Central seeds	
	Velocity m/s	Cd		Velocity m/s	Cd
	0.311	1.16		0.264	1.11
	0.315	1.21		0.284	1.1
	0.326	1.14		0.263	1.47
	0.345	1.24		0.268	1.33
	0.386	1		0.274	1.29
Average	0.3366	1.15		0.2706	1.26
SEM	0.00967626	0.029325757		0.002734959	0.049497475
