# Supplementary material for: Morphologic and Aerodynamic Considerations Regarding the Plumed Seeds of Tragopogon pratensis and Their Implications for Seed Dispersal
Source: PLoS One. 2015 May 4;10(5):e0125040. doi: 10.1371/journal.pone.0125040 (PMC4418730; doi:10.1371/journal.pone.0125040)
Supplement: S2 Archive — (ZIP) [file pone.0125040.s010.zip]

Archive with 20 entries (17 files):
- CFD/
- CFD/2D-Mesh0.msh
- __MACOSX/
- __MACOSX/CFD/
- __MACOSX/CFD/._2D-Mesh0.msh
- CFD/2D-Mesh15.msh
- __MACOSX/CFD/._2D-Mesh15.msh
- CFD/2D-Mesh22.msh
- __MACOSX/CFD/._2D-Mesh22.msh
- CFD/2D-Mesh30.msh
- __MACOSX/CFD/._2D-Mesh30.msh
- CFD/2Daxi-simulation.cfx
- __MACOSX/CFD/._2Daxi-simulation.cfx
- CFD/3D-Mesh-fluidRegionOnly.msh
- __MACOSX/CFD/._3D-Mesh-fluidRegionOnly.msh
- CFD/Read me.txt
- __MACOSX/CFD/._Read me.txt
- CFD/Runs.txt
- __MACOSX/CFD/._Runs.txt
- __MACOSX/._CFD
