# Supplementary material for: Morphologic and Aerodynamic Considerations Regarding the Plumed Seeds of Tragopogon pratensis and Their Implications for Seed Dispersal
Source: PLoS One. 2015 May 4;10(5):e0125040. doi: 10.1371/journal.pone.0125040 (PMC4418730; doi:10.1371/journal.pone.0125040)
Supplement: S2 Archive — (ZIP) [file pone.0125040.s010.zip › CFD/2D-Mesh0.msh]

(0 " Created by : Fluent_V6 Interface Vers. 12.0.1")
(2 2)
(0 "Node Section")
(10 (0 1 6d8a 0 2))
(10 (b 1 6d8a 1 2)
(
-0.09999999747 0
-0.08441399264 0
-0.09999999747 0.0003061224412
-0.08441399264 0.0003061224412
-0.09999999747 0.0006122448825
-0.08441399264 0.0006122448825
-0.09999999747 0.0009183673237
-0.08441399264 0.0009183673237
-0.09999999747 0.001224489765
-0.08441399264 0.001224489765
-0.09999999747 0.001530612206
-0.08441399264 0.001530612206
-0.09999999747 0.001836734647
-0.08441399264 0.001836734647
-0.09999999747 0.002142857089
-0.08441399264 0.002142857089
-0.09999999747 0.00244897953
-0.08441399264 0.00244897953
-0.09999999747 0.002755101971
-0.08441399264 0.002755101971
-0.09999999747 0.003061224412
-0.08441399264 0.003061224412
-0.09999999747 0.003367346854
-0.08441399264 0.003367346854
-0.09999999747 0.003673469295
-0.08441399264 0.003673469295
-0.09999999747 0.003979591736
-0.08441399264 0.003979591736
-0.09999999747 0.004285714177
-0.08441399264 0.004285714177
-0.09999999747 0.004591836619
-0.08441399264 0.004591836619
-0.09999999747 0.00489795906
-0.08441399264 0.00489795906
-0.09999999747 0.005204081501
-0.08441399264 0.005204081501
-0.09999999747 0.005510203942
-0.08441399264 0.005510203942
-0.09999999747 0.005816326384
-0.08441399264 0.005816326384
-0.09999999747 0.006122448825
-0.08441399264 0.006122448825
-0.09999999747 0.006428571266
-0.08441399264 0.006428571266
-0.09999999747 0.006734693707
-0.08441399264 0.006734693707
-0.09999999747 0.007040816149
-0.08441399264 0.007040816149
-0.09999999747 0.00734693859
-0.08441399264 0.00734693859
-0.09999999747 0.007653061031
-0.08441399264 0.007653061031
-0.09999999747 0.007959183472
-0.08441399264 0.007959183472
-0.09999999747 0.008265305914
-0.08441399264 0.008265305914
-0.09999999747 0.008571428355
-0.08441399264 0.008571428355
-0.09999999747 0.008877550796
-0.08441399264 0.008877550796
-0.09999999747 0.009183673237
-0.08441399264 0.009183673237
-0.09999999747 0.009489795679
-0.08441399264 0.009489795679
-0.09999999747 0.00979591812
-0.08441399264 0.00979591812
-0.09999999747 0.01010204056
-0.08441399264 0.01010204056
-0.09999999747 0.010408163
-0.08441399264 0.010408163
-0.09999999747 0.01071428544
-0.08441399264 0.01071428544
-0.09999999747 0.01102040788
-0.08441399264 0.01102040788
-0.09999999747 0.01132653033
-0.08441399264 0.01132653033
-0.09999999747 0.01163265277
-0.08441399264 0.01163265277
-0.09999999747 0.01193877521
-0.08441399264 0.01193877521
-0.09999999747 0.01224489765
-0.08441399264 0.01224489765
-0.09999999747 0.01255102009
-0.08441399264 0.01255102009
-0.09999999747 0.01285714253
-0.08441399264 0.01285714253
-0.09999999747 0.01316326497
-0.08441399264 0.01316326497
-0.09999999747 0.01346938741
-0.08441399264 0.01346938741
-0.09999999747 0.01377550986
-0.08441399264 0.01377550986
-0.09999999747 0.0140816323
-0.08441399264 0.0140816323
-0.09999999747 0.01438775474
-0.08441399264 0.01438775474
-0.09999999747 0.01469387718
-0.08441399264 0.01469387718
-0.09999999747 0.01499999962
-0.08441399264 0.01499999962
-0.07257991983 0
-0.07257991983 0.0003061224412
-0.07257991983 0.0006122448825
-0.07257991983 0.0009183673237
-0.07257991983 0.001224489765
-0.07257991983 0.001530612206
-0.07257991983 0.001836734647
-0.07257991983 0.002142857089
-0.07257991983 0.00244897953
-0.07257991983 0.002755101971
-0.07257991983 0.003061224412
-0.07257991983 0.003367346854
-0.07257991983 0.003673469295
-0.07257991983 0.003979591736
-0.07257991983 0.004285714177
-0.07257991983 0.004591836619
-0.07257991983 0.00489795906
-0.07257991983 0.005204081501
-0.07257991983 0.005510203942
-0.07257991983 0.005816326384
-0.07257991983 0.006122448825
-0.07257991983 0.006428571266
-0.07257991983 0.006734693707
-0.07257991983 0.007040816149
-0.07257991983 0.00734693859
-0.07257991983 0.007653061031
-0.07257991983 0.007959183472
-0.07257991983 0.008265305914
-0.07257991983 0.008571428355
-0.07257991983 0.008877550796
-0.07257991983 0.009183673237
-0.07257991983 0.009489795679
-0.07257991983 0.00979591812
-0.07257991983 0.01010204056
-0.07257991983 0.010408163
-0.07257991983 0.01071428544
-0.07257991983 0.01102040788
-0.07257991983 0.01132653033
-0.07257991983 0.01163265277
-0.07257991983 0.01193877521
-0.07257991983 0.01224489765
-0.07257991983 0.01255102009
-0.07257991983 0.01285714253
-0.07257991983 0.01316326497
-0.07257991983 0.01346938741
-0.07257991983 0.01377550986
-0.07257991983 0.0140816323
-0.07257991983 0.01438775474
-0.07257991983 0.01469387718
-0.07257991983 0.01499999962
-0.06359460194 0
-0.06359460194 0.0003061224412
-0.06359460194 0.0006122448825
-0.06359460194 0.0009183673237
-0.06359460194 0.001224489765
-0.06359460194 0.001530612206
-0.06359460194 0.001836734647
-0.06359460194 0.002142857089
-0.06359460194 0.00244897953
-0.06359460194 0.002755101971
-0.06359460194 0.003061224412
-0.06359460194 0.003367346854
-0.06359460194 0.003673469295
-0.06359460194 0.003979591736
-0.06359460194 0.004285714177
-0.06359460194 0.004591836619
-0.06359460194 0.00489795906
-0.06359460194 0.005204081501
-0.06359460194 0.005510203942
-0.06359460194 0.005816326384
-0.06359460194 0.006122448825
-0.06359460194 0.006428571266
-0.06359460194 0.006734693707
-0.06359460194 0.007040816149
-0.06359460194 0.00734693859
-0.06359460194 0.007653061031
-0.06359460194 0.007959183472
-0.06359460194 0.008265305914
-0.06359460194 0.008571428355
-0.06359460194 0.008877550796
-0.06359460194 0.009183673237
-0.06359460194 0.009489795679
-0.06359460194 0.00979591812
-0.06359460194 0.01010204056
-0.06359460194 0.010408163
-0.06359460194 0.01071428544
-0.06359460194 0.01102040788
-0.06359460194 0.01132653033
-0.06359460194 0.01163265277
-0.06359460194 0.01193877521
-0.06359460194 0.01224489765
-0.06359460194 0.01255102009
-0.06359460194 0.01285714253
-0.06359460194 0.01316326497
-0.06359460194 0.01346938741
-0.06359460194 0.01377550986
-0.06359460194 0.0140816323
-0.06359460194 0.01438775474
-0.06359460194 0.01469387718
-0.06359460194 0.01499999962
-0.05677227299 0
-0.05677227299 0.0003061224412
-0.05677227299 0.0006122448825
-0.05677227299 0.0009183673237
-0.05677227299 0.001224489765
-0.05677227299 0.001530612206
-0.05677227299 0.001836734647
-0.05677227299 0.002142857089
-0.05677227299 0.00244897953
-0.05677227299 0.002755101971
-0.05677227299 0.003061224412
-0.05677227299 0.003367346854
-0.05677227299 0.003673469295
-0.05677227299 0.003979591736
-0.05677227299 0.004285714177
-0.05677227299 0.004591836619
-0.05677227299 0.00489795906
-0.05677227299 0.005204081501
-0.05677227299 0.005510203942
-0.05677227299 0.005816326384
-0.05677227299 0.006122448825
-0.05677227299 0.006428571266
-0.05677227299 0.006734693707
-0.05677227299 0.007040816149
-0.05677227299 0.00734693859
-0.05677227299 0.007653061031
-0.05677227299 0.007959183472
-0.05677227299 0.008265305914
-0.05677227299 0.008571428355
-0.05677227299 0.008877550796
-0.05677227299 0.009183673237
-0.05677227299 0.009489795679
-0.05677227299 0.00979591812
-0.05677227299 0.01010204056
-0.05677227299 0.010408163
-0.05677227299 0.01071428544
-0.05677227299 0.01102040788
-0.05677227299 0.01132653033
-0.05677227299 0.01163265277
-0.05677227299 0.01193877521
-0.05677227299 0.01224489765
-0.05677227299 0.01255102009
-0.05677227299 0.01285714253
-0.05677227299 0.01316326497
-0.05677227299 0.01346938741
-0.05677227299 0.01377550986
-0.05677227299 0.0140816323
-0.05677227299 0.01438775474
-0.05677227299 0.01469387718
-0.05677227299 0.01499999962
-0.05159224788 0
-0.05159224788 0.0003061224412
-0.05159224788 0.0006122448825
-0.05159224788 0.0009183673237
-0.05159224788 0.001224489765
-0.05159224788 0.001530612206
-0.05159224788 0.001836734647
-0.05159224788 0.002142857089
-0.05159224788 0.00244897953
-0.05159224788 0.002755101971
-0.05159224788 0.003061224412
-0.05159224788 0.003367346854
-0.05159224788 0.003673469295
-0.05159224788 0.003979591736
-0.05159224788 0.004285714177
-0.05159224788 0.004591836619
-0.05159224788 0.00489795906
-0.05159224788 0.005204081501
-0.05159224788 0.005510203942
-0.05159224788 0.005816326384
-0.05159224788 0.006122448825
-0.05159224788 0.006428571266
-0.05159224788 0.006734693707
-0.05159224788 0.007040816149
-0.05159224788 0.00734693859
-0.05159224788 0.007653061031
-0.05159224788 0.007959183472
-0.05159224788 0.008265305914
-0.05159224788 0.008571428355
-0.05159224788 0.008877550796
-0.05159224788 0.009183673237
-0.05159224788 0.009489795679
-0.05159224788 0.00979591812
-0.05159224788 0.01010204056
-0.05159224788 0.010408163
-0.05159224788 0.01071428544
-0.05159224788 0.01102040788
-0.05159224788 0.01132653033
-0.05159224788 0.01163265277
-0.05159224788 0.01193877521
-0.05159224788 0.01224489765
-0.05159224788 0.01255102009
-0.05159224788 0.01285714253
-0.05159224788 0.01316326497
-0.05159224788 0.01346938741
-0.05159224788 0.01377550986
-0.05159224788 0.0140816323
-0.05159224788 0.01438775474
-0.05159224788 0.01469387718
-0.05159224788 0.01499999962
-0.09999999747 0.01530609961
-0.08441399264 0.01530609961
-0.09999999747 0.01562524366
-0.08441399264 0.01562524366
-0.09999999747 0.0159579876
-0.08441399264 0.0159579876
-0.09999999747 0.01630491099
-0.08441399264 0.01630491099
-0.09999999747 0.01666661807
-0.08441399264 0.01666661807
-0.09999999747 0.01704373882
-0.08441399264 0.01704373882
-0.09999999747 0.01743693008
-0.08441399264 0.01743693008
-0.09999999747 0.01784687666
-0.08441399264 0.01784687666
-0.09999999747 0.01827429258
-0.08441399264 0.01827429258
-0.09999999747 0.01871992227
-0.08441399264 0.01871992227
-0.09999999747 0.01918454189
-0.08441399264 0.01918454189
-0.09999999747 0.01966896066
-0.08441399264 0.01966896066
-0.09999999747 0.0201740223
-0.08441399264 0.0201740223
-0.09999999747 0.02070060647
-0.08441399264 0.02070060647
-0.09999999747 0.02124963035
-0.08441399264 0.02124963035
-0.09999999747 0.02182205015
-0.08441399264 0.02182205015
-0.09999999747 0.02241886287
-0.08441399264 0.02241886287
-0.09999999747 0.02304110799
-0.08441399264 0.02304110799
-0.09999999747 0.02368986926
-0.08441399264 0.02368986926
-0.09999999747 0.02436627664
-0.08441399264 0.02436627664
-0.09999999747 0.02507150823
-0.08441399264 0.02507150823
-0.09999999747 0.02580679235
-0.08441399264 0.02580679235
-0.09999999747 0.02657340963
-0.08441399264 0.02657340963
-0.09999999747 0.0273726953
-0.08441399264 0.0273726953
-0.09999999747 0.02820604148
-0.08441399264 0.02820604148
-0.09999999747 0.02907489961
-0.08441399264 0.02907489961
-0.09999999747 0.029980783
-0.08441399264 0.029980783
-0.09999999747 0.03092526941
-0.08441399264 0.03092526941
-0.09999999747 0.03191000388
-0.08441399264 0.03191000388
-0.09999999747 0.03293670151
-0.08441399264 0.03293670151
-0.09999999747 0.03400715051
-0.08441399264 0.03400715051
-0.09999999747 0.03512321529
-0.08441399264 0.03512321529
-0.09999999747 0.03628683971
-0.08441399264 0.03628683971
-0.09999999747 0.03749999905
-0.08441399264 0.03749999905
-0.07257991983 0.01530609961
-0.07257991983 0.01562524366
-0.07257991983 0.0159579876
-0.07257991983 0.01630491099
-0.07257991983 0.01666661807
-0.07257991983 0.01704373882
-0.07257991983 0.01743693008
-0.07257991983 0.01784687666
-0.07257991983 0.01827429258
-0.07257991983 0.01871992227
-0.07257991983 0.01918454189
-0.07257991983 0.01966896066
-0.07257991983 0.0201740223
-0.07257991983 0.02070060647
-0.07257991983 0.02124963035
-0.07257991983 0.02182205015
-0.07257991983 0.02241886287
-0.07257991983 0.02304110799
-0.07257991983 0.02368986926
-0.07257991983 0.02436627664
-0.07257991983 0.02507150823
-0.07257991983 0.02580679235
-0.07257991983 0.02657340963
-0.07257991983 0.0273726953
-0.07257991983 0.02820604148
-0.07257991983 0.02907489961
-0.07257991983 0.029980783
-0.07257991983 0.03092526941
-0.07257991983 0.03191000388
-0.07257991983 0.03293670151
-0.07257991983 0.03400715051
-0.07257991983 0.03512321529
-0.07257991983 0.03628683971
-0.07257991983 0.03749999905
-0.06359460194 0.01530609961
-0.06359460194 0.01562524366
-0.06359460194 0.0159579876
-0.06359460194 0.01630491099
-0.06359460194 0.01666661807
-0.06359460194 0.01704373882
-0.06359460194 0.01743693008
-0.06359460194 0.01784687666
-0.06359460194 0.01827429258
-0.06359460194 0.01871992227
-0.06359460194 0.01918454189
-0.06359460194 0.01966896066
-0.06359460194 0.0201740223
-0.06359460194 0.02070060647
-0.06359460194 0.02124963035
-0.06359460194 0.02182205015
-0.06359460194 0.02241886287
-0.06359460194 0.02304110799
-0.06359460194 0.02368986926
-0.06359460194 0.02436627664
-0.06359460194 0.02507150823
-0.06359460194 0.02580679235
-0.06359460194 0.02657340963
-0.06359460194 0.0273726953
-0.06359460194 0.02820604148
-0.06359460194 0.02907489961
-0.06359460194 0.029980783
-0.06359460194 0.03092526941
-0.06359460194 0.03191000388
-0.06359460194 0.03293670151
-0.06359460194 0.03400715051
-0.06359460194 0.03512321529
-0.06359460194 0.03628683971
-0.06359460194 0.03749999905
-0.05677227299 0.01530609961
-0.05677227299 0.01562524366
-0.05677227299 0.0159579876
-0.05677227299 0.01630491099
-0.05677227299 0.01666661807
-0.05677227299 0.01704373882
-0.05677227299 0.01743693008
-0.05677227299 0.01784687666
-0.05677227299 0.01827429258
-0.05677227299 0.01871992227
-0.05677227299 0.01918454189
-0.05677227299 0.01966896066
-0.05677227299 0.0201740223
-0.05677227299 0.02070060647
-0.05677227299 0.02124963035
-0.05677227299 0.02182205015
-0.05677227299 0.02241886287
-0.05677227299 0.02304110799
-0.05677227299 0.02368986926
-0.05677227299 0.02436627664
-0.05677227299 0.02507150823
-0.05677227299 0.02580679235
-0.05677227299 0.02657340963
-0.05677227299 0.0273726953
-0.05677227299 0.02820604148
-0.05677227299 0.02907489961
-0.05677227299 0.029980783
-0.05677227299 0.03092526941
-0.05677227299 0.03191000388
-0.05677227299 0.03293670151
-0.05677227299 0.03400715051
-0.05677227299 0.03512321529
-0.05677227299 0.03628683971
-0.05677227299 0.03749999905
-0.05159224788 0.01530609961
-0.05159224788 0.01562524366
-0.05159224788 0.0159579876
-0.05159224788 0.01630491099
-0.05159224788 0.01666661807
-0.05159224788 0.01704373882
-0.05159224788 0.01743693008
-0.05159224788 0.01784687666
-0.05159224788 0.01827429258
-0.05159224788 0.01871992227
-0.05159224788 0.01918454189
-0.05159224788 0.01966896066
-0.05159224788 0.0201740223
-0.05159224788 0.02070060647
-0.05159224788 0.02124963035
-0.05159224788 0.02182205015
-0.05159224788 0.02241886287
-0.05159224788 0.02304110799
-0.05159224788 0.02368986926
-0.05159224788 0.02436627664
-0.05159224788 0.02507150823
-0.05159224788 0.02580679235
-0.05159224788 0.02657340963
-0.05159224788 0.0273726953
-0.05159224788 0.02820604148
-0.05159224788 0.02907489961
-0.05159224788 0.029980783
-0.05159224788 0.03092526941
-0.05159224788 0.03191000388
-0.05159224788 0.03293670151
-0.05159224788 0.03400715051
-0.05159224788 0.03512321529
-0.05159224788 0.03628683971
-0.05159224788 0.03749999905
-0.09999999747 0.03870999902
-0.08441399264 0.03870999902
-0.09999999747 0.04000906388
-0.08441399264 0.04000906388
-0.09999999747 0.04140374946
-0.08441399264 0.04140374946
-0.09999999747 0.04290109414
-0.08441399264 0.04290109414
-0.09999999747 0.0445086544
-0.08441399264 0.0445086544
-0.09999999747 0.0462345429
-0.08441399264 0.0462345429
-0.09999999747 0.04808746948
-0.08441399264 0.04808746948
-0.09999999747 0.05007678508
-0.08441399264 0.05007678508
-0.09999999747 0.05221252891
-0.08441399264 0.05221252891
-0.09999999747 0.05450547919
-0.08441399264 0.05450547919
-0.09999999747 0.05696720746
-0.08441399264 0.05696720746
-0.09999999747 0.05961013702
-0.08441399264 0.05961013702
-0.09999999747 0.06244760561
-0.08441399264 0.06244760561
-0.09999999747 0.06549393275
-0.08441399264 0.06549393275
-0.09999999747 0.06876449194
-0.08441399264 0.06876449194
-0.09999999747 0.07227578832
-0.08441399264 0.07227578832
-0.09999999747 0.07604554192
-0.08441399264 0.07604554192
-0.09999999747 0.08009277709
-0.08441399264 0.08009277709
-0.09999999747 0.08443791851
-0.08441399264 0.08443791851
-0.09999999747 0.08910289426
-0.08441399264 0.08910289426
-0.09999999747 0.0941112465
-0.08441399264 0.0941112465
-0.09999999747 0.09948825028
-0.08441399264 0.09948825028
-0.09999999747 0.105261041
-0.08441399264 0.105261041
-0.09999999747 0.1114587516
-0.08441399264 0.1114587516
-0.09999999747 0.1181126592
-0.08441399264 0.1181126592
-0.09999999747 0.1252563434
-0.08441399264 0.1252563434
-0.09999999747 0.1329258551
-0.08441399264 0.1329258551
-0.09999999747 0.1411598993
-0.08441399264 0.1411598993
-0.09999999747 0.1499999962
-0.08441399264 0.1499999962
-0.07257991983 0.03870999902
-0.07257991983 0.04000906388
-0.07257991983 0.04140374946
-0.07257991983 0.04290109414
-0.07257991983 0.0445086544
-0.07257991983 0.0462345429
-0.07257991983 0.04808746948
-0.07257991983 0.05007678508
-0.07257991983 0.05221252891
-0.07257991983 0.05450547919
-0.07257991983 0.05696720746
-0.07257991983 0.05961013702
-0.07257991983 0.06244760561
-0.07257991983 0.06549393275
-0.07257991983 0.06876449194
-0.07257991983 0.07227578832
-0.07257991983 0.07604554192
-0.07257991983 0.08009277709
-0.07257991983 0.08443791851
-0.07257991983 0.08910289426
-0.07257991983 0.0941112465
-0.07257991983 0.09948825028
-0.07257991983 0.105261041
-0.07257991983 0.1114587516
-0.07257991983 0.1181126592
-0.07257991983 0.1252563434
-0.07257991983 0.1329258551
-0.07257991983 0.1411598993
-0.07257991983 0.1499999962
-0.06359460194 0.03870999902
-0.06359460194 0.04000906388
-0.06359460194 0.04140374946
-0.06359460194 0.04290109414
-0.06359460194 0.0445086544
-0.06359460194 0.0462345429
-0.06359460194 0.04808746948
-0.06359460194 0.05007678508
-0.06359460194 0.05221252891
-0.06359460194 0.05450547919
-0.06359460194 0.05696720746
-0.06359460194 0.05961013702
-0.06359460194 0.06244760561
-0.06359460194 0.06549393275
-0.06359460194 0.06876449194
-0.06359460194 0.07227578832
-0.06359460194 0.07604554192
-0.06359460194 0.08009277709
-0.06359460194 0.08443791851
-0.06359460194 0.08910289426
-0.06359460194 0.0941112465
-0.06359460194 0.09948825028
-0.06359460194 0.105261041
-0.06359460194 0.1114587516
-0.06359460194 0.1181126592
-0.06359460194 0.1252563434
-0.06359460194 0.1329258551
-0.06359460194 0.1411598993
-0.06359460194 0.1499999962
-0.05677227299 0.03870999902
-0.05677227299 0.04000906388
-0.05677227299 0.04140374946
-0.05677227299 0.04290109414
-0.05677227299 0.0445086544
-0.05677227299 0.0462345429
-0.05677227299 0.04808746948
-0.05677227299 0.05007678508
-0.05677227299 0.05221252891
-0.05677227299 0.05450547919
-0.05677227299 0.05696720746
-0.05677227299 0.05961013702
-0.05677227299 0.06244760561
-0.05677227299 0.06549393275
-0.05677227299 0.06876449194
-0.05677227299 0.07227578832
-0.05677227299 0.07604554192
-0.05677227299 0.08009277709
-0.05677227299 0.08443791851
-0.05677227299 0.08910289426
-0.05677227299 0.0941112465
-0.05677227299 0.09948825028
-0.05677227299 0.105261041
-0.05677227299 0.1114587516
-0.05677227299 0.1181126592
-0.05677227299 0.1252563434
-0.05677227299 0.1329258551
-0.05677227299 0.1411598993
-0.05677227299 0.1499999962
-0.05159224788 0.03870999902
-0.05159224788 0.04000906388
-0.05159224788 0.04140374946
-0.05159224788 0.04290109414
-0.05159224788 0.0445086544
-0.05159224788 0.0462345429
-0.05159224788 0.04808746948
-0.05159224788 0.05007678508
-0.05159224788 0.05221252891
-0.05159224788 0.05450547919
-0.05159224788 0.05696720746
-0.05159224788 0.05961013702
-0.05159224788 0.06244760561
-0.05159224788 0.06549393275
-0.05159224788 0.06876449194
-0.05159224788 0.07227578832
-0.05159224788 0.07604554192
-0.05159224788 0.08009277709
-0.05159224788 0.08443791851
-0.05159224788 0.08910289426
-0.05159224788 0.0941112465
-0.05159224788 0.09948825028
-0.05159224788 0.105261041
-0.05159224788 0.1114587516
-0.05159224788 0.1181126592
-0.05159224788 0.1252563434
-0.05159224788 0.1329258551
-0.05159224788 0.1411598993
-0.05159224788 0.1499999962
-0.09999999747 0.158839996
-0.08441399264 0.158839996
-0.09999999747 0.1679361526
-0.08441399264 0.1679361526
-0.09999999747 0.1772958888
-0.08441399264 0.1772958888
-0.09999999747 0.1869268423
-0.08441399264 0.1869268423
-0.09999999747 0.1968368721
-0.08441399264 0.1968368721
-0.09999999747 0.2070340651
-0.08441399264 0.2070340651
-0.09999999747 0.2175267424
-0.08441399264 0.2175267424
-0.09999999747 0.2283234662
-0.08441399264 0.2283234662
-0.09999999747 0.2394330469
-0.08441399264 0.2394330469
-0.09999999747 0.2508645502
-0.08441399264 0.2508645502
-0.09999999747 0.2626273045
-0.08441399264 0.2626273045
-0.09999999747 0.2747309083
-0.08441399264 0.2747309083
-0.09999999747 0.2871852385
-0.08441399264 0.2871852385
-0.09999999747 0.2999999924
-0.08441399264 0.2999999924
-0.07257991983 0.158839996
-0.07257991983 0.1679361526
-0.07257991983 0.1772958888
-0.07257991983 0.1869268423
-0.07257991983 0.1968368721
-0.07257991983 0.2070340651
-0.07257991983 0.2175267424
-0.07257991983 0.2283234662
-0.07257991983 0.2394330469
-0.07257991983 0.2508645502
-0.07257991983 0.2626273045
-0.07257991983 0.2747309083
-0.07257991983 0.2871852385
-0.07257991983 0.2999999924
-0.06359460194 0.158839996
-0.06359460194 0.1679361526
-0.06359460194 0.1772958888
-0.06359460194 0.1869268423
-0.06359460194 0.1968368721
-0.06359460194 0.2070340651
-0.06359460194 0.2175267424
-0.06359460194 0.2283234662
-0.06359460194 0.2394330469
-0.06359460194 0.2508645502
-0.06359460194 0.2626273045
-0.06359460194 0.2747309083
-0.06359460194 0.2871852385
-0.06359460194 0.2999999924
-0.05677227299 0.158839996
-0.05677227299 0.1679361526
-0.05677227299 0.1772958888
-0.05677227299 0.1869268423
-0.05677227299 0.1968368721
-0.05677227299 0.2070340651
-0.05677227299 0.2175267424
-0.05677227299 0.2283234662
-0.05677227299 0.2394330469
-0.05677227299 0.2508645502
-0.05677227299 0.2626273045
-0.05677227299 0.2747309083
-0.05677227299 0.2871852385
-0.05677227299 0.2999999924
-0.05159224788 0.158839996
-0.05159224788 0.1679361526
-0.05159224788 0.1772958888
-0.05159224788 0.1869268423
-0.05159224788 0.1968368721
-0.05159224788 0.2070340651
-0.05159224788 0.2175267424
-0.05159224788 0.2283234662
-0.05159224788 0.2394330469
-0.05159224788 0.2508645502
-0.05159224788 0.2626273045
-0.05159224788 0.2747309083
-0.05159224788 0.2871852385
-0.05159224788 0.2999999924
-0.04640286991 0
-0.04640286991 0.0003061224412
-0.04640286991 0.0006122448825
-0.04640286991 0.0009183673237
-0.04640286991 0.001224489765
-0.04640286991 0.001530612206
-0.04640286991 0.001836734647
-0.04640286991 0.002142857089
-0.04640286991 0.00244897953
-0.04640286991 0.002755101971
-0.04640286991 0.003061224412
-0.04640286991 0.003367346854
-0.04640286991 0.003673469295
-0.04640286991 0.003979591736
-0.04640286991 0.004285714177
-0.04640286991 0.004591836619
-0.04640286991 0.00489795906
-0.04640286991 0.005204081501
-0.04640286991 0.005510203942
-0.04640286991 0.005816326384
-0.04640286991 0.006122448825
-0.04640286991 0.006428571266
-0.04640286991 0.006734693707
-0.04640286991 0.007040816149
-0.04640286991 0.00734693859
-0.04640286991 0.007653061031
-0.04640286991 0.007959183472
-0.04640286991 0.008265305914
-0.04640286991 0.008571428355
-0.04640286991 0.008877550796
-0.04640286991 0.009183673237
-0.04640286991 0.009489795679
-0.04640286991 0.00979591812
-0.04640286991 0.01010204056
-0.04640286991 0.010408163
-0.04640286991 0.01071428544
-0.04640286991 0.01102040788
-0.04640286991 0.01132653033
-0.04640286991 0.01163265277
-0.04640286991 0.01193877521
-0.04640286991 0.01224489765
-0.04640286991 0.01255102009
-0.04640286991 0.01285714253
-0.04640286991 0.01316326497
-0.04640286991 0.01346938741
-0.04640286991 0.01377550986
-0.04640286991 0.0140816323
-0.04640286991 0.01438775474
-0.04640286991 0.01469387718
-0.04640286991 0.01499999962
-0.04173237882 0
-0.04173237882 0.0003061224412
-0.04173237882 0.0006122448825
-0.04173237882 0.0009183673237
-0.04173237882 0.001224489765
-0.04173237882 0.001530612206
-0.04173237882 0.001836734647
-0.04173237882 0.002142857089
-0.04173237882 0.00244897953
-0.04173237882 0.002755101971
-0.04173237882 0.003061224412
-0.04173237882 0.003367346854
-0.04173237882 0.003673469295
-0.04173237882 0.003979591736
-0.04173237882 0.004285714177
-0.04173237882 0.004591836619
-0.04173237882 0.00489795906
-0.04173237882 0.005204081501
-0.04173237882 0.005510203942
-0.04173237882 0.005816326384
-0.04173237882 0.006122448825
-0.04173237882 0.006428571266
-0.04173237882 0.006734693707
-0.04173237882 0.007040816149
-0.04173237882 0.00734693859
-0.04173237882 0.007653061031
-0.04173237882 0.007959183472
-0.04173237882 0.008265305914
-0.04173237882 0.008571428355
-0.04173237882 0.008877550796
-0.04173237882 0.009183673237
-0.04173237882 0.009489795679
-0.04173237882 0.00979591812
-0.04173237882 0.01010204056
-0.04173237882 0.010408163
-0.04173237882 0.01071428544
-0.04173237882 0.01102040788
-0.04173237882 0.01132653033
-0.04173237882 0.01163265277
-0.04173237882 0.01193877521
-0.04173237882 0.01224489765
-0.04173237882 0.01255102009
-0.04173237882 0.01285714253
-0.04173237882 0.01316326497
-0.04173237882 0.01346938741
-0.04173237882 0.01377550986
-0.04173237882 0.0140816323
-0.04173237882 0.01438775474
-0.04173237882 0.01469387718
-0.04173237882 0.01499999962
-0.03752898761 0
-0.03752898761 0.0003061224412
-0.03752898761 0.0006122448825
-0.03752898761 0.0009183673237
-0.03752898761 0.001224489765
-0.03752898761 0.001530612206
-0.03752898761 0.001836734647
-0.03752898761 0.002142857089
-0.03752898761 0.00244897953
-0.03752898761 0.002755101971
-0.03752898761 0.003061224412
-0.03752898761 0.003367346854
-0.03752898761 0.003673469295
-0.03752898761 0.003979591736
-0.03752898761 0.004285714177
-0.03752898761 0.004591836619
-0.03752898761 0.00489795906
-0.03752898761 0.005204081501
-0.03752898761 0.005510203942
-0.03752898761 0.005816326384
-0.03752898761 0.006122448825
-0.03752898761 0.006428571266
-0.03752898761 0.006734693707
-0.03752898761 0.007040816149
-0.03752898761 0.00734693859
-0.03752898761 0.007653061031
-0.03752898761 0.007959183472
-0.03752898761 0.008265305914
-0.03752898761 0.008571428355
-0.03752898761 0.008877550796
-0.03752898761 0.009183673237
-0.03752898761 0.009489795679
-0.03752898761 0.00979591812
-0.03752898761 0.01010204056
-0.03752898761 0.010408163
-0.03752898761 0.01071428544
-0.03752898761 0.01102040788
-0.03752898761 0.01132653033
-0.03752898761 0.01163265277
-0.03752898761 0.01193877521
-0.03752898761 0.01224489765
-0.03752898761 0.01255102009
-0.03752898761 0.01285714253
-0.03752898761 0.01316326497
-0.03752898761 0.01346938741
-0.03752898761 0.01377550986
-0.03752898761 0.0140816323
-0.03752898761 0.01438775474
-0.03752898761 0.01469387718
-0.03752898761 0.01499999962
-0.03374598121 0
-0.03374598121 0.0003061224412
-0.03374598121 0.0006122448825
-0.03374598121 0.0009183673237
-0.03374598121 0.001224489765
-0.03374598121 0.001530612206
-0.03374598121 0.001836734647
-0.03374598121 0.002142857089
-0.03374598121 0.00244897953
-0.03374598121 0.002755101971
-0.03374598121 0.003061224412
-0.03374598121 0.003367346854
-0.03374598121 0.003673469295
-0.03374598121 0.003979591736
-0.03374598121 0.004285714177
-0.03374598121 0.004591836619
-0.03374598121 0.00489795906
-0.03374598121 0.005204081501
-0.03374598121 0.005510203942
-0.03374598121 0.005816326384
-0.03374598121 0.006122448825
-0.03374598121 0.006428571266
-0.03374598121 0.006734693707
-0.03374598121 0.007040816149
-0.03374598121 0.00734693859
-0.03374598121 0.007653061031
-0.03374598121 0.007959183472
-0.03374598121 0.008265305914
-0.03374598121 0.008571428355
-0.03374598121 0.008877550796
-0.03374598121 0.009183673237
-0.03374598121 0.009489795679
-0.03374598121 0.00979591812
-0.03374598121 0.01010204056
-0.03374598121 0.010408163
-0.03374598121 0.01071428544
-0.03374598121 0.01102040788
-0.03374598121 0.01132653033
-0.03374598121 0.01163265277
-0.03374598121 0.01193877521
-0.03374598121 0.01224489765
-0.03374598121 0.01255102009
-0.03374598121 0.01285714253
-0.03374598121 0.01316326497
-0.03374598121 0.01346938741
-0.03374598121 0.01377550986
-0.03374598121 0.0140816323
-0.03374598121 0.01438775474
-0.03374598121 0.01469387718
-0.03374598121 0.01499999962
-0.03034131658 0
-0.03034131658 0.0003061224412
-0.03034131658 0.0006122448825
-0.03034131658 0.0009183673237
-0.03034131658 0.001224489765
-0.03034131658 0.001530612206
-0.03034131658 0.001836734647
-0.03034131658 0.002142857089
-0.03034131658 0.00244897953
-0.03034131658 0.002755101971
-0.03034131658 0.003061224412
-0.03034131658 0.003367346854
-0.03034131658 0.003673469295
-0.03034131658 0.003979591736
-0.03034131658 0.004285714177
-0.03034131658 0.004591836619
-0.03034131658 0.00489795906
-0.03034131658 0.005204081501
-0.03034131658 0.005510203942
-0.03034131658 0.005816326384
-0.03034131658 0.006122448825
-0.03034131658 0.006428571266
-0.03034131658 0.006734693707
-0.03034131658 0.007040816149
-0.03034131658 0.00734693859
-0.03034131658 0.007653061031
-0.03034131658 0.007959183472
-0.03034131658 0.008265305914
-0.03034131658 0.008571428355
-0.03034131658 0.008877550796
-0.03034131658 0.009183673237
-0.03034131658 0.009489795679
-0.03034131658 0.00979591812
-0.03034131658 0.01010204056
-0.03034131658 0.010408163
-0.03034131658 0.01071428544
-0.03034131658 0.01102040788
-0.03034131658 0.01132653033
-0.03034131658 0.01163265277
-0.03034131658 0.01193877521
-0.03034131658 0.01224489765
-0.03034131658 0.01255102009
-0.03034131658 0.01285714253
-0.03034131658 0.01316326497
-0.03034131658 0.01346938741
-0.03034131658 0.01377550986
-0.03034131658 0.0140816323
-0.03034131658 0.01438775474
-0.03034131658 0.01469387718
-0.03034131658 0.01499999962
-0.02727715543 0
-0.02727715543 0.0003061224412
-0.02727715543 0.0006122448825
-0.02727715543 0.0009183673237
-0.02727715543 0.001224489765
-0.02727715543 0.001530612206
-0.02727715543 0.001836734647
-0.02727715543 0.002142857089
-0.02727715543 0.00244897953
-0.02727715543 0.002755101971
-0.02727715543 0.003061224412
-0.02727715543 0.003367346854
-0.02727715543 0.003673469295
-0.02727715543 0.003979591736
-0.02727715543 0.004285714177
-0.02727715543 0.004591836619
-0.02727715543 0.00489795906
-0.02727715543 0.005204081501
-0.02727715543 0.005510203942
-0.02727715543 0.005816326384
-0.02727715543 0.006122448825
-0.02727715543 0.006428571266
-0.02727715543 0.006734693707
-0.02727715543 0.007040816149
-0.02727715543 0.00734693859
-0.02727715543 0.007653061031
-0.02727715543 0.007959183472
-0.02727715543 0.008265305914
-0.02727715543 0.008571428355
-0.02727715543 0.008877550796
-0.02727715543 0.009183673237
-0.02727715543 0.009489795679
-0.02727715543 0.00979591812
-0.02727715543 0.01010204056
-0.02727715543 0.010408163
-0.02727715543 0.01071428544
-0.02727715543 0.01102040788
-0.02727715543 0.01132653033
-0.02727715543 0.01163265277
-0.02727715543 0.01193877521
-0.02727715543 0.01224489765
-0.02727715543 0.01255102009
-0.02727715543 0.01285714253
-0.02727715543 0.01316326497
-0.02727715543 0.01346938741
-0.02727715543 0.01377550986
-0.02727715543 0.0140816323
-0.02727715543 0.01438775474
-0.02727715543 0.01469387718
-0.02727715543 0.01499999962
-0.02451944371 0
-0.02451944371 0.0003061224412
-0.02451944371 0.0006122448825
-0.02451944371 0.0009183673237
-0.02451944371 0.001224489765
-0.02451944371 0.001530612206
-0.02451944371 0.001836734647
-0.02451944371 0.002142857089
-0.02451944371 0.00244897953
-0.02451944371 0.002755101971
-0.02451944371 0.003061224412
-0.02451944371 0.003367346854
-0.02451944371 0.003673469295
-0.02451944371 0.003979591736
-0.02451944371 0.004285714177
-0.02451944371 0.004591836619
-0.02451944371 0.00489795906
-0.02451944371 0.005204081501
-0.02451944371 0.005510203942
-0.02451944371 0.005816326384
-0.02451944371 0.006122448825
-0.02451944371 0.006428571266
-0.02451944371 0.006734693707
-0.02451944371 0.007040816149
-0.02451944371 0.00734693859
-0.02451944371 0.007653061031
-0.02451944371 0.007959183472
-0.02451944371 0.008265305914
-0.02451944371 0.008571428355
-0.02451944371 0.008877550796
-0.02451944371 0.009183673237
-0.02451944371 0.009489795679
-0.02451944371 0.00979591812
-0.02451944371 0.01010204056
-0.02451944371 0.010408163
-0.02451944371 0.01071428544
-0.02451944371 0.01102040788
-0.02451944371 0.01132653033
-0.02451944371 0.01163265277
-0.02451944371 0.01193877521
-0.02451944371 0.01224489765
-0.02451944371 0.01255102009
-0.02451944371 0.01285714253
-0.02451944371 0.01316326497
-0.02451944371 0.01346938741
-0.02451944371 0.01377550986
-0.02451944371 0.0140816323
-0.02451944371 0.01438775474
-0.02451944371 0.01469387718
-0.02451944371 0.01499999962
-0.02203753313 0
-0.02203753313 0.0003061224412
-0.02203753313 0.0006122448825
-0.02203753313 0.0009183673237
-0.02203753313 0.001224489765
-0.02203753313 0.001530612206
-0.02203753313 0.001836734647
-0.02203753313 0.002142857089
-0.02203753313 0.00244897953
-0.02203753313 0.002755101971
-0.02203753313 0.003061224412
-0.02203753313 0.003367346854
-0.02203753313 0.003673469295
-0.02203753313 0.003979591736
-0.02203753313 0.004285714177
-0.02203753313 0.004591836619
-0.02203753313 0.00489795906
-0.02203753313 0.005204081501
-0.02203753313 0.005510203942
-0.02203753313 0.005816326384
-0.02203753313 0.006122448825
-0.02203753313 0.006428571266
-0.02203753313 0.006734693707
-0.02203753313 0.007040816149
-0.02203753313 0.00734693859
-0.02203753313 0.007653061031
-0.02203753313 0.007959183472
-0.02203753313 0.008265305914
-0.02203753313 0.008571428355
-0.02203753313 0.008877550796
-0.02203753313 0.009183673237
-0.02203753313 0.009489795679
-0.02203753313 0.00979591812
-0.02203753313 0.01010204056
-0.02203753313 0.010408163
-0.02203753313 0.01071428544
-0.02203753313 0.01102040788
-0.02203753313 0.01132653033
-0.02203753313 0.01163265277
-0.02203753313 0.01193877521
-0.02203753313 0.01224489765
-0.02203753313 0.01255102009
-0.02203753313 0.01285714253
-0.02203753313 0.01316326497
-0.02203753313 0.01346938741
-0.02203753313 0.01377550986
-0.02203753313 0.0140816323
-0.02203753313 0.01438775474
-0.02203753313 0.01469387718
-0.02203753313 0.01499999962
-0.0198038406 0
-0.0198038406 0.0003061224412
-0.0198038406 0.0006122448825
-0.0198038406 0.0009183673237
-0.0198038406 0.001224489765
-0.0198038406 0.001530612206
-0.0198038406 0.001836734647
-0.0198038406 0.002142857089
-0.0198038406 0.00244897953
-0.0198038406 0.002755101971
-0.0198038406 0.003061224412
-0.0198038406 0.003367346854
-0.0198038406 0.003673469295
-0.0198038406 0.003979591736
-0.0198038406 0.004285714177
-0.0198038406 0.004591836619
-0.0198038406 0.00489795906
-0.0198038406 0.005204081501
-0.0198038406 0.005510203942
-0.0198038406 0.005816326384
-0.0198038406 0.006122448825
-0.0198038406 0.006428571266
-0.0198038406 0.006734693707
-0.0198038406 0.007040816149
-0.0198038406 0.00734693859
-0.0198038406 0.007653061031
-0.0198038406 0.007959183472
-0.0198038406 0.008265305914
-0.0198038406 0.008571428355
-0.0198038406 0.008877550796
-0.0198038406 0.009183673237
-0.0198038406 0.009489795679
-0.0198038406 0.00979591812
-0.0198038406 0.01010204056
-0.0198038406 0.010408163
-0.0198038406 0.01071428544
-0.0198038406 0.01102040788
-0.0198038406 0.01132653033
-0.0198038406 0.01163265277
-0.0198038406 0.01193877521
-0.0198038406 0.01224489765
-0.0198038406 0.01255102009
-0.0198038406 0.01285714253
-0.0198038406 0.01316326497
-0.0198038406 0.01346938741
-0.0198038406 0.01377550986
-0.0198038406 0.0140816323
-0.0198038406 0.01438775474
-0.0198038406 0.01469387718
-0.0198038406 0.01499999962
-0.0177935416 0
-0.0177935416 0.0003061224412
-0.0177935416 0.0006122448825
-0.0177935416 0.0009183673237
-0.0177935416 0.001224489765
-0.0177935416 0.001530612206
-0.0177935416 0.001836734647
-0.0177935416 0.002142857089
-0.0177935416 0.00244897953
-0.0177935416 0.002755101971
-0.0177935416 0.003061224412
-0.0177935416 0.003367346854
-0.0177935416 0.003673469295
-0.0177935416 0.003979591736
-0.0177935416 0.004285714177
-0.0177935416 0.004591836619
-0.0177935416 0.00489795906
-0.0177935416 0.005204081501
-0.0177935416 0.005510203942
-0.0177935416 0.005816326384
-0.0177935416 0.006122448825
-0.0177935416 0.006428571266
-0.0177935416 0.006734693707
-0.0177935416 0.007040816149
-0.0177935416 0.00734693859
-0.0177935416 0.007653061031
-0.0177935416 0.007959183472
-0.0177935416 0.008265305914
-0.0177935416 0.008571428355
-0.0177935416 0.008877550796
-0.0177935416 0.009183673237
-0.0177935416 0.009489795679
-0.0177935416 0.00979591812
-0.0177935416 0.01010204056
-0.0177935416 0.010408163
-0.0177935416 0.01071428544
-0.0177935416 0.01102040788
-0.0177935416 0.01132653033
-0.0177935416 0.01163265277
-0.0177935416 0.01193877521
-0.0177935416 0.01224489765
-0.0177935416 0.01255102009
-0.0177935416 0.01285714253
-0.0177935416 0.01316326497
-0.0177935416 0.01346938741
-0.0177935416 0.01377550986
-0.0177935416 0.0140816323
-0.0177935416 0.01438775474
-0.0177935416 0.01469387718
-0.0177935416 0.01499999962
-0.01598429436 0
-0.01598429436 0.0003061224412
-0.01598429436 0.0006122448825
-0.01598429436 0.0009183673237
-0.01598429436 0.001224489765
-0.01598429436 0.001530612206
-0.01598429436 0.001836734647
-0.01598429436 0.002142857089
-0.01598429436 0.00244897953
-0.01598429436 0.002755101971
-0.01598429436 0.003061224412
-0.01598429436 0.003367346854
-0.01598429436 0.003673469295
-0.01598429436 0.003979591736
-0.01598429436 0.004285714177
-0.01598429436 0.004591836619
-0.01598429436 0.00489795906
-0.01598429436 0.005204081501
-0.01598429436 0.005510203942
-0.01598429436 0.005816326384
-0.01598429436 0.006122448825
-0.01598429436 0.006428571266
-0.01598429436 0.006734693707
-0.01598429436 0.007040816149
-0.01598429436 0.00734693859
-0.01598429436 0.007653061031
-0.01598429436 0.007959183472
-0.01598429436 0.008265305914
-0.01598429436 0.008571428355
-0.01598429436 0.008877550796
-0.01598429436 0.009183673237
-0.01598429436 0.009489795679
-0.01598429436 0.00979591812
-0.01598429436 0.01010204056
-0.01598429436 0.010408163
-0.01598429436 0.01071428544
-0.01598429436 0.01102040788
-0.01598429436 0.01132653033
-0.01598429436 0.01163265277
-0.01598429436 0.01193877521
-0.01598429436 0.01224489765
-0.01598429436 0.01255102009
-0.01598429436 0.01285714253
-0.01598429436 0.01316326497
-0.01598429436 0.01346938741
-0.01598429436 0.01377550986
-0.01598429436 0.0140816323
-0.01598429436 0.01438775474
-0.01598429436 0.01469387718
-0.01598429436 0.01499999962
-0.01435599151 0
-0.01435599151 0.0003061224412
-0.01435599151 0.0006122448825
-0.01435599151 0.0009183673237
-0.01435599151 0.001224489765
-0.01435599151 0.001530612206
-0.01435599151 0.001836734647
-0.01435599151 0.002142857089
-0.01435599151 0.00244897953
-0.01435599151 0.002755101971
-0.01435599151 0.003061224412
-0.01435599151 0.003367346854
-0.01435599151 0.003673469295
-0.01435599151 0.003979591736
-0.01435599151 0.004285714177
-0.01435599151 0.004591836619
-0.01435599151 0.00489795906
-0.01435599151 0.005204081501
-0.01435599151 0.005510203942
-0.01435599151 0.005816326384
-0.01435599151 0.006122448825
-0.01435599151 0.006428571266
-0.01435599151 0.006734693707
-0.01435599151 0.007040816149
-0.01435599151 0.00734693859
-0.01435599151 0.007653061031
-0.01435599151 0.007959183472
-0.01435599151 0.008265305914
-0.01435599151 0.008571428355
-0.01435599151 0.008877550796
-0.01435599151 0.009183673237
-0.01435599151 0.009489795679
-0.01435599151 0.00979591812
-0.01435599151 0.01010204056
-0.01435599151 0.010408163
-0.01435599151 0.01071428544
-0.01435599151 0.01102040788
-0.01435599151 0.01132653033
-0.01435599151 0.01163265277
-0.01435599151 0.01193877521
-0.01435599151 0.01224489765
-0.01435599151 0.01255102009
-0.01435599151 0.01285714253
-0.01435599151 0.01316326497
-0.01435599151 0.01346938741
-0.01435599151 0.01377550986
-0.01435599151 0.0140816323
-0.01435599151 0.01438775474
-0.01435599151 0.01469387718
-0.01435599151 0.01499999962
-0.01289053665 0
-0.01289053665 0.0003061224412
-0.01289053665 0.0006122448825
-0.01289053665 0.0009183673237
-0.01289053665 0.001224489765
-0.01289053665 0.001530612206
-0.01289053665 0.001836734647
-0.01289053665 0.002142857089
-0.01289053665 0.00244897953
-0.01289053665 0.002755101971
-0.01289053665 0.003061224412
-0.01289053665 0.003367346854
-0.01289053665 0.003673469295
-0.01289053665 0.003979591736
-0.01289053665 0.004285714177
-0.01289053665 0.004591836619
-0.01289053665 0.00489795906
-0.01289053665 0.005204081501
-0.01289053665 0.005510203942
-0.01289053665 0.005816326384
-0.01289053665 0.006122448825
-0.01289053665 0.006428571266
-0.01289053665 0.006734693707
-0.01289053665 0.007040816149
-0.01289053665 0.00734693859
-0.01289053665 0.007653061031
-0.01289053665 0.007959183472
-0.01289053665 0.008265305914
-0.01289053665 0.008571428355
-0.01289053665 0.008877550796
-0.01289053665 0.009183673237
-0.01289053665 0.009489795679
-0.01289053665 0.00979591812
-0.01289053665 0.01010204056
-0.01289053665 0.010408163
-0.01289053665 0.01071428544
-0.01289053665 0.01102040788
-0.01289053665 0.01132653033
-0.01289053665 0.01163265277
-0.01289053665 0.01193877521
-0.01289053665 0.01224489765
-0.01289053665 0.01255102009
-0.01289053665 0.01285714253
-0.01289053665 0.01316326497
-0.01289053665 0.01346938741
-0.01289053665 0.01377550986
-0.01289053665 0.0140816323
-0.01289053665 0.01438775474
-0.01289053665 0.01469387718
-0.01289053665 0.01499999962
-0.01157164321 0
-0.01157164321 0.0003061224412
-0.01157164321 0.0006122448825
-0.01157164321 0.0009183673237
-0.01157164321 0.001224489765
-0.01157164321 0.001530612206
-0.01157164321 0.001836734647
-0.01157164321 0.002142857089
-0.01157164321 0.00244897953
-0.01157164321 0.002755101971
-0.01157164321 0.003061224412
-0.01157164321 0.003367346854
-0.01157164321 0.003673469295
-0.01157164321 0.003979591736
-0.01157164321 0.004285714177
-0.01157164321 0.004591836619
-0.01157164321 0.00489795906
-0.01157164321 0.005204081501
-0.01157164321 0.005510203942
-0.01157164321 0.005816326384
-0.01157164321 0.006122448825
-0.01157164321 0.006428571266
-0.01157164321 0.006734693707
-0.01157164321 0.007040816149
-0.01157164321 0.00734693859
-0.01157164321 0.007653061031
-0.01157164321 0.007959183472
-0.01157164321 0.008265305914
-0.01157164321 0.008571428355
-0.01157164321 0.008877550796
-0.01157164321 0.009183673237
-0.01157164321 0.009489795679
-0.01157164321 0.00979591812
-0.01157164321 0.01010204056
-0.01157164321 0.010408163
-0.01157164321 0.01071428544
-0.01157164321 0.01102040788
-0.01157164321 0.01132653033
-0.01157164321 0.01163265277
-0.01157164321 0.01193877521
-0.01157164321 0.01224489765
-0.01157164321 0.01255102009
-0.01157164321 0.01285714253
-0.01157164321 0.01316326497
-0.01157164321 0.01346938741
-0.01157164321 0.01377550986
-0.01157164321 0.0140816323
-0.01157164321 0.01438775474
-0.01157164321 0.01469387718
-0.01157164321 0.01499999962
-0.01038465345 0
-0.01038465345 0.0003061224412
-0.01038465345 0.0006122448825
-0.01038465345 0.0009183673237
-0.01038465345 0.001224489765
-0.01038465345 0.001530612206
-0.01038465345 0.001836734647
-0.01038465345 0.002142857089
-0.01038465345 0.00244897953
-0.01038465345 0.002755101971
-0.01038465345 0.003061224412
-0.01038465345 0.003367346854
-0.01038465345 0.003673469295
-0.01038465345 0.003979591736
-0.01038465345 0.004285714177
-0.01038465345 0.004591836619
-0.01038465345 0.00489795906
-0.01038465345 0.005204081501
-0.01038465345 0.005510203942
-0.01038465345 0.005816326384
-0.01038465345 0.006122448825
-0.01038465345 0.006428571266
-0.01038465345 0.006734693707
-0.01038465345 0.007040816149
-0.01038465345 0.00734693859
-0.01038465345 0.007653061031
-0.01038465345 0.007959183472
-0.01038465345 0.008265305914
-0.01038465345 0.008571428355
-0.01038465345 0.008877550796
-0.01038465345 0.009183673237
-0.01038465345 0.009489795679
-0.01038465345 0.00979591812
-0.01038465345 0.01010204056
-0.01038465345 0.010408163
-0.01038465345 0.01071428544
-0.01038465345 0.01102040788
-0.01038465345 0.01132653033
-0.01038465345 0.01163265277
-0.01038465345 0.01193877521
-0.01038465345 0.01224489765
-0.01038465345 0.01255102009
-0.01038465345 0.01285714253
-0.01038465345 0.01316326497
-0.01038465345 0.01346938741
-0.01038465345 0.01377550986
-0.01038465345 0.0140816323
-0.01038465345 0.01438775474
-0.01038465345 0.01469387718
-0.01038465345 0.01499999962
-0.009316375565 0
-0.009316375565 0.0003061224412
-0.009316375565 0.0006122448825
-0.009316375565 0.0009183673237
-0.009316375565 0.001224489765
-0.009316375565 0.001530612206
-0.009316375565 0.001836734647
-0.009316375565 0.002142857089
-0.009316375565 0.00244897953
-0.009316375565 0.002755101971
-0.009316375565 0.003061224412
-0.009316375565 0.003367346854
-0.009316375565 0.003673469295
-0.009316375565 0.003979591736
-0.009316375565 0.004285714177
-0.009316375565 0.004591836619
-0.009316375565 0.00489795906
-0.009316375565 0.005204081501
-0.009316375565 0.005510203942
-0.009316375565 0.005816326384
-0.009316375565 0.006122448825
-0.009316375565 0.006428571266
-0.009316375565 0.006734693707
-0.009316375565 0.007040816149
-0.009316375565 0.00734693859
-0.009316375565 0.007653061031
-0.009316375565 0.007959183472
-0.009316375565 0.008265305914
-0.009316375565 0.008571428355
-0.009316375565 0.008877550796
-0.009316375565 0.009183673237
-0.009316375565 0.009489795679
-0.009316375565 0.00979591812
-0.009316375565 0.01010204056
-0.009316375565 0.010408163
-0.009316375565 0.01071428544
-0.009316375565 0.01102040788
-0.009316375565 0.01132653033
-0.009316375565 0.01163265277
-0.009316375565 0.01193877521
-0.009316375565 0.01224489765
-0.009316375565 0.01255102009
-0.009316375565 0.01285714253
-0.009316375565 0.01316326497
-0.009316375565 0.01346938741
-0.009316375565 0.01377550986
-0.009316375565 0.0140816323
-0.009316375565 0.01438775474
-0.009316375565 0.01469387718
-0.009316375565 0.01499999962
-0.008354937086 0
-0.008354937086 0.0003061224412
-0.008354937086 0.0006122448825
-0.008354937086 0.0009183673237
-0.008354937086 0.001224489765
-0.008354937086 0.001530612206
-0.008354937086 0.001836734647
-0.008354937086 0.002142857089
-0.008354937086 0.00244897953
-0.008354937086 0.002755101971
-0.008354937086 0.003061224412
-0.008354937086 0.003367346854
-0.008354937086 0.003673469295
-0.008354937086 0.003979591736
-0.008354937086 0.004285714177
-0.008354937086 0.004591836619
-0.008354937086 0.00489795906
-0.008354937086 0.005204081501
-0.008354937086 0.005510203942
-0.008354937086 0.005816326384
-0.008354937086 0.006122448825
-0.008354937086 0.006428571266
-0.008354937086 0.006734693707
-0.008354937086 0.007040816149
-0.008354937086 0.00734693859
-0.008354937086 0.007653061031
-0.008354937086 0.007959183472
-0.008354937086 0.008265305914
-0.008354937086 0.008571428355
-0.008354937086 0.008877550796
-0.008354937086 0.009183673237
-0.008354937086 0.009489795679
-0.008354937086 0.00979591812
-0.008354937086 0.01010204056
-0.008354937086 0.010408163
-0.008354937086 0.01071428544
-0.008354937086 0.01102040788
-0.008354937086 0.01132653033
-0.008354937086 0.01163265277
-0.008354937086 0.01193877521
-0.008354937086 0.01224489765
-0.008354937086 0.01255102009
-0.008354937086 0.01285714253
-0.008354937086 0.01316326497
-0.008354937086 0.01346938741
-0.008354937086 0.01377550986
-0.008354937086 0.0140816323
-0.008354937086 0.01438775474
-0.008354937086 0.01469387718
-0.008354937086 0.01499999962
-0.007489652907 0
-0.007489652907 0.0003061224412
-0.007489652907 0.0006122448825
-0.007489652907 0.0009183673237
-0.007489652907 0.001224489765
-0.007489652907 0.001530612206
-0.007489652907 0.001836734647
-0.007489652907 0.002142857089
-0.007489652907 0.00244897953
-0.007489652907 0.002755101971
-0.007489652907 0.003061224412
-0.007489652907 0.003367346854
-0.007489652907 0.003673469295
-0.007489652907 0.003979591736
-0.007489652907 0.004285714177
-0.007489652907 0.004591836619
-0.007489652907 0.00489795906
-0.007489652907 0.005204081501
-0.007489652907 0.005510203942
-0.007489652907 0.005816326384
-0.007489652907 0.006122448825
-0.007489652907 0.006428571266
-0.007489652907 0.006734693707
-0.007489652907 0.007040816149
-0.007489652907 0.00734693859
-0.007489652907 0.007653061031
-0.007489652907 0.007959183472
-0.007489652907 0.008265305914
-0.007489652907 0.008571428355
-0.007489652907 0.008877550796
-0.007489652907 0.009183673237
-0.007489652907 0.009489795679
-0.007489652907 0.00979591812
-0.007489652907 0.01010204056
-0.007489652907 0.010408163
-0.007489652907 0.01071428544
-0.007489652907 0.01102040788
-0.007489652907 0.01132653033
-0.007489652907 0.01163265277
-0.007489652907 0.01193877521
-0.007489652907 0.01224489765
-0.007489652907 0.01255102009
-0.007489652907 0.01285714253
-0.007489652907 0.01316326497
-0.007489652907 0.01346938741
-0.007489652907 0.01377550986
-0.007489652907 0.0140816323
-0.007489652907 0.01438775474
-0.007489652907 0.01469387718
-0.007489652907 0.01499999962
-0.006710906553 0
-0.006710906553 0.0003061224412
-0.006710906553 0.0006122448825
-0.006710906553 0.0009183673237
-0.006710906553 0.001224489765
-0.006710906553 0.001530612206
-0.006710906553 0.001836734647
-0.006710906553 0.002142857089
-0.006710906553 0.00244897953
-0.006710906553 0.002755101971
-0.006710906553 0.003061224412
-0.006710906553 0.003367346854
-0.006710906553 0.003673469295
-0.006710906553 0.003979591736
-0.006710906553 0.004285714177
-0.006710906553 0.004591836619
-0.006710906553 0.00489795906
-0.006710906553 0.005204081501
-0.006710906553 0.005510203942
-0.006710906553 0.005816326384
-0.006710906553 0.006122448825
-0.006710906553 0.006428571266
-0.006710906553 0.006734693707
-0.006710906553 0.007040816149
-0.006710906553 0.00734693859
-0.006710906553 0.007653061031
-0.006710906553 0.007959183472
-0.006710906553 0.008265305914
-0.006710906553 0.008571428355
-0.006710906553 0.008877550796
-0.006710906553 0.009183673237
-0.006710906553 0.009489795679
-0.006710906553 0.00979591812
-0.006710906553 0.01010204056
-0.006710906553 0.010408163
-0.006710906553 0.01071428544
-0.006710906553 0.01102040788
-0.006710906553 0.01132653033
-0.006710906553 0.01163265277
-0.006710906553 0.01193877521
-0.006710906553 0.01224489765
-0.006710906553 0.01255102009
-0.006710906553 0.01285714253
-0.006710906553 0.01316326497
-0.006710906553 0.01346938741
-0.006710906553 0.01377550986
-0.006710906553 0.0140816323
-0.006710906553 0.01438775474
-0.006710906553 0.01469387718
-0.006710906553 0.01499999962
-0.0060100433 0
-0.0060100433 0.0003061224412
-0.0060100433 0.0006122448825
-0.0060100433 0.0009183673237
-0.0060100433 0.001224489765
-0.0060100433 0.001530612206
-0.0060100433 0.001836734647
-0.0060100433 0.002142857089
-0.0060100433 0.00244897953
-0.0060100433 0.002755101971
-0.0060100433 0.003061224412
-0.0060100433 0.003367346854
-0.0060100433 0.003673469295
-0.0060100433 0.003979591736
-0.0060100433 0.004285714177
-0.0060100433 0.004591836619
-0.0060100433 0.00489795906
-0.0060100433 0.005204081501
-0.0060100433 0.005510203942
-0.0060100433 0.005816326384
-0.0060100433 0.006122448825
-0.0060100433 0.006428571266
-0.0060100433 0.006734693707
-0.0060100433 0.007040816149
-0.0060100433 0.00734693859
-0.0060100433 0.007653061031
-0.0060100433 0.007959183472
-0.0060100433 0.008265305914
-0.0060100433 0.008571428355
-0.0060100433 0.008877550796
-0.0060100433 0.009183673237
-0.0060100433 0.009489795679
-0.0060100433 0.00979591812
-0.0060100433 0.01010204056
-0.0060100433 0.010408163
-0.0060100433 0.01071428544
-0.0060100433 0.01102040788
-0.0060100433 0.01132653033
-0.0060100433 0.01163265277
-0.0060100433 0.01193877521
-0.0060100433 0.01224489765
-0.0060100433 0.01255102009
-0.0060100433 0.01285714253
-0.0060100433 0.01316326497
-0.0060100433 0.01346938741
-0.0060100433 0.01377550986
-0.0060100433 0.0140816323
-0.0060100433 0.01438775474
-0.0060100433 0.01469387718
-0.0060100433 0.01499999962
-0.005379273992 0
-0.005379273992 0.0003061224412
-0.005379273992 0.0006122448825
-0.005379273992 0.0009183673237
-0.005379273992 0.001224489765
-0.005379273992 0.001530612206
-0.005379273992 0.001836734647
-0.005379273992 0.002142857089
-0.005379273992 0.00244897953
-0.005379273992 0.002755101971
-0.005379273992 0.003061224412
-0.005379273992 0.003367346854
-0.005379273992 0.003673469295
-0.005379273992 0.003979591736
-0.005379273992 0.004285714177
-0.005379273992 0.004591836619
-0.005379273992 0.00489795906
-0.005379273992 0.005204081501
-0.005379273992 0.005510203942
-0.005379273992 0.005816326384
-0.005379273992 0.006122448825
-0.005379273992 0.006428571266
-0.005379273992 0.006734693707
-0.005379273992 0.007040816149
-0.005379273992 0.00734693859
-0.005379273992 0.007653061031
-0.005379273992 0.007959183472
-0.005379273992 0.008265305914
-0.005379273992 0.008571428355
-0.005379273992 0.008877550796
-0.005379273992 0.009183673237
-0.005379273992 0.009489795679
-0.005379273992 0.00979591812
-0.005379273992 0.01010204056
-0.005379273992 0.010408163
-0.005379273992 0.01071428544
-0.005379273992 0.01102040788
-0.005379273992 0.01132653033
-0.005379273992 0.01163265277
-0.005379273992 0.01193877521
-0.005379273992 0.01224489765
-0.005379273992 0.01255102009
-0.005379273992 0.01285714253
-0.005379273992 0.01316326497
-0.005379273992 0.01346938741
-0.005379273992 0.01377550986
-0.005379273992 0.0140816323
-0.005379273992 0.01438775474
-0.005379273992 0.01469387718
-0.005379273992 0.01499999962
-0.004811588472 0
-0.004811588472 0.0003061224412
-0.004811588472 0.0006122448825
-0.004811588472 0.0009183673237
-0.004811588472 0.001224489765
-0.004811588472 0.001530612206
-0.004811588472 0.001836734647
-0.004811588472 0.002142857089
-0.004811588472 0.00244897953
-0.004811588472 0.002755101971
-0.004811588472 0.003061224412
-0.004811588472 0.003367346854
-0.004811588472 0.003673469295
-0.004811588472 0.003979591736
-0.004811588472 0.004285714177
-0.004811588472 0.004591836619
-0.004811588472 0.00489795906
-0.004811588472 0.005204081501
-0.004811588472 0.005510203942
-0.004811588472 0.005816326384
-0.004811588472 0.006122448825
-0.004811588472 0.006428571266
-0.004811588472 0.006734693707
-0.004811588472 0.007040816149
-0.004811588472 0.00734693859
-0.004811588472 0.007653061031
-0.004811588472 0.007959183472
-0.004811588472 0.008265305914
-0.004811588472 0.008571428355
-0.004811588472 0.008877550796
-0.004811588472 0.009183673237
-0.004811588472 0.009489795679
-0.004811588472 0.00979591812
-0.004811588472 0.01010204056
-0.004811588472 0.010408163
-0.004811588472 0.01071428544
-0.004811588472 0.01102040788
-0.004811588472 0.01132653033
-0.004811588472 0.01163265277
-0.004811588472 0.01193877521
-0.004811588472 0.01224489765
-0.004811588472 0.01255102009
-0.004811588472 0.01285714253
-0.004811588472 0.01316326497
-0.004811588472 0.01346938741
-0.004811588472 0.01377550986
-0.004811588472 0.0140816323
-0.004811588472 0.01438775474
-0.004811588472 0.01469387718
-0.004811588472 0.01499999962
-0.004300677675 0
-0.004300677675 0.0003061224412
-0.004300677675 0.0006122448825
-0.004300677675 0.0009183673237
-0.004300677675 0.001224489765
-0.004300677675 0.001530612206
-0.004300677675 0.001836734647
-0.004300677675 0.002142857089
-0.004300677675 0.00244897953
-0.004300677675 0.002755101971
-0.004300677675 0.003061224412
-0.004300677675 0.003367346854
-0.004300677675 0.003673469295
-0.004300677675 0.003979591736
-0.004300677675 0.004285714177
-0.004300677675 0.004591836619
-0.004300677675 0.00489795906
-0.004300677675 0.005204081501
-0.004300677675 0.005510203942
-0.004300677675 0.005816326384
-0.004300677675 0.006122448825
-0.004300677675 0.006428571266
-0.004300677675 0.006734693707
-0.004300677675 0.007040816149
-0.004300677675 0.00734693859
-0.004300677675 0.007653061031
-0.004300677675 0.007959183472
-0.004300677675 0.008265305914
-0.004300677675 0.008571428355
-0.004300677675 0.008877550796
-0.004300677675 0.009183673237
-0.004300677675 0.009489795679
-0.004300677675 0.00979591812
-0.004300677675 0.01010204056
-0.004300677675 0.010408163
-0.004300677675 0.01071428544
-0.004300677675 0.01102040788
-0.004300677675 0.01132653033
-0.004300677675 0.01163265277
-0.004300677675 0.01193877521
-0.004300677675 0.01224489765
-0.004300677675 0.01255102009
-0.004300677675 0.01285714253
-0.004300677675 0.01316326497
-0.004300677675 0.01346938741
-0.004300677675 0.01377550986
-0.004300677675 0.0140816323
-0.004300677675 0.01438775474
-0.004300677675 0.01469387718
-0.004300677675 0.01499999962
-0.003840863513 0
-0.003840863513 0.0003061224412
-0.003840863513 0.0006122448825
-0.003840863513 0.0009183673237
-0.003840863513 0.001224489765
-0.003840863513 0.001530612206
-0.003840863513 0.001836734647
-0.003840863513 0.002142857089
-0.003840863513 0.00244897953
-0.003840863513 0.002755101971
-0.003840863513 0.003061224412
-0.003840863513 0.003367346854
-0.003840863513 0.003673469295
-0.003840863513 0.003979591736
-0.003840863513 0.004285714177
-0.003840863513 0.004591836619
-0.003840863513 0.00489795906
-0.003840863513 0.005204081501
-0.003840863513 0.005510203942
-0.003840863513 0.005816326384
-0.003840863513 0.006122448825
-0.003840863513 0.006428571266
-0.003840863513 0.006734693707
-0.003840863513 0.007040816149
-0.003840863513 0.00734693859
-0.003840863513 0.007653061031
-0.003840863513 0.007959183472
-0.003840863513 0.008265305914
-0.003840863513 0.008571428355
-0.003840863513 0.008877550796
-0.003840863513 0.009183673237
-0.003840863513 0.009489795679
-0.003840863513 0.00979591812
-0.003840863513 0.01010204056
-0.003840863513 0.010408163
-0.003840863513 0.01071428544
-0.003840863513 0.01102040788
-0.003840863513 0.01132653033
-0.003840863513 0.01163265277
-0.003840863513 0.01193877521
-0.003840863513 0.01224489765
-0.003840863513 0.01255102009
-0.003840863513 0.01285714253
-0.003840863513 0.01316326497
-0.003840863513 0.01346938741
-0.003840863513 0.01377550986
-0.003840863513 0.0140816323
-0.003840863513 0.01438775474
-0.003840863513 0.01469387718
-0.003840863513 0.01499999962
-0.003427035765 0
-0.003427035765 0.0003061224412
-0.003427035765 0.0006122448825
-0.003427035765 0.0009183673237
-0.003427035765 0.001224489765
-0.003427035765 0.001530612206
-0.003427035765 0.001836734647
-0.003427035765 0.002142857089
-0.003427035765 0.00244897953
-0.003427035765 0.002755101971
-0.003427035765 0.003061224412
-0.003427035765 0.003367346854
-0.003427035765 0.003673469295
-0.003427035765 0.003979591736
-0.003427035765 0.004285714177
-0.003427035765 0.004591836619
-0.003427035765 0.00489795906
-0.003427035765 0.005204081501
-0.003427035765 0.005510203942
-0.003427035765 0.005816326384
-0.003427035765 0.006122448825
-0.003427035765 0.006428571266
-0.003427035765 0.006734693707
-0.003427035765 0.007040816149
-0.003427035765 0.00734693859
-0.003427035765 0.007653061031
-0.003427035765 0.007959183472
-0.003427035765 0.008265305914
-0.003427035765 0.008571428355
-0.003427035765 0.008877550796
-0.003427035765 0.009183673237
-0.003427035765 0.009489795679
-0.003427035765 0.00979591812
-0.003427035765 0.01010204056
-0.003427035765 0.010408163
-0.003427035765 0.01071428544
-0.003427035765 0.01102040788
-0.003427035765 0.01132653033
-0.003427035765 0.01163265277
-0.003427035765 0.01193877521
-0.003427035765 0.01224489765
-0.003427035765 0.01255102009
-0.003427035765 0.01285714253
-0.003427035765 0.01316326497
-0.003427035765 0.01346938741
-0.003427035765 0.01377550986
-0.003427035765 0.0140816323
-0.003427035765 0.01438775474
-0.003427035765 0.01469387718
-0.003427035765 0.01499999962
-0.003054595292 0
-0.003054595292 0.0003061224412
-0.003054595292 0.0006122448825
-0.003054595292 0.0009183673237
-0.003054595292 0.001224489765
-0.003054595292 0.001530612206
-0.003054595292 0.001836734647
-0.003054595292 0.002142857089
-0.003054595292 0.00244897953
-0.003054595292 0.002755101971
-0.003054595292 0.003061224412
-0.003054595292 0.003367346854
-0.003054595292 0.003673469295
-0.003054595292 0.003979591736
-0.003054595292 0.004285714177
-0.003054595292 0.004591836619
-0.003054595292 0.00489795906
-0.003054595292 0.005204081501
-0.003054595292 0.005510203942
-0.003054595292 0.005816326384
-0.003054595292 0.006122448825
-0.003054595292 0.006428571266
-0.003054595292 0.006734693707
-0.003054595292 0.007040816149
-0.003054595292 0.00734693859
-0.003054595292 0.007653061031
-0.003054595292 0.007959183472
-0.003054595292 0.008265305914
-0.003054595292 0.008571428355
-0.003054595292 0.008877550796
-0.003054595292 0.009183673237
-0.003054595292 0.009489795679
-0.003054595292 0.00979591812
-0.003054595292 0.01010204056
-0.003054595292 0.010408163
-0.003054595292 0.01071428544
-0.003054595292 0.01102040788
-0.003054595292 0.01132653033
-0.003054595292 0.01163265277
-0.003054595292 0.01193877521
-0.003054595292 0.01224489765
-0.003054595292 0.01255102009
-0.003054595292 0.01285714253
-0.003054595292 0.01316326497
-0.003054595292 0.01346938741
-0.003054595292 0.01377550986
-0.003054595292 0.0140816323
-0.003054595292 0.01438775474
-0.003054595292 0.01469387718
-0.003054595292 0.01499999962
-0.002719402914 0
-0.002719402914 0.0003061224412
-0.002719402914 0.0006122448825
-0.002719402914 0.0009183673237
-0.002719402914 0.001224489765
-0.002719402914 0.001530612206
-0.002719402914 0.001836734647
-0.002719402914 0.002142857089
-0.002719402914 0.00244897953
-0.002719402914 0.002755101971
-0.002719402914 0.003061224412
-0.002719402914 0.003367346854
-0.002719402914 0.003673469295
-0.002719402914 0.003979591736
-0.002719402914 0.004285714177
-0.002719402914 0.004591836619
-0.002719402914 0.00489795906
-0.002719402914 0.005204081501
-0.002719402914 0.005510203942
-0.002719402914 0.005816326384
-0.002719402914 0.006122448825
-0.002719402914 0.006428571266
-0.002719402914 0.006734693707
-0.002719402914 0.007040816149
-0.002719402914 0.00734693859
-0.002719402914 0.007653061031
-0.002719402914 0.007959183472
-0.002719402914 0.008265305914
-0.002719402914 0.008571428355
-0.002719402914 0.008877550796
-0.002719402914 0.009183673237
-0.002719402914 0.009489795679
-0.002719402914 0.00979591812
-0.002719402914 0.01010204056
-0.002719402914 0.010408163
-0.002719402914 0.01071428544
-0.002719402914 0.01102040788
-0.002719402914 0.01132653033
-0.002719402914 0.01163265277
-0.002719402914 0.01193877521
-0.002719402914 0.01224489765
-0.002719402914 0.01255102009
-0.002719402914 0.01285714253
-0.002719402914 0.01316326497
-0.002719402914 0.01346938741
-0.002719402914 0.01377550986
-0.002719402914 0.0140816323
-0.002719402914 0.01438775474
-0.002719402914 0.01469387718
-0.002719402914 0.01499999962
-0.002417733419 0
-0.002417733419 0.0003061224412
-0.002417733419 0.0006122448825
-0.002417733419 0.0009183673237
-0.002417733419 0.001224489765
-0.002417733419 0.001530612206
-0.002417733419 0.001836734647
-0.002417733419 0.002142857089
-0.002417733419 0.00244897953
-0.002417733419 0.002755101971
-0.002417733419 0.003061224412
-0.002417733419 0.003367346854
-0.002417733419 0.003673469295
-0.002417733419 0.003979591736
-0.002417733419 0.004285714177
-0.002417733419 0.004591836619
-0.002417733419 0.00489795906
-0.002417733419 0.005204081501
-0.002417733419 0.005510203942
-0.002417733419 0.005816326384
-0.002417733419 0.006122448825
-0.002417733419 0.006428571266
-0.002417733419 0.006734693707
-0.002417733419 0.007040816149
-0.002417733419 0.00734693859
-0.002417733419 0.007653061031
-0.002417733419 0.007959183472
-0.002417733419 0.008265305914
-0.002417733419 0.008571428355
-0.002417733419 0.008877550796
-0.002417733419 0.009183673237
-0.002417733419 0.009489795679
-0.002417733419 0.00979591812
-0.002417733419 0.01010204056
-0.002417733419 0.010408163
-0.002417733419 0.01071428544
-0.002417733419 0.01102040788
-0.002417733419 0.01132653033
-0.002417733419 0.01163265277
-0.002417733419 0.01193877521
-0.002417733419 0.01224489765
-0.002417733419 0.01255102009
-0.002417733419 0.01285714253
-0.002417733419 0.01316326497
-0.002417733419 0.01346938741
-0.002417733419 0.01377550986
-0.002417733419 0.0140816323
-0.002417733419 0.01438775474
-0.002417733419 0.01469387718
-0.002417733419 0.01499999962
-0.002146234152 0
-0.002146234152 0.0003061224412
-0.002146234152 0.0006122448825
-0.002146234152 0.0009183673237
-0.002146234152 0.001224489765
-0.002146234152 0.001530612206
-0.002146234152 0.001836734647
-0.002146234152 0.002142857089
-0.002146234152 0.00244897953
-0.002146234152 0.002755101971
-0.002146234152 0.003061224412
-0.002146234152 0.003367346854
-0.002146234152 0.003673469295
-0.002146234152 0.003979591736
-0.002146234152 0.004285714177
-0.002146234152 0.004591836619
-0.002146234152 0.00489795906
-0.002146234152 0.005204081501
-0.002146234152 0.005510203942
-0.002146234152 0.005816326384
-0.002146234152 0.006122448825
-0.002146234152 0.006428571266
-0.002146234152 0.006734693707
-0.002146234152 0.007040816149
-0.002146234152 0.00734693859
-0.002146234152 0.007653061031
-0.002146234152 0.007959183472
-0.002146234152 0.008265305914
-0.002146234152 0.008571428355
-0.002146234152 0.008877550796
-0.002146234152 0.009183673237
-0.002146234152 0.009489795679
-0.002146234152 0.00979591812
-0.002146234152 0.01010204056
-0.002146234152 0.010408163
-0.002146234152 0.01071428544
-0.002146234152 0.01102040788
-0.002146234152 0.01132653033
-0.002146234152 0.01163265277
-0.002146234152 0.01193877521
-0.002146234152 0.01224489765
-0.002146234152 0.01255102009
-0.002146234152 0.01285714253
-0.002146234152 0.01316326497
-0.002146234152 0.01346938741
-0.002146234152 0.01377550986
-0.002146234152 0.0140816323
-0.002146234152 0.01438775474
-0.002146234152 0.01469387718
-0.002146234152 0.01499999962
-0.001901887764 0
-0.001901887764 0.0003061224412
-0.001901887764 0.0006122448825
-0.001901887764 0.0009183673237
-0.001901887764 0.001224489765
-0.001901887764 0.001530612206
-0.001901887764 0.001836734647
-0.001901887764 0.002142857089
-0.001901887764 0.00244897953
-0.001901887764 0.002755101971
-0.001901887764 0.003061224412
-0.001901887764 0.003367346854
-0.001901887764 0.003673469295
-0.001901887764 0.003979591736
-0.001901887764 0.004285714177
-0.001901887764 0.004591836619
-0.001901887764 0.00489795906
-0.001901887764 0.005204081501
-0.001901887764 0.005510203942
-0.001901887764 0.005816326384
-0.001901887764 0.006122448825
-0.001901887764 0.006428571266
-0.001901887764 0.006734693707
-0.001901887764 0.007040816149
-0.001901887764 0.00734693859
-0.001901887764 0.007653061031
-0.001901887764 0.007959183472
-0.001901887764 0.008265305914
-0.001901887764 0.008571428355
-0.001901887764 0.008877550796
-0.001901887764 0.009183673237
-0.001901887764 0.009489795679
-0.001901887764 0.00979591812
-0.001901887764 0.01010204056
-0.001901887764 0.010408163
-0.001901887764 0.01071428544
-0.001901887764 0.01102040788
-0.001901887764 0.01132653033
-0.001901887764 0.01163265277
-0.001901887764 0.01193877521
-0.001901887764 0.01224489765
-0.001901887764 0.01255102009
-0.001901887764 0.01285714253
-0.001901887764 0.01316326497
-0.001901887764 0.01346938741
-0.001901887764 0.01377550986
-0.001901887764 0.0140816323
-0.001901887764 0.01438775474
-0.001901887764 0.01469387718
-0.001901887764 0.01499999962
-0.001681978671 0
-0.001681978671 0.0003061224412
-0.001681978671 0.0006122448825
-0.001681978671 0.0009183673237
-0.001681978671 0.001224489765
-0.001681978671 0.001530612206
-0.001681978671 0.001836734647
-0.001681978671 0.002142857089
-0.001681978671 0.00244897953
-0.001681978671 0.002755101971
-0.001681978671 0.003061224412
-0.001681978671 0.003367346854
-0.001681978671 0.003673469295
-0.001681978671 0.003979591736
-0.001681978671 0.004285714177
-0.001681978671 0.004591836619
-0.001681978671 0.00489795906
-0.001681978671 0.005204081501
-0.001681978671 0.005510203942
-0.001681978671 0.005816326384
-0.001681978671 0.006122448825
-0.001681978671 0.006428571266
-0.001681978671 0.006734693707
-0.001681978671 0.007040816149
-0.001681978671 0.00734693859
-0.001681978671 0.007653061031
-0.001681978671 0.007959183472
-0.001681978671 0.008265305914
-0.001681978671 0.008571428355
-0.001681978671 0.008877550796
-0.001681978671 0.009183673237
-0.001681978671 0.009489795679
-0.001681978671 0.00979591812
-0.001681978671 0.01010204056
-0.001681978671 0.010408163
-0.001681978671 0.01071428544
-0.001681978671 0.01102040788
-0.001681978671 0.01132653033
-0.001681978671 0.01163265277
-0.001681978671 0.01193877521
-0.001681978671 0.01224489765
-0.001681978671 0.01255102009
-0.001681978671 0.01285714253
-0.001681978671 0.01316326497
-0.001681978671 0.01346938741
-0.001681978671 0.01377550986
-0.001681978671 0.0140816323
-0.001681978671 0.01438775474
-0.001681978671 0.01469387718
-0.001681978671 0.01499999962
-0.001484062878 0
-0.001484062878 0.0003061224412
-0.001484062878 0.0006122448825
-0.001484062878 0.0009183673237
-0.001484062878 0.001224489765
-0.001484062878 0.001530612206
-0.001484062878 0.001836734647
-0.001484062878 0.002142857089
-0.001484062878 0.00244897953
-0.001484062878 0.002755101971
-0.001484062878 0.003061224412
-0.001484062878 0.003367346854
-0.001484062878 0.003673469295
-0.001484062878 0.003979591736
-0.001484062878 0.004285714177
-0.001484062878 0.004591836619
-0.001484062878 0.00489795906
-0.001484062878 0.005204081501
-0.001484062878 0.005510203942
-0.001484062878 0.005816326384
-0.001484062878 0.006122448825
-0.001484062878 0.006428571266
-0.001484062878 0.006734693707
-0.001484062878 0.007040816149
-0.001484062878 0.00734693859
-0.001484062878 0.007653061031
-0.001484062878 0.007959183472
-0.001484062878 0.008265305914
-0.001484062878 0.008571428355
-0.001484062878 0.008877550796
-0.001484062878 0.009183673237
-0.001484062878 0.009489795679
-0.001484062878 0.00979591812
-0.001484062878 0.01010204056
-0.001484062878 0.010408163
-0.001484062878 0.01071428544
-0.001484062878 0.01102040788
-0.001484062878 0.01132653033
-0.001484062878 0.01163265277
-0.001484062878 0.01193877521
-0.001484062878 0.01224489765
-0.001484062878 0.01255102009
-0.001484062878 0.01285714253
-0.001484062878 0.01316326497
-0.001484062878 0.01346938741
-0.001484062878 0.01377550986
-0.001484062878 0.0140816323
-0.001484062878 0.01438775474
-0.001484062878 0.01469387718
-0.001484062878 0.01499999962
-0.001305940815 0
-0.001305940815 0.0003061224412
-0.001305940815 0.0006122448825
-0.001305940815 0.0009183673237
-0.001305940815 0.001224489765
-0.001305940815 0.001530612206
-0.001305940815 0.001836734647
-0.001305940815 0.002142857089
-0.001305940815 0.00244897953
-0.001305940815 0.002755101971
-0.001305940815 0.003061224412
-0.001305940815 0.003367346854
-0.001305940815 0.003673469295
-0.001305940815 0.003979591736
-0.001305940815 0.004285714177
-0.001305940815 0.004591836619
-0.001305940815 0.00489795906
-0.001305940815 0.005204081501
-0.001305940815 0.005510203942
-0.001305940815 0.005816326384
-0.001305940815 0.006122448825
-0.001305940815 0.006428571266
-0.001305940815 0.006734693707
-0.001305940815 0.007040816149
-0.001305940815 0.00734693859
-0.001305940815 0.007653061031
-0.001305940815 0.007959183472
-0.001305940815 0.008265305914
-0.001305940815 0.008571428355
-0.001305940815 0.008877550796
-0.001305940815 0.009183673237
-0.001305940815 0.009489795679
-0.001305940815 0.00979591812
-0.001305940815 0.01010204056
-0.001305940815 0.010408163
-0.001305940815 0.01071428544
-0.001305940815 0.01102040788
-0.001305940815 0.01132653033
-0.001305940815 0.01163265277
-0.001305940815 0.01193877521
-0.001305940815 0.01224489765
-0.001305940815 0.01255102009
-0.001305940815 0.01285714253
-0.001305940815 0.01316326497
-0.001305940815 0.01346938741
-0.001305940815 0.01377550986
-0.001305940815 0.0140816323
-0.001305940815 0.01438775474
-0.001305940815 0.01469387718
-0.001305940815 0.01499999962
-0.001145632896 0
-0.001145632896 0.0003061224412
-0.001145632896 0.0006122448825
-0.001145632896 0.0009183673237
-0.001145632896 0.001224489765
-0.001145632896 0.001530612206
-0.001145632896 0.001836734647
-0.001145632896 0.002142857089
-0.001145632896 0.00244897953
-0.001145632896 0.002755101971
-0.001145632896 0.003061224412
-0.001145632896 0.003367346854
-0.001145632896 0.003673469295
-0.001145632896 0.003979591736
-0.001145632896 0.004285714177
-0.001145632896 0.004591836619
-0.001145632896 0.00489795906
-0.001145632896 0.005204081501
-0.001145632896 0.005510203942
-0.001145632896 0.005816326384
-0.001145632896 0.006122448825
-0.001145632896 0.006428571266
-0.001145632896 0.006734693707
-0.001145632896 0.007040816149
-0.001145632896 0.00734693859
-0.001145632896 0.007653061031
-0.001145632896 0.007959183472
-0.001145632896 0.008265305914
-0.001145632896 0.008571428355
-0.001145632896 0.008877550796
-0.001145632896 0.009183673237
-0.001145632896 0.009489795679
-0.001145632896 0.00979591812
-0.001145632896 0.01010204056
-0.001145632896 0.010408163
-0.001145632896 0.01071428544
-0.001145632896 0.01102040788
-0.001145632896 0.01132653033
-0.001145632896 0.01163265277
-0.001145632896 0.01193877521
-0.001145632896 0.01224489765
-0.001145632896 0.01255102009
-0.001145632896 0.01285714253
-0.001145632896 0.01316326497
-0.001145632896 0.01346938741
-0.001145632896 0.01377550986
-0.001145632896 0.0140816323
-0.001145632896 0.01438775474
-0.001145632896 0.01469387718
-0.001145632896 0.01499999962
-0.001001357511 0
-0.001001357511 0.0003061224412
-0.001001357511 0.0006122448825
-0.001001357511 0.0009183673237
-0.001001357511 0.001224489765
-0.001001357511 0.001530612206
-0.001001357511 0.001836734647
-0.001001357511 0.002142857089
-0.001001357511 0.00244897953
-0.001001357511 0.002755101971
-0.001001357511 0.003061224412
-0.001001357511 0.003367346854
-0.001001357511 0.003673469295
-0.001001357511 0.003979591736
-0.001001357511 0.004285714177
-0.001001357511 0.004591836619
-0.001001357511 0.00489795906
-0.001001357511 0.005204081501
-0.001001357511 0.005510203942
-0.001001357511 0.005816326384
-0.001001357511 0.006122448825
-0.001001357511 0.006428571266
-0.001001357511 0.006734693707
-0.001001357511 0.007040816149
-0.001001357511 0.00734693859
-0.001001357511 0.007653061031
-0.001001357511 0.007959183472
-0.001001357511 0.008265305914
-0.001001357511 0.008571428355
-0.001001357511 0.008877550796
-0.001001357511 0.009183673237
-0.001001357511 0.009489795679
-0.001001357511 0.00979591812
-0.001001357511 0.01010204056
-0.001001357511 0.010408163
-0.001001357511 0.01071428544
-0.001001357511 0.01102040788
-0.001001357511 0.01132653033
-0.001001357511 0.01163265277
-0.001001357511 0.01193877521
-0.001001357511 0.01224489765
-0.001001357511 0.01255102009
-0.001001357511 0.01285714253
-0.001001357511 0.01316326497
-0.001001357511 0.01346938741
-0.001001357511 0.01377550986
-0.001001357511 0.0140816323
-0.001001357511 0.01438775474
-0.001001357511 0.01469387718
-0.001001357511 0.01499999962
-0.0008715112335 0
-0.0008715112335 0.0003061224412
-0.0008715112335 0.0006122448825
-0.0008715112335 0.0009183673237
-0.0008715112335 0.001224489765
-0.0008715112335 0.001530612206
-0.0008715112335 0.001836734647
-0.0008715112335 0.002142857089
-0.0008715112335 0.00244897953
-0.0008715112335 0.002755101971
-0.0008715112335 0.003061224412
-0.0008715112335 0.003367346854
-0.0008715112335 0.003673469295
-0.0008715112335 0.003979591736
-0.0008715112335 0.004285714177
-0.0008715112335 0.004591836619
-0.0008715112335 0.00489795906
-0.0008715112335 0.005204081501
-0.0008715112335 0.005510203942
-0.0008715112335 0.005816326384
-0.0008715112335 0.006122448825
-0.0008715112335 0.006428571266
-0.0008715112335 0.006734693707
-0.0008715112335 0.007040816149
-0.0008715112335 0.00734693859
-0.0008715112335 0.007653061031
-0.0008715112335 0.007959183472
-0.0008715112335 0.008265305914
-0.0008715112335 0.008571428355
-0.0008715112335 0.008877550796
-0.0008715112335 0.009183673237
-0.0008715112335 0.009489795679
-0.0008715112335 0.00979591812
-0.0008715112335 0.01010204056
-0.0008715112335 0.010408163
-0.0008715112335 0.01071428544
-0.0008715112335 0.01102040788
-0.0008715112335 0.01132653033
-0.0008715112335 0.01163265277
-0.0008715112335 0.01193877521
-0.0008715112335 0.01224489765
-0.0008715112335 0.01255102009
-0.0008715112335 0.01285714253
-0.0008715112335 0.01316326497
-0.0008715112335 0.01346938741
-0.0008715112335 0.01377550986
-0.0008715112335 0.0140816323
-0.0008715112335 0.01438775474
-0.0008715112335 0.01469387718
-0.0008715112335 0.01499999962
-0.0007546509951 0
-0.0007546509951 0.0003061224412
-0.0007546509951 0.0006122448825
-0.0007546509951 0.0009183673237
-0.0007546509951 0.001224489765
-0.0007546509951 0.001530612206
-0.0007546509951 0.001836734647
-0.0007546509951 0.002142857089
-0.0007546509951 0.00244897953
-0.0007546509951 0.002755101971
-0.0007546509951 0.003061224412
-0.0007546509951 0.003367346854
-0.0007546509951 0.003673469295
-0.0007546509951 0.003979591736
-0.0007546509951 0.004285714177
-0.0007546509951 0.004591836619
-0.0007546509951 0.00489795906
-0.0007546509951 0.005204081501
-0.0007546509951 0.005510203942
-0.0007546509951 0.005816326384
-0.0007546509951 0.006122448825
-0.0007546509951 0.006428571266
-0.0007546509951 0.006734693707
-0.0007546509951 0.007040816149
-0.0007546509951 0.00734693859
-0.0007546509951 0.007653061031
-0.0007546509951 0.007959183472
-0.0007546509951 0.008265305914
-0.0007546509951 0.008571428355
-0.0007546509951 0.008877550796
-0.0007546509951 0.009183673237
-0.0007546509951 0.009489795679
-0.0007546509951 0.00979591812
-0.0007546509951 0.01010204056
-0.0007546509951 0.010408163
-0.0007546509951 0.01071428544
-0.0007546509951 0.01102040788
-0.0007546509951 0.01132653033
-0.0007546509951 0.01163265277
-0.0007546509951 0.01193877521
-0.0007546509951 0.01224489765
-0.0007546509951 0.01255102009
-0.0007546509951 0.01285714253
-0.0007546509951 0.01316326497
-0.0007546509951 0.01346938741
-0.0007546509951 0.01377550986
-0.0007546509951 0.0140816323
-0.0007546509951 0.01438775474
-0.0007546509951 0.01469387718
-0.0007546509951 0.01499999962
-0.0006494780509 0
-0.0006494780509 0.0003061224412
-0.0006494780509 0.0006122448825
-0.0006494780509 0.0009183673237
-0.0006494780509 0.001224489765
-0.0006494780509 0.001530612206
-0.0006494780509 0.001836734647
-0.0006494780509 0.002142857089
-0.0006494780509 0.00244897953
-0.0006494780509 0.002755101971
-0.0006494780509 0.003061224412
-0.0006494780509 0.003367346854
-0.0006494780509 0.003673469295
-0.0006494780509 0.003979591736
-0.0006494780509 0.004285714177
-0.0006494780509 0.004591836619
-0.0006494780509 0.00489795906
-0.0006494780509 0.005204081501
-0.0006494780509 0.005510203942
-0.0006494780509 0.005816326384
-0.0006494780509 0.006122448825
-0.0006494780509 0.006428571266
-0.0006494780509 0.006734693707
-0.0006494780509 0.007040816149
-0.0006494780509 0.00734693859
-0.0006494780509 0.007653061031
-0.0006494780509 0.007959183472
-0.0006494780509 0.008265305914
-0.0006494780509 0.008571428355
-0.0006494780509 0.008877550796
-0.0006494780509 0.009183673237
-0.0006494780509 0.009489795679
-0.0006494780509 0.00979591812
-0.0006494780509 0.01010204056
-0.0006494780509 0.010408163
-0.0006494780509 0.01071428544
-0.0006494780509 0.01102040788
-0.0006494780509 0.01132653033
-0.0006494780509 0.01163265277
-0.0006494780509 0.01193877521
-0.0006494780509 0.01224489765
-0.0006494780509 0.01255102009
-0.0006494780509 0.01285714253
-0.0006494780509 0.01316326497
-0.0006494780509 0.01346938741
-0.0006494780509 0.01377550986
-0.0006494780509 0.0140816323
-0.0006494780509 0.01438775474
-0.0006494780509 0.01469387718
-0.0006494780509 0.01499999962
-0.0005548235446 0
-0.0005548235446 0.0003061224412
-0.0005548235446 0.0006122448825
-0.0005548235446 0.0009183673237
-0.0005548235446 0.001224489765
-0.0005548235446 0.001530612206
-0.0005548235446 0.001836734647
-0.0005548235446 0.002142857089
-0.0005548235446 0.00244897953
-0.0005548235446 0.002755101971
-0.0005548235446 0.003061224412
-0.0005548235446 0.003367346854
-0.0005548235446 0.003673469295
-0.0005548235446 0.003979591736
-0.0005548235446 0.004285714177
-0.0005548235446 0.004591836619
-0.0005548235446 0.00489795906
-0.0005548235446 0.005204081501
-0.0005548235446 0.005510203942
-0.0005548235446 0.005816326384
-0.0005548235446 0.006122448825
-0.0005548235446 0.006428571266
-0.0005548235446 0.006734693707
-0.0005548235446 0.007040816149
-0.0005548235446 0.00734693859
-0.0005548235446 0.007653061031
-0.0005548235446 0.007959183472
-0.0005548235446 0.008265305914
-0.0005548235446 0.008571428355
-0.0005548235446 0.008877550796
-0.0005548235446 0.009183673237
-0.0005548235446 0.009489795679
-0.0005548235446 0.00979591812
-0.0005548235446 0.01010204056
-0.0005548235446 0.010408163
-0.0005548235446 0.01071428544
-0.0005548235446 0.01102040788
-0.0005548235446 0.01132653033
-0.0005548235446 0.01163265277
-0.0005548235446 0.01193877521
-0.0005548235446 0.01224489765
-0.0005548235446 0.01255102009
-0.0005548235446 0.01285714253
-0.0005548235446 0.01316326497
-0.0005548235446 0.01346938741
-0.0005548235446 0.01377550986
-0.0005548235446 0.0140816323
-0.0005548235446 0.01438775474
-0.0005548235446 0.01469387718
-0.0005548235446 0.01499999962
-0.0004696355179 0
-0.0004696355179 0.0003061224412
-0.0004696355179 0.0006122448825
-0.0004696355179 0.0009183673237
-0.0004696355179 0.001224489765
-0.0004696355179 0.001530612206
-0.0004696355179 0.001836734647
-0.0004696355179 0.002142857089
-0.0004696355179 0.00244897953
-0.0004696355179 0.002755101971
-0.0004696355179 0.003061224412
-0.0004696355179 0.003367346854
-0.0004696355179 0.003673469295
-0.0004696355179 0.003979591736
-0.0004696355179 0.004285714177
-0.0004696355179 0.004591836619
-0.0004696355179 0.00489795906
-0.0004696355179 0.005204081501
-0.0004696355179 0.005510203942
-0.0004696355179 0.005816326384
-0.0004696355179 0.006122448825
-0.0004696355179 0.006428571266
-0.0004696355179 0.006734693707
-0.0004696355179 0.007040816149
-0.0004696355179 0.00734693859
-0.0004696355179 0.007653061031
-0.0004696355179 0.007959183472
-0.0004696355179 0.008265305914
-0.0004696355179 0.008571428355
-0.0004696355179 0.008877550796
-0.0004696355179 0.009183673237
-0.0004696355179 0.009489795679
-0.0004696355179 0.00979591812
-0.0004696355179 0.01010204056
-0.0004696355179 0.010408163
-0.0004696355179 0.01071428544
-0.0004696355179 0.01102040788
-0.0004696355179 0.01132653033
-0.0004696355179 0.01163265277
-0.0004696355179 0.01193877521
-0.0004696355179 0.01224489765
-0.0004696355179 0.01255102009
-0.0004696355179 0.01285714253
-0.0004696355179 0.01316326497
-0.0004696355179 0.01346938741
-0.0004696355179 0.01377550986
-0.0004696355179 0.0140816323
-0.0004696355179 0.01438775474
-0.0004696355179 0.01469387718
-0.0004696355179 0.01499999962
-0.0003929672201 0
-0.0003929672201 0.0003061224412
-0.0003929672201 0.0006122448825
-0.0003929672201 0.0009183673237
-0.0003929672201 0.001224489765
-0.0003929672201 0.001530612206
-0.0003929672201 0.001836734647
-0.0003929672201 0.002142857089
-0.0003929672201 0.00244897953
-0.0003929672201 0.002755101971
-0.0003929672201 0.003061224412
-0.0003929672201 0.003367346854
-0.0003929672201 0.003673469295
-0.0003929672201 0.003979591736
-0.0003929672201 0.004285714177
-0.0003929672201 0.004591836619
-0.0003929672201 0.00489795906
-0.0003929672201 0.005204081501
-0.0003929672201 0.005510203942
-0.0003929672201 0.005816326384
-0.0003929672201 0.006122448825
-0.0003929672201 0.006428571266
-0.0003929672201 0.006734693707
-0.0003929672201 0.007040816149
-0.0003929672201 0.00734693859
-0.0003929672201 0.007653061031
-0.0003929672201 0.007959183472
-0.0003929672201 0.008265305914
-0.0003929672201 0.008571428355
-0.0003929672201 0.008877550796
-0.0003929672201 0.009183673237
-0.0003929672201 0.009489795679
-0.0003929672201 0.00979591812
-0.0003929672201 0.01010204056
-0.0003929672201 0.010408163
-0.0003929672201 0.01071428544
-0.0003929672201 0.01102040788
-0.0003929672201 0.01132653033
-0.0003929672201 0.01163265277
-0.0003929672201 0.01193877521
-0.0003929672201 0.01224489765
-0.0003929672201 0.01255102009
-0.0003929672201 0.01285714253
-0.0003929672201 0.01316326497
-0.0003929672201 0.01346938741
-0.0003929672201 0.01377550986
-0.0003929672201 0.0140816323
-0.0003929672201 0.01438775474
-0.0003929672201 0.01469387718
-0.0003929672201 0.01499999962
-0.0003239665854 0
-0.0003239665854 0.0003061224412
-0.0003239665854 0.0006122448825
-0.0003239665854 0.0009183673237
-0.0003239665854 0.001224489765
-0.0003239665854 0.001530612206
-0.0003239665854 0.001836734647
-0.0003239665854 0.002142857089
-0.0003239665854 0.00244897953
-0.0003239665854 0.002755101971
-0.0003239665854 0.003061224412
-0.0003239665854 0.003367346854
-0.0003239665854 0.003673469295
-0.0003239665854 0.003979591736
-0.0003239665854 0.004285714177
-0.0003239665854 0.004591836619
-0.0003239665854 0.00489795906
-0.0003239665854 0.005204081501
-0.0003239665854 0.005510203942
-0.0003239665854 0.005816326384
-0.0003239665854 0.006122448825
-0.0003239665854 0.006428571266
-0.0003239665854 0.006734693707
-0.0003239665854 0.007040816149
-0.0003239665854 0.00734693859
-0.0003239665854 0.007653061031
-0.0003239665854 0.007959183472
-0.0003239665854 0.008265305914
-0.0003239665854 0.008571428355
-0.0003239665854 0.008877550796
-0.0003239665854 0.009183673237
-0.0003239665854 0.009489795679
-0.0003239665854 0.00979591812
-0.0003239665854 0.01010204056
-0.0003239665854 0.010408163
-0.0003239665854 0.01071428544
-0.0003239665854 0.01102040788
-0.0003239665854 0.01132653033
-0.0003239665854 0.01163265277
-0.0003239665854 0.01193877521
-0.0003239665854 0.01224489765
-0.0003239665854 0.01255102009
-0.0003239665854 0.01285714253
-0.0003239665854 0.01316326497
-0.0003239665854 0.01346938741
-0.0003239665854 0.01377550986
-0.0003239665854 0.0140816323
-0.0003239665854 0.01438775474
-0.0003239665854 0.01469387718
-0.0003239665854 0.01499999962
-0.0002618667644 0
-0.0002618667644 0.0003061224412
-0.0002618667644 0.0006122448825
-0.0002618667644 0.0009183673237
-0.0002618667644 0.001224489765
-0.0002618667644 0.001530612206
-0.0002618667644 0.001836734647
-0.0002618667644 0.002142857089
-0.0002618667644 0.00244897953
-0.0002618667644 0.002755101971
-0.0002618667644 0.003061224412
-0.0002618667644 0.003367346854
-0.0002618667644 0.003673469295
-0.0002618667644 0.003979591736
-0.0002618667644 0.004285714177
-0.0002618667644 0.004591836619
-0.0002618667644 0.00489795906
-0.0002618667644 0.005204081501
-0.0002618667644 0.005510203942
-0.0002618667644 0.005816326384
-0.0002618667644 0.006122448825
-0.0002618667644 0.006428571266
-0.0002618667644 0.006734693707
-0.0002618667644 0.007040816149
-0.0002618667644 0.00734693859
-0.0002618667644 0.007653061031
-0.0002618667644 0.007959183472
-0.0002618667644 0.008265305914
-0.0002618667644 0.008571428355
-0.0002618667644 0.008877550796
-0.0002618667644 0.009183673237
-0.0002618667644 0.009489795679
-0.0002618667644 0.00979591812
-0.0002618667644 0.01010204056
-0.0002618667644 0.010408163
-0.0002618667644 0.01071428544
-0.0002618667644 0.01102040788
-0.0002618667644 0.01132653033
-0.0002618667644 0.01163265277
-0.0002618667644 0.01193877521
-0.0002618667644 0.01224489765
-0.0002618667644 0.01255102009
-0.0002618667644 0.01285714253
-0.0002618667644 0.01316326497
-0.0002618667644 0.01346938741
-0.0002618667644 0.01377550986
-0.0002618667644 0.0140816323
-0.0002618667644 0.01438775474
-0.0002618667644 0.01469387718
-0.0002618667644 0.01499999962
-0.0002059776006 0
-0.0002059776006 0.0003061224412
-0.0002059776006 0.0006122448825
-0.0002059776006 0.0009183673237
-0.0002059776006 0.001224489765
-0.0002059776006 0.001530612206
-0.0002059776006 0.001836734647
-0.0002059776006 0.002142857089
-0.0002059776006 0.00244897953
-0.0002059776006 0.002755101971
-0.0002059776006 0.003061224412
-0.0002059776006 0.003367346854
-0.0002059776006 0.003673469295
-0.0002059776006 0.003979591736
-0.0002059776006 0.004285714177
-0.0002059776006 0.004591836619
-0.0002059776006 0.00489795906
-0.0002059776006 0.005204081501
-0.0002059776006 0.005510203942
-0.0002059776006 0.005816326384
-0.0002059776006 0.006122448825
-0.0002059776006 0.006428571266
-0.0002059776006 0.006734693707
-0.0002059776006 0.007040816149
-0.0002059776006 0.00734693859
-0.0002059776006 0.007653061031
-0.0002059776006 0.007959183472
-0.0002059776006 0.008265305914
-0.0002059776006 0.008571428355
-0.0002059776006 0.008877550796
-0.0002059776006 0.009183673237
-0.0002059776006 0.009489795679
-0.0002059776006 0.00979591812
-0.0002059776006 0.01010204056
-0.0002059776006 0.010408163
-0.0002059776006 0.01071428544
-0.0002059776006 0.01102040788
-0.0002059776006 0.01132653033
-0.0002059776006 0.01163265277
-0.0002059776006 0.01193877521
-0.0002059776006 0.01224489765
-0.0002059776006 0.01255102009
-0.0002059776006 0.01285714253
-0.0002059776006 0.01316326497
-0.0002059776006 0.01346938741
-0.0002059776006 0.01377550986
-0.0002059776006 0.0140816323
-0.0002059776006 0.01438775474
-0.0002059776006 0.01469387718
-0.0002059776006 0.01499999962
-0.0001556779608 0
-0.0001556779608 0.0003061224412
-0.0001556779608 0.0006122448825
-0.0001556779608 0.0009183673237
-0.0001556779608 0.001224489765
-0.0001556779608 0.001530612206
-0.0001556779608 0.001836734647
-0.0001556779608 0.002142857089
-0.0001556779608 0.00244897953
-0.0001556779608 0.002755101971
-0.0001556779608 0.003061224412
-0.0001556779608 0.003367346854
-0.0001556779608 0.003673469295
-0.0001556779608 0.003979591736
-0.0001556779608 0.004285714177
-0.0001556779608 0.004591836619
-0.0001556779608 0.00489795906
-0.0001556779608 0.005204081501
-0.0001556779608 0.005510203942
-0.0001556779608 0.005816326384
-0.0001556779608 0.006122448825
-0.0001556779608 0.006428571266
-0.0001556779608 0.006734693707
-0.0001556779608 0.007040816149
-0.0001556779608 0.00734693859
-0.0001556779608 0.007653061031
-0.0001556779608 0.007959183472
-0.0001556779608 0.008265305914
-0.0001556779608 0.008571428355
-0.0001556779608 0.008877550796
-0.0001556779608 0.009183673237
-0.0001556779608 0.009489795679
-0.0001556779608 0.00979591812
-0.0001556779608 0.01010204056
-0.0001556779608 0.010408163
-0.0001556779608 0.01071428544
-0.0001556779608 0.01102040788
-0.0001556779608 0.01132653033
-0.0001556779608 0.01163265277
-0.0001556779608 0.01193877521
-0.0001556779608 0.01224489765
-0.0001556779608 0.01255102009
-0.0001556779608 0.01285714253
-0.0001556779608 0.01316326497
-0.0001556779608 0.01346938741
-0.0001556779608 0.01377550986
-0.0001556779608 0.0140816323
-0.0001556779608 0.01438775474
-0.0001556779608 0.01469387718
-0.0001556779608 0.01499999962
-0.0001104088318 0
-0.0001104088318 0.0003061224412
-0.0001104088318 0.0006122448825
-0.0001104088318 0.0009183673237
-0.0001104088318 0.001224489765
-0.0001104088318 0.001530612206
-0.0001104088318 0.001836734647
-0.0001104088318 0.002142857089
-0.0001104088318 0.00244897953
-0.0001104088318 0.002755101971
-0.0001104088318 0.003061224412
-0.0001104088318 0.003367346854
-0.0001104088318 0.003673469295
-0.0001104088318 0.003979591736
-0.0001104088318 0.004285714177
-0.0001104088318 0.004591836619
-0.0001104088318 0.00489795906
-0.0001104088318 0.005204081501
-0.0001104088318 0.005510203942
-0.0001104088318 0.005816326384
-0.0001104088318 0.006122448825
-0.0001104088318 0.006428571266
-0.0001104088318 0.006734693707
-0.0001104088318 0.007040816149
-0.0001104088318 0.00734693859
-0.0001104088318 0.007653061031
-0.0001104088318 0.007959183472
-0.0001104088318 0.008265305914
-0.0001104088318 0.008571428355
-0.0001104088318 0.008877550796
-0.0001104088318 0.009183673237
-0.0001104088318 0.009489795679
-0.0001104088318 0.00979591812
-0.0001104088318 0.01010204056
-0.0001104088318 0.010408163
-0.0001104088318 0.01071428544
-0.0001104088318 0.01102040788
-0.0001104088318 0.01132653033
-0.0001104088318 0.01163265277
-0.0001104088318 0.01193877521
-0.0001104088318 0.01224489765
-0.0001104088318 0.01255102009
-0.0001104088318 0.01285714253
-0.0001104088318 0.01316326497
-0.0001104088318 0.01346938741
-0.0001104088318 0.01377550986
-0.0001104088318 0.0140816323
-0.0001104088318 0.01438775474
-0.0001104088318 0.01469387718
-0.0001104088318 0.01499999962
-6.966710782e-005 0
-6.966710782e-005 0.0003061224412
-6.966710782e-005 0.0006122448825
-6.966710782e-005 0.0009183673237
-6.966710782e-005 0.001224489765
-6.966710782e-005 0.001530612206
-6.966710782e-005 0.001836734647
-6.966710782e-005 0.002142857089
-6.966710782e-005 0.00244897953
-6.966710782e-005 0.002755101971
-6.966710782e-005 0.003061224412
-6.966710782e-005 0.003367346854
-6.966710782e-005 0.003673469295
-6.966710782e-005 0.003979591736
-6.966710782e-005 0.004285714177
-6.966710782e-005 0.004591836619
-6.966710782e-005 0.00489795906
-6.966710782e-005 0.005204081501
-6.966710782e-005 0.005510203942
-6.966710782e-005 0.005816326384
-6.966710782e-005 0.006122448825
-6.966710782e-005 0.006428571266
-6.966710782e-005 0.006734693707
-6.966710782e-005 0.007040816149
-6.966710782e-005 0.00734693859
-6.966710782e-005 0.007653061031
-6.966710782e-005 0.007959183472
-6.966710782e-005 0.008265305914
-6.966710782e-005 0.008571428355
-6.966710782e-005 0.008877550796
-6.966710782e-005 0.009183673237
-6.966710782e-005 0.009489795679
-6.966710782e-005 0.00979591812
-6.966710782e-005 0.01010204056
-6.966710782e-005 0.010408163
-6.966710782e-005 0.01071428544
-6.966710782e-005 0.01102040788
-6.966710782e-005 0.01132653033
-6.966710782e-005 0.01163265277
-6.966710782e-005 0.01193877521
-6.966710782e-005 0.01224489765
-6.966710782e-005 0.01255102009
-6.966710782e-005 0.01285714253
-6.966710782e-005 0.01316326497
-6.966710782e-005 0.01346938741
-6.966710782e-005 0.01377550986
-6.966710782e-005 0.0140816323
-6.966710782e-005 0.01438775474
-6.966710782e-005 0.01469387718
-6.966710782e-005 0.01499999962
-3.299999917e-005 0
-3.299999917e-005 0.0003061224412
-3.299999917e-005 0.0006122448825
-3.299999917e-005 0.0009183673237
-3.299999917e-005 0.001224489765
-3.299999917e-005 0.001530612206
-3.299999917e-005 0.001836734647
-3.299999917e-005 0.002142857089
-3.299999917e-005 0.00244897953
-3.299999917e-005 0.002755101971
-3.299999917e-005 0.003061224412
-3.299999917e-005 0.003367346854
-3.299999917e-005 0.003673469295
-3.299999917e-005 0.003979591736
-3.299999917e-005 0.004285714177
-3.299999917e-005 0.004591836619
-3.299999917e-005 0.00489795906
-3.299999917e-005 0.005204081501
-3.299999917e-005 0.005510203942
-3.299999917e-005 0.005816326384
-3.299999917e-005 0.006122448825
-3.299999917e-005 0.006428571266
-3.299999917e-005 0.006734693707
-3.299999917e-005 0.007040816149
-3.299999917e-005 0.00734693859
-3.299999917e-005 0.007653061031
-3.299999917e-005 0.007959183472
-3.299999917e-005 0.008265305914
-3.299999917e-005 0.008571428355
-3.299999917e-005 0.008877550796
-3.299999917e-005 0.009183673237
-3.299999917e-005 0.009489795679
-3.299999917e-005 0.00979591812
-3.299999917e-005 0.01010204056
-3.299999917e-005 0.010408163
-3.299999917e-005 0.01071428544
-3.299999917e-005 0.01102040788
-3.299999917e-005 0.01132653033
-3.299999917e-005 0.01163265277
-3.299999917e-005 0.01193877521
-3.299999917e-005 0.01224489765
-3.299999917e-005 0.01255102009
-3.299999917e-005 0.01285714253
-3.299999917e-005 0.01316326497
-3.299999917e-005 0.01346938741
-3.299999917e-005 0.01377550986
-3.299999917e-005 0.0140816323
-3.299999917e-005 0.01438775474
-3.299999917e-005 0.01469387718
-3.299999917e-005 0.01499999962
0 0
0 0.0003061224412
0 0.0006122448825
0 0.0009183673237
0 0.001224489765
0 0.001530612206
0 0.001836734647
0 0.002142857089
0 0.00244897953
0 0.002755101971
0 0.003061224412
0 0.003367346854
0 0.003673469295
0 0.003979591736
0 0.004285714177
0 0.004591836619
0 0.00489795906
0 0.005204081501
0 0.005510203942
0 0.005816326384
0 0.006122448825
0 0.006428571266
0 0.006734693707
0 0.007040816149
0 0.00734693859
0 0.007653061031
0 0.007959183472
0 0.008265305914
0 0.008571428355
0 0.008877550796
0 0.009183673237
0 0.009489795679
0 0.00979591812
0 0.01010204056
0 0.010408163
0 0.01071428544
0 0.01102040788
0 0.01132653033
0 0.01163265277
0 0.01193877521
0 0.01224489765
0 0.01255102009
0 0.01285714253
0 0.01316326497
0 0.01346938741
0 0.01377550986
0 0.0140816323
0 0.01438775474
0 0.01469387718
0 0.01499999962
-0.04640286991 0.01530609961
-0.04640286991 0.01562524366
-0.04640286991 0.0159579876
-0.04640286991 0.01630491099
-0.04640286991 0.01666661807
-0.04640286991 0.01704373882
-0.04640286991 0.01743693008
-0.04640286991 0.01784687666
-0.04640286991 0.01827429258
-0.04640286991 0.01871992227
-0.04640286991 0.01918454189
-0.04640286991 0.01966896066
-0.04640286991 0.0201740223
-0.04640286991 0.02070060647
-0.04640286991 0.02124963035
-0.04640286991 0.02182205015
-0.04640286991 0.02241886287
-0.04640286991 0.02304110799
-0.04640286991 0.02368986926
-0.04640286991 0.02436627664
-0.04640286991 0.02507150823
-0.04640286991 0.02580679235
-0.04640286991 0.02657340963
-0.04640286991 0.0273726953
-0.04640286991 0.02820604148
-0.04640286991 0.02907489961
-0.04640286991 0.029980783
-0.04640286991 0.03092526941
-0.04640286991 0.03191000388
-0.04640286991 0.03293670151
-0.04640286991 0.03400715051
-0.04640286991 0.03512321529
-0.04640286991 0.03628683971
-0.04640286991 0.03749999905
-0.04173237882 0.01530609961
-0.04173237882 0.01562524366
-0.04173237882 0.0159579876
-0.04173237882 0.01630491099
-0.04173237882 0.01666661807
-0.04173237882 0.01704373882
-0.04173237882 0.01743693008
-0.04173237882 0.01784687666
-0.04173237882 0.01827429258
-0.04173237882 0.01871992227
-0.04173237882 0.01918454189
-0.04173237882 0.01966896066
-0.04173237882 0.0201740223
-0.04173237882 0.02070060647
-0.04173237882 0.02124963035
-0.04173237882 0.02182205015
-0.04173237882 0.02241886287
-0.04173237882 0.02304110799
-0.04173237882 0.02368986926
-0.04173237882 0.02436627664
-0.04173237882 0.02507150823
-0.04173237882 0.02580679235
-0.04173237882 0.02657340963
-0.04173237882 0.0273726953
-0.04173237882 0.02820604148
-0.04173237882 0.02907489961
-0.04173237882 0.029980783
-0.04173237882 0.03092526941
-0.04173237882 0.03191000388
-0.04173237882 0.03293670151
-0.04173237882 0.03400715051
-0.04173237882 0.03512321529
-0.04173237882 0.03628683971
-0.04173237882 0.03749999905
-0.03752898761 0.01530609961
-0.03752898761 0.01562524366
-0.03752898761 0.0159579876
-0.03752898761 0.01630491099
-0.03752898761 0.01666661807
-0.03752898761 0.01704373882
-0.03752898761 0.01743693008
-0.03752898761 0.01784687666
-0.03752898761 0.01827429258
-0.03752898761 0.01871992227
-0.03752898761 0.01918454189
-0.03752898761 0.01966896066
-0.03752898761 0.0201740223
-0.03752898761 0.02070060647
-0.03752898761 0.02124963035
-0.03752898761 0.02182205015
-0.03752898761 0.02241886287
-0.03752898761 0.02304110799
-0.03752898761 0.02368986926
-0.03752898761 0.02436627664
-0.03752898761 0.02507150823
-0.03752898761 0.02580679235
-0.03752898761 0.02657340963
-0.03752898761 0.0273726953
-0.03752898761 0.02820604148
-0.03752898761 0.02907489961
-0.03752898761 0.029980783
-0.03752898761 0.03092526941
-0.03752898761 0.03191000388
-0.03752898761 0.03293670151
-0.03752898761 0.03400715051
-0.03752898761 0.03512321529
-0.03752898761 0.03628683971
-0.03752898761 0.03749999905
-0.03374598121 0.01530609961
-0.03374598121 0.01562524366
-0.03374598121 0.0159579876
-0.03374598121 0.01630491099
-0.03374598121 0.01666661807
-0.03374598121 0.01704373882
-0.03374598121 0.01743693008
-0.03374598121 0.01784687666
-0.03374598121 0.01827429258
-0.03374598121 0.01871992227
-0.03374598121 0.01918454189
-0.03374598121 0.01966896066
-0.03374598121 0.0201740223
-0.03374598121 0.02070060647
-0.03374598121 0.02124963035
-0.03374598121 0.02182205015
-0.03374598121 0.02241886287
-0.03374598121 0.02304110799
-0.03374598121 0.02368986926
-0.03374598121 0.02436627664
-0.03374598121 0.02507150823
-0.03374598121 0.02580679235
-0.03374598121 0.02657340963
-0.03374598121 0.0273726953
-0.03374598121 0.02820604148
-0.03374598121 0.02907489961
-0.03374598121 0.029980783
-0.03374598121 0.03092526941
-0.03374598121 0.03191000388
-0.03374598121 0.03293670151
-0.03374598121 0.03400715051
-0.03374598121 0.03512321529
-0.03374598121 0.03628683971
-0.03374598121 0.03749999905
-0.03034131658 0.01530609961
-0.03034131658 0.01562524366
-0.03034131658 0.0159579876
-0.03034131658 0.01630491099
-0.03034131658 0.01666661807
-0.03034131658 0.01704373882
-0.03034131658 0.01743693008
-0.03034131658 0.01784687666
-0.03034131658 0.01827429258
-0.03034131658 0.01871992227
-0.03034131658 0.01918454189
-0.03034131658 0.01966896066
-0.03034131658 0.0201740223
-0.03034131658 0.02070060647
-0.03034131658 0.02124963035
-0.03034131658 0.02182205015
-0.03034131658 0.02241886287
-0.03034131658 0.02304110799
-0.03034131658 0.02368986926
-0.03034131658 0.02436627664
-0.03034131658 0.02507150823
-0.03034131658 0.02580679235
-0.03034131658 0.02657340963
-0.03034131658 0.0273726953
-0.03034131658 0.02820604148
-0.03034131658 0.02907489961
-0.03034131658 0.029980783
-0.03034131658 0.03092526941
-0.03034131658 0.03191000388
-0.03034131658 0.03293670151
-0.03034131658 0.03400715051
-0.03034131658 0.03512321529
-0.03034131658 0.03628683971
-0.03034131658 0.03749999905
-0.02727715543 0.01530609961
-0.02727715543 0.01562524366
-0.02727715543 0.0159579876
-0.02727715543 0.01630491099
-0.02727715543 0.01666661807
-0.02727715543 0.01704373882
-0.02727715543 0.01743693008
-0.02727715543 0.01784687666
-0.02727715543 0.01827429258
-0.02727715543 0.01871992227
-0.02727715543 0.01918454189
-0.02727715543 0.01966896066
-0.02727715543 0.0201740223
-0.02727715543 0.02070060647
-0.02727715543 0.02124963035
-0.02727715543 0.02182205015
-0.02727715543 0.02241886287
-0.02727715543 0.02304110799
-0.02727715543 0.02368986926
-0.02727715543 0.02436627664
-0.02727715543 0.02507150823
-0.02727715543 0.02580679235
-0.02727715543 0.02657340963
-0.02727715543 0.0273726953
-0.02727715543 0.02820604148
-0.02727715543 0.02907489961
-0.02727715543 0.029980783
-0.02727715543 0.03092526941
-0.02727715543 0.03191000388
-0.02727715543 0.03293670151
-0.02727715543 0.03400715051
-0.02727715543 0.03512321529
-0.02727715543 0.03628683971
-0.02727715543 0.03749999905
-0.02451944371 0.01530609961
-0.02451944371 0.01562524366
-0.02451944371 0.0159579876
-0.02451944371 0.01630491099
-0.02451944371 0.01666661807
-0.02451944371 0.01704373882
-0.02451944371 0.01743693008
-0.02451944371 0.01784687666
-0.02451944371 0.01827429258
-0.02451944371 0.01871992227
-0.02451944371 0.01918454189
-0.02451944371 0.01966896066
-0.02451944371 0.0201740223
-0.02451944371 0.02070060647
-0.02451944371 0.02124963035
-0.02451944371 0.02182205015
-0.02451944371 0.02241886287
-0.02451944371 0.02304110799
-0.02451944371 0.02368986926
-0.02451944371 0.02436627664
-0.02451944371 0.02507150823
-0.02451944371 0.02580679235
-0.02451944371 0.02657340963
-0.02451944371 0.0273726953
-0.02451944371 0.02820604148
-0.02451944371 0.02907489961
-0.02451944371 0.029980783
-0.02451944371 0.03092526941
-0.02451944371 0.03191000388
-0.02451944371 0.03293670151
-0.02451944371 0.03400715051
-0.02451944371 0.03512321529
-0.02451944371 0.03628683971
-0.02451944371 0.03749999905
-0.02203753313 0.01530609961
-0.02203753313 0.01562524366
-0.02203753313 0.0159579876
-0.02203753313 0.01630491099
-0.02203753313 0.01666661807
-0.02203753313 0.01704373882
-0.02203753313 0.01743693008
-0.02203753313 0.01784687666
-0.02203753313 0.01827429258
-0.02203753313 0.01871992227
-0.02203753313 0.01918454189
-0.02203753313 0.01966896066
-0.02203753313 0.0201740223
-0.02203753313 0.02070060647
-0.02203753313 0.02124963035
-0.02203753313 0.02182205015
-0.02203753313 0.02241886287
-0.02203753313 0.02304110799
-0.02203753313 0.02368986926
-0.02203753313 0.02436627664
-0.02203753313 0.02507150823
-0.02203753313 0.02580679235
-0.02203753313 0.02657340963
-0.02203753313 0.0273726953
-0.02203753313 0.02820604148
-0.02203753313 0.02907489961
-0.02203753313 0.029980783
-0.02203753313 0.03092526941
-0.02203753313 0.03191000388
-0.02203753313 0.03293670151
-0.02203753313 0.03400715051
-0.02203753313 0.03512321529
-0.02203753313 0.03628683971
-0.02203753313 0.03749999905
-0.0198038406 0.01530609961
-0.0198038406 0.01562524366
-0.0198038406 0.0159579876
-0.0198038406 0.01630491099
-0.0198038406 0.01666661807
-0.0198038406 0.01704373882
-0.0198038406 0.01743693008
-0.0198038406 0.01784687666
-0.0198038406 0.01827429258
-0.0198038406 0.01871992227
-0.0198038406 0.01918454189
-0.0198038406 0.01966896066
-0.0198038406 0.0201740223
-0.0198038406 0.02070060647
-0.0198038406 0.02124963035
-0.0198038406 0.02182205015
-0.0198038406 0.02241886287
-0.0198038406 0.02304110799
-0.0198038406 0.02368986926
-0.0198038406 0.02436627664
-0.0198038406 0.02507150823
-0.0198038406 0.02580679235
-0.0198038406 0.02657340963
-0.0198038406 0.0273726953
-0.0198038406 0.02820604148
-0.0198038406 0.02907489961
-0.0198038406 0.029980783
-0.0198038406 0.03092526941
-0.0198038406 0.03191000388
-0.0198038406 0.03293670151
-0.0198038406 0.03400715051
-0.0198038406 0.03512321529
-0.0198038406 0.03628683971
-0.0198038406 0.03749999905
-0.0177935416 0.01530609961
-0.0177935416 0.01562524366
-0.0177935416 0.0159579876
-0.0177935416 0.01630491099
-0.0177935416 0.01666661807
-0.0177935416 0.01704373882
-0.0177935416 0.01743693008
-0.0177935416 0.01784687666
-0.0177935416 0.01827429258
-0.0177935416 0.01871992227
-0.0177935416 0.01918454189
-0.0177935416 0.01966896066
-0.0177935416 0.0201740223
-0.0177935416 0.02070060647
-0.0177935416 0.02124963035
-0.0177935416 0.02182205015
-0.0177935416 0.02241886287
-0.0177935416 0.02304110799
-0.0177935416 0.02368986926
-0.0177935416 0.02436627664
-0.0177935416 0.02507150823
-0.0177935416 0.02580679235
-0.0177935416 0.02657340963
-0.0177935416 0.0273726953
-0.0177935416 0.02820604148
-0.0177935416 0.02907489961
-0.0177935416 0.029980783
-0.0177935416 0.03092526941
-0.0177935416 0.03191000388
-0.0177935416 0.03293670151
-0.0177935416 0.03400715051
-0.0177935416 0.03512321529
-0.0177935416 0.03628683971
-0.0177935416 0.03749999905
-0.01598429436 0.01530609961
-0.01598429436 0.01562524366
-0.01598429436 0.0159579876
-0.01598429436 0.01630491099
-0.01598429436 0.01666661807
-0.01598429436 0.01704373882
-0.01598429436 0.01743693008
-0.01598429436 0.01784687666
-0.01598429436 0.01827429258
-0.01598429436 0.01871992227
-0.01598429436 0.01918454189
-0.01598429436 0.01966896066
-0.01598429436 0.0201740223
-0.01598429436 0.02070060647
-0.01598429436 0.02124963035
-0.01598429436 0.02182205015
-0.01598429436 0.02241886287
-0.01598429436 0.02304110799
-0.01598429436 0.02368986926
-0.01598429436 0.02436627664
-0.01598429436 0.02507150823
-0.01598429436 0.02580679235
-0.01598429436 0.02657340963
-0.01598429436 0.0273726953
-0.01598429436 0.02820604148
-0.01598429436 0.02907489961
-0.01598429436 0.029980783
-0.01598429436 0.03092526941
-0.01598429436 0.03191000388
-0.01598429436 0.03293670151
-0.01598429436 0.03400715051
-0.01598429436 0.03512321529
-0.01598429436 0.03628683971
-0.01598429436 0.03749999905
-0.01435599151 0.01530609961
-0.01435599151 0.01562524366
-0.01435599151 0.0159579876
-0.01435599151 0.01630491099
-0.01435599151 0.01666661807
-0.01435599151 0.01704373882
-0.01435599151 0.01743693008
-0.01435599151 0.01784687666
-0.01435599151 0.01827429258
-0.01435599151 0.01871992227
-0.01435599151 0.01918454189
-0.01435599151 0.01966896066
-0.01435599151 0.0201740223
-0.01435599151 0.02070060647
-0.01435599151 0.02124963035
-0.01435599151 0.02182205015
-0.01435599151 0.02241886287
-0.01435599151 0.02304110799
-0.01435599151 0.02368986926
-0.01435599151 0.02436627664
-0.01435599151 0.02507150823
-0.01435599151 0.02580679235
-0.01435599151 0.02657340963
-0.01435599151 0.0273726953
-0.01435599151 0.02820604148
-0.01435599151 0.02907489961
-0.01435599151 0.029980783
-0.01435599151 0.03092526941
-0.01435599151 0.03191000388
-0.01435599151 0.03293670151
-0.01435599151 0.03400715051
-0.01435599151 0.03512321529
-0.01435599151 0.03628683971
-0.01435599151 0.03749999905
-0.01289053665 0.01530609961
-0.01289053665 0.01562524366
-0.01289053665 0.0159579876
-0.01289053665 0.01630491099
-0.01289053665 0.01666661807
-0.01289053665 0.01704373882
-0.01289053665 0.01743693008
-0.01289053665 0.01784687666
-0.01289053665 0.01827429258
-0.01289053665 0.01871992227
-0.01289053665 0.01918454189
-0.01289053665 0.01966896066
-0.01289053665 0.0201740223
-0.01289053665 0.02070060647
-0.01289053665 0.02124963035
-0.01289053665 0.02182205015
-0.01289053665 0.02241886287
-0.01289053665 0.02304110799
-0.01289053665 0.02368986926
-0.01289053665 0.02436627664
-0.01289053665 0.02507150823
-0.01289053665 0.02580679235
-0.01289053665 0.02657340963
-0.01289053665 0.0273726953
-0.01289053665 0.02820604148
-0.01289053665 0.02907489961
-0.01289053665 0.029980783
-0.01289053665 0.03092526941
-0.01289053665 0.03191000388
-0.01289053665 0.03293670151
-0.01289053665 0.03400715051
-0.01289053665 0.03512321529
-0.01289053665 0.03628683971
-0.01289053665 0.03749999905
-0.01157164321 0.01530609961
-0.01157164321 0.01562524366
-0.01157164321 0.0159579876
-0.01157164321 0.01630491099
-0.01157164321 0.01666661807
-0.01157164321 0.01704373882
-0.01157164321 0.01743693008
-0.01157164321 0.01784687666
-0.01157164321 0.01827429258
-0.01157164321 0.01871992227
-0.01157164321 0.01918454189
-0.01157164321 0.01966896066
-0.01157164321 0.0201740223
-0.01157164321 0.02070060647
-0.01157164321 0.02124963035
-0.01157164321 0.02182205015
-0.01157164321 0.02241886287
-0.01157164321 0.02304110799
-0.01157164321 0.02368986926
-0.01157164321 0.02436627664
-0.01157164321 0.02507150823
-0.01157164321 0.02580679235
-0.01157164321 0.02657340963
-0.01157164321 0.0273726953
-0.01157164321 0.02820604148
-0.01157164321 0.02907489961
-0.01157164321 0.029980783
-0.01157164321 0.03092526941
-0.01157164321 0.03191000388
-0.01157164321 0.03293670151
-0.01157164321 0.03400715051
-0.01157164321 0.03512321529
-0.01157164321 0.03628683971
-0.01157164321 0.03749999905
-0.01038465345 0.01530609961
-0.01038465345 0.01562524366
-0.01038465345 0.0159579876
-0.01038465345 0.01630491099
-0.01038465345 0.01666661807
-0.01038465345 0.01704373882
-0.01038465345 0.01743693008
-0.01038465345 0.01784687666
-0.01038465345 0.01827429258
-0.01038465345 0.01871992227
-0.01038465345 0.01918454189
-0.01038465345 0.01966896066
-0.01038465345 0.0201740223
-0.01038465345 0.02070060647
-0.01038465345 0.02124963035
-0.01038465345 0.02182205015
-0.01038465345 0.02241886287
-0.01038465345 0.02304110799
-0.01038465345 0.02368986926
-0.01038465345 0.02436627664
-0.01038465345 0.02507150823
-0.01038465345 0.02580679235
-0.01038465345 0.02657340963
-0.01038465345 0.0273726953
-0.01038465345 0.02820604148
-0.01038465345 0.02907489961
-0.01038465345 0.029980783
-0.01038465345 0.03092526941
-0.01038465345 0.03191000388
-0.01038465345 0.03293670151
-0.01038465345 0.03400715051
-0.01038465345 0.03512321529
-0.01038465345 0.03628683971
-0.01038465345 0.03749999905
-0.009316375565 0.01530609961
-0.009316375565 0.01562524366
-0.009316375565 0.0159579876
-0.009316375565 0.01630491099
-0.009316375565 0.01666661807
-0.009316375565 0.01704373882
-0.009316375565 0.01743693008
-0.009316375565 0.01784687666
-0.009316375565 0.01827429258
-0.009316375565 0.01871992227
-0.009316375565 0.01918454189
-0.009316375565 0.01966896066
-0.009316375565 0.0201740223
-0.009316375565 0.02070060647
-0.009316375565 0.02124963035
-0.009316375565 0.02182205015
-0.009316375565 0.02241886287
-0.009316375565 0.02304110799
-0.009316375565 0.02368986926
-0.009316375565 0.02436627664
-0.009316375565 0.02507150823
-0.009316375565 0.02580679235
-0.009316375565 0.02657340963
-0.009316375565 0.0273726953
-0.009316375565 0.02820604148
-0.009316375565 0.02907489961
-0.009316375565 0.029980783
-0.009316375565 0.03092526941
-0.009316375565 0.03191000388
-0.009316375565 0.03293670151
-0.009316375565 0.03400715051
-0.009316375565 0.03512321529
-0.009316375565 0.03628683971
-0.009316375565 0.03749999905
-0.008354937086 0.01530609961
-0.008354937086 0.01562524366
-0.008354937086 0.0159579876
-0.008354937086 0.01630491099
-0.008354937086 0.01666661807
-0.008354937086 0.01704373882
-0.008354937086 0.01743693008
-0.008354937086 0.01784687666
-0.008354937086 0.01827429258
-0.008354937086 0.01871992227
-0.008354937086 0.01918454189
-0.008354937086 0.01966896066
-0.008354937086 0.0201740223
-0.008354937086 0.02070060647
-0.008354937086 0.02124963035
-0.008354937086 0.02182205015
-0.008354937086 0.02241886287
-0.008354937086 0.02304110799
-0.008354937086 0.02368986926
-0.008354937086 0.02436627664
-0.008354937086 0.02507150823
-0.008354937086 0.02580679235
-0.008354937086 0.02657340963
-0.008354937086 0.0273726953
-0.008354937086 0.02820604148
-0.008354937086 0.02907489961
-0.008354937086 0.029980783
-0.008354937086 0.03092526941
-0.008354937086 0.03191000388
-0.008354937086 0.03293670151
-0.008354937086 0.03400715051
-0.008354937086 0.03512321529
-0.008354937086 0.03628683971
-0.008354937086 0.03749999905
-0.007489652907 0.01530609961
-0.007489652907 0.01562524366
-0.007489652907 0.0159579876
-0.007489652907 0.01630491099
-0.007489652907 0.01666661807
-0.007489652907 0.01704373882
-0.007489652907 0.01743693008
-0.007489652907 0.01784687666
-0.007489652907 0.01827429258
-0.007489652907 0.01871992227
-0.007489652907 0.01918454189
-0.007489652907 0.01966896066
-0.007489652907 0.0201740223
-0.007489652907 0.02070060647
-0.007489652907 0.02124963035
-0.007489652907 0.02182205015
-0.007489652907 0.02241886287
-0.007489652907 0.02304110799
-0.007489652907 0.02368986926
-0.007489652907 0.02436627664
-0.007489652907 0.02507150823
-0.007489652907 0.02580679235
-0.007489652907 0.02657340963
-0.007489652907 0.0273726953
-0.007489652907 0.02820604148
-0.007489652907 0.02907489961
-0.007489652907 0.029980783
-0.007489652907 0.03092526941
-0.007489652907 0.03191000388
-0.007489652907 0.03293670151
-0.007489652907 0.03400715051
-0.007489652907 0.03512321529
-0.007489652907 0.03628683971
-0.007489652907 0.03749999905
-0.006710906553 0.01530609961
-0.006710906553 0.01562524366
-0.006710906553 0.0159579876
-0.006710906553 0.01630491099
-0.006710906553 0.01666661807
-0.006710906553 0.01704373882
-0.006710906553 0.01743693008
-0.006710906553 0.01784687666
-0.006710906553 0.01827429258
-0.006710906553 0.01871992227
-0.006710906553 0.01918454189
-0.006710906553 0.01966896066
-0.006710906553 0.0201740223
-0.006710906553 0.02070060647
-0.006710906553 0.02124963035
-0.006710906553 0.02182205015
-0.006710906553 0.02241886287
-0.006710906553 0.02304110799
-0.006710906553 0.02368986926
-0.006710906553 0.02436627664
-0.006710906553 0.02507150823
-0.006710906553 0.02580679235
-0.006710906553 0.02657340963
-0.006710906553 0.0273726953
-0.006710906553 0.02820604148
-0.006710906553 0.02907489961
-0.006710906553 0.029980783
-0.006710906553 0.03092526941
-0.006710906553 0.03191000388
-0.006710906553 0.03293670151
-0.006710906553 0.03400715051
-0.006710906553 0.03512321529
-0.006710906553 0.03628683971
-0.006710906553 0.03749999905
-0.0060100433 0.01530609961
-0.0060100433 0.01562524366
-0.0060100433 0.0159579876
-0.0060100433 0.01630491099
-0.0060100433 0.01666661807
-0.0060100433 0.01704373882
-0.0060100433 0.01743693008
-0.0060100433 0.01784687666
-0.0060100433 0.01827429258
-0.0060100433 0.01871992227
-0.0060100433 0.01918454189
-0.0060100433 0.01966896066
-0.0060100433 0.0201740223
-0.0060100433 0.02070060647
-0.0060100433 0.02124963035
-0.0060100433 0.02182205015
-0.0060100433 0.02241886287
-0.0060100433 0.02304110799
-0.0060100433 0.02368986926
-0.0060100433 0.02436627664
-0.0060100433 0.02507150823
-0.0060100433 0.02580679235
-0.0060100433 0.02657340963
-0.0060100433 0.0273726953
-0.0060100433 0.02820604148
-0.0060100433 0.02907489961
-0.0060100433 0.029980783
-0.0060100433 0.03092526941
-0.0060100433 0.03191000388
-0.0060100433 0.03293670151
-0.0060100433 0.03400715051
-0.0060100433 0.03512321529
-0.0060100433 0.03628683971
-0.0060100433 0.03749999905
-0.005379273992 0.01530609961
-0.005379273992 0.01562524366
-0.005379273992 0.0159579876
-0.005379273992 0.01630491099
-0.005379273992 0.01666661807
-0.005379273992 0.01704373882
-0.005379273992 0.01743693008
-0.005379273992 0.01784687666
-0.005379273992 0.01827429258
-0.005379273992 0.01871992227
-0.005379273992 0.01918454189
-0.005379273992 0.01966896066
-0.005379273992 0.0201740223
-0.005379273992 0.02070060647
-0.005379273992 0.02124963035
-0.005379273992 0.02182205015
-0.005379273992 0.02241886287
-0.005379273992 0.02304110799
-0.005379273992 0.02368986926
-0.005379273992 0.02436627664
-0.005379273992 0.02507150823
-0.005379273992 0.02580679235
-0.005379273992 0.02657340963
-0.005379273992 0.0273726953
-0.005379273992 0.02820604148
-0.005379273992 0.02907489961
-0.005379273992 0.029980783
-0.005379273992 0.03092526941
-0.005379273992 0.03191000388
-0.005379273992 0.03293670151
-0.005379273992 0.03400715051
-0.005379273992 0.03512321529
-0.005379273992 0.03628683971
-0.005379273992 0.03749999905
-0.004811588472 0.01530609961
-0.004811588472 0.01562524366
-0.004811588472 0.0159579876
-0.004811588472 0.01630491099
-0.004811588472 0.01666661807
-0.004811588472 0.01704373882
-0.004811588472 0.01743693008
-0.004811588472 0.01784687666
-0.004811588472 0.01827429258
-0.004811588472 0.01871992227
-0.004811588472 0.01918454189
-0.004811588472 0.01966896066
-0.004811588472 0.0201740223
-0.004811588472 0.02070060647
-0.004811588472 0.02124963035
-0.004811588472 0.02182205015
-0.004811588472 0.02241886287
-0.004811588472 0.02304110799
-0.004811588472 0.02368986926
-0.004811588472 0.02436627664
-0.004811588472 0.02507150823
-0.004811588472 0.02580679235
-0.004811588472 0.02657340963
-0.004811588472 0.0273726953
-0.004811588472 0.02820604148
-0.004811588472 0.02907489961
-0.004811588472 0.029980783
-0.004811588472 0.03092526941
-0.004811588472 0.03191000388
-0.004811588472 0.03293670151
-0.004811588472 0.03400715051
-0.004811588472 0.03512321529
-0.004811588472 0.03628683971
-0.004811588472 0.03749999905
-0.004300677675 0.01530609961
-0.004300677675 0.01562524366
-0.004300677675 0.0159579876
-0.004300677675 0.01630491099
-0.004300677675 0.01666661807
-0.004300677675 0.01704373882
-0.004300677675 0.01743693008
-0.004300677675 0.01784687666
-0.004300677675 0.01827429258
-0.004300677675 0.01871992227
-0.004300677675 0.01918454189
-0.004300677675 0.01966896066
-0.004300677675 0.0201740223
-0.004300677675 0.02070060647
-0.004300677675 0.02124963035
-0.004300677675 0.02182205015
-0.004300677675 0.02241886287
-0.004300677675 0.02304110799
-0.004300677675 0.02368986926
-0.004300677675 0.02436627664
-0.004300677675 0.02507150823
-0.004300677675 0.02580679235
-0.004300677675 0.02657340963
-0.004300677675 0.0273726953
-0.004300677675 0.02820604148
-0.004300677675 0.02907489961
-0.004300677675 0.029980783
-0.004300677675 0.03092526941
-0.004300677675 0.03191000388
-0.004300677675 0.03293670151
-0.004300677675 0.03400715051
-0.004300677675 0.03512321529
-0.004300677675 0.03628683971
-0.004300677675 0.03749999905
-0.003840863513 0.01530609961
-0.003840863513 0.01562524366
-0.003840863513 0.0159579876
-0.003840863513 0.01630491099
-0.003840863513 0.01666661807
-0.003840863513 0.01704373882
-0.003840863513 0.01743693008
-0.003840863513 0.01784687666
-0.003840863513 0.01827429258
-0.003840863513 0.01871992227
-0.003840863513 0.01918454189
-0.003840863513 0.01966896066
-0.003840863513 0.0201740223
-0.003840863513 0.02070060647
-0.003840863513 0.02124963035
-0.003840863513 0.02182205015
-0.003840863513 0.02241886287
-0.003840863513 0.02304110799
-0.003840863513 0.02368986926
-0.003840863513 0.02436627664
-0.003840863513 0.02507150823
-0.003840863513 0.02580679235
-0.003840863513 0.02657340963
-0.003840863513 0.0273726953
-0.003840863513 0.02820604148
-0.003840863513 0.02907489961
-0.003840863513 0.029980783
-0.003840863513 0.03092526941
-0.003840863513 0.03191000388
-0.003840863513 0.03293670151
-0.003840863513 0.03400715051
-0.003840863513 0.03512321529
-0.003840863513 0.03628683971
-0.003840863513 0.03749999905
-0.003427035765 0.01530609961
-0.003427035765 0.01562524366
-0.003427035765 0.0159579876
-0.003427035765 0.01630491099
-0.003427035765 0.01666661807
-0.003427035765 0.01704373882
-0.003427035765 0.01743693008
-0.003427035765 0.01784687666
-0.003427035765 0.01827429258
-0.003427035765 0.01871992227
-0.003427035765 0.01918454189
-0.003427035765 0.01966896066
-0.003427035765 0.0201740223
-0.003427035765 0.02070060647
-0.003427035765 0.02124963035
-0.003427035765 0.02182205015
-0.003427035765 0.02241886287
-0.003427035765 0.02304110799
-0.003427035765 0.02368986926
-0.003427035765 0.02436627664
-0.003427035765 0.02507150823
-0.003427035765 0.02580679235
-0.003427035765 0.02657340963
-0.003427035765 0.0273726953
-0.003427035765 0.02820604148
-0.003427035765 0.02907489961
-0.003427035765 0.029980783
-0.003427035765 0.03092526941
-0.003427035765 0.03191000388
-0.003427035765 0.03293670151
-0.003427035765 0.03400715051
-0.003427035765 0.03512321529
-0.003427035765 0.03628683971
-0.003427035765 0.03749999905
-0.003054595292 0.01530609961
-0.003054595292 0.01562524366
-0.003054595292 0.0159579876
-0.003054595292 0.01630491099
-0.003054595292 0.01666661807
-0.003054595292 0.01704373882
-0.003054595292 0.01743693008
-0.003054595292 0.01784687666
-0.003054595292 0.01827429258
-0.003054595292 0.01871992227
-0.003054595292 0.01918454189
-0.003054595292 0.01966896066
-0.003054595292 0.0201740223
-0.003054595292 0.02070060647
-0.003054595292 0.02124963035
-0.003054595292 0.02182205015
-0.003054595292 0.02241886287
-0.003054595292 0.02304110799
-0.003054595292 0.02368986926
-0.003054595292 0.02436627664
-0.003054595292 0.02507150823
-0.003054595292 0.02580679235
-0.003054595292 0.02657340963
-0.003054595292 0.0273726953
-0.003054595292 0.02820604148
-0.003054595292 0.02907489961
-0.003054595292 0.029980783
-0.003054595292 0.03092526941
-0.003054595292 0.03191000388
-0.003054595292 0.03293670151
-0.003054595292 0.03400715051
-0.003054595292 0.03512321529
-0.003054595292 0.03628683971
-0.003054595292 0.03749999905
-0.002719402914 0.01530609961
-0.002719402914 0.01562524366
-0.002719402914 0.0159579876
-0.002719402914 0.01630491099
-0.002719402914 0.01666661807
-0.002719402914 0.01704373882
-0.002719402914 0.01743693008
-0.002719402914 0.01784687666
-0.002719402914 0.01827429258
-0.002719402914 0.01871992227
-0.002719402914 0.01918454189
-0.002719402914 0.01966896066
-0.002719402914 0.0201740223
-0.002719402914 0.02070060647
-0.002719402914 0.02124963035
-0.002719402914 0.02182205015
-0.002719402914 0.02241886287
-0.002719402914 0.02304110799
-0.002719402914 0.02368986926
-0.002719402914 0.02436627664
-0.002719402914 0.02507150823
-0.002719402914 0.02580679235
-0.002719402914 0.02657340963
-0.002719402914 0.0273726953
-0.002719402914 0.02820604148
-0.002719402914 0.02907489961
-0.002719402914 0.029980783
-0.002719402914 0.03092526941
-0.002719402914 0.03191000388
-0.002719402914 0.03293670151
-0.002719402914 0.03400715051
-0.002719402914 0.03512321529
-0.002719402914 0.03628683971
-0.002719402914 0.03749999905
-0.002417733419 0.01530609961
-0.002417733419 0.01562524366
-0.002417733419 0.0159579876
-0.002417733419 0.01630491099
-0.002417733419 0.01666661807
-0.002417733419 0.01704373882
-0.002417733419 0.01743693008
-0.002417733419 0.01784687666
-0.002417733419 0.01827429258
-0.002417733419 0.01871992227
-0.002417733419 0.01918454189
-0.002417733419 0.01966896066
-0.002417733419 0.0201740223
-0.002417733419 0.02070060647
-0.002417733419 0.02124963035
-0.002417733419 0.02182205015
-0.002417733419 0.02241886287
-0.002417733419 0.02304110799
-0.002417733419 0.02368986926
-0.002417733419 0.02436627664
-0.002417733419 0.02507150823
-0.002417733419 0.02580679235
-0.002417733419 0.02657340963
-0.002417733419 0.0273726953
-0.002417733419 0.02820604148
-0.002417733419 0.02907489961
-0.002417733419 0.029980783
-0.002417733419 0.03092526941
-0.002417733419 0.03191000388
-0.002417733419 0.03293670151
-0.002417733419 0.03400715051
-0.002417733419 0.03512321529
-0.002417733419 0.03628683971
-0.002417733419 0.03749999905
-0.002146234152 0.01530609961
-0.002146234152 0.01562524366
-0.002146234152 0.0159579876
-0.002146234152 0.01630491099
-0.002146234152 0.01666661807
-0.002146234152 0.01704373882
-0.002146234152 0.01743693008
-0.002146234152 0.01784687666
-0.002146234152 0.01827429258
-0.002146234152 0.01871992227
-0.002146234152 0.01918454189
-0.002146234152 0.01966896066
-0.002146234152 0.0201740223
-0.002146234152 0.02070060647
-0.002146234152 0.02124963035
-0.002146234152 0.02182205015
-0.002146234152 0.02241886287
-0.002146234152 0.02304110799
-0.002146234152 0.02368986926
-0.002146234152 0.02436627664
-0.002146234152 0.02507150823
-0.002146234152 0.02580679235
-0.002146234152 0.02657340963
-0.002146234152 0.0273726953
-0.002146234152 0.02820604148
-0.002146234152 0.02907489961
-0.002146234152 0.029980783
-0.002146234152 0.03092526941
-0.002146234152 0.03191000388
-0.002146234152 0.03293670151
-0.002146234152 0.03400715051
-0.002146234152 0.03512321529
-0.002146234152 0.03628683971
-0.002146234152 0.03749999905
-0.001901887764 0.01530609961
-0.001901887764 0.01562524366
-0.001901887764 0.0159579876
-0.001901887764 0.01630491099
-0.001901887764 0.01666661807
-0.001901887764 0.01704373882
-0.001901887764 0.01743693008
-0.001901887764 0.01784687666
-0.001901887764 0.01827429258
-0.001901887764 0.01871992227
-0.001901887764 0.01918454189
-0.001901887764 0.01966896066
-0.001901887764 0.0201740223
-0.001901887764 0.02070060647
-0.001901887764 0.02124963035
-0.001901887764 0.02182205015
-0.001901887764 0.02241886287
-0.001901887764 0.02304110799
-0.001901887764 0.02368986926
-0.001901887764 0.02436627664
-0.001901887764 0.02507150823
-0.001901887764 0.02580679235
-0.001901887764 0.02657340963
-0.001901887764 0.0273726953
-0.001901887764 0.02820604148
-0.001901887764 0.02907489961
-0.001901887764 0.029980783
-0.001901887764 0.03092526941
-0.001901887764 0.03191000388
-0.001901887764 0.03293670151
-0.001901887764 0.03400715051
-0.001901887764 0.03512321529
-0.001901887764 0.03628683971
-0.001901887764 0.03749999905
-0.001681978671 0.01530609961
-0.001681978671 0.01562524366
-0.001681978671 0.0159579876
-0.001681978671 0.01630491099
-0.001681978671 0.01666661807
-0.001681978671 0.01704373882
-0.001681978671 0.01743693008
-0.001681978671 0.01784687666
-0.001681978671 0.01827429258
-0.001681978671 0.01871992227
-0.001681978671 0.01918454189
-0.001681978671 0.01966896066
-0.001681978671 0.0201740223
-0.001681978671 0.02070060647
-0.001681978671 0.02124963035
-0.001681978671 0.02182205015
-0.001681978671 0.02241886287
-0.001681978671 0.02304110799
-0.001681978671 0.02368986926
-0.001681978671 0.02436627664
-0.001681978671 0.02507150823
-0.001681978671 0.02580679235
-0.001681978671 0.02657340963
-0.001681978671 0.0273726953
-0.001681978671 0.02820604148
-0.001681978671 0.02907489961
-0.001681978671 0.029980783
-0.001681978671 0.03092526941
-0.001681978671 0.03191000388
-0.001681978671 0.03293670151
-0.001681978671 0.03400715051
-0.001681978671 0.03512321529
-0.001681978671 0.03628683971
-0.001681978671 0.03749999905
-0.001484062878 0.01530609961
-0.001484062878 0.01562524366
-0.001484062878 0.0159579876
-0.001484062878 0.01630491099
-0.001484062878 0.01666661807
-0.001484062878 0.01704373882
-0.001484062878 0.01743693008
-0.001484062878 0.01784687666
-0.001484062878 0.01827429258
-0.001484062878 0.01871992227
-0.001484062878 0.01918454189
-0.001484062878 0.01966896066
-0.001484062878 0.0201740223
-0.001484062878 0.02070060647
-0.001484062878 0.02124963035
-0.001484062878 0.02182205015
-0.001484062878 0.02241886287
-0.001484062878 0.02304110799
-0.001484062878 0.02368986926
-0.001484062878 0.02436627664
-0.001484062878 0.02507150823
-0.001484062878 0.02580679235
-0.001484062878 0.02657340963
-0.001484062878 0.0273726953
-0.001484062878 0.02820604148
-0.001484062878 0.02907489961
-0.001484062878 0.029980783
-0.001484062878 0.03092526941
-0.001484062878 0.03191000388
-0.001484062878 0.03293670151
-0.001484062878 0.03400715051
-0.001484062878 0.03512321529
-0.001484062878 0.03628683971
-0.001484062878 0.03749999905
-0.001305940815 0.01530609961
-0.001305940815 0.01562524366
-0.001305940815 0.0159579876
-0.001305940815 0.01630491099
-0.001305940815 0.01666661807
-0.001305940815 0.01704373882
-0.001305940815 0.01743693008
-0.001305940815 0.01784687666
-0.001305940815 0.01827429258
-0.001305940815 0.01871992227
-0.001305940815 0.01918454189
-0.001305940815 0.01966896066
-0.001305940815 0.0201740223
-0.001305940815 0.02070060647
-0.001305940815 0.02124963035
-0.001305940815 0.02182205015
-0.001305940815 0.02241886287
-0.001305940815 0.02304110799
-0.001305940815 0.02368986926
-0.001305940815 0.02436627664
-0.001305940815 0.02507150823
-0.001305940815 0.02580679235
-0.001305940815 0.02657340963
-0.001305940815 0.0273726953
-0.001305940815 0.02820604148
-0.001305940815 0.02907489961
-0.001305940815 0.029980783
-0.001305940815 0.03092526941
-0.001305940815 0.03191000388
-0.001305940815 0.03293670151
-0.001305940815 0.03400715051
-0.001305940815 0.03512321529
-0.001305940815 0.03628683971
-0.001305940815 0.03749999905
-0.001145632896 0.01530609961
-0.001145632896 0.01562524366
-0.001145632896 0.0159579876
-0.001145632896 0.01630491099
-0.001145632896 0.01666661807
-0.001145632896 0.01704373882
-0.001145632896 0.01743693008
-0.001145632896 0.01784687666
-0.001145632896 0.01827429258
-0.001145632896 0.01871992227
-0.001145632896 0.01918454189
-0.001145632896 0.01966896066
-0.001145632896 0.0201740223
-0.001145632896 0.02070060647
-0.001145632896 0.02124963035
-0.001145632896 0.02182205015
-0.001145632896 0.02241886287
-0.001145632896 0.02304110799
-0.001145632896 0.02368986926
-0.001145632896 0.02436627664
-0.001145632896 0.02507150823
-0.001145632896 0.02580679235
-0.001145632896 0.02657340963
-0.001145632896 0.0273726953
-0.001145632896 0.02820604148
-0.001145632896 0.02907489961
-0.001145632896 0.029980783
-0.001145632896 0.03092526941
-0.001145632896 0.03191000388
-0.001145632896 0.03293670151
-0.001145632896 0.03400715051
-0.001145632896 0.03512321529
-0.001145632896 0.03628683971
-0.001145632896 0.03749999905
-0.001001357511 0.01530609961
-0.001001357511 0.01562524366
-0.001001357511 0.0159579876
-0.001001357511 0.01630491099
-0.001001357511 0.01666661807
-0.001001357511 0.01704373882
-0.001001357511 0.01743693008
-0.001001357511 0.01784687666
-0.001001357511 0.01827429258
-0.001001357511 0.01871992227
-0.001001357511 0.01918454189
-0.001001357511 0.01966896066
-0.001001357511 0.0201740223
-0.001001357511 0.02070060647
-0.001001357511 0.02124963035
-0.001001357511 0.02182205015
-0.001001357511 0.02241886287
-0.001001357511 0.02304110799
-0.001001357511 0.02368986926
-0.001001357511 0.02436627664
-0.001001357511 0.02507150823
-0.001001357511 0.02580679235
-0.001001357511 0.02657340963
-0.001001357511 0.0273726953
-0.001001357511 0.02820604148
-0.001001357511 0.02907489961
-0.001001357511 0.029980783
-0.001001357511 0.03092526941
-0.001001357511 0.03191000388
-0.001001357511 0.03293670151
-0.001001357511 0.03400715051
-0.001001357511 0.03512321529
-0.001001357511 0.03628683971
-0.001001357511 0.03749999905
-0.0008715112335 0.01530609961
-0.0008715112335 0.01562524366
-0.0008715112335 0.0159579876
-0.0008715112335 0.01630491099
-0.0008715112335 0.01666661807
-0.0008715112335 0.01704373882
-0.0008715112335 0.01743693008
-0.0008715112335 0.01784687666
-0.0008715112335 0.01827429258
-0.0008715112335 0.01871992227
-0.0008715112335 0.01918454189
-0.0008715112335 0.01966896066
-0.0008715112335 0.0201740223
-0.0008715112335 0.02070060647
-0.0008715112335 0.02124963035
-0.0008715112335 0.02182205015
-0.0008715112335 0.02241886287
-0.0008715112335 0.02304110799
-0.0008715112335 0.02368986926
-0.0008715112335 0.02436627664
-0.0008715112335 0.02507150823
-0.0008715112335 0.02580679235
-0.0008715112335 0.02657340963
-0.0008715112335 0.0273726953
-0.0008715112335 0.02820604148
-0.0008715112335 0.02907489961
-0.0008715112335 0.029980783
-0.0008715112335 0.03092526941
-0.0008715112335 0.03191000388
-0.0008715112335 0.03293670151
-0.0008715112335 0.03400715051
-0.0008715112335 0.03512321529
-0.0008715112335 0.03628683971
-0.0008715112335 0.03749999905
-0.0007546509951 0.01530609961
-0.0007546509951 0.01562524366
-0.0007546509951 0.0159579876
-0.0007546509951 0.01630491099
-0.0007546509951 0.01666661807
-0.0007546509951 0.01704373882
-0.0007546509951 0.01743693008
-0.0007546509951 0.01784687666
-0.0007546509951 0.01827429258
-0.0007546509951 0.01871992227
-0.0007546509951 0.01918454189
-0.0007546509951 0.01966896066
-0.0007546509951 0.0201740223
-0.0007546509951 0.02070060647
-0.0007546509951 0.02124963035
-0.0007546509951 0.02182205015
-0.0007546509951 0.02241886287
-0.0007546509951 0.02304110799
-0.0007546509951 0.02368986926
-0.0007546509951 0.02436627664
-0.0007546509951 0.02507150823
-0.0007546509951 0.02580679235
-0.0007546509951 0.02657340963
-0.0007546509951 0.0273726953
-0.0007546509951 0.02820604148
-0.0007546509951 0.02907489961
-0.0007546509951 0.029980783
-0.0007546509951 0.03092526941
-0.0007546509951 0.03191000388
-0.0007546509951 0.03293670151
-0.0007546509951 0.03400715051
-0.0007546509951 0.03512321529
-0.0007546509951 0.03628683971
-0.0007546509951 0.03749999905
-0.0006494780509 0.01530609961
-0.0006494780509 0.01562524366
-0.0006494780509 0.0159579876
-0.0006494780509 0.01630491099
-0.0006494780509 0.01666661807
-0.0006494780509 0.01704373882
-0.0006494780509 0.01743693008
-0.0006494780509 0.01784687666
-0.0006494780509 0.01827429258
-0.0006494780509 0.01871992227
-0.0006494780509 0.01918454189
-0.0006494780509 0.01966896066
-0.0006494780509 0.0201740223
-0.0006494780509 0.02070060647
-0.0006494780509 0.02124963035
-0.0006494780509 0.02182205015
-0.0006494780509 0.02241886287
-0.0006494780509 0.02304110799
-0.0006494780509 0.02368986926
-0.0006494780509 0.02436627664
-0.0006494780509 0.02507150823
-0.0006494780509 0.02580679235
-0.0006494780509 0.02657340963
-0.0006494780509 0.0273726953
-0.0006494780509 0.02820604148
-0.0006494780509 0.02907489961
-0.0006494780509 0.029980783
-0.0006494780509 0.03092526941
-0.0006494780509 0.03191000388
-0.0006494780509 0.03293670151
-0.0006494780509 0.03400715051
-0.0006494780509 0.03512321529
-0.0006494780509 0.03628683971
-0.0006494780509 0.03749999905
-0.0005548235446 0.01530609961
-0.0005548235446 0.01562524366
-0.0005548235446 0.0159579876
-0.0005548235446 0.01630491099
-0.0005548235446 0.01666661807
-0.0005548235446 0.01704373882
-0.0005548235446 0.01743693008
-0.0005548235446 0.01784687666
-0.0005548235446 0.01827429258
-0.0005548235446 0.01871992227
-0.0005548235446 0.01918454189
-0.0005548235446 0.01966896066
-0.0005548235446 0.0201740223
-0.0005548235446 0.02070060647
-0.0005548235446 0.02124963035
-0.0005548235446 0.02182205015
-0.0005548235446 0.02241886287
-0.0005548235446 0.02304110799
-0.0005548235446 0.02368986926
-0.0005548235446 0.02436627664
-0.0005548235446 0.02507150823
-0.0005548235446 0.02580679235
-0.0005548235446 0.02657340963
-0.0005548235446 0.0273726953
-0.0005548235446 0.02820604148
-0.0005548235446 0.02907489961
-0.0005548235446 0.029980783
-0.0005548235446 0.03092526941
-0.0005548235446 0.03191000388
-0.0005548235446 0.03293670151
-0.0005548235446 0.03400715051
-0.0005548235446 0.03512321529
-0.0005548235446 0.03628683971
-0.0005548235446 0.03749999905
-0.0004696355179 0.01530609961
-0.0004696355179 0.01562524366
-0.0004696355179 0.0159579876
-0.0004696355179 0.01630491099
-0.0004696355179 0.01666661807
-0.0004696355179 0.01704373882
-0.0004696355179 0.01743693008
-0.0004696355179 0.01784687666
-0.0004696355179 0.01827429258
-0.0004696355179 0.01871992227
-0.0004696355179 0.01918454189
-0.0004696355179 0.01966896066
-0.0004696355179 0.0201740223
-0.0004696355179 0.02070060647
-0.0004696355179 0.02124963035
-0.0004696355179 0.02182205015
-0.0004696355179 0.02241886287
-0.0004696355179 0.02304110799
-0.0004696355179 0.02368986926
-0.0004696355179 0.02436627664
-0.0004696355179 0.02507150823
-0.0004696355179 0.02580679235
-0.0004696355179 0.02657340963
-0.0004696355179 0.0273726953
-0.0004696355179 0.02820604148
-0.0004696355179 0.02907489961
-0.0004696355179 0.029980783
-0.0004696355179 0.03092526941
-0.0004696355179 0.03191000388
-0.0004696355179 0.03293670151
-0.0004696355179 0.03400715051
-0.0004696355179 0.03512321529
-0.0004696355179 0.03628683971
-0.0004696355179 0.03749999905
-0.0003929672201 0.01530609961
-0.0003929672201 0.01562524366
-0.0003929672201 0.0159579876
-0.0003929672201 0.01630491099
-0.0003929672201 0.01666661807
-0.0003929672201 0.01704373882
-0.0003929672201 0.01743693008
-0.0003929672201 0.01784687666
-0.0003929672201 0.01827429258
-0.0003929672201 0.01871992227
-0.0003929672201 0.01918454189
-0.0003929672201 0.01966896066
-0.0003929672201 0.0201740223
-0.0003929672201 0.02070060647
-0.0003929672201 0.02124963035
-0.0003929672201 0.02182205015
-0.0003929672201 0.02241886287
-0.0003929672201 0.02304110799
-0.0003929672201 0.02368986926
-0.0003929672201 0.02436627664
-0.0003929672201 0.02507150823
-0.0003929672201 0.02580679235
-0.0003929672201 0.02657340963
-0.0003929672201 0.0273726953
-0.0003929672201 0.02820604148
-0.0003929672201 0.02907489961
-0.0003929672201 0.029980783
-0.0003929672201 0.03092526941
-0.0003929672201 0.03191000388
-0.0003929672201 0.03293670151
-0.0003929672201 0.03400715051
-0.0003929672201 0.03512321529
-0.0003929672201 0.03628683971
-0.0003929672201 0.03749999905
-0.0003239665854 0.01530609961
-0.0003239665854 0.01562524366
-0.0003239665854 0.0159579876
-0.0003239665854 0.01630491099
-0.0003239665854 0.01666661807
-0.0003239665854 0.01704373882
-0.0003239665854 0.01743693008
-0.0003239665854 0.01784687666
-0.0003239665854 0.01827429258
-0.0003239665854 0.01871992227
-0.0003239665854 0.01918454189
-0.0003239665854 0.01966896066
-0.0003239665854 0.0201740223
-0.0003239665854 0.02070060647
-0.0003239665854 0.02124963035
-0.0003239665854 0.02182205015
-0.0003239665854 0.02241886287
-0.0003239665854 0.02304110799
-0.0003239665854 0.02368986926
-0.0003239665854 0.02436627664
-0.0003239665854 0.02507150823
-0.0003239665854 0.02580679235
-0.0003239665854 0.02657340963
-0.0003239665854 0.0273726953
-0.0003239665854 0.02820604148
-0.0003239665854 0.02907489961
-0.0003239665854 0.029980783
-0.0003239665854 0.03092526941
-0.0003239665854 0.03191000388
-0.0003239665854 0.03293670151
-0.0003239665854 0.03400715051
-0.0003239665854 0.03512321529
-0.0003239665854 0.03628683971
-0.0003239665854 0.03749999905
-0.0002618667644 0.01530609961
-0.0002618667644 0.01562524366
-0.0002618667644 0.0159579876
-0.0002618667644 0.01630491099
-0.0002618667644 0.01666661807
-0.0002618667644 0.01704373882
-0.0002618667644 0.01743693008
-0.0002618667644 0.01784687666
-0.0002618667644 0.01827429258
-0.0002618667644 0.01871992227
-0.0002618667644 0.01918454189
-0.0002618667644 0.01966896066
-0.0002618667644 0.0201740223
-0.0002618667644 0.02070060647
-0.0002618667644 0.02124963035
-0.0002618667644 0.02182205015
-0.0002618667644 0.02241886287
-0.0002618667644 0.02304110799
-0.0002618667644 0.02368986926
-0.0002618667644 0.02436627664
-0.0002618667644 0.02507150823
-0.0002618667644 0.02580679235
-0.0002618667644 0.02657340963
-0.0002618667644 0.0273726953
-0.0002618667644 0.02820604148
-0.0002618667644 0.02907489961
-0.0002618667644 0.029980783
-0.0002618667644 0.03092526941
-0.0002618667644 0.03191000388
-0.0002618667644 0.03293670151
-0.0002618667644 0.03400715051
-0.0002618667644 0.03512321529
-0.0002618667644 0.03628683971
-0.0002618667644 0.03749999905
-0.0002059776006 0.01530609961
-0.0002059776006 0.01562524366
-0.0002059776006 0.0159579876
-0.0002059776006 0.01630491099
-0.0002059776006 0.01666661807
-0.0002059776006 0.01704373882
-0.0002059776006 0.01743693008
-0.0002059776006 0.01784687666
-0.0002059776006 0.01827429258
-0.0002059776006 0.01871992227
-0.0002059776006 0.01918454189
-0.0002059776006 0.01966896066
-0.0002059776006 0.0201740223
-0.0002059776006 0.02070060647
-0.0002059776006 0.02124963035
-0.0002059776006 0.02182205015
-0.0002059776006 0.02241886287
-0.0002059776006 0.02304110799
-0.0002059776006 0.02368986926
-0.0002059776006 0.02436627664
-0.0002059776006 0.02507150823
-0.0002059776006 0.02580679235
-0.0002059776006 0.02657340963
-0.0002059776006 0.0273726953
-0.0002059776006 0.02820604148
-0.0002059776006 0.02907489961
-0.0002059776006 0.029980783
-0.0002059776006 0.03092526941
-0.0002059776006 0.03191000388
-0.0002059776006 0.03293670151
-0.0002059776006 0.03400715051
-0.0002059776006 0.03512321529
-0.0002059776006 0.03628683971
-0.0002059776006 0.03749999905
-0.0001556779608 0.01530609961
-0.0001556779608 0.01562524366
-0.0001556779608 0.0159579876
-0.0001556779608 0.01630491099
-0.0001556779608 0.01666661807
-0.0001556779608 0.01704373882
-0.0001556779608 0.01743693008
-0.0001556779608 0.01784687666
-0.0001556779608 0.01827429258
-0.0001556779608 0.01871992227
-0.0001556779608 0.01918454189
-0.0001556779608 0.01966896066
-0.0001556779608 0.0201740223
-0.0001556779608 0.02070060647
-0.0001556779608 0.02124963035
-0.0001556779608 0.02182205015
-0.0001556779608 0.02241886287
-0.0001556779608 0.02304110799
-0.0001556779608 0.02368986926
-0.0001556779608 0.02436627664
-0.0001556779608 0.02507150823
-0.0001556779608 0.02580679235
-0.0001556779608 0.02657340963
-0.0001556779608 0.0273726953
-0.0001556779608 0.02820604148
-0.0001556779608 0.02907489961
-0.0001556779608 0.029980783
-0.0001556779608 0.03092526941
-0.0001556779608 0.03191000388
-0.0001556779608 0.03293670151
-0.0001556779608 0.03400715051
-0.0001556779608 0.03512321529
-0.0001556779608 0.03628683971
-0.0001556779608 0.03749999905
-0.0001104088318 0.01530609961
-0.0001104088318 0.01562524366
-0.0001104088318 0.0159579876
-0.0001104088318 0.01630491099
-0.0001104088318 0.01666661807
-0.0001104088318 0.01704373882
-0.0001104088318 0.01743693008
-0.0001104088318 0.01784687666
-0.0001104088318 0.01827429258
-0.0001104088318 0.01871992227
-0.0001104088318 0.01918454189
-0.0001104088318 0.01966896066
-0.0001104088318 0.0201740223
-0.0001104088318 0.02070060647
-0.0001104088318 0.02124963035
-0.0001104088318 0.02182205015
-0.0001104088318 0.02241886287
-0.0001104088318 0.02304110799
-0.0001104088318 0.02368986926
-0.0001104088318 0.02436627664
-0.0001104088318 0.02507150823
-0.0001104088318 0.02580679235
-0.0001104088318 0.02657340963
-0.0001104088318 0.0273726953
-0.0001104088318 0.02820604148
-0.0001104088318 0.02907489961
-0.0001104088318 0.029980783
-0.0001104088318 0.03092526941
-0.0001104088318 0.03191000388
-0.0001104088318 0.03293670151
-0.0001104088318 0.03400715051
-0.0001104088318 0.03512321529
-0.0001104088318 0.03628683971
-0.0001104088318 0.03749999905
-6.966710782e-005 0.01530609961
-6.966710782e-005 0.01562524366
-6.966710782e-005 0.0159579876
-6.966710782e-005 0.01630491099
-6.966710782e-005 0.01666661807
-6.966710782e-005 0.01704373882
-6.966710782e-005 0.01743693008
-6.966710782e-005 0.01784687666
-6.966710782e-005 0.01827429258
-6.966710782e-005 0.01871992227
-6.966710782e-005 0.01918454189
-6.966710782e-005 0.01966896066
-6.966710782e-005 0.0201740223
-6.966710782e-005 0.02070060647
-6.966710782e-005 0.02124963035
-6.966710782e-005 0.02182205015
-6.966710782e-005 0.02241886287
-6.966710782e-005 0.02304110799
-6.966710782e-005 0.02368986926
-6.966710782e-005 0.02436627664
-6.966710782e-005 0.02507150823
-6.966710782e-005 0.02580679235
-6.966710782e-005 0.02657340963
-6.966710782e-005 0.0273726953
-6.966710782e-005 0.02820604148
-6.966710782e-005 0.02907489961
-6.966710782e-005 0.029980783
-6.966710782e-005 0.03092526941
-6.966710782e-005 0.03191000388
-6.966710782e-005 0.03293670151
-6.966710782e-005 0.03400715051
-6.966710782e-005 0.03512321529
-6.966710782e-005 0.03628683971
-6.966710782e-005 0.03749999905
-3.299999917e-005 0.01530609961
-3.299999917e-005 0.01562524366
-3.299999917e-005 0.0159579876
-3.299999917e-005 0.01630491099
-3.299999917e-005 0.01666661807
-3.299999917e-005 0.01704373882
-3.299999917e-005 0.01743693008
-3.299999917e-005 0.01784687666
-3.299999917e-005 0.01827429258
-3.299999917e-005 0.01871992227
-3.299999917e-005 0.01918454189
-3.299999917e-005 0.01966896066
-3.299999917e-005 0.0201740223
-3.299999917e-005 0.02070060647
-3.299999917e-005 0.02124963035
-3.299999917e-005 0.02182205015
-3.299999917e-005 0.02241886287
-3.299999917e-005 0.02304110799
-3.299999917e-005 0.02368986926
-3.299999917e-005 0.02436627664
-3.299999917e-005 0.02507150823
-3.299999917e-005 0.02580679235
-3.299999917e-005 0.02657340963
-3.299999917e-005 0.0273726953
-3.299999917e-005 0.02820604148
-3.299999917e-005 0.02907489961
-3.299999917e-005 0.029980783
-3.299999917e-005 0.03092526941
-3.299999917e-005 0.03191000388
-3.299999917e-005 0.03293670151
-3.299999917e-005 0.03400715051
-3.299999917e-005 0.03512321529
-3.299999917e-005 0.03628683971
-3.299999917e-005 0.03749999905
-1.818989358e-017 0.01530609961
-2.728484036e-017 0.01562524366
-2.728484036e-017 0.0159579876
-5.456968073e-017 0.01630491099
-1.818989358e-017 0.01666661807
-1.818989358e-017 0.01704373882
-1.818989358e-017 0.01743693008
-2.728484036e-017 0.01784687666
-2.728484036e-017 0.01827429258
-2.728484036e-017 0.01871992227
-2.728484036e-017 0.01918454189
-2.728484036e-017 0.01966896066
-2.728484036e-017 0.0201740223
-2.728484036e-017 0.02070060647
-2.728484036e-017 0.02124963035
-5.456968073e-017 0.02182205015
-5.456968073e-017 0.02241886287
-5.456968073e-017 0.02304110799
-2.728484036e-017 0.02368986926
-2.728484036e-017 0.02436627664
-5.456968073e-017 0.02507150823
-2.728484036e-017 0.02580679235
-2.728484036e-017 0.02657340963
-2.728484036e-017 0.0273726953
-5.456968073e-017 0.02820604148
-2.728484036e-017 0.02907489961
-5.456968073e-017 0.029980783
-5.456968073e-017 0.03092526941
-2.728484036e-017 0.03191000388
-1.818989358e-017 0.03293670151
-1.818989358e-017 0.03400715051
-2.728484036e-017 0.03512321529
-2.728484036e-017 0.03628683971
-9.094946788e-018 0.03749999905
-0.04640286991 0.03870999902
-0.04640286991 0.04000906388
-0.04640286991 0.04140374946
-0.04640286991 0.04290109414
-0.04640286991 0.0445086544
-0.04640286991 0.0462345429
-0.04640286991 0.04808746948
-0.04640286991 0.05007678508
-0.04640286991 0.05221252891
-0.04640286991 0.05450547919
-0.04640286991 0.05696720746
-0.04640286991 0.05961013702
-0.04640286991 0.06244760561
-0.04640286991 0.06549393275
-0.04640286991 0.06876449194
-0.04640286991 0.07227578832
-0.04640286991 0.07604554192
-0.04640286991 0.08009277709
-0.04640286991 0.08443791851
-0.04640286991 0.08910289426
-0.04640286991 0.0941112465
-0.04640286991 0.09948825028
-0.04640286991 0.105261041
-0.04640286991 0.1114587516
-0.04640286991 0.1181126592
-0.04640286991 0.1252563434
-0.04640286991 0.1329258551
-0.04640286991 0.1411598993
-0.04640286991 0.1499999962
-0.04173237882 0.03870999902
-0.04173237882 0.04000906388
-0.04173237882 0.04140374946
-0.04173237882 0.04290109414
-0.04173237882 0.0445086544
-0.04173237882 0.0462345429
-0.04173237882 0.04808746948
-0.04173237882 0.05007678508
-0.04173237882 0.05221252891
-0.04173237882 0.05450547919
-0.04173237882 0.05696720746
-0.04173237882 0.05961013702
-0.04173237882 0.06244760561
-0.04173237882 0.06549393275
-0.04173237882 0.06876449194
-0.04173237882 0.07227578832
-0.04173237882 0.07604554192
-0.04173237882 0.08009277709
-0.04173237882 0.08443791851
-0.04173237882 0.08910289426
-0.04173237882 0.0941112465
-0.04173237882 0.09948825028
-0.04173237882 0.105261041
-0.04173237882 0.1114587516
-0.04173237882 0.1181126592
-0.04173237882 0.1252563434
-0.04173237882 0.1329258551
-0.04173237882 0.1411598993
-0.04173237882 0.1499999962
-0.03752898761 0.03870999902
-0.03752898761 0.04000906388
-0.03752898761 0.04140374946
-0.03752898761 0.04290109414
-0.03752898761 0.0445086544
-0.03752898761 0.0462345429
-0.03752898761 0.04808746948
-0.03752898761 0.05007678508
-0.03752898761 0.05221252891
-0.03752898761 0.05450547919
-0.03752898761 0.05696720746
-0.03752898761 0.05961013702
-0.03752898761 0.06244760561
-0.03752898761 0.06549393275
-0.03752898761 0.06876449194
-0.03752898761 0.07227578832
-0.03752898761 0.07604554192
-0.03752898761 0.08009277709
-0.03752898761 0.08443791851
-0.03752898761 0.08910289426
-0.03752898761 0.0941112465
-0.03752898761 0.09948825028
-0.03752898761 0.105261041
-0.03752898761 0.1114587516
-0.03752898761 0.1181126592
-0.03752898761 0.1252563434
-0.03752898761 0.1329258551
-0.03752898761 0.1411598993
-0.03752898761 0.1499999962
-0.03374598121 0.03870999902
-0.03374598121 0.04000906388
-0.03374598121 0.04140374946
-0.03374598121 0.04290109414
-0.03374598121 0.0445086544
-0.03374598121 0.0462345429
-0.03374598121 0.04808746948
-0.03374598121 0.05007678508
-0.03374598121 0.05221252891
-0.03374598121 0.05450547919
-0.03374598121 0.05696720746
-0.03374598121 0.05961013702
-0.03374598121 0.06244760561
-0.03374598121 0.06549393275
-0.03374598121 0.06876449194
-0.03374598121 0.07227578832
-0.03374598121 0.07604554192
-0.03374598121 0.08009277709
-0.03374598121 0.08443791851
-0.03374598121 0.08910289426
-0.03374598121 0.0941112465
-0.03374598121 0.09948825028
-0.03374598121 0.105261041
-0.03374598121 0.1114587516
-0.03374598121 0.1181126592
-0.03374598121 0.1252563434
-0.03374598121 0.1329258551
-0.03374598121 0.1411598993
-0.03374598121 0.1499999962
-0.03034131658 0.03870999902
-0.03034131658 0.04000906388
-0.03034131658 0.04140374946
-0.03034131658 0.04290109414
-0.03034131658 0.0445086544
-0.03034131658 0.0462345429
-0.03034131658 0.04808746948
-0.03034131658 0.05007678508
-0.03034131658 0.05221252891
-0.03034131658 0.05450547919
-0.03034131658 0.05696720746
-0.03034131658 0.05961013702
-0.03034131658 0.06244760561
-0.03034131658 0.06549393275
-0.03034131658 0.06876449194
-0.03034131658 0.07227578832
-0.03034131658 0.07604554192
-0.03034131658 0.08009277709
-0.03034131658 0.08443791851
-0.03034131658 0.08910289426
-0.03034131658 0.0941112465
-0.03034131658 0.09948825028
-0.03034131658 0.105261041
-0.03034131658 0.1114587516
-0.03034131658 0.1181126592
-0.03034131658 0.1252563434
-0.03034131658 0.1329258551
-0.03034131658 0.1411598993
-0.03034131658 0.1499999962
-0.02727715543 0.03870999902
-0.02727715543 0.04000906388
-0.02727715543 0.04140374946
-0.02727715543 0.04290109414
-0.02727715543 0.0445086544
-0.02727715543 0.0462345429
-0.02727715543 0.04808746948
-0.02727715543 0.05007678508
-0.02727715543 0.05221252891
-0.02727715543 0.05450547919
-0.02727715543 0.05696720746
-0.02727715543 0.05961013702
-0.02727715543 0.06244760561
-0.02727715543 0.06549393275
-0.02727715543 0.06876449194
-0.02727715543 0.07227578832
-0.02727715543 0.07604554192
-0.02727715543 0.08009277709
-0.02727715543 0.08443791851
-0.02727715543 0.08910289426
-0.02727715543 0.0941112465
-0.02727715543 0.09948825028
-0.02727715543 0.105261041
-0.02727715543 0.1114587516
-0.02727715543 0.1181126592
-0.02727715543 0.1252563434
-0.02727715543 0.1329258551
-0.02727715543 0.1411598993
-0.02727715543 0.1499999962
-0.02451944371 0.03870999902
-0.02451944371 0.04000906388
-0.02451944371 0.04140374946
-0.02451944371 0.04290109414
-0.02451944371 0.0445086544
-0.02451944371 0.0462345429
-0.02451944371 0.04808746948
-0.02451944371 0.05007678508
-0.02451944371 0.05221252891
-0.02451944371 0.05450547919
-0.02451944371 0.05696720746
-0.02451944371 0.05961013702
-0.02451944371 0.06244760561
-0.02451944371 0.06549393275
-0.02451944371 0.06876449194
-0.02451944371 0.07227578832
-0.02451944371 0.07604554192
-0.02451944371 0.08009277709
-0.02451944371 0.08443791851
-0.02451944371 0.08910289426
-0.02451944371 0.0941112465
-0.02451944371 0.09948825028
-0.02451944371 0.105261041
-0.02451944371 0.1114587516
-0.02451944371 0.1181126592
-0.02451944371 0.1252563434
-0.02451944371 0.1329258551
-0.02451944371 0.1411598993
-0.02451944371 0.1499999962
-0.02203753313 0.03870999902
-0.02203753313 0.04000906388
-0.02203753313 0.04140374946
-0.02203753313 0.04290109414
-0.02203753313 0.0445086544
-0.02203753313 0.0462345429
-0.02203753313 0.04808746948
-0.02203753313 0.05007678508
-0.02203753313 0.05221252891
-0.02203753313 0.05450547919
-0.02203753313 0.05696720746
-0.02203753313 0.05961013702
-0.02203753313 0.06244760561
-0.02203753313 0.06549393275
-0.02203753313 0.06876449194
-0.02203753313 0.07227578832
-0.02203753313 0.07604554192
-0.02203753313 0.08009277709
-0.02203753313 0.08443791851
-0.02203753313 0.08910289426
-0.02203753313 0.0941112465
-0.02203753313 0.09948825028
-0.02203753313 0.105261041
-0.02203753313 0.1114587516
-0.02203753313 0.1181126592
-0.02203753313 0.1252563434
-0.02203753313 0.1329258551
-0.02203753313 0.1411598993
-0.02203753313 0.1499999962
-0.0198038406 0.03870999902
-0.0198038406 0.04000906388
-0.0198038406 0.04140374946
-0.0198038406 0.04290109414
-0.0198038406 0.0445086544
-0.0198038406 0.0462345429
-0.0198038406 0.04808746948
-0.0198038406 0.05007678508
-0.0198038406 0.05221252891
-0.0198038406 0.05450547919
-0.0198038406 0.05696720746
-0.0198038406 0.05961013702
-0.0198038406 0.06244760561
-0.0198038406 0.06549393275
-0.0198038406 0.06876449194
-0.0198038406 0.07227578832
-0.0198038406 0.07604554192
-0.0198038406 0.08009277709
-0.0198038406 0.08443791851
-0.0198038406 0.08910289426
-0.0198038406 0.0941112465
-0.0198038406 0.09948825028
-0.0198038406 0.105261041
-0.0198038406 0.1114587516
-0.0198038406 0.1181126592
-0.0198038406 0.1252563434
-0.0198038406 0.1329258551
-0.0198038406 0.1411598993
-0.0198038406 0.1499999962
-0.0177935416 0.03870999902
-0.0177935416 0.04000906388
-0.0177935416 0.04140374946
-0.0177935416 0.04290109414
-0.0177935416 0.0445086544
-0.0177935416 0.0462345429
-0.0177935416 0.04808746948
-0.0177935416 0.05007678508
-0.0177935416 0.05221252891
-0.0177935416 0.05450547919
-0.0177935416 0.05696720746
-0.0177935416 0.05961013702
-0.0177935416 0.06244760561
-0.0177935416 0.06549393275
-0.0177935416 0.06876449194
-0.0177935416 0.07227578832
-0.0177935416 0.07604554192
-0.0177935416 0.08009277709
-0.0177935416 0.08443791851
-0.0177935416 0.08910289426
-0.0177935416 0.0941112465
-0.0177935416 0.09948825028
-0.0177935416 0.105261041
-0.0177935416 0.1114587516
-0.0177935416 0.1181126592
-0.0177935416 0.1252563434
-0.0177935416 0.1329258551
-0.0177935416 0.1411598993
-0.0177935416 0.1499999962
-0.01598429436 0.03870999902
-0.01598429436 0.04000906388
-0.01598429436 0.04140374946
-0.01598429436 0.04290109414
-0.01598429436 0.0445086544
-0.01598429436 0.0462345429
-0.01598429436 0.04808746948
-0.01598429436 0.05007678508
-0.01598429436 0.05221252891
-0.01598429436 0.05450547919
-0.01598429436 0.05696720746
-0.01598429436 0.05961013702
-0.01598429436 0.06244760561
-0.01598429436 0.06549393275
-0.01598429436 0.06876449194
-0.01598429436 0.07227578832
-0.01598429436 0.07604554192
-0.01598429436 0.08009277709
-0.01598429436 0.08443791851
-0.01598429436 0.08910289426
-0.01598429436 0.0941112465
-0.01598429436 0.09948825028
-0.01598429436 0.105261041
-0.01598429436 0.1114587516
-0.01598429436 0.1181126592
-0.01598429436 0.1252563434
-0.01598429436 0.1329258551
-0.01598429436 0.1411598993
-0.01598429436 0.1499999962
-0.01435599151 0.03870999902
-0.01435599151 0.04000906388
-0.01435599151 0.04140374946
-0.01435599151 0.04290109414
-0.01435599151 0.0445086544
-0.01435599151 0.0462345429
-0.01435599151 0.04808746948
-0.01435599151 0.05007678508
-0.01435599151 0.05221252891
-0.01435599151 0.05450547919
-0.01435599151 0.05696720746
-0.01435599151 0.05961013702
-0.01435599151 0.06244760561
-0.01435599151 0.06549393275
-0.01435599151 0.06876449194
-0.01435599151 0.07227578832
-0.01435599151 0.07604554192
-0.01435599151 0.08009277709
-0.01435599151 0.08443791851
-0.01435599151 0.08910289426
-0.01435599151 0.0941112465
-0.01435599151 0.09948825028
-0.01435599151 0.105261041
-0.01435599151 0.1114587516
-0.01435599151 0.1181126592
-0.01435599151 0.1252563434
-0.01435599151 0.1329258551
-0.01435599151 0.1411598993
-0.01435599151 0.1499999962
-0.01289053665 0.03870999902
-0.01289053665 0.04000906388
-0.01289053665 0.04140374946
-0.01289053665 0.04290109414
-0.01289053665 0.0445086544
-0.01289053665 0.0462345429
-0.01289053665 0.04808746948
-0.01289053665 0.05007678508
-0.01289053665 0.05221252891
-0.01289053665 0.05450547919
-0.01289053665 0.05696720746
-0.01289053665 0.05961013702
-0.01289053665 0.06244760561
-0.01289053665 0.06549393275
-0.01289053665 0.06876449194
-0.01289053665 0.07227578832
-0.01289053665 0.07604554192
-0.01289053665 0.08009277709
-0.01289053665 0.08443791851
-0.01289053665 0.08910289426
-0.01289053665 0.0941112465
-0.01289053665 0.09948825028
-0.01289053665 0.105261041
-0.01289053665 0.1114587516
-0.01289053665 0.1181126592
-0.01289053665 0.1252563434
-0.01289053665 0.1329258551
-0.01289053665 0.1411598993
-0.01289053665 0.1499999962
-0.01157164321 0.03870999902
-0.01157164321 0.04000906388
-0.01157164321 0.04140374946
-0.01157164321 0.04290109414
-0.01157164321 0.0445086544
-0.01157164321 0.0462345429
-0.01157164321 0.04808746948
-0.01157164321 0.05007678508
-0.01157164321 0.05221252891
-0.01157164321 0.05450547919
-0.01157164321 0.05696720746
-0.01157164321 0.05961013702
-0.01157164321 0.06244760561
-0.01157164321 0.06549393275
-0.01157164321 0.06876449194
-0.01157164321 0.07227578832
-0.01157164321 0.07604554192
-0.01157164321 0.08009277709
-0.01157164321 0.08443791851
-0.01157164321 0.08910289426
-0.01157164321 0.0941112465
-0.01157164321 0.09948825028
-0.01157164321 0.105261041
-0.01157164321 0.1114587516
-0.01157164321 0.1181126592
-0.01157164321 0.1252563434
-0.01157164321 0.1329258551
-0.01157164321 0.1411598993
-0.01157164321 0.1499999962
-0.01038465345 0.03870999902
-0.01038465345 0.04000906388
-0.01038465345 0.04140374946
-0.01038465345 0.04290109414
-0.01038465345 0.0445086544
-0.01038465345 0.0462345429
-0.01038465345 0.04808746948
-0.01038465345 0.05007678508
-0.01038465345 0.05221252891
-0.01038465345 0.05450547919
-0.01038465345 0.05696720746
-0.01038465345 0.05961013702
-0.01038465345 0.06244760561
-0.01038465345 0.06549393275
-0.01038465345 0.06876449194
-0.01038465345 0.07227578832
-0.01038465345 0.07604554192
-0.01038465345 0.08009277709
-0.01038465345 0.08443791851
-0.01038465345 0.08910289426
-0.01038465345 0.0941112465
-0.01038465345 0.09948825028
-0.01038465345 0.105261041
-0.01038465345 0.1114587516
-0.01038465345 0.1181126592
-0.01038465345 0.1252563434
-0.01038465345 0.1329258551
-0.01038465345 0.1411598993
-0.01038465345 0.1499999962
-0.009316375565 0.03870999902
-0.009316375565 0.04000906388
-0.009316375565 0.04140374946
-0.009316375565 0.04290109414
-0.009316375565 0.0445086544
-0.009316375565 0.0462345429
-0.009316375565 0.04808746948
-0.009316375565 0.05007678508
-0.009316375565 0.05221252891
-0.009316375565 0.05450547919
-0.009316375565 0.05696720746
-0.009316375565 0.05961013702
-0.009316375565 0.06244760561
-0.009316375565 0.06549393275
-0.009316375565 0.06876449194
-0.009316375565 0.07227578832
-0.009316375565 0.07604554192
-0.009316375565 0.08009277709
-0.009316375565 0.08443791851
-0.009316375565 0.08910289426
-0.009316375565 0.0941112465
-0.009316375565 0.09948825028
-0.009316375565 0.105261041
-0.009316375565 0.1114587516
-0.009316375565 0.1181126592
-0.009316375565 0.1252563434
-0.009316375565 0.1329258551
-0.009316375565 0.1411598993
-0.009316375565 0.1499999962
-0.008354937086 0.03870999902
-0.008354937086 0.04000906388
-0.008354937086 0.04140374946
-0.008354937086 0.04290109414
-0.008354937086 0.0445086544
-0.008354937086 0.0462345429
-0.008354937086 0.04808746948
-0.008354937086 0.05007678508
-0.008354937086 0.05221252891
-0.008354937086 0.05450547919
-0.008354937086 0.05696720746
-0.008354937086 0.05961013702
-0.008354937086 0.06244760561
-0.008354937086 0.06549393275
-0.008354937086 0.06876449194
-0.008354937086 0.07227578832
-0.008354937086 0.07604554192
-0.008354937086 0.08009277709
-0.008354937086 0.08443791851
-0.008354937086 0.08910289426
-0.008354937086 0.0941112465
-0.008354937086 0.09948825028
-0.008354937086 0.105261041
-0.008354937086 0.1114587516
-0.008354937086 0.1181126592
-0.008354937086 0.1252563434
-0.008354937086 0.1329258551
-0.008354937086 0.1411598993
-0.008354937086 0.1499999962
-0.007489652907 0.03870999902
-0.007489652907 0.04000906388
-0.007489652907 0.04140374946
-0.007489652907 0.04290109414
-0.007489652907 0.0445086544
-0.007489652907 0.0462345429
-0.007489652907 0.04808746948
-0.007489652907 0.05007678508
-0.007489652907 0.05221252891
-0.007489652907 0.05450547919
-0.007489652907 0.05696720746
-0.007489652907 0.05961013702
-0.007489652907 0.06244760561
-0.007489652907 0.06549393275
-0.007489652907 0.06876449194
-0.007489652907 0.07227578832
-0.007489652907 0.07604554192
-0.007489652907 0.08009277709
-0.007489652907 0.08443791851
-0.007489652907 0.08910289426
-0.007489652907 0.0941112465
-0.007489652907 0.09948825028
-0.007489652907 0.105261041
-0.007489652907 0.1114587516
-0.007489652907 0.1181126592
-0.007489652907 0.1252563434
-0.007489652907 0.1329258551
-0.007489652907 0.1411598993
-0.007489652907 0.1499999962
-0.006710906553 0.03870999902
-0.006710906553 0.04000906388
-0.006710906553 0.04140374946
-0.006710906553 0.04290109414
-0.006710906553 0.0445086544
-0.006710906553 0.0462345429
-0.006710906553 0.04808746948
-0.006710906553 0.05007678508
-0.006710906553 0.05221252891
-0.006710906553 0.05450547919
-0.006710906553 0.05696720746
-0.006710906553 0.05961013702
-0.006710906553 0.06244760561
-0.006710906553 0.06549393275
-0.006710906553 0.06876449194
-0.006710906553 0.07227578832
-0.006710906553 0.07604554192
-0.006710906553 0.08009277709
-0.006710906553 0.08443791851
-0.006710906553 0.08910289426
-0.006710906553 0.0941112465
-0.006710906553 0.09948825028
-0.006710906553 0.105261041
-0.006710906553 0.1114587516
-0.006710906553 0.1181126592
-0.006710906553 0.1252563434
-0.006710906553 0.1329258551
-0.006710906553 0.1411598993
-0.006710906553 0.1499999962
-0.0060100433 0.03870999902
-0.0060100433 0.04000906388
-0.0060100433 0.04140374946
-0.0060100433 0.04290109414
-0.0060100433 0.0445086544
-0.0060100433 0.0462345429
-0.0060100433 0.04808746948
-0.0060100433 0.05007678508
-0.0060100433 0.05221252891
-0.0060100433 0.05450547919
-0.0060100433 0.05696720746
-0.0060100433 0.05961013702
-0.0060100433 0.06244760561
-0.0060100433 0.06549393275
-0.0060100433 0.06876449194
-0.0060100433 0.07227578832
-0.0060100433 0.07604554192
-0.0060100433 0.08009277709
-0.0060100433 0.08443791851
-0.0060100433 0.08910289426
-0.0060100433 0.0941112465
-0.0060100433 0.09948825028
-0.0060100433 0.105261041
-0.0060100433 0.1114587516
-0.0060100433 0.1181126592
-0.0060100433 0.1252563434
-0.0060100433 0.1329258551
-0.0060100433 0.1411598993
-0.0060100433 0.1499999962
-0.005379273992 0.03870999902
-0.005379273992 0.04000906388
-0.005379273992 0.04140374946
-0.005379273992 0.04290109414
-0.005379273992 0.0445086544
-0.005379273992 0.0462345429
-0.005379273992 0.04808746948
-0.005379273992 0.05007678508
-0.005379273992 0.05221252891
-0.005379273992 0.05450547919
-0.005379273992 0.05696720746
-0.005379273992 0.05961013702
-0.005379273992 0.06244760561
-0.005379273992 0.06549393275
-0.005379273992 0.06876449194
-0.005379273992 0.07227578832
-0.005379273992 0.07604554192
-0.005379273992 0.08009277709
-0.005379273992 0.08443791851
-0.005379273992 0.08910289426
-0.005379273992 0.0941112465
-0.005379273992 0.09948825028
-0.005379273992 0.105261041
-0.005379273992 0.1114587516
-0.005379273992 0.1181126592
-0.005379273992 0.1252563434
-0.005379273992 0.1329258551
-0.005379273992 0.1411598993
-0.005379273992 0.1499999962
-0.004811588472 0.03870999902
-0.004811588472 0.04000906388
-0.004811588472 0.04140374946
-0.004811588472 0.04290109414
-0.004811588472 0.0445086544
-0.004811588472 0.0462345429
-0.004811588472 0.04808746948
-0.004811588472 0.05007678508
-0.004811588472 0.05221252891
-0.004811588472 0.05450547919
-0.004811588472 0.05696720746
-0.004811588472 0.05961013702
-0.004811588472 0.06244760561
-0.004811588472 0.06549393275
-0.004811588472 0.06876449194
-0.004811588472 0.07227578832
-0.004811588472 0.07604554192
-0.004811588472 0.08009277709
-0.004811588472 0.08443791851
-0.004811588472 0.08910289426
-0.004811588472 0.0941112465
-0.004811588472 0.09948825028
-0.004811588472 0.105261041
-0.004811588472 0.1114587516
-0.004811588472 0.1181126592
-0.004811588472 0.1252563434
-0.004811588472 0.1329258551
-0.004811588472 0.1411598993
-0.004811588472 0.1499999962
-0.004300677675 0.03870999902
-0.004300677675 0.04000906388
-0.004300677675 0.04140374946
-0.004300677675 0.04290109414
-0.004300677675 0.0445086544
-0.004300677675 0.0462345429
-0.004300677675 0.04808746948
-0.004300677675 0.05007678508
-0.004300677675 0.05221252891
-0.004300677675 0.05450547919
-0.004300677675 0.05696720746
-0.004300677675 0.05961013702
-0.004300677675 0.06244760561
-0.004300677675 0.06549393275
-0.004300677675 0.06876449194
-0.004300677675 0.07227578832
-0.004300677675 0.07604554192
-0.004300677675 0.08009277709
-0.004300677675 0.08443791851
-0.004300677675 0.08910289426
-0.004300677675 0.0941112465
-0.004300677675 0.09948825028
-0.004300677675 0.105261041
-0.004300677675 0.1114587516
-0.004300677675 0.1181126592
-0.004300677675 0.1252563434
-0.004300677675 0.1329258551
-0.004300677675 0.1411598993
-0.004300677675 0.1499999962
-0.003840863513 0.03870999902
-0.003840863513 0.04000906388
-0.003840863513 0.04140374946
-0.003840863513 0.04290109414
-0.003840863513 0.0445086544
-0.003840863513 0.0462345429
-0.003840863513 0.04808746948
-0.003840863513 0.05007678508
-0.003840863513 0.05221252891
-0.003840863513 0.05450547919
-0.003840863513 0.05696720746
-0.003840863513 0.05961013702
-0.003840863513 0.06244760561
-0.003840863513 0.06549393275
-0.003840863513 0.06876449194
-0.003840863513 0.07227578832
-0.003840863513 0.07604554192
-0.003840863513 0.08009277709
-0.003840863513 0.08443791851
-0.003840863513 0.08910289426
-0.003840863513 0.0941112465
-0.003840863513 0.09948825028
-0.003840863513 0.105261041
-0.003840863513 0.1114587516
-0.003840863513 0.1181126592
-0.003840863513 0.1252563434
-0.003840863513 0.1329258551
-0.003840863513 0.1411598993
-0.003840863513 0.1499999962
-0.003427035765 0.03870999902
-0.003427035765 0.04000906388
-0.003427035765 0.04140374946
-0.003427035765 0.04290109414
-0.003427035765 0.0445086544
-0.003427035765 0.0462345429
-0.003427035765 0.04808746948
-0.003427035765 0.05007678508
-0.003427035765 0.05221252891
-0.003427035765 0.05450547919
-0.003427035765 0.05696720746
-0.003427035765 0.05961013702
-0.003427035765 0.06244760561
-0.003427035765 0.06549393275
-0.003427035765 0.06876449194
-0.003427035765 0.07227578832
-0.003427035765 0.07604554192
-0.003427035765 0.08009277709
-0.003427035765 0.08443791851
-0.003427035765 0.08910289426
-0.003427035765 0.0941112465
-0.003427035765 0.09948825028
-0.003427035765 0.105261041
-0.003427035765 0.1114587516
-0.003427035765 0.1181126592
-0.003427035765 0.1252563434
-0.003427035765 0.1329258551
-0.003427035765 0.1411598993
-0.003427035765 0.1499999962
-0.003054595292 0.03870999902
-0.003054595292 0.04000906388
-0.003054595292 0.04140374946
-0.003054595292 0.04290109414
-0.003054595292 0.0445086544
-0.003054595292 0.0462345429
-0.003054595292 0.04808746948
-0.003054595292 0.05007678508
-0.003054595292 0.05221252891
-0.003054595292 0.05450547919
-0.003054595292 0.05696720746
-0.003054595292 0.05961013702
-0.003054595292 0.06244760561
-0.003054595292 0.06549393275
-0.003054595292 0.06876449194
-0.003054595292 0.07227578832
-0.003054595292 0.07604554192
-0.003054595292 0.08009277709
-0.003054595292 0.08443791851
-0.003054595292 0.08910289426
-0.003054595292 0.0941112465
-0.003054595292 0.09948825028
-0.003054595292 0.105261041
-0.003054595292 0.1114587516
-0.003054595292 0.1181126592
-0.003054595292 0.1252563434
-0.003054595292 0.1329258551
-0.003054595292 0.1411598993
-0.003054595292 0.1499999962
-0.002719402914 0.03870999902
-0.002719402914 0.04000906388
-0.002719402914 0.04140374946
-0.002719402914 0.04290109414
-0.002719402914 0.0445086544
-0.002719402914 0.0462345429
-0.002719402914 0.04808746948
-0.002719402914 0.05007678508
-0.002719402914 0.05221252891
-0.002719402914 0.05450547919
-0.002719402914 0.05696720746
-0.002719402914 0.05961013702
-0.002719402914 0.06244760561
-0.002719402914 0.06549393275
-0.002719402914 0.06876449194
-0.002719402914 0.07227578832
-0.002719402914 0.07604554192
-0.002719402914 0.08009277709
-0.002719402914 0.08443791851
-0.002719402914 0.08910289426
-0.002719402914 0.0941112465
-0.002719402914 0.09948825028
-0.002719402914 0.105261041
-0.002719402914 0.1114587516
-0.002719402914 0.1181126592
-0.002719402914 0.1252563434
-0.002719402914 0.1329258551
-0.002719402914 0.1411598993
-0.002719402914 0.1499999962
-0.002417733419 0.03870999902
-0.002417733419 0.04000906388
-0.002417733419 0.04140374946
-0.002417733419 0.04290109414
-0.002417733419 0.0445086544
-0.002417733419 0.0462345429
-0.002417733419 0.04808746948
-0.002417733419 0.05007678508
-0.002417733419 0.05221252891
-0.002417733419 0.05450547919
-0.002417733419 0.05696720746
-0.002417733419 0.05961013702
-0.002417733419 0.06244760561
-0.002417733419 0.06549393275
-0.002417733419 0.06876449194
-0.002417733419 0.07227578832
-0.002417733419 0.07604554192
-0.002417733419 0.08009277709
-0.002417733419 0.08443791851
-0.002417733419 0.08910289426
-0.002417733419 0.0941112465
-0.002417733419 0.09948825028
-0.002417733419 0.105261041
-0.002417733419 0.1114587516
-0.002417733419 0.1181126592
-0.002417733419 0.1252563434
-0.002417733419 0.1329258551
-0.002417733419 0.1411598993
-0.002417733419 0.1499999962
-0.002146234152 0.03870999902
-0.002146234152 0.04000906388
-0.002146234152 0.04140374946
-0.002146234152 0.04290109414
-0.002146234152 0.0445086544
-0.002146234152 0.0462345429
-0.002146234152 0.04808746948
-0.002146234152 0.05007678508
-0.002146234152 0.05221252891
-0.002146234152 0.05450547919
-0.002146234152 0.05696720746
-0.002146234152 0.05961013702
-0.002146234152 0.06244760561
-0.002146234152 0.06549393275
-0.002146234152 0.06876449194
-0.002146234152 0.07227578832
-0.002146234152 0.07604554192
-0.002146234152 0.08009277709
-0.002146234152 0.08443791851
-0.002146234152 0.08910289426
-0.002146234152 0.0941112465
-0.002146234152 0.09948825028
-0.002146234152 0.105261041
-0.002146234152 0.1114587516
-0.002146234152 0.1181126592
-0.002146234152 0.1252563434
-0.002146234152 0.1329258551
-0.002146234152 0.1411598993
-0.002146234152 0.1499999962
-0.001901887764 0.03870999902
-0.001901887764 0.04000906388
-0.001901887764 0.04140374946
-0.001901887764 0.04290109414
-0.001901887764 0.0445086544
-0.001901887764 0.0462345429
-0.001901887764 0.04808746948
-0.001901887764 0.05007678508
-0.001901887764 0.05221252891
-0.001901887764 0.05450547919
-0.001901887764 0.05696720746
-0.001901887764 0.05961013702
-0.001901887764 0.06244760561
-0.001901887764 0.06549393275
-0.001901887764 0.06876449194
-0.001901887764 0.07227578832
-0.001901887764 0.07604554192
-0.001901887764 0.08009277709
-0.001901887764 0.08443791851
-0.001901887764 0.08910289426
-0.001901887764 0.0941112465
-0.001901887764 0.09948825028
-0.001901887764 0.105261041
-0.001901887764 0.1114587516
-0.001901887764 0.1181126592
-0.001901887764 0.1252563434
-0.001901887764 0.1329258551
-0.001901887764 0.1411598993
-0.001901887764 0.1499999962
-0.001681978671 0.03870999902
-0.001681978671 0.04000906388
-0.001681978671 0.04140374946
-0.001681978671 0.04290109414
-0.001681978671 0.0445086544
-0.001681978671 0.0462345429
-0.001681978671 0.04808746948
-0.001681978671 0.05007678508
-0.001681978671 0.05221252891
-0.001681978671 0.05450547919
-0.001681978671 0.05696720746
-0.001681978671 0.05961013702
-0.001681978671 0.06244760561
-0.001681978671 0.06549393275
-0.001681978671 0.06876449194
-0.001681978671 0.07227578832
-0.001681978671 0.07604554192
-0.001681978671 0.08009277709
-0.001681978671 0.08443791851
-0.001681978671 0.08910289426
-0.001681978671 0.0941112465
-0.001681978671 0.09948825028
-0.001681978671 0.105261041
-0.001681978671 0.1114587516
-0.001681978671 0.1181126592
-0.001681978671 0.1252563434
-0.001681978671 0.1329258551
-0.001681978671 0.1411598993
-0.001681978671 0.1499999962
-0.001484062878 0.03870999902
-0.001484062878 0.04000906388
-0.001484062878 0.04140374946
-0.001484062878 0.04290109414
-0.001484062878 0.0445086544
-0.001484062878 0.0462345429
-0.001484062878 0.04808746948
-0.001484062878 0.05007678508
-0.001484062878 0.05221252891
-0.001484062878 0.05450547919
-0.001484062878 0.05696720746
-0.001484062878 0.05961013702
-0.001484062878 0.06244760561
-0.001484062878 0.06549393275
-0.001484062878 0.06876449194
-0.001484062878 0.07227578832
-0.001484062878 0.07604554192
-0.001484062878 0.08009277709
-0.001484062878 0.08443791851
-0.001484062878 0.08910289426
-0.001484062878 0.0941112465
-0.001484062878 0.09948825028
-0.001484062878 0.105261041
-0.001484062878 0.1114587516
-0.001484062878 0.1181126592
-0.001484062878 0.1252563434
-0.001484062878 0.1329258551
-0.001484062878 0.1411598993
-0.001484062878 0.1499999962
-0.001305940815 0.03870999902
-0.001305940815 0.04000906388
-0.001305940815 0.04140374946
-0.001305940815 0.04290109414
-0.001305940815 0.0445086544
-0.001305940815 0.0462345429
-0.001305940815 0.04808746948
-0.001305940815 0.05007678508
-0.001305940815 0.05221252891
-0.001305940815 0.05450547919
-0.001305940815 0.05696720746
-0.001305940815 0.05961013702
-0.001305940815 0.06244760561
-0.001305940815 0.06549393275
-0.001305940815 0.06876449194
-0.001305940815 0.07227578832
-0.001305940815 0.07604554192
-0.001305940815 0.08009277709
-0.001305940815 0.08443791851
-0.001305940815 0.08910289426
-0.001305940815 0.0941112465
-0.001305940815 0.09948825028
-0.001305940815 0.105261041
-0.001305940815 0.1114587516
-0.001305940815 0.1181126592
-0.001305940815 0.1252563434
-0.001305940815 0.1329258551
-0.001305940815 0.1411598993
-0.001305940815 0.1499999962
-0.001145632896 0.03870999902
-0.001145632896 0.04000906388
-0.001145632896 0.04140374946
-0.001145632896 0.04290109414
-0.001145632896 0.0445086544
-0.001145632896 0.0462345429
-0.001145632896 0.04808746948
-0.001145632896 0.05007678508
-0.001145632896 0.05221252891
-0.001145632896 0.05450547919
-0.001145632896 0.05696720746
-0.001145632896 0.05961013702
-0.001145632896 0.06244760561
-0.001145632896 0.06549393275
-0.001145632896 0.06876449194
-0.001145632896 0.07227578832
-0.001145632896 0.07604554192
-0.001145632896 0.08009277709
-0.001145632896 0.08443791851
-0.001145632896 0.08910289426
-0.001145632896 0.0941112465
-0.001145632896 0.09948825028
-0.001145632896 0.105261041
-0.001145632896 0.1114587516
-0.001145632896 0.1181126592
-0.001145632896 0.1252563434
-0.001145632896 0.1329258551
-0.001145632896 0.1411598993
-0.001145632896 0.1499999962
-0.001001357511 0.03870999902
-0.001001357511 0.04000906388
-0.001001357511 0.04140374946
-0.001001357511 0.04290109414
-0.001001357511 0.0445086544
-0.001001357511 0.0462345429
-0.001001357511 0.04808746948
-0.001001357511 0.05007678508
-0.001001357511 0.05221252891
-0.001001357511 0.05450547919
-0.001001357511 0.05696720746
-0.001001357511 0.05961013702
-0.001001357511 0.06244760561
-0.001001357511 0.06549393275
-0.001001357511 0.06876449194
-0.001001357511 0.07227578832
-0.001001357511 0.07604554192
-0.001001357511 0.08009277709
-0.001001357511 0.08443791851
-0.001001357511 0.08910289426
-0.001001357511 0.0941112465
-0.001001357511 0.09948825028
-0.001001357511 0.105261041
-0.001001357511 0.1114587516
-0.001001357511 0.1181126592
-0.001001357511 0.1252563434
-0.001001357511 0.1329258551
-0.001001357511 0.1411598993
-0.001001357511 0.1499999962
-0.0008715112335 0.03870999902
-0.0008715112335 0.04000906388
-0.0008715112335 0.04140374946
-0.0008715112335 0.04290109414
-0.0008715112335 0.0445086544
-0.0008715112335 0.0462345429
-0.0008715112335 0.04808746948
-0.0008715112335 0.05007678508
-0.0008715112335 0.05221252891
-0.0008715112335 0.05450547919
-0.0008715112335 0.05696720746
-0.0008715112335 0.05961013702
-0.0008715112335 0.06244760561
-0.0008715112335 0.06549393275
-0.0008715112335 0.06876449194
-0.0008715112335 0.07227578832
-0.0008715112335 0.07604554192
-0.0008715112335 0.08009277709
-0.0008715112335 0.08443791851
-0.0008715112335 0.08910289426
-0.0008715112335 0.0941112465
-0.0008715112335 0.09948825028
-0.0008715112335 0.105261041
-0.0008715112335 0.1114587516
-0.0008715112335 0.1181126592
-0.0008715112335 0.1252563434
-0.0008715112335 0.1329258551
-0.0008715112335 0.1411598993
-0.0008715112335 0.1499999962
-0.0007546509951 0.03870999902
-0.0007546509951 0.04000906388
-0.0007546509951 0.04140374946
-0.0007546509951 0.04290109414
-0.0007546509951 0.0445086544
-0.0007546509951 0.0462345429
-0.0007546509951 0.04808746948
-0.0007546509951 0.05007678508
-0.0007546509951 0.05221252891
-0.0007546509951 0.05450547919
-0.0007546509951 0.05696720746
-0.0007546509951 0.05961013702
-0.0007546509951 0.06244760561
-0.0007546509951 0.06549393275
-0.0007546509951 0.06876449194
-0.0007546509951 0.07227578832
-0.0007546509951 0.07604554192
-0.0007546509951 0.08009277709
-0.0007546509951 0.08443791851
-0.0007546509951 0.08910289426
-0.0007546509951 0.0941112465
-0.0007546509951 0.09948825028
-0.0007546509951 0.105261041
-0.0007546509951 0.1114587516
-0.0007546509951 0.1181126592
-0.0007546509951 0.1252563434
-0.0007546509951 0.1329258551
-0.0007546509951 0.1411598993
-0.0007546509951 0.1499999962
-0.0006494780509 0.03870999902
-0.0006494780509 0.04000906388
-0.0006494780509 0.04140374946
-0.0006494780509 0.04290109414
-0.0006494780509 0.0445086544
-0.0006494780509 0.0462345429
-0.0006494780509 0.04808746948
-0.0006494780509 0.05007678508
-0.0006494780509 0.05221252891
-0.0006494780509 0.05450547919
-0.0006494780509 0.05696720746
-0.0006494780509 0.05961013702
-0.0006494780509 0.06244760561
-0.0006494780509 0.06549393275
-0.0006494780509 0.06876449194
-0.0006494780509 0.07227578832
-0.0006494780509 0.07604554192
-0.0006494780509 0.08009277709
-0.0006494780509 0.08443791851
-0.0006494780509 0.08910289426
-0.0006494780509 0.0941112465
-0.0006494780509 0.09948825028
-0.0006494780509 0.105261041
-0.0006494780509 0.1114587516
-0.0006494780509 0.1181126592
-0.0006494780509 0.1252563434
-0.0006494780509 0.1329258551
-0.0006494780509 0.1411598993
-0.0006494780509 0.1499999962
-0.0005548235446 0.03870999902
-0.0005548235446 0.04000906388
-0.0005548235446 0.04140374946
-0.0005548235446 0.04290109414
-0.0005548235446 0.0445086544
-0.0005548235446 0.0462345429
-0.0005548235446 0.04808746948
-0.0005548235446 0.05007678508
-0.0005548235446 0.05221252891
-0.0005548235446 0.05450547919
-0.0005548235446 0.05696720746
-0.0005548235446 0.05961013702
-0.0005548235446 0.06244760561
-0.0005548235446 0.06549393275
-0.0005548235446 0.06876449194
-0.0005548235446 0.07227578832
-0.0005548235446 0.07604554192
-0.0005548235446 0.08009277709
-0.0005548235446 0.08443791851
-0.0005548235446 0.08910289426
-0.0005548235446 0.0941112465
-0.0005548235446 0.09948825028
-0.0005548235446 0.105261041
-0.0005548235446 0.1114587516
-0.0005548235446 0.1181126592
-0.0005548235446 0.1252563434
-0.0005548235446 0.1329258551
-0.0005548235446 0.1411598993
-0.0005548235446 0.1499999962
-0.0004696355179 0.03870999902
-0.0004696355179 0.04000906388
-0.0004696355179 0.04140374946
-0.0004696355179 0.04290109414
-0.0004696355179 0.0445086544
-0.0004696355179 0.0462345429
-0.0004696355179 0.04808746948
-0.0004696355179 0.05007678508
-0.0004696355179 0.05221252891
-0.0004696355179 0.05450547919
-0.0004696355179 0.05696720746
-0.0004696355179 0.05961013702
-0.0004696355179 0.06244760561
-0.0004696355179 0.06549393275
-0.0004696355179 0.06876449194
-0.0004696355179 0.07227578832
-0.0004696355179 0.07604554192
-0.0004696355179 0.08009277709
-0.0004696355179 0.08443791851
-0.0004696355179 0.08910289426
-0.0004696355179 0.0941112465
-0.0004696355179 0.09948825028
-0.0004696355179 0.105261041
-0.0004696355179 0.1114587516
-0.0004696355179 0.1181126592
-0.0004696355179 0.1252563434
-0.0004696355179 0.1329258551
-0.0004696355179 0.1411598993
-0.0004696355179 0.1499999962
-0.0003929672201 0.03870999902
-0.0003929672201 0.04000906388
-0.0003929672201 0.04140374946
-0.0003929672201 0.04290109414
-0.0003929672201 0.0445086544
-0.0003929672201 0.0462345429
-0.0003929672201 0.04808746948
-0.0003929672201 0.05007678508
-0.0003929672201 0.05221252891
-0.0003929672201 0.05450547919
-0.0003929672201 0.05696720746
-0.0003929672201 0.05961013702
-0.0003929672201 0.06244760561
-0.0003929672201 0.06549393275
-0.0003929672201 0.06876449194
-0.0003929672201 0.07227578832
-0.0003929672201 0.07604554192
-0.0003929672201 0.08009277709
-0.0003929672201 0.08443791851
-0.0003929672201 0.08910289426
-0.0003929672201 0.0941112465
-0.0003929672201 0.09948825028
-0.0003929672201 0.105261041
-0.0003929672201 0.1114587516
-0.0003929672201 0.1181126592
-0.0003929672201 0.1252563434
-0.0003929672201 0.1329258551
-0.0003929672201 0.1411598993
-0.0003929672201 0.1499999962
-0.0003239665854 0.03870999902
-0.0003239665854 0.04000906388
-0.0003239665854 0.04140374946
-0.0003239665854 0.04290109414
-0.0003239665854 0.0445086544
-0.0003239665854 0.0462345429
-0.0003239665854 0.04808746948
-0.0003239665854 0.05007678508
-0.0003239665854 0.05221252891
-0.0003239665854 0.05450547919
-0.0003239665854 0.05696720746
-0.0003239665854 0.05961013702
-0.0003239665854 0.06244760561
-0.0003239665854 0.06549393275
-0.0003239665854 0.06876449194
-0.0003239665854 0.07227578832
-0.0003239665854 0.07604554192
-0.0003239665854 0.08009277709
-0.0003239665854 0.08443791851
-0.0003239665854 0.08910289426
-0.0003239665854 0.0941112465
-0.0003239665854 0.09948825028
-0.0003239665854 0.105261041
-0.0003239665854 0.1114587516
-0.0003239665854 0.1181126592
-0.0003239665854 0.1252563434
-0.0003239665854 0.1329258551
-0.0003239665854 0.1411598993
-0.0003239665854 0.1499999962
-0.0002618667644 0.03870999902
-0.0002618667644 0.04000906388
-0.0002618667644 0.04140374946
-0.0002618667644 0.04290109414
-0.0002618667644 0.0445086544
-0.0002618667644 0.0462345429
-0.0002618667644 0.04808746948
-0.0002618667644 0.05007678508
-0.0002618667644 0.05221252891
-0.0002618667644 0.05450547919
-0.0002618667644 0.05696720746
-0.0002618667644 0.05961013702
-0.0002618667644 0.06244760561
-0.0002618667644 0.06549393275
-0.0002618667644 0.06876449194
-0.0002618667644 0.07227578832
-0.0002618667644 0.07604554192
-0.0002618667644 0.08009277709
-0.0002618667644 0.08443791851
-0.0002618667644 0.08910289426
-0.0002618667644 0.0941112465
-0.0002618667644 0.09948825028
-0.0002618667644 0.105261041
-0.0002618667644 0.1114587516
-0.0002618667644 0.1181126592
-0.0002618667644 0.1252563434
-0.0002618667644 0.1329258551
-0.0002618667644 0.1411598993
-0.0002618667644 0.1499999962
-0.0002059776006 0.03870999902
-0.0002059776006 0.04000906388
-0.0002059776006 0.04140374946
-0.0002059776006 0.04290109414
-0.0002059776006 0.0445086544
-0.0002059776006 0.0462345429
-0.0002059776006 0.04808746948
-0.0002059776006 0.05007678508
-0.0002059776006 0.05221252891
-0.0002059776006 0.05450547919
-0.0002059776006 0.05696720746
-0.0002059776006 0.05961013702
-0.0002059776006 0.06244760561
-0.0002059776006 0.06549393275
-0.0002059776006 0.06876449194
-0.0002059776006 0.07227578832
-0.0002059776006 0.07604554192
-0.0002059776006 0.08009277709
-0.0002059776006 0.08443791851
-0.0002059776006 0.08910289426
-0.0002059776006 0.0941112465
-0.0002059776006 0.09948825028
-0.0002059776006 0.105261041
-0.0002059776006 0.1114587516
-0.0002059776006 0.1181126592
-0.0002059776006 0.1252563434
-0.0002059776006 0.1329258551
-0.0002059776006 0.1411598993
-0.0002059776006 0.1499999962
-0.0001556779608 0.03870999902
-0.0001556779608 0.04000906388
-0.0001556779608 0.04140374946
-0.0001556779608 0.04290109414
-0.0001556779608 0.0445086544
-0.0001556779608 0.0462345429
-0.0001556779608 0.04808746948
-0.0001556779608 0.05007678508
-0.0001556779608 0.05221252891
-0.0001556779608 0.05450547919
-0.0001556779608 0.05696720746
-0.0001556779608 0.05961013702
-0.0001556779608 0.06244760561
-0.0001556779608 0.06549393275
-0.0001556779608 0.06876449194
-0.0001556779608 0.07227578832
-0.0001556779608 0.07604554192
-0.0001556779608 0.08009277709
-0.0001556779608 0.08443791851
-0.0001556779608 0.08910289426
-0.0001556779608 0.0941112465
-0.0001556779608 0.09948825028
-0.0001556779608 0.105261041
-0.0001556779608 0.1114587516
-0.0001556779608 0.1181126592
-0.0001556779608 0.1252563434
-0.0001556779608 0.1329258551
-0.0001556779608 0.1411598993
-0.0001556779608 0.1499999962
-0.0001104088318 0.03870999902
-0.0001104088318 0.04000906388
-0.0001104088318 0.04140374946
-0.0001104088318 0.04290109414
-0.0001104088318 0.0445086544
-0.0001104088318 0.0462345429
-0.0001104088318 0.04808746948
-0.0001104088318 0.05007678508
-0.0001104088318 0.05221252891
-0.0001104088318 0.05450547919
-0.0001104088318 0.05696720746
-0.0001104088318 0.05961013702
-0.0001104088318 0.06244760561
-0.0001104088318 0.06549393275
-0.0001104088318 0.06876449194
-0.0001104088318 0.07227578832
-0.0001104088318 0.07604554192
-0.0001104088318 0.08009277709
-0.0001104088318 0.08443791851
-0.0001104088318 0.08910289426
-0.0001104088318 0.0941112465
-0.0001104088318 0.09948825028
-0.0001104088318 0.105261041
-0.0001104088318 0.1114587516
-0.0001104088318 0.1181126592
-0.0001104088318 0.1252563434
-0.0001104088318 0.1329258551
-0.0001104088318 0.1411598993
-0.0001104088318 0.1499999962
-6.966710782e-005 0.03870999902
-6.966710782e-005 0.04000906388
-6.966710782e-005 0.04140374946
-6.966710782e-005 0.04290109414
-6.966710782e-005 0.0445086544
-6.966710782e-005 0.0462345429
-6.966710782e-005 0.04808746948
-6.966710782e-005 0.05007678508
-6.966710782e-005 0.05221252891
-6.966710782e-005 0.05450547919
-6.966710782e-005 0.05696720746
-6.966710782e-005 0.05961013702
-6.966710782e-005 0.06244760561
-6.966710782e-005 0.06549393275
-6.966710782e-005 0.06876449194
-6.966710782e-005 0.07227578832
-6.966710782e-005 0.07604554192
-6.966710782e-005 0.08009277709
-6.966710782e-005 0.08443791851
-6.966710782e-005 0.08910289426
-6.966710782e-005 0.0941112465
-6.966710782e-005 0.09948825028
-6.966710782e-005 0.105261041
-6.966710782e-005 0.1114587516
-6.966710782e-005 0.1181126592
-6.966710782e-005 0.1252563434
-6.966710782e-005 0.1329258551
-6.966710782e-005 0.1411598993
-6.966710782e-005 0.1499999962
-3.299999917e-005 0.03870999902
-3.299999917e-005 0.04000906388
-3.299999917e-005 0.04140374946
-3.299999917e-005 0.04290109414
-3.299999917e-005 0.0445086544
-3.299999917e-005 0.0462345429
-3.299999917e-005 0.04808746948
-3.299999917e-005 0.05007678508
-3.299999917e-005 0.05221252891
-3.299999917e-005 0.05450547919
-3.299999917e-005 0.05696720746
-3.299999917e-005 0.05961013702
-3.299999917e-005 0.06244760561
-3.299999917e-005 0.06549393275
-3.299999917e-005 0.06876449194
-3.299999917e-005 0.07227578832
-3.299999917e-005 0.07604554192
-3.299999917e-005 0.08009277709
-3.299999917e-005 0.08443791851
-3.299999917e-005 0.08910289426
-3.299999917e-005 0.0941112465
-3.299999917e-005 0.09948825028
-3.299999917e-005 0.105261041
-3.299999917e-005 0.1114587516
-3.299999917e-005 0.1181126592
-3.299999917e-005 0.1252563434
-3.299999917e-005 0.1329258551
-3.299999917e-005 0.1411598993
-3.299999917e-005 0.1499999962
-1.818989358e-017 0.03870999902
-2.728484036e-017 0.04000906388
-2.728484036e-017 0.04140374946
-1.818989358e-017 0.04290109414
-2.728484036e-017 0.0445086544
-1.818989358e-017 0.0462345429
-2.728484036e-017 0.04808746948
0 0.05007678508
0 0.05221252891
0 0.05450547919
0 0.05696720746
0 0.05961013702
0 0.06244760561
0 0.06549393275
0 0.06876449194
0 0.07227578832
0 0.07604554192
0 0.08009277709
0 0.08443791851
1.818989358e-017 0.08910289426
3.637978715e-017 0.0941112465
3.637978715e-017 0.09948825028
2.728484036e-017 0.105261041
3.637978715e-017 0.1114587516
2.728484036e-017 0.1181126592
3.183231376e-017 0.1252563434
2.728484036e-017 0.1329258551
3.410605045e-018 0.1411598993
0 0.1499999962
-0.04640286991 0.158839996
-0.04640286991 0.1679361526
-0.04640286991 0.1772958888
-0.04640286991 0.1869268423
-0.04640286991 0.1968368721
-0.04640286991 0.2070340651
-0.04640286991 0.2175267424
-0.04640286991 0.2283234662
-0.04640286991 0.2394330469
-0.04640286991 0.2508645502
-0.04640286991 0.2626273045
-0.04640286991 0.2747309083
-0.04640286991 0.2871852385
-0.04640286991 0.2999999924
-0.04173237882 0.158839996
-0.04173237882 0.1679361526
-0.04173237882 0.1772958888
-0.04173237882 0.1869268423
-0.04173237882 0.1968368721
-0.04173237882 0.2070340651
-0.04173237882 0.2175267424
-0.04173237882 0.2283234662
-0.04173237882 0.2394330469
-0.04173237882 0.2508645502
-0.04173237882 0.2626273045
-0.04173237882 0.2747309083
-0.04173237882 0.2871852385
-0.04173237882 0.2999999924
-0.03752898761 0.158839996
-0.03752898761 0.1679361526
-0.03752898761 0.1772958888
-0.03752898761 0.1869268423
-0.03752898761 0.1968368721
-0.03752898761 0.2070340651
-0.03752898761 0.2175267424
-0.03752898761 0.2283234662
-0.03752898761 0.2394330469
-0.03752898761 0.2508645502
-0.03752898761 0.2626273045
-0.03752898761 0.2747309083
-0.03752898761 0.2871852385
-0.03752898761 0.2999999924
-0.03374598121 0.158839996
-0.03374598121 0.1679361526
-0.03374598121 0.1772958888
-0.03374598121 0.1869268423
-0.03374598121 0.1968368721
-0.03374598121 0.2070340651
-0.03374598121 0.2175267424
-0.03374598121 0.2283234662
-0.03374598121 0.2394330469
-0.03374598121 0.2508645502
-0.03374598121 0.2626273045
-0.03374598121 0.2747309083
-0.03374598121 0.2871852385
-0.03374598121 0.2999999924
-0.03034131658 0.158839996
-0.03034131658 0.1679361526
-0.03034131658 0.1772958888
-0.03034131658 0.1869268423
-0.03034131658 0.1968368721
-0.03034131658 0.2070340651
-0.03034131658 0.2175267424
-0.03034131658 0.2283234662
-0.03034131658 0.2394330469
-0.03034131658 0.2508645502
-0.03034131658 0.2626273045
-0.03034131658 0.2747309083
-0.03034131658 0.2871852385
-0.03034131658 0.2999999924
-0.02727715543 0.158839996
-0.02727715543 0.1679361526
-0.02727715543 0.1772958888
-0.02727715543 0.1869268423
-0.02727715543 0.1968368721
-0.02727715543 0.2070340651
-0.02727715543 0.2175267424
-0.02727715543 0.2283234662
-0.02727715543 0.2394330469
-0.02727715543 0.2508645502
-0.02727715543 0.2626273045
-0.02727715543 0.2747309083
-0.02727715543 0.2871852385
-0.02727715543 0.2999999924
-0.02451944371 0.158839996
-0.02451944371 0.1679361526
-0.02451944371 0.1772958888
-0.02451944371 0.1869268423
-0.02451944371 0.1968368721
-0.02451944371 0.2070340651
-0.02451944371 0.2175267424
-0.02451944371 0.2283234662
-0.02451944371 0.2394330469
-0.02451944371 0.2508645502
-0.02451944371 0.2626273045
-0.02451944371 0.2747309083
-0.02451944371 0.2871852385
-0.02451944371 0.2999999924
-0.02203753313 0.158839996
-0.02203753313 0.1679361526
-0.02203753313 0.1772958888
-0.02203753313 0.1869268423
-0.02203753313 0.1968368721
-0.02203753313 0.2070340651
-0.02203753313 0.2175267424
-0.02203753313 0.2283234662
-0.02203753313 0.2394330469
-0.02203753313 0.2508645502
-0.02203753313 0.2626273045
-0.02203753313 0.2747309083
-0.02203753313 0.2871852385
-0.02203753313 0.2999999924
-0.0198038406 0.158839996
-0.0198038406 0.1679361526
-0.0198038406 0.1772958888
-0.0198038406 0.1869268423
-0.0198038406 0.1968368721
-0.0198038406 0.2070340651
-0.0198038406 0.2175267424
-0.0198038406 0.2283234662
-0.0198038406 0.2394330469
-0.0198038406 0.2508645502
-0.0198038406 0.2626273045
-0.0198038406 0.2747309083
-0.0198038406 0.2871852385
-0.0198038406 0.2999999924
-0.0177935416 0.158839996
-0.0177935416 0.1679361526
-0.0177935416 0.1772958888
-0.0177935416 0.1869268423
-0.0177935416 0.1968368721
-0.0177935416 0.2070340651
-0.0177935416 0.2175267424
-0.0177935416 0.2283234662
-0.0177935416 0.2394330469
-0.0177935416 0.2508645502
-0.0177935416 0.2626273045
-0.0177935416 0.2747309083
-0.0177935416 0.2871852385
-0.0177935416 0.2999999924
-0.01598429436 0.158839996
-0.01598429436 0.1679361526
-0.01598429436 0.1772958888
-0.01598429436 0.1869268423
-0.01598429436 0.1968368721
-0.01598429436 0.2070340651
-0.01598429436 0.2175267424
-0.01598429436 0.2283234662
-0.01598429436 0.2394330469
-0.01598429436 0.2508645502
-0.01598429436 0.2626273045
-0.01598429436 0.2747309083
-0.01598429436 0.2871852385
-0.01598429436 0.2999999924
-0.01435599151 0.158839996
-0.01435599151 0.1679361526
-0.01435599151 0.1772958888
-0.01435599151 0.1869268423
-0.01435599151 0.1968368721
-0.01435599151 0.2070340651
-0.01435599151 0.2175267424
-0.01435599151 0.2283234662
-0.01435599151 0.2394330469
-0.01435599151 0.2508645502
-0.01435599151 0.2626273045
-0.01435599151 0.2747309083
-0.01435599151 0.2871852385
-0.01435599151 0.2999999924
-0.01289053665 0.158839996
-0.01289053665 0.1679361526
-0.01289053665 0.1772958888
-0.01289053665 0.1869268423
-0.01289053665 0.1968368721
-0.01289053665 0.2070340651
-0.01289053665 0.2175267424
-0.01289053665 0.2283234662
-0.01289053665 0.2394330469
-0.01289053665 0.2508645502
-0.01289053665 0.2626273045
-0.01289053665 0.2747309083
-0.01289053665 0.2871852385
-0.01289053665 0.2999999924
-0.01157164321 0.158839996
-0.01157164321 0.1679361526
-0.01157164321 0.1772958888
-0.01157164321 0.1869268423
-0.01157164321 0.1968368721
-0.01157164321 0.2070340651
-0.01157164321 0.2175267424
-0.01157164321 0.2283234662
-0.01157164321 0.2394330469
-0.01157164321 0.2508645502
-0.01157164321 0.2626273045
-0.01157164321 0.2747309083
-0.01157164321 0.2871852385
-0.01157164321 0.2999999924
-0.01038465345 0.158839996
-0.01038465345 0.1679361526
-0.01038465345 0.1772958888
-0.01038465345 0.1869268423
-0.01038465345 0.1968368721
-0.01038465345 0.2070340651
-0.01038465345 0.2175267424
-0.01038465345 0.2283234662
-0.01038465345 0.2394330469
-0.01038465345 0.2508645502
-0.01038465345 0.2626273045
-0.01038465345 0.2747309083
-0.01038465345 0.2871852385
-0.01038465345 0.2999999924
-0.009316375565 0.158839996
-0.009316375565 0.1679361526
-0.009316375565 0.1772958888
-0.009316375565 0.1869268423
-0.009316375565 0.1968368721
-0.009316375565 0.2070340651
-0.009316375565 0.2175267424
-0.009316375565 0.2283234662
-0.009316375565 0.2394330469
-0.009316375565 0.2508645502
-0.009316375565 0.2626273045
-0.009316375565 0.2747309083
-0.009316375565 0.2871852385
-0.009316375565 0.2999999924
-0.008354937086 0.158839996
-0.008354937086 0.1679361526
-0.008354937086 0.1772958888
-0.008354937086 0.1869268423
-0.008354937086 0.1968368721
-0.008354937086 0.2070340651
-0.008354937086 0.2175267424
-0.008354937086 0.2283234662
-0.008354937086 0.2394330469
-0.008354937086 0.2508645502
-0.008354937086 0.2626273045
-0.008354937086 0.2747309083
-0.008354937086 0.2871852385
-0.008354937086 0.2999999924
-0.007489652907 0.158839996
-0.007489652907 0.1679361526
-0.007489652907 0.1772958888
-0.007489652907 0.1869268423
-0.007489652907 0.1968368721
-0.007489652907 0.2070340651
-0.007489652907 0.2175267424
-0.007489652907 0.2283234662
-0.007489652907 0.2394330469
-0.007489652907 0.2508645502
-0.007489652907 0.2626273045
-0.007489652907 0.2747309083
-0.007489652907 0.2871852385
-0.007489652907 0.2999999924
-0.006710906553 0.158839996
-0.006710906553 0.1679361526
-0.006710906553 0.1772958888
-0.006710906553 0.1869268423
-0.006710906553 0.1968368721
-0.006710906553 0.2070340651
-0.006710906553 0.2175267424
-0.006710906553 0.2283234662
-0.006710906553 0.2394330469
-0.006710906553 0.2508645502
-0.006710906553 0.2626273045
-0.006710906553 0.2747309083
-0.006710906553 0.2871852385
-0.006710906553 0.2999999924
-0.0060100433 0.158839996
-0.0060100433 0.1679361526
-0.0060100433 0.1772958888
-0.0060100433 0.1869268423
-0.0060100433 0.1968368721
-0.0060100433 0.2070340651
-0.0060100433 0.2175267424
-0.0060100433 0.2283234662
-0.0060100433 0.2394330469
-0.0060100433 0.2508645502
-0.0060100433 0.2626273045
-0.0060100433 0.2747309083
-0.0060100433 0.2871852385
-0.0060100433 0.2999999924
-0.005379273992 0.158839996
-0.005379273992 0.1679361526
-0.005379273992 0.1772958888
-0.005379273992 0.1869268423
-0.005379273992 0.1968368721
-0.005379273992 0.2070340651
-0.005379273992 0.2175267424
-0.005379273992 0.2283234662
-0.005379273992 0.2394330469
-0.005379273992 0.2508645502
-0.005379273992 0.2626273045
-0.005379273992 0.2747309083
-0.005379273992 0.2871852385
-0.005379273992 0.2999999924
-0.004811588472 0.158839996
-0.004811588472 0.1679361526
-0.004811588472 0.1772958888
-0.004811588472 0.1869268423
-0.004811588472 0.1968368721
-0.004811588472 0.2070340651
-0.004811588472 0.2175267424
-0.004811588472 0.2283234662
-0.004811588472 0.2394330469
-0.004811588472 0.2508645502
-0.004811588472 0.2626273045
-0.004811588472 0.2747309083
-0.004811588472 0.2871852385
-0.004811588472 0.2999999924
-0.004300677675 0.158839996
-0.004300677675 0.1679361526
-0.004300677675 0.1772958888
-0.004300677675 0.1869268423
-0.004300677675 0.1968368721
-0.004300677675 0.2070340651
-0.004300677675 0.2175267424
-0.004300677675 0.2283234662
-0.004300677675 0.2394330469
-0.004300677675 0.2508645502
-0.004300677675 0.2626273045
-0.004300677675 0.2747309083
-0.004300677675 0.2871852385
-0.004300677675 0.2999999924
-0.003840863513 0.158839996
-0.003840863513 0.1679361526
-0.003840863513 0.1772958888
-0.003840863513 0.1869268423
-0.003840863513 0.1968368721
-0.003840863513 0.2070340651
-0.003840863513 0.2175267424
-0.003840863513 0.2283234662
-0.003840863513 0.2394330469
-0.003840863513 0.2508645502
-0.003840863513 0.2626273045
-0.003840863513 0.2747309083
-0.003840863513 0.2871852385
-0.003840863513 0.2999999924
-0.003427035765 0.158839996
-0.003427035765 0.1679361526
-0.003427035765 0.1772958888
-0.003427035765 0.1869268423
-0.003427035765 0.1968368721
-0.003427035765 0.2070340651
-0.003427035765 0.2175267424
-0.003427035765 0.2283234662
-0.003427035765 0.2394330469
-0.003427035765 0.2508645502
-0.003427035765 0.2626273045
-0.003427035765 0.2747309083
-0.003427035765 0.2871852385
-0.003427035765 0.2999999924
-0.003054595292 0.158839996
-0.003054595292 0.1679361526
-0.003054595292 0.1772958888
-0.003054595292 0.1869268423
-0.003054595292 0.1968368721
-0.003054595292 0.2070340651
-0.003054595292 0.2175267424
-0.003054595292 0.2283234662
-0.003054595292 0.2394330469
-0.003054595292 0.2508645502
-0.003054595292 0.2626273045
-0.003054595292 0.2747309083
-0.003054595292 0.2871852385
-0.003054595292 0.2999999924
-0.002719402914 0.158839996
-0.002719402914 0.1679361526
-0.002719402914 0.1772958888
-0.002719402914 0.1869268423
-0.002719402914 0.1968368721
-0.002719402914 0.2070340651
-0.002719402914 0.2175267424
-0.002719402914 0.2283234662
-0.002719402914 0.2394330469
-0.002719402914 0.2508645502
-0.002719402914 0.2626273045
-0.002719402914 0.2747309083
-0.002719402914 0.2871852385
-0.002719402914 0.2999999924
-0.002417733419 0.158839996
-0.002417733419 0.1679361526
-0.002417733419 0.1772958888
-0.002417733419 0.1869268423
-0.002417733419 0.1968368721
-0.002417733419 0.2070340651
-0.002417733419 0.2175267424
-0.002417733419 0.2283234662
-0.002417733419 0.2394330469
-0.002417733419 0.2508645502
-0.002417733419 0.2626273045
-0.002417733419 0.2747309083
-0.002417733419 0.2871852385
-0.002417733419 0.2999999924
-0.002146234152 0.158839996
-0.002146234152 0.1679361526
-0.002146234152 0.1772958888
-0.002146234152 0.1869268423
-0.002146234152 0.1968368721
-0.002146234152 0.2070340651
-0.002146234152 0.2175267424
-0.002146234152 0.2283234662
-0.002146234152 0.2394330469
-0.002146234152 0.2508645502
-0.002146234152 0.2626273045
-0.002146234152 0.2747309083
-0.002146234152 0.2871852385
-0.002146234152 0.2999999924
-0.001901887764 0.158839996
-0.001901887764 0.1679361526
-0.001901887764 0.1772958888
-0.001901887764 0.1869268423
-0.001901887764 0.1968368721
-0.001901887764 0.2070340651
-0.001901887764 0.2175267424
-0.001901887764 0.2283234662
-0.001901887764 0.2394330469
-0.001901887764 0.2508645502
-0.001901887764 0.2626273045
-0.001901887764 0.2747309083
-0.001901887764 0.2871852385
-0.001901887764 0.2999999924
-0.001681978671 0.158839996
-0.001681978671 0.1679361526
-0.001681978671 0.1772958888
-0.001681978671 0.1869268423
-0.001681978671 0.1968368721
-0.001681978671 0.2070340651
-0.001681978671 0.2175267424
-0.001681978671 0.2283234662
-0.001681978671 0.2394330469
-0.001681978671 0.2508645502
-0.001681978671 0.2626273045
-0.001681978671 0.2747309083
-0.001681978671 0.2871852385
-0.001681978671 0.2999999924
-0.001484062878 0.158839996
-0.001484062878 0.1679361526
-0.001484062878 0.1772958888
-0.001484062878 0.1869268423
-0.001484062878 0.1968368721
-0.001484062878 0.2070340651
-0.001484062878 0.2175267424
-0.001484062878 0.2283234662
-0.001484062878 0.2394330469
-0.001484062878 0.2508645502
-0.001484062878 0.2626273045
-0.001484062878 0.2747309083
-0.001484062878 0.2871852385
-0.001484062878 0.2999999924
-0.001305940815 0.158839996
-0.001305940815 0.1679361526
-0.001305940815 0.1772958888
-0.001305940815 0.1869268423
-0.001305940815 0.1968368721
-0.001305940815 0.2070340651
-0.001305940815 0.2175267424
-0.001305940815 0.2283234662
-0.001305940815 0.2394330469
-0.001305940815 0.2508645502
-0.001305940815 0.2626273045
-0.001305940815 0.2747309083
-0.001305940815 0.2871852385
-0.001305940815 0.2999999924
-0.001145632896 0.158839996
-0.001145632896 0.1679361526
-0.001145632896 0.1772958888
-0.001145632896 0.1869268423
-0.001145632896 0.1968368721
-0.001145632896 0.2070340651
-0.001145632896 0.2175267424
-0.001145632896 0.2283234662
-0.001145632896 0.2394330469
-0.001145632896 0.2508645502
-0.001145632896 0.2626273045
-0.001145632896 0.2747309083
-0.001145632896 0.2871852385
-0.001145632896 0.2999999924
-0.001001357511 0.158839996
-0.001001357511 0.1679361526
-0.001001357511 0.1772958888
-0.001001357511 0.1869268423
-0.001001357511 0.1968368721
-0.001001357511 0.2070340651
-0.001001357511 0.2175267424
-0.001001357511 0.2283234662
-0.001001357511 0.2394330469
-0.001001357511 0.2508645502
-0.001001357511 0.2626273045
-0.001001357511 0.2747309083
-0.001001357511 0.2871852385
-0.001001357511 0.2999999924
-0.0008715112335 0.158839996
-0.0008715112335 0.1679361526
-0.0008715112335 0.1772958888
-0.0008715112335 0.1869268423
-0.0008715112335 0.1968368721
-0.0008715112335 0.2070340651
-0.0008715112335 0.2175267424
-0.0008715112335 0.2283234662
-0.0008715112335 0.2394330469
-0.0008715112335 0.2508645502
-0.0008715112335 0.2626273045
-0.0008715112335 0.2747309083
-0.0008715112335 0.2871852385
-0.0008715112335 0.2999999924
-0.0007546509951 0.158839996
-0.0007546509951 0.1679361526
-0.0007546509951 0.1772958888
-0.0007546509951 0.1869268423
-0.0007546509951 0.1968368721
-0.0007546509951 0.2070340651
-0.0007546509951 0.2175267424
-0.0007546509951 0.2283234662
-0.0007546509951 0.2394330469
-0.0007546509951 0.2508645502
-0.0007546509951 0.2626273045
-0.0007546509951 0.2747309083
-0.0007546509951 0.2871852385
-0.0007546509951 0.2999999924
-0.0006494780509 0.158839996
-0.0006494780509 0.1679361526
-0.0006494780509 0.1772958888
-0.0006494780509 0.1869268423
-0.0006494780509 0.1968368721
-0.0006494780509 0.2070340651
-0.0006494780509 0.2175267424
-0.0006494780509 0.2283234662
-0.0006494780509 0.2394330469
-0.0006494780509 0.2508645502
-0.0006494780509 0.2626273045
-0.0006494780509 0.2747309083
-0.0006494780509 0.2871852385
-0.0006494780509 0.2999999924
-0.0005548235446 0.158839996
-0.0005548235446 0.1679361526
-0.0005548235446 0.1772958888
-0.0005548235446 0.1869268423
-0.0005548235446 0.1968368721
-0.0005548235446 0.2070340651
-0.0005548235446 0.2175267424
-0.0005548235446 0.2283234662
-0.0005548235446 0.2394330469
-0.0005548235446 0.2508645502
-0.0005548235446 0.2626273045
-0.0005548235446 0.2747309083
-0.0005548235446 0.2871852385
-0.0005548235446 0.2999999924
-0.0004696355179 0.158839996
-0.0004696355179 0.1679361526
-0.0004696355179 0.1772958888
-0.0004696355179 0.1869268423
-0.0004696355179 0.1968368721
-0.0004696355179 0.2070340651
-0.0004696355179 0.2175267424
-0.0004696355179 0.2283234662
-0.0004696355179 0.2394330469
-0.0004696355179 0.2508645502
-0.0004696355179 0.2626273045
-0.0004696355179 0.2747309083
-0.0004696355179 0.2871852385
-0.0004696355179 0.2999999924
-0.0003929672201 0.158839996
-0.0003929672201 0.1679361526
-0.0003929672201 0.1772958888
-0.0003929672201 0.1869268423
-0.0003929672201 0.1968368721
-0.0003929672201 0.2070340651
-0.0003929672201 0.2175267424
-0.0003929672201 0.2283234662
-0.0003929672201 0.2394330469
-0.0003929672201 0.2508645502
-0.0003929672201 0.2626273045
-0.0003929672201 0.2747309083
-0.0003929672201 0.2871852385
-0.0003929672201 0.2999999924
-0.0003239665854 0.158839996
-0.0003239665854 0.1679361526
-0.0003239665854 0.1772958888
-0.0003239665854 0.1869268423
-0.0003239665854 0.1968368721
-0.0003239665854 0.2070340651
-0.0003239665854 0.2175267424
-0.0003239665854 0.2283234662
-0.0003239665854 0.2394330469
-0.0003239665854 0.2508645502
-0.0003239665854 0.2626273045
-0.0003239665854 0.2747309083
-0.0003239665854 0.2871852385
-0.0003239665854 0.2999999924
-0.0002618667644 0.158839996
-0.0002618667644 0.1679361526
-0.0002618667644 0.1772958888
-0.0002618667644 0.1869268423
-0.0002618667644 0.1968368721
-0.0002618667644 0.2070340651
-0.0002618667644 0.2175267424
-0.0002618667644 0.2283234662
-0.0002618667644 0.2394330469
-0.0002618667644 0.2508645502
-0.0002618667644 0.2626273045
-0.0002618667644 0.2747309083
-0.0002618667644 0.2871852385
-0.0002618667644 0.2999999924
-0.0002059776006 0.158839996
-0.0002059776006 0.1679361526
-0.0002059776006 0.1772958888
-0.0002059776006 0.1869268423
-0.0002059776006 0.1968368721
-0.0002059776006 0.2070340651
-0.0002059776006 0.2175267424
-0.0002059776006 0.2283234662
-0.0002059776006 0.2394330469
-0.0002059776006 0.2508645502
-0.0002059776006 0.2626273045
-0.0002059776006 0.2747309083
-0.0002059776006 0.2871852385
-0.0002059776006 0.2999999924
-0.0001556779608 0.158839996
-0.0001556779608 0.1679361526
-0.0001556779608 0.1772958888
-0.0001556779608 0.1869268423
-0.0001556779608 0.1968368721
-0.0001556779608 0.2070340651
-0.0001556779608 0.2175267424
-0.0001556779608 0.2283234662
-0.0001556779608 0.2394330469
-0.0001556779608 0.2508645502
-0.0001556779608 0.2626273045
-0.0001556779608 0.2747309083
-0.0001556779608 0.2871852385
-0.0001556779608 0.2999999924
-0.0001104088318 0.158839996
-0.0001104088318 0.1679361526
-0.0001104088318 0.1772958888
-0.0001104088318 0.1869268423
-0.0001104088318 0.1968368721
-0.0001104088318 0.2070340651
-0.0001104088318 0.2175267424
-0.0001104088318 0.2283234662
-0.0001104088318 0.2394330469
-0.0001104088318 0.2508645502
-0.0001104088318 0.2626273045
-0.0001104088318 0.2747309083
-0.0001104088318 0.2871852385
-0.0001104088318 0.2999999924
-6.966710782e-005 0.158839996
-6.966710782e-005 0.1679361526
-6.966710782e-005 0.1772958888
-6.966710782e-005 0.1869268423
-6.966710782e-005 0.1968368721
-6.966710782e-005 0.2070340651
-6.966710782e-005 0.2175267424
-6.966710782e-005 0.2283234662
-6.966710782e-005 0.2394330469
-6.966710782e-005 0.2508645502
-6.966710782e-005 0.2626273045
-6.966710782e-005 0.2747309083
-6.966710782e-005 0.2871852385
-6.966710782e-005 0.2999999924
-3.299999917e-005 0.158839996
-3.299999917e-005 0.1679361526
-3.299999917e-005 0.1772958888
-3.299999917e-005 0.1869268423
-3.299999917e-005 0.1968368721
-3.299999917e-005 0.2070340651
-3.299999917e-005 0.2175267424
-3.299999917e-005 0.2283234662
-3.299999917e-005 0.2394330469
-3.299999917e-005 0.2508645502
-3.299999917e-005 0.2626273045
-3.299999917e-005 0.2747309083
-3.299999917e-005 0.2871852385
-3.299999917e-005 0.2999999924
1.818989358e-017 0.158839996
1.818989358e-017 0.1679361526
0 0.1772958888
0 0.1869268423
0 0.1968368721
-1.818989358e-017 0.2070340651
0 0.2175267424
-9.094946788e-018 0.2283234662
-9.094946788e-018 0.2394330469
-9.094946788e-018 0.2508645502
-9.094946788e-018 0.2626273045
-9.094946788e-018 0.2747309083
-9.094946788e-018 0.2871852385
0 0.2999999924
3.333333249e-005 0.01499999962
3.333333249e-005 0.01530609961
3.333333249e-005 0.01562524366
3.333333249e-005 0.0159579876
3.333333249e-005 0.01630491099
3.333333249e-005 0.01666661807
3.333333249e-005 0.01704373882
3.333333249e-005 0.01743693008
3.333333249e-005 0.01784687666
3.333333249e-005 0.01827429258
3.333333249e-005 0.01871992227
3.333333249e-005 0.01918454189
3.333333249e-005 0.01966896066
3.333333249e-005 0.0201740223
3.333333249e-005 0.02070060647
3.333333249e-005 0.02124963035
3.333333249e-005 0.02182205015
3.333333249e-005 0.02241886287
3.333333249e-005 0.02304110799
3.333333249e-005 0.02368986926
3.333333249e-005 0.02436627664
3.333333249e-005 0.02507150823
3.333333249e-005 0.02580679235
3.333333249e-005 0.02657340963
3.333333249e-005 0.0273726953
3.333333249e-005 0.02820604148
3.333333249e-005 0.02907489961
3.333333249e-005 0.029980783
3.333333249e-005 0.03092526941
3.333333249e-005 0.03191000388
3.333333249e-005 0.03293670151
3.333333249e-005 0.03400715051
3.333333249e-005 0.03512321529
3.333333249e-005 0.03628683971
3.333333249e-005 0.03749999905
6.666666498e-005 0.01499999962
6.666666498e-005 0.01530609961
6.666666498e-005 0.01562524366
6.666666498e-005 0.0159579876
6.666666498e-005 0.01630491099
6.666666498e-005 0.01666661807
6.666666498e-005 0.01704373882
6.666666498e-005 0.01743693008
6.666666498e-005 0.01784687666
6.666666498e-005 0.01827429258
6.666666498e-005 0.01871992227
6.666666498e-005 0.01918454189
6.666666498e-005 0.01966896066
6.666666498e-005 0.0201740223
6.666666498e-005 0.02070060647
6.666666498e-005 0.02124963035
6.666666498e-005 0.02182205015
6.666666498e-005 0.02241886287
6.666666498e-005 0.02304110799
6.666666498e-005 0.02368986926
6.666666498e-005 0.02436627664
6.666666498e-005 0.02507150823
6.666666498e-005 0.02580679235
6.666666498e-005 0.02657340963
6.666666498e-005 0.0273726953
6.666666498e-005 0.02820604148
6.666666498e-005 0.02907489961
6.666666498e-005 0.029980783
6.666666498e-005 0.03092526941
6.666666498e-005 0.03191000388
6.666666498e-005 0.03293670151
6.666666498e-005 0.03400715051
6.666666498e-005 0.03512321529
6.666666498e-005 0.03628683971
6.666666498e-005 0.03749999905
9.999999747e-005 0.01499999962
9.999999747e-005 0.01530609961
9.999999747e-005 0.01562524366
9.999999747e-005 0.0159579876
9.999999747e-005 0.01630491099
9.999999747e-005 0.01666661807
9.999999747e-005 0.01704373882
9.999999747e-005 0.01743693008
9.999999747e-005 0.01784687666
9.999999747e-005 0.01827429258
9.999999747e-005 0.01871992227
9.999999747e-005 0.01918454189
9.999999747e-005 0.01966896066
9.999999747e-005 0.0201740223
9.999999747e-005 0.02070060647
9.999999747e-005 0.02124963035
9.999999747e-005 0.02182205015
9.999999747e-005 0.02241886287
9.999999747e-005 0.02304110799
9.999999747e-005 0.02368986926
9.999999747e-005 0.02436627664
9.999999747e-005 0.02507150823
9.999999747e-005 0.02580679235
9.999999747e-005 0.02657340963
9.999999747e-005 0.0273726953
9.999999747e-005 0.02820604148
9.999999747e-005 0.02907489961
9.999999747e-005 0.029980783
9.999999747e-005 0.03092526941
9.999999747e-005 0.03191000388
9.999999747e-005 0.03293670151
9.999999747e-005 0.03400715051
9.999999747e-005 0.03512321529
9.999999747e-005 0.03628683971
9.999999747e-005 0.03749999905
3.333333249e-005 0.03870999902
3.333333249e-005 0.04000906388
3.333333249e-005 0.04140374946
3.333333249e-005 0.04290109414
3.333333249e-005 0.0445086544
3.333333249e-005 0.0462345429
3.333333249e-005 0.04808746948
3.333333249e-005 0.05007678508
3.333333249e-005 0.05221252891
3.333333249e-005 0.05450547919
3.333333249e-005 0.05696720746
3.333333249e-005 0.05961013702
3.333333249e-005 0.06244760561
3.333333249e-005 0.06549393275
3.333333249e-005 0.06876449194
3.333333249e-005 0.07227578832
3.333333249e-005 0.07604554192
3.333333249e-005 0.08009277709
3.333333249e-005 0.08443791851
3.333333249e-005 0.08910289426
3.333333249e-005 0.0941112465
3.333333249e-005 0.09948825028
3.333333249e-005 0.105261041
3.333333249e-005 0.1114587516
3.333333249e-005 0.1181126592
3.333333249e-005 0.1252563434
3.333333249e-005 0.1329258551
3.333333249e-005 0.1411598993
3.333333249e-005 0.1499999962
6.666666498e-005 0.03870999902
6.666666498e-005 0.04000906388
6.666666498e-005 0.04140374946
6.666666498e-005 0.04290109414
6.666666498e-005 0.0445086544
6.666666498e-005 0.0462345429
6.666666498e-005 0.04808746948
6.666666498e-005 0.05007678508
6.666666498e-005 0.05221252891
6.666666498e-005 0.05450547919
6.666666498e-005 0.05696720746
6.666666498e-005 0.05961013702
6.666666498e-005 0.06244760561
6.666666498e-005 0.06549393275
6.666666498e-005 0.06876449194
6.666666498e-005 0.07227578832
6.666666498e-005 0.07604554192
6.666666498e-005 0.08009277709
6.666666498e-005 0.08443791851
6.666666498e-005 0.08910289426
6.666666498e-005 0.0941112465
6.666666498e-005 0.09948825028
6.666666498e-005 0.105261041
6.666666498e-005 0.1114587516
6.666666498e-005 0.1181126592
6.666666498e-005 0.1252563434
6.666666498e-005 0.1329258551
6.666666498e-005 0.1411598993
6.666666498e-005 0.1499999962
9.999999747e-005 0.03870999902
9.999999747e-005 0.04000906388
9.999999747e-005 0.04140374946
9.999999747e-005 0.04290109414
9.999999747e-005 0.0445086544
9.999999747e-005 0.0462345429
9.999999747e-005 0.04808746948
9.999999747e-005 0.05007678508
9.999999747e-005 0.05221252891
9.999999747e-005 0.05450547919
9.999999747e-005 0.05696720746
9.999999747e-005 0.05961013702
9.999999747e-005 0.06244760561
9.999999747e-005 0.06549393275
9.999999747e-005 0.06876449194
9.999999747e-005 0.07227578832
9.999999747e-005 0.07604554192
9.999999747e-005 0.08009277709
9.999999747e-005 0.08443791851
9.999999747e-005 0.08910289426
9.999999747e-005 0.0941112465
9.999999747e-005 0.09948825028
9.999999747e-005 0.105261041
9.999999747e-005 0.1114587516
9.999999747e-005 0.1181126592
9.999999747e-005 0.1252563434
9.999999747e-005 0.1329258551
9.999999747e-005 0.1411598993
9.999999747e-005 0.1499999962
3.333333249e-005 0.158839996
3.333333249e-005 0.1679361526
3.333333249e-005 0.1772958888
3.333333249e-005 0.1869268423
3.333333249e-005 0.1968368721
3.333333249e-005 0.2070340651
3.333333249e-005 0.2175267424
3.333333249e-005 0.2283234662
3.333333249e-005 0.2394330469
3.333333249e-005 0.2508645502
3.333333249e-005 0.2626273045
3.333333249e-005 0.2747309083
3.333333249e-005 0.2871852385
3.333333249e-005 0.2999999924
6.666666498e-005 0.158839996
6.666666498e-005 0.1679361526
6.666666498e-005 0.1772958888
6.666666498e-005 0.1869268423
6.666666498e-005 0.1968368721
6.666666498e-005 0.2070340651
6.666666498e-005 0.2175267424
6.666666498e-005 0.2283234662
6.666666498e-005 0.2394330469
6.666666498e-005 0.2508645502
6.666666498e-005 0.2626273045
6.666666498e-005 0.2747309083
6.666666498e-005 0.2871852385
6.666666498e-005 0.2999999924
9.999999747e-005 0.158839996
9.999999747e-005 0.1679361526
9.999999747e-005 0.1772958888
9.999999747e-005 0.1869268423
9.999999747e-005 0.1968368721
9.999999747e-005 0.2070340651
9.999999747e-005 0.2175267424
9.999999747e-005 0.2283234662
9.999999747e-005 0.2394330469
9.999999747e-005 0.2508645502
9.999999747e-005 0.2626273045
9.999999747e-005 0.2747309083
9.999999747e-005 0.2871852385
9.999999747e-005 0.2999999924
9.999999747e-005 0
0.0001329999966 0
9.999999747e-005 0.0003061224412
0.0001329999966 0.0003061224412
9.999999747e-005 0.0006122448825
0.0001329999966 0.0006122448825
9.999999747e-005 0.0009183673237
0.0001329999966 0.0009183673237
9.999999747e-005 0.001224489765
0.0001329999966 0.001224489765
9.999999747e-005 0.001530612206
0.0001329999966 0.001530612206
9.999999747e-005 0.001836734647
0.0001329999966 0.001836734647
9.999999747e-005 0.002142857089
0.0001329999966 0.002142857089
9.999999747e-005 0.00244897953
0.0001329999966 0.00244897953
9.999999747e-005 0.002755101971
0.0001329999966 0.002755101971
9.999999747e-005 0.003061224412
0.0001329999966 0.003061224412
9.999999747e-005 0.003367346854
0.0001329999966 0.003367346854
9.999999747e-005 0.003673469295
0.0001329999966 0.003673469295
9.999999747e-005 0.003979591736
0.0001329999966 0.003979591736
9.999999747e-005 0.004285714177
0.0001329999966 0.004285714177
9.999999747e-005 0.004591836619
0.0001329999966 0.004591836619
9.999999747e-005 0.00489795906
0.0001329999966 0.00489795906
9.999999747e-005 0.005204081501
0.0001329999966 0.005204081501
9.999999747e-005 0.005510203942
0.0001329999966 0.005510203942
9.999999747e-005 0.005816326384
0.0001329999966 0.005816326384
9.999999747e-005 0.006122448825
0.0001329999966 0.006122448825
9.999999747e-005 0.006428571266
0.0001329999966 0.006428571266
9.999999747e-005 0.006734693707
0.0001329999966 0.006734693707
9.999999747e-005 0.007040816149
0.0001329999966 0.007040816149
9.999999747e-005 0.00734693859
0.0001329999966 0.00734693859
9.999999747e-005 0.007653061031
0.0001329999966 0.007653061031
9.999999747e-005 0.007959183472
0.0001329999966 0.007959183472
9.999999747e-005 0.008265305914
0.0001329999966 0.008265305914
9.999999747e-005 0.008571428355
0.0001329999966 0.008571428355
9.999999747e-005 0.008877550796
0.0001329999966 0.008877550796
9.999999747e-005 0.009183673237
0.0001329999966 0.009183673237
9.999999747e-005 0.009489795679
0.0001329999966 0.009489795679
9.999999747e-005 0.00979591812
0.0001329999966 0.00979591812
9.999999747e-005 0.01010204056
0.0001329999966 0.01010204056
9.999999747e-005 0.010408163
0.0001329999966 0.010408163
9.999999747e-005 0.01071428544
0.0001329999966 0.01071428544
9.999999747e-005 0.01102040788
0.0001329999966 0.01102040788
9.999999747e-005 0.01132653033
0.0001329999966 0.01132653033
9.999999747e-005 0.01163265277
0.0001329999966 0.01163265277
9.999999747e-005 0.01193877521
0.0001329999966 0.01193877521
9.999999747e-005 0.01224489765
0.0001329999966 0.01224489765
9.999999747e-005 0.01255102009
0.0001329999966 0.01255102009
9.999999747e-005 0.01285714253
0.0001329999966 0.01285714253
9.999999747e-005 0.01316326497
0.0001329999966 0.01316326497
9.999999747e-005 0.01346938741
0.0001329999966 0.01346938741
9.999999747e-005 0.01377550986
0.0001329999966 0.01377550986
9.999999747e-005 0.0140816323
0.0001329999966 0.0140816323
9.999999747e-005 0.01438775474
0.0001329999966 0.01438775474
9.999999747e-005 0.01469387718
0.0001329999966 0.01469387718
0.0001329999966 0.01499999962
0.0001676495118 0
0.0001676495118 0.0003061224412
0.0001676495118 0.0006122448825
0.0001676495118 0.0009183673237
0.0001676495118 0.001224489765
0.0001676495118 0.001530612206
0.0001676495118 0.001836734647
0.0001676495118 0.002142857089
0.0001676495118 0.00244897953
0.0001676495118 0.002755101971
0.0001676495118 0.003061224412
0.0001676495118 0.003367346854
0.0001676495118 0.003673469295
0.0001676495118 0.003979591736
0.0001676495118 0.004285714177
0.0001676495118 0.004591836619
0.0001676495118 0.00489795906
0.0001676495118 0.005204081501
0.0001676495118 0.005510203942
0.0001676495118 0.005816326384
0.0001676495118 0.006122448825
0.0001676495118 0.006428571266
0.0001676495118 0.006734693707
0.0001676495118 0.007040816149
0.0001676495118 0.00734693859
0.0001676495118 0.007653061031
0.0001676495118 0.007959183472
0.0001676495118 0.008265305914
0.0001676495118 0.008571428355
0.0001676495118 0.008877550796
0.0001676495118 0.009183673237
0.0001676495118 0.009489795679
0.0001676495118 0.00979591812
0.0001676495118 0.01010204056
0.0001676495118 0.010408163
0.0001676495118 0.01071428544
0.0001676495118 0.01102040788
0.0001676495118 0.01132653033
0.0001676495118 0.01163265277
0.0001676495118 0.01193877521
0.0001676495118 0.01224489765
0.0001676495118 0.01255102009
0.0001676495118 0.01285714253
0.0001676495118 0.01316326497
0.0001676495118 0.01346938741
0.0001676495118 0.01377550986
0.0001676495118 0.0140816323
0.0001676495118 0.01438775474
0.0001676495118 0.01469387718
0.0001676495118 0.01499999962
0.0002040309945 0
0.0002040309945 0.0003061224412
0.0002040309945 0.0006122448825
0.0002040309945 0.0009183673237
0.0002040309945 0.001224489765
0.0002040309945 0.001530612206
0.0002040309945 0.001836734647
0.0002040309945 0.002142857089
0.0002040309945 0.00244897953
0.0002040309945 0.002755101971
0.0002040309945 0.003061224412
0.0002040309945 0.003367346854
0.0002040309945 0.003673469295
0.0002040309945 0.003979591736
0.0002040309945 0.004285714177
0.0002040309945 0.004591836619
0.0002040309945 0.00489795906
0.0002040309945 0.005204081501
0.0002040309945 0.005510203942
0.0002040309945 0.005816326384
0.0002040309945 0.006122448825
0.0002040309945 0.006428571266
0.0002040309945 0.006734693707
0.0002040309945 0.007040816149
0.0002040309945 0.00734693859
0.0002040309945 0.007653061031
0.0002040309945 0.007959183472
0.0002040309945 0.008265305914
0.0002040309945 0.008571428355
0.0002040309945 0.008877550796
0.0002040309945 0.009183673237
0.0002040309945 0.009489795679
0.0002040309945 0.00979591812
0.0002040309945 0.01010204056
0.0002040309945 0.010408163
0.0002040309945 0.01071428544
0.0002040309945 0.01102040788
0.0002040309945 0.01132653033
0.0002040309945 0.01163265277
0.0002040309945 0.01193877521
0.0002040309945 0.01224489765
0.0002040309945 0.01255102009
0.0002040309945 0.01285714253
0.0002040309945 0.01316326497
0.0002040309945 0.01346938741
0.0002040309945 0.01377550986
0.0002040309945 0.0140816323
0.0002040309945 0.01438775474
0.0002040309945 0.01469387718
0.0002040309945 0.01499999962
0.0002422310178 0
0.0002422310178 0.0003061224412
0.0002422310178 0.0006122448825
0.0002422310178 0.0009183673237
0.0002422310178 0.001224489765
0.0002422310178 0.001530612206
0.0002422310178 0.001836734647
0.0002422310178 0.002142857089
0.0002422310178 0.00244897953
0.0002422310178 0.002755101971
0.0002422310178 0.003061224412
0.0002422310178 0.003367346854
0.0002422310178 0.003673469295
0.0002422310178 0.003979591736
0.0002422310178 0.004285714177
0.0002422310178 0.004591836619
0.0002422310178 0.00489795906
0.0002422310178 0.005204081501
0.0002422310178 0.005510203942
0.0002422310178 0.005816326384
0.0002422310178 0.006122448825
0.0002422310178 0.006428571266
0.0002422310178 0.006734693707
0.0002422310178 0.007040816149
0.0002422310178 0.00734693859
0.0002422310178 0.007653061031
0.0002422310178 0.007959183472
0.0002422310178 0.008265305914
0.0002422310178 0.008571428355
0.0002422310178 0.008877550796
0.0002422310178 0.009183673237
0.0002422310178 0.009489795679
0.0002422310178 0.00979591812
0.0002422310178 0.01010204056
0.0002422310178 0.010408163
0.0002422310178 0.01071428544
0.0002422310178 0.01102040788
0.0002422310178 0.01132653033
0.0002422310178 0.01163265277
0.0002422310178 0.01193877521
0.0002422310178 0.01224489765
0.0002422310178 0.01255102009
0.0002422310178 0.01285714253
0.0002422310178 0.01316326497
0.0002422310178 0.01346938741
0.0002422310178 0.01377550986
0.0002422310178 0.0140816323
0.0002422310178 0.01438775474
0.0002422310178 0.01469387718
0.0002422310178 0.01499999962
0.000282340482 0
0.000282340482 0.0003061224412
0.000282340482 0.0006122448825
0.000282340482 0.0009183673237
0.000282340482 0.001224489765
0.000282340482 0.001530612206
0.000282340482 0.001836734647
0.000282340482 0.002142857089
0.000282340482 0.00244897953
0.000282340482 0.002755101971
0.000282340482 0.003061224412
0.000282340482 0.003367346854
0.000282340482 0.003673469295
0.000282340482 0.003979591736
0.000282340482 0.004285714177
0.000282340482 0.004591836619
0.000282340482 0.00489795906
0.000282340482 0.005204081501
0.000282340482 0.005510203942
0.000282340482 0.005816326384
0.000282340482 0.006122448825
0.000282340482 0.006428571266
0.000282340482 0.006734693707
0.000282340482 0.007040816149
0.000282340482 0.00734693859
0.000282340482 0.007653061031
0.000282340482 0.007959183472
0.000282340482 0.008265305914
0.000282340482 0.008571428355
0.000282340482 0.008877550796
0.000282340482 0.009183673237
0.000282340482 0.009489795679
0.000282340482 0.00979591812
0.000282340482 0.01010204056
0.000282340482 0.010408163
0.000282340482 0.01071428544
0.000282340482 0.01102040788
0.000282340482 0.01132653033
0.000282340482 0.01163265277
0.000282340482 0.01193877521
0.000282340482 0.01224489765
0.000282340482 0.01255102009
0.000282340482 0.01285714253
0.000282340482 0.01316326497
0.000282340482 0.01346938741
0.000282340482 0.01377550986
0.000282340482 0.0140816323
0.000282340482 0.01438775474
0.000282340482 0.01469387718
0.000282340482 0.01499999962
0.0003244548312 0
0.0003244548312 0.0003061224412
0.0003244548312 0.0006122448825
0.0003244548312 0.0009183673237
0.0003244548312 0.001224489765
0.0003244548312 0.001530612206
0.0003244548312 0.001836734647
0.0003244548312 0.002142857089
0.0003244548312 0.00244897953
0.0003244548312 0.002755101971
0.0003244548312 0.003061224412
0.0003244548312 0.003367346854
0.0003244548312 0.003673469295
0.0003244548312 0.003979591736
0.0003244548312 0.004285714177
0.0003244548312 0.004591836619
0.0003244548312 0.00489795906
0.0003244548312 0.005204081501
0.0003244548312 0.005510203942
0.0003244548312 0.005816326384
0.0003244548312 0.006122448825
0.0003244548312 0.006428571266
0.0003244548312 0.006734693707
0.0003244548312 0.007040816149
0.0003244548312 0.00734693859
0.0003244548312 0.007653061031
0.0003244548312 0.007959183472
0.0003244548312 0.008265305914
0.0003244548312 0.008571428355
0.0003244548312 0.008877550796
0.0003244548312 0.009183673237
0.0003244548312 0.009489795679
0.0003244548312 0.00979591812
0.0003244548312 0.01010204056
0.0003244548312 0.010408163
0.0003244548312 0.01071428544
0.0003244548312 0.01102040788
0.0003244548312 0.01132653033
0.0003244548312 0.01163265277
0.0003244548312 0.01193877521
0.0003244548312 0.01224489765
0.0003244548312 0.01255102009
0.0003244548312 0.01285714253
0.0003244548312 0.01316326497
0.0003244548312 0.01346938741
0.0003244548312 0.01377550986
0.0003244548312 0.0140816323
0.0003244548312 0.01438775474
0.0003244548312 0.01469387718
0.0003244548312 0.01499999962
0.0003686742802 0
0.0003686742802 0.0003061224412
0.0003686742802 0.0006122448825
0.0003686742802 0.0009183673237
0.0003686742802 0.001224489765
0.0003686742802 0.001530612206
0.0003686742802 0.001836734647
0.0003686742802 0.002142857089
0.0003686742802 0.00244897953
0.0003686742802 0.002755101971
0.0003686742802 0.003061224412
0.0003686742802 0.003367346854
0.0003686742802 0.003673469295
0.0003686742802 0.003979591736
0.0003686742802 0.004285714177
0.0003686742802 0.004591836619
0.0003686742802 0.00489795906
0.0003686742802 0.005204081501
0.0003686742802 0.005510203942
0.0003686742802 0.005816326384
0.0003686742802 0.006122448825
0.0003686742802 0.006428571266
0.0003686742802 0.006734693707
0.0003686742802 0.007040816149
0.0003686742802 0.00734693859
0.0003686742802 0.007653061031
0.0003686742802 0.007959183472
0.0003686742802 0.008265305914
0.0003686742802 0.008571428355
0.0003686742802 0.008877550796
0.0003686742802 0.009183673237
0.0003686742802 0.009489795679
0.0003686742802 0.00979591812
0.0003686742802 0.01010204056
0.0003686742802 0.010408163
0.0003686742802 0.01071428544
0.0003686742802 0.01102040788
0.0003686742802 0.01132653033
0.0003686742802 0.01163265277
0.0003686742802 0.01193877521
0.0003686742802 0.01224489765
0.0003686742802 0.01255102009
0.0003686742802 0.01285714253
0.0003686742802 0.01316326497
0.0003686742802 0.01346938741
0.0003686742802 0.01377550986
0.0003686742802 0.0140816323
0.0003686742802 0.01438775474
0.0003686742802 0.01469387718
0.0003686742802 0.01499999962
0.0004151040532 0
0.0004151040532 0.0003061224412
0.0004151040532 0.0006122448825
0.0004151040532 0.0009183673237
0.0004151040532 0.001224489765
0.0004151040532 0.001530612206
0.0004151040532 0.001836734647
0.0004151040532 0.002142857089
0.0004151040532 0.00244897953
0.0004151040532 0.002755101971
0.0004151040532 0.003061224412
0.0004151040532 0.003367346854
0.0004151040532 0.003673469295
0.0004151040532 0.003979591736
0.0004151040532 0.004285714177
0.0004151040532 0.004591836619
0.0004151040532 0.00489795906
0.0004151040532 0.005204081501
0.0004151040532 0.005510203942
0.0004151040532 0.005816326384
0.0004151040532 0.006122448825
0.0004151040532 0.006428571266
0.0004151040532 0.006734693707
0.0004151040532 0.007040816149
0.0004151040532 0.00734693859
0.0004151040532 0.007653061031
0.0004151040532 0.007959183472
0.0004151040532 0.008265305914
0.0004151040532 0.008571428355
0.0004151040532 0.008877550796
0.0004151040532 0.009183673237
0.0004151040532 0.009489795679
0.0004151040532 0.00979591812
0.0004151040532 0.01010204056
0.0004151040532 0.010408163
0.0004151040532 0.01071428544
0.0004151040532 0.01102040788
0.0004151040532 0.01132653033
0.0004151040532 0.01163265277
0.0004151040532 0.01193877521
0.0004151040532 0.01224489765
0.0004151040532 0.01255102009
0.0004151040532 0.01285714253
0.0004151040532 0.01316326497
0.0004151040532 0.01346938741
0.0004151040532 0.01377550986
0.0004151040532 0.0140816323
0.0004151040532 0.01438775474
0.0004151040532 0.01469387718
0.0004151040532 0.01499999962
0.0004638546338 0
0.0004638546338 0.0003061224412
0.0004638546338 0.0006122448825
0.0004638546338 0.0009183673237
0.0004638546338 0.001224489765
0.0004638546338 0.001530612206
0.0004638546338 0.001836734647
0.0004638546338 0.002142857089
0.0004638546338 0.00244897953
0.0004638546338 0.002755101971
0.0004638546338 0.003061224412
0.0004638546338 0.003367346854
0.0004638546338 0.003673469295
0.0004638546338 0.003979591736
0.0004638546338 0.004285714177
0.0004638546338 0.004591836619
0.0004638546338 0.00489795906
0.0004638546338 0.005204081501
0.0004638546338 0.005510203942
0.0004638546338 0.005816326384
0.0004638546338 0.006122448825
0.0004638546338 0.006428571266
0.0004638546338 0.006734693707
0.0004638546338 0.007040816149
0.0004638546338 0.00734693859
0.0004638546338 0.007653061031
0.0004638546338 0.007959183472
0.0004638546338 0.008265305914
0.0004638546338 0.008571428355
0.0004638546338 0.008877550796
0.0004638546338 0.009183673237
0.0004638546338 0.009489795679
0.0004638546338 0.00979591812
0.0004638546338 0.01010204056
0.0004638546338 0.010408163
0.0004638546338 0.01071428544
0.0004638546338 0.01102040788
0.0004638546338 0.01132653033
0.0004638546338 0.01163265277
0.0004638546338 0.01193877521
0.0004638546338 0.01224489765
0.0004638546338 0.01255102009
0.0004638546338 0.01285714253
0.0004638546338 0.01316326497
0.0004638546338 0.01346938741
0.0004638546338 0.01377550986
0.0004638546338 0.0140816323
0.0004638546338 0.01438775474
0.0004638546338 0.01469387718
0.0004638546338 0.01499999962
0.0005150420285 0
0.0005150420285 0.0003061224412
0.0005150420285 0.0006122448825
0.0005150420285 0.0009183673237
0.0005150420285 0.001224489765
0.0005150420285 0.001530612206
0.0005150420285 0.001836734647
0.0005150420285 0.002142857089
0.0005150420285 0.00244897953
0.0005150420285 0.002755101971
0.0005150420285 0.003061224412
0.0005150420285 0.003367346854
0.0005150420285 0.003673469295
0.0005150420285 0.003979591736
0.0005150420285 0.004285714177
0.0005150420285 0.004591836619
0.0005150420285 0.00489795906
0.0005150420285 0.005204081501
0.0005150420285 0.005510203942
0.0005150420285 0.005816326384
0.0005150420285 0.006122448825
0.0005150420285 0.006428571266
0.0005150420285 0.006734693707
0.0005150420285 0.007040816149
0.0005150420285 0.00734693859
0.0005150420285 0.007653061031
0.0005150420285 0.007959183472
0.0005150420285 0.008265305914
0.0005150420285 0.008571428355
0.0005150420285 0.008877550796
0.0005150420285 0.009183673237
0.0005150420285 0.009489795679
0.0005150420285 0.00979591812
0.0005150420285 0.01010204056
0.0005150420285 0.010408163
0.0005150420285 0.01071428544
0.0005150420285 0.01102040788
0.0005150420285 0.01132653033
0.0005150420285 0.01163265277
0.0005150420285 0.01193877521
0.0005150420285 0.01224489765
0.0005150420285 0.01255102009
0.0005150420285 0.01285714253
0.0005150420285 0.01316326497
0.0005150420285 0.01346938741
0.0005150420285 0.01377550986
0.0005150420285 0.0140816323
0.0005150420285 0.01438775474
0.0005150420285 0.01469387718
0.0005150420285 0.01499999962
0.0005687880422 0
0.0005687880422 0.0003061224412
0.0005687880422 0.0006122448825
0.0005687880422 0.0009183673237
0.0005687880422 0.001224489765
0.0005687880422 0.001530612206
0.0005687880422 0.001836734647
0.0005687880422 0.002142857089
0.0005687880422 0.00244897953
0.0005687880422 0.002755101971
0.0005687880422 0.003061224412
0.0005687880422 0.003367346854
0.0005687880422 0.003673469295
0.0005687880422 0.003979591736
0.0005687880422 0.004285714177
0.0005687880422 0.004591836619
0.0005687880422 0.00489795906
0.0005687880422 0.005204081501
0.0005687880422 0.005510203942
0.0005687880422 0.005816326384
0.0005687880422 0.006122448825
0.0005687880422 0.006428571266
0.0005687880422 0.006734693707
0.0005687880422 0.007040816149
0.0005687880422 0.00734693859
0.0005687880422 0.007653061031
0.0005687880422 0.007959183472
0.0005687880422 0.008265305914
0.0005687880422 0.008571428355
0.0005687880422 0.008877550796
0.0005687880422 0.009183673237
0.0005687880422 0.009489795679
0.0005687880422 0.00979591812
0.0005687880422 0.01010204056
0.0005687880422 0.010408163
0.0005687880422 0.01071428544
0.0005687880422 0.01102040788
0.0005687880422 0.01132653033
0.0005687880422 0.01163265277
0.0005687880422 0.01193877521
0.0005687880422 0.01224489765
0.0005687880422 0.01255102009
0.0005687880422 0.01285714253
0.0005687880422 0.01316326497
0.0005687880422 0.01346938741
0.0005687880422 0.01377550986
0.0005687880422 0.0140816323
0.0005687880422 0.01438775474
0.0005687880422 0.01469387718
0.0005687880422 0.01499999962
0.0006252205684 0
0.0006252205684 0.0003061224412
0.0006252205684 0.0006122448825
0.0006252205684 0.0009183673237
0.0006252205684 0.001224489765
0.0006252205684 0.001530612206
0.0006252205684 0.001836734647
0.0006252205684 0.002142857089
0.0006252205684 0.00244897953
0.0006252205684 0.002755101971
0.0006252205684 0.003061224412
0.0006252205684 0.003367346854
0.0006252205684 0.003673469295
0.0006252205684 0.003979591736
0.0006252205684 0.004285714177
0.0006252205684 0.004591836619
0.0006252205684 0.00489795906
0.0006252205684 0.005204081501
0.0006252205684 0.005510203942
0.0006252205684 0.005816326384
0.0006252205684 0.006122448825
0.0006252205684 0.006428571266
0.0006252205684 0.006734693707
0.0006252205684 0.007040816149
0.0006252205684 0.00734693859
0.0006252205684 0.007653061031
0.0006252205684 0.007959183472
0.0006252205684 0.008265305914
0.0006252205684 0.008571428355
0.0006252205684 0.008877550796
0.0006252205684 0.009183673237
0.0006252205684 0.009489795679
0.0006252205684 0.00979591812
0.0006252205684 0.01010204056
0.0006252205684 0.010408163
0.0006252205684 0.01071428544
0.0006252205684 0.01102040788
0.0006252205684 0.01132653033
0.0006252205684 0.01163265277
0.0006252205684 0.01193877521
0.0006252205684 0.01224489765
0.0006252205684 0.01255102009
0.0006252205684 0.01285714253
0.0006252205684 0.01316326497
0.0006252205684 0.01346938741
0.0006252205684 0.01377550986
0.0006252205684 0.0140816323
0.0006252205684 0.01438775474
0.0006252205684 0.01469387718
0.0006252205684 0.01499999962
0.0006844738932 0
0.0006844738932 0.0003061224412
0.0006844738932 0.0006122448825
0.0006844738932 0.0009183673237
0.0006844738932 0.001224489765
0.0006844738932 0.001530612206
0.0006844738932 0.001836734647
0.0006844738932 0.002142857089
0.0006844738932 0.00244897953
0.0006844738932 0.002755101971
0.0006844738932 0.003061224412
0.0006844738932 0.003367346854
0.0006844738932 0.003673469295
0.0006844738932 0.003979591736
0.0006844738932 0.004285714177
0.0006844738932 0.004591836619
0.0006844738932 0.00489795906
0.0006844738932 0.005204081501
0.0006844738932 0.005510203942
0.0006844738932 0.005816326384
0.0006844738932 0.006122448825
0.0006844738932 0.006428571266
0.0006844738932 0.006734693707
0.0006844738932 0.007040816149
0.0006844738932 0.00734693859
0.0006844738932 0.007653061031
0.0006844738932 0.007959183472
0.0006844738932 0.008265305914
0.0006844738932 0.008571428355
0.0006844738932 0.008877550796
0.0006844738932 0.009183673237
0.0006844738932 0.009489795679
0.0006844738932 0.00979591812
0.0006844738932 0.01010204056
0.0006844738932 0.010408163
0.0006844738932 0.01071428544
0.0006844738932 0.01102040788
0.0006844738932 0.01132653033
0.0006844738932 0.01163265277
0.0006844738932 0.01193877521
0.0006844738932 0.01224489765
0.0006844738932 0.01255102009
0.0006844738932 0.01285714253
0.0006844738932 0.01316326497
0.0006844738932 0.01346938741
0.0006844738932 0.01377550986
0.0006844738932 0.0140816323
0.0006844738932 0.01438775474
0.0006844738932 0.01469387718
0.0006844738932 0.01499999962
0.0007466890153 0
0.0007466890153 0.0003061224412
0.0007466890153 0.0006122448825
0.0007466890153 0.0009183673237
0.0007466890153 0.001224489765
0.0007466890153 0.001530612206
0.0007466890153 0.001836734647
0.0007466890153 0.002142857089
0.0007466890153 0.00244897953
0.0007466890153 0.002755101971
0.0007466890153 0.003061224412
0.0007466890153 0.003367346854
0.0007466890153 0.003673469295
0.0007466890153 0.003979591736
0.0007466890153 0.004285714177
0.0007466890153 0.004591836619
0.0007466890153 0.00489795906
0.0007466890153 0.005204081501
0.0007466890153 0.005510203942
0.0007466890153 0.005816326384
0.0007466890153 0.006122448825
0.0007466890153 0.006428571266
0.0007466890153 0.006734693707
0.0007466890153 0.007040816149
0.0007466890153 0.00734693859
0.0007466890153 0.007653061031
0.0007466890153 0.007959183472
0.0007466890153 0.008265305914
0.0007466890153 0.008571428355
0.0007466890153 0.008877550796
0.0007466890153 0.009183673237
0.0007466890153 0.009489795679
0.0007466890153 0.00979591812
0.0007466890153 0.01010204056
0.0007466890153 0.010408163
0.0007466890153 0.01071428544
0.0007466890153 0.01102040788
0.0007466890153 0.01132653033
0.0007466890153 0.01163265277
0.0007466890153 0.01193877521
0.0007466890153 0.01224489765
0.0007466890153 0.01255102009
0.0007466890153 0.01285714253
0.0007466890153 0.01316326497
0.0007466890153 0.01346938741
0.0007466890153 0.01377550986
0.0007466890153 0.0140816323
0.0007466890153 0.01438775474
0.0007466890153 0.01469387718
0.0007466890153 0.01499999962
0.000812013981 0
0.000812013981 0.0003061224412
0.000812013981 0.0006122448825
0.000812013981 0.0009183673237
0.000812013981 0.001224489765
0.000812013981 0.001530612206
0.000812013981 0.001836734647
0.000812013981 0.002142857089
0.000812013981 0.00244897953
0.000812013981 0.002755101971
0.000812013981 0.003061224412
0.000812013981 0.003367346854
0.000812013981 0.003673469295
0.000812013981 0.003979591736
0.000812013981 0.004285714177
0.000812013981 0.004591836619
0.000812013981 0.00489795906
0.000812013981 0.005204081501
0.000812013981 0.005510203942
0.000812013981 0.005816326384
0.000812013981 0.006122448825
0.000812013981 0.006428571266
0.000812013981 0.006734693707
0.000812013981 0.007040816149
0.000812013981 0.00734693859
0.000812013981 0.007653061031
0.000812013981 0.007959183472
0.000812013981 0.008265305914
0.000812013981 0.008571428355
0.000812013981 0.008877550796
0.000812013981 0.009183673237
0.000812013981 0.009489795679
0.000812013981 0.00979591812
0.000812013981 0.01010204056
0.000812013981 0.010408163
0.000812013981 0.01071428544
0.000812013981 0.01102040788
0.000812013981 0.01132653033
0.000812013981 0.01163265277
0.000812013981 0.01193877521
0.000812013981 0.01224489765
0.000812013981 0.01255102009
0.000812013981 0.01285714253
0.000812013981 0.01316326497
0.000812013981 0.01346938741
0.000812013981 0.01377550986
0.000812013981 0.0140816323
0.000812013981 0.01438775474
0.000812013981 0.01469387718
0.000812013981 0.01499999962
0.0008806042369 0
0.0008806042369 0.0003061224412
0.0008806042369 0.0006122448825
0.0008806042369 0.0009183673237
0.0008806042369 0.001224489765
0.0008806042369 0.001530612206
0.0008806042369 0.001836734647
0.0008806042369 0.002142857089
0.0008806042369 0.00244897953
0.0008806042369 0.002755101971
0.0008806042369 0.003061224412
0.0008806042369 0.003367346854
0.0008806042369 0.003673469295
0.0008806042369 0.003979591736
0.0008806042369 0.004285714177
0.0008806042369 0.004591836619
0.0008806042369 0.00489795906
0.0008806042369 0.005204081501
0.0008806042369 0.005510203942
0.0008806042369 0.005816326384
0.0008806042369 0.006122448825
0.0008806042369 0.006428571266
0.0008806042369 0.006734693707
0.0008806042369 0.007040816149
0.0008806042369 0.00734693859
0.0008806042369 0.007653061031
0.0008806042369 0.007959183472
0.0008806042369 0.008265305914
0.0008806042369 0.008571428355
0.0008806042369 0.008877550796
0.0008806042369 0.009183673237
0.0008806042369 0.009489795679
0.0008806042369 0.00979591812
0.0008806042369 0.01010204056
0.0008806042369 0.010408163
0.0008806042369 0.01071428544
0.0008806042369 0.01102040788
0.0008806042369 0.01132653033
0.0008806042369 0.01163265277
0.0008806042369 0.01193877521
0.0008806042369 0.01224489765
0.0008806042369 0.01255102009
0.0008806042369 0.01285714253
0.0008806042369 0.01316326497
0.0008806042369 0.01346938741
0.0008806042369 0.01377550986
0.0008806042369 0.0140816323
0.0008806042369 0.01438775474
0.0008806042369 0.01469387718
0.0008806042369 0.01499999962
0.0009526229997 0
0.0009526229997 0.0003061224412
0.0009526229997 0.0006122448825
0.0009526229997 0.0009183673237
0.0009526229997 0.001224489765
0.0009526229997 0.001530612206
0.0009526229997 0.001836734647
0.0009526229997 0.002142857089
0.0009526229997 0.00244897953
0.0009526229997 0.002755101971
0.0009526229997 0.003061224412
0.0009526229997 0.003367346854
0.0009526229997 0.003673469295
0.0009526229997 0.003979591736
0.0009526229997 0.004285714177
0.0009526229997 0.004591836619
0.0009526229997 0.00489795906
0.0009526229997 0.005204081501
0.0009526229997 0.005510203942
0.0009526229997 0.005816326384
0.0009526229997 0.006122448825
0.0009526229997 0.006428571266
0.0009526229997 0.006734693707
0.0009526229997 0.007040816149
0.0009526229997 0.00734693859
0.0009526229997 0.007653061031
0.0009526229997 0.007959183472
0.0009526229997 0.008265305914
0.0009526229997 0.008571428355
0.0009526229997 0.008877550796
0.0009526229997 0.009183673237
0.0009526229997 0.009489795679
0.0009526229997 0.00979591812
0.0009526229997 0.01010204056
0.0009526229997 0.010408163
0.0009526229997 0.01071428544
0.0009526229997 0.01102040788
0.0009526229997 0.01132653033
0.0009526229997 0.01163265277
0.0009526229997 0.01193877521
0.0009526229997 0.01224489765
0.0009526229997 0.01255102009
0.0009526229997 0.01285714253
0.0009526229997 0.01316326497
0.0009526229997 0.01346938741
0.0009526229997 0.01377550986
0.0009526229997 0.0140816323
0.0009526229997 0.01438775474
0.0009526229997 0.01469387718
0.0009526229997 0.01499999962
0.001028241644 0
0.001028241644 0.0003061224412
0.001028241644 0.0006122448825
0.001028241644 0.0009183673237
0.001028241644 0.001224489765
0.001028241644 0.001530612206
0.001028241644 0.001836734647
0.001028241644 0.002142857089
0.001028241644 0.00244897953
0.001028241644 0.002755101971
0.001028241644 0.003061224412
0.001028241644 0.003367346854
0.001028241644 0.003673469295
0.001028241644 0.003979591736
0.001028241644 0.004285714177
0.001028241644 0.004591836619
0.001028241644 0.00489795906
0.001028241644 0.005204081501
0.001028241644 0.005510203942
0.001028241644 0.005816326384
0.001028241644 0.006122448825
0.001028241644 0.006428571266
0.001028241644 0.006734693707
0.001028241644 0.007040816149
0.001028241644 0.00734693859
0.001028241644 0.007653061031
0.001028241644 0.007959183472
0.001028241644 0.008265305914
0.001028241644 0.008571428355
0.001028241644 0.008877550796
0.001028241644 0.009183673237
0.001028241644 0.009489795679
0.001028241644 0.00979591812
0.001028241644 0.01010204056
0.001028241644 0.010408163
0.001028241644 0.01071428544
0.001028241644 0.01102040788
0.001028241644 0.01132653033
0.001028241644 0.01163265277
0.001028241644 0.01193877521
0.001028241644 0.01224489765
0.001028241644 0.01255102009
0.001028241644 0.01285714253
0.001028241644 0.01316326497
0.001028241644 0.01346938741
0.001028241644 0.01377550986
0.001028241644 0.0140816323
0.001028241644 0.01438775474
0.001028241644 0.01469387718
0.001028241644 0.01499999962
0.001107640112 0
0.001107640112 0.0003061224412
0.001107640112 0.0006122448825
0.001107640112 0.0009183673237
0.001107640112 0.001224489765
0.001107640112 0.001530612206
0.001107640112 0.001836734647
0.001107640112 0.002142857089
0.001107640112 0.00244897953
0.001107640112 0.002755101971
0.001107640112 0.003061224412
0.001107640112 0.003367346854
0.001107640112 0.003673469295
0.001107640112 0.003979591736
0.001107640112 0.004285714177
0.001107640112 0.004591836619
0.001107640112 0.00489795906
0.001107640112 0.005204081501
0.001107640112 0.005510203942
0.001107640112 0.005816326384
0.001107640112 0.006122448825
0.001107640112 0.006428571266
0.001107640112 0.006734693707
0.001107640112 0.007040816149
0.001107640112 0.00734693859
0.001107640112 0.007653061031
0.001107640112 0.007959183472
0.001107640112 0.008265305914
0.001107640112 0.008571428355
0.001107640112 0.008877550796
0.001107640112 0.009183673237
0.001107640112 0.009489795679
0.001107640112 0.00979591812
0.001107640112 0.01010204056
0.001107640112 0.010408163
0.001107640112 0.01071428544
0.001107640112 0.01102040788
0.001107640112 0.01132653033
0.001107640112 0.01163265277
0.001107640112 0.01193877521
0.001107640112 0.01224489765
0.001107640112 0.01255102009
0.001107640112 0.01285714253
0.001107640112 0.01316326497
0.001107640112 0.01346938741
0.001107640112 0.01377550986
0.001107640112 0.0140816323
0.001107640112 0.01438775474
0.001107640112 0.01469387718
0.001107640112 0.01499999962
0.001191007339 0
0.001191007339 0.0003061224412
0.001191007339 0.0006122448825
0.001191007339 0.0009183673237
0.001191007339 0.001224489765
0.001191007339 0.001530612206
0.001191007339 0.001836734647
0.001191007339 0.002142857089
0.001191007339 0.00244897953
0.001191007339 0.002755101971
0.001191007339 0.003061224412
0.001191007339 0.003367346854
0.001191007339 0.003673469295
0.001191007339 0.003979591736
0.001191007339 0.004285714177
0.001191007339 0.004591836619
0.001191007339 0.00489795906
0.001191007339 0.005204081501
0.001191007339 0.005510203942
0.001191007339 0.005816326384
0.001191007339 0.006122448825
0.001191007339 0.006428571266
0.001191007339 0.006734693707
0.001191007339 0.007040816149
0.001191007339 0.00734693859
0.001191007339 0.007653061031
0.001191007339 0.007959183472
0.001191007339 0.008265305914
0.001191007339 0.008571428355
0.001191007339 0.008877550796
0.001191007339 0.009183673237
0.001191007339 0.009489795679
0.001191007339 0.00979591812
0.001191007339 0.01010204056
0.001191007339 0.010408163
0.001191007339 0.01071428544
0.001191007339 0.01102040788
0.001191007339 0.01132653033
0.001191007339 0.01163265277
0.001191007339 0.01193877521
0.001191007339 0.01224489765
0.001191007339 0.01255102009
0.001191007339 0.01285714253
0.001191007339 0.01316326497
0.001191007339 0.01346938741
0.001191007339 0.01377550986
0.001191007339 0.0140816323
0.001191007339 0.01438775474
0.001191007339 0.01469387718
0.001191007339 0.01499999962
0.001278541705 0
0.001278541705 0.0003061224412
0.001278541705 0.0006122448825
0.001278541705 0.0009183673237
0.001278541705 0.001224489765
0.001278541705 0.001530612206
0.001278541705 0.001836734647
0.001278541705 0.002142857089
0.001278541705 0.00244897953
0.001278541705 0.002755101971
0.001278541705 0.003061224412
0.001278541705 0.003367346854
0.001278541705 0.003673469295
0.001278541705 0.003979591736
0.001278541705 0.004285714177
0.001278541705 0.004591836619
0.001278541705 0.00489795906
0.001278541705 0.005204081501
0.001278541705 0.005510203942
0.001278541705 0.005816326384
0.001278541705 0.006122448825
0.001278541705 0.006428571266
0.001278541705 0.006734693707
0.001278541705 0.007040816149
0.001278541705 0.00734693859
0.001278541705 0.007653061031
0.001278541705 0.007959183472
0.001278541705 0.008265305914
0.001278541705 0.008571428355
0.001278541705 0.008877550796
0.001278541705 0.009183673237
0.001278541705 0.009489795679
0.001278541705 0.00979591812
0.001278541705 0.01010204056
0.001278541705 0.010408163
0.001278541705 0.01071428544
0.001278541705 0.01102040788
0.001278541705 0.01132653033
0.001278541705 0.01163265277
0.001278541705 0.01193877521
0.001278541705 0.01224489765
0.001278541705 0.01255102009
0.001278541705 0.01285714253
0.001278541705 0.01316326497
0.001278541705 0.01346938741
0.001278541705 0.01377550986
0.001278541705 0.0140816323
0.001278541705 0.01438775474
0.001278541705 0.01469387718
0.001278541705 0.01499999962
0.001370451505 0
0.001370451505 0.0003061224412
0.001370451505 0.0006122448825
0.001370451505 0.0009183673237
0.001370451505 0.001224489765
0.001370451505 0.001530612206
0.001370451505 0.001836734647
0.001370451505 0.002142857089
0.001370451505 0.00244897953
0.001370451505 0.002755101971
0.001370451505 0.003061224412
0.001370451505 0.003367346854
0.001370451505 0.003673469295
0.001370451505 0.003979591736
0.001370451505 0.004285714177
0.001370451505 0.004591836619
0.001370451505 0.00489795906
0.001370451505 0.005204081501
0.001370451505 0.005510203942
0.001370451505 0.005816326384
0.001370451505 0.006122448825
0.001370451505 0.006428571266
0.001370451505 0.006734693707
0.001370451505 0.007040816149
0.001370451505 0.00734693859
0.001370451505 0.007653061031
0.001370451505 0.007959183472
0.001370451505 0.008265305914
0.001370451505 0.008571428355
0.001370451505 0.008877550796
0.001370451505 0.009183673237
0.001370451505 0.009489795679
0.001370451505 0.00979591812
0.001370451505 0.01010204056
0.001370451505 0.010408163
0.001370451505 0.01071428544
0.001370451505 0.01102040788
0.001370451505 0.01132653033
0.001370451505 0.01163265277
0.001370451505 0.01193877521
0.001370451505 0.01224489765
0.001370451505 0.01255102009
0.001370451505 0.01285714253
0.001370451505 0.01316326497
0.001370451505 0.01346938741
0.001370451505 0.01377550986
0.001370451505 0.0140816323
0.001370451505 0.01438775474
0.001370451505 0.01469387718
0.001370451505 0.01499999962
0.001466955447 0
0.001466955447 0.0003061224412
0.001466955447 0.0006122448825
0.001466955447 0.0009183673237
0.001466955447 0.001224489765
0.001466955447 0.001530612206
0.001466955447 0.001836734647
0.001466955447 0.002142857089
0.001466955447 0.00244897953
0.001466955447 0.002755101971
0.001466955447 0.003061224412
0.001466955447 0.003367346854
0.001466955447 0.003673469295
0.001466955447 0.003979591736
0.001466955447 0.004285714177
0.001466955447 0.004591836619
0.001466955447 0.00489795906
0.001466955447 0.005204081501
0.001466955447 0.005510203942
0.001466955447 0.005816326384
0.001466955447 0.006122448825
0.001466955447 0.006428571266
0.001466955447 0.006734693707
0.001466955447 0.007040816149
0.001466955447 0.00734693859
0.001466955447 0.007653061031
0.001466955447 0.007959183472
0.001466955447 0.008265305914
0.001466955447 0.008571428355
0.001466955447 0.008877550796
0.001466955447 0.009183673237
0.001466955447 0.009489795679
0.001466955447 0.00979591812
0.001466955447 0.01010204056
0.001466955447 0.010408163
0.001466955447 0.01071428544
0.001466955447 0.01102040788
0.001466955447 0.01132653033
0.001466955447 0.01163265277
0.001466955447 0.01193877521
0.001466955447 0.01224489765
0.001466955447 0.01255102009
0.001466955447 0.01285714253
0.001466955447 0.01316326497
0.001466955447 0.01346938741
0.001466955447 0.01377550986
0.001466955447 0.0140816323
0.001466955447 0.01438775474
0.001466955447 0.01469387718
0.001466955447 0.01499999962
0.001568283171 0
0.001568283171 0.0003061224412
0.001568283171 0.0006122448825
0.001568283171 0.0009183673237
0.001568283171 0.001224489765
0.001568283171 0.001530612206
0.001568283171 0.001836734647
0.001568283171 0.002142857089
0.001568283171 0.00244897953
0.001568283171 0.002755101971
0.001568283171 0.003061224412
0.001568283171 0.003367346854
0.001568283171 0.003673469295
0.001568283171 0.003979591736
0.001568283171 0.004285714177
0.001568283171 0.004591836619
0.001568283171 0.00489795906
0.001568283171 0.005204081501
0.001568283171 0.005510203942
0.001568283171 0.005816326384
0.001568283171 0.006122448825
0.001568283171 0.006428571266
0.001568283171 0.006734693707
0.001568283171 0.007040816149
0.001568283171 0.00734693859
0.001568283171 0.007653061031
0.001568283171 0.007959183472
0.001568283171 0.008265305914
0.001568283171 0.008571428355
0.001568283171 0.008877550796
0.001568283171 0.009183673237
0.001568283171 0.009489795679
0.001568283171 0.00979591812
0.001568283171 0.01010204056
0.001568283171 0.010408163
0.001568283171 0.01071428544
0.001568283171 0.01102040788
0.001568283171 0.01132653033
0.001568283171 0.01163265277
0.001568283171 0.01193877521
0.001568283171 0.01224489765
0.001568283171 0.01255102009
0.001568283171 0.01285714253
0.001568283171 0.01316326497
0.001568283171 0.01346938741
0.001568283171 0.01377550986
0.001568283171 0.0140816323
0.001568283171 0.01438775474
0.001568283171 0.01469387718
0.001568283171 0.01499999962
0.001674675795 0
0.001674675795 0.0003061224412
0.001674675795 0.0006122448825
0.001674675795 0.0009183673237
0.001674675795 0.001224489765
0.001674675795 0.001530612206
0.001674675795 0.001836734647
0.001674675795 0.002142857089
0.001674675795 0.00244897953
0.001674675795 0.002755101971
0.001674675795 0.003061224412
0.001674675795 0.003367346854
0.001674675795 0.003673469295
0.001674675795 0.003979591736
0.001674675795 0.004285714177
0.001674675795 0.004591836619
0.001674675795 0.00489795906
0.001674675795 0.005204081501
0.001674675795 0.005510203942
0.001674675795 0.005816326384
0.001674675795 0.006122448825
0.001674675795 0.006428571266
0.001674675795 0.006734693707
0.001674675795 0.007040816149
0.001674675795 0.00734693859
0.001674675795 0.007653061031
0.001674675795 0.007959183472
0.001674675795 0.008265305914
0.001674675795 0.008571428355
0.001674675795 0.008877550796
0.001674675795 0.009183673237
0.001674675795 0.009489795679
0.001674675795 0.00979591812
0.001674675795 0.01010204056
0.001674675795 0.010408163
0.001674675795 0.01071428544
0.001674675795 0.01102040788
0.001674675795 0.01132653033
0.001674675795 0.01163265277
0.001674675795 0.01193877521
0.001674675795 0.01224489765
0.001674675795 0.01255102009
0.001674675795 0.01285714253
0.001674675795 0.01316326497
0.001674675795 0.01346938741
0.001674675795 0.01377550986
0.001674675795 0.0140816323
0.001674675795 0.01438775474
0.001674675795 0.01469387718
0.001674675795 0.01499999962
0.00178638649 0
0.00178638649 0.0003061224412
0.00178638649 0.0006122448825
0.00178638649 0.0009183673237
0.00178638649 0.001224489765
0.00178638649 0.001530612206
0.00178638649 0.001836734647
0.00178638649 0.002142857089
0.00178638649 0.00244897953
0.00178638649 0.002755101971
0.00178638649 0.003061224412
0.00178638649 0.003367346854
0.00178638649 0.003673469295
0.00178638649 0.003979591736
0.00178638649 0.004285714177
0.00178638649 0.004591836619
0.00178638649 0.00489795906
0.00178638649 0.005204081501
0.00178638649 0.005510203942
0.00178638649 0.005816326384
0.00178638649 0.006122448825
0.00178638649 0.006428571266
0.00178638649 0.006734693707
0.00178638649 0.007040816149
0.00178638649 0.00734693859
0.00178638649 0.007653061031
0.00178638649 0.007959183472
0.00178638649 0.008265305914
0.00178638649 0.008571428355
0.00178638649 0.008877550796
0.00178638649 0.009183673237
0.00178638649 0.009489795679
0.00178638649 0.00979591812
0.00178638649 0.01010204056
0.00178638649 0.010408163
0.00178638649 0.01071428544
0.00178638649 0.01102040788
0.00178638649 0.01132653033
0.00178638649 0.01163265277
0.00178638649 0.01193877521
0.00178638649 0.01224489765
0.00178638649 0.01255102009
0.00178638649 0.01285714253
0.00178638649 0.01316326497
0.00178638649 0.01346938741
0.00178638649 0.01377550986
0.00178638649 0.0140816323
0.00178638649 0.01438775474
0.00178638649 0.01469387718
0.00178638649 0.01499999962
0.001903681081 0
0.001903681081 0.0003061224412
0.001903681081 0.0006122448825
0.001903681081 0.0009183673237
0.001903681081 0.001224489765
0.001903681081 0.001530612206
0.001903681081 0.001836734647
0.001903681081 0.002142857089
0.001903681081 0.00244897953
0.001903681081 0.002755101971
0.001903681081 0.003061224412
0.001903681081 0.003367346854
0.001903681081 0.003673469295
0.001903681081 0.003979591736
0.001903681081 0.004285714177
0.001903681081 0.004591836619
0.001903681081 0.00489795906
0.001903681081 0.005204081501
0.001903681081 0.005510203942
0.001903681081 0.005816326384
0.001903681081 0.006122448825
0.001903681081 0.006428571266
0.001903681081 0.006734693707
0.001903681081 0.007040816149
0.001903681081 0.00734693859
0.001903681081 0.007653061031
0.001903681081 0.007959183472
0.001903681081 0.008265305914
0.001903681081 0.008571428355
0.001903681081 0.008877550796
0.001903681081 0.009183673237
0.001903681081 0.009489795679
0.001903681081 0.00979591812
0.001903681081 0.01010204056
0.001903681081 0.010408163
0.001903681081 0.01071428544
0.001903681081 0.01102040788
0.001903681081 0.01132653033
0.001903681081 0.01163265277
0.001903681081 0.01193877521
0.001903681081 0.01224489765
0.001903681081 0.01255102009
0.001903681081 0.01285714253
0.001903681081 0.01316326497
0.001903681081 0.01346938741
0.001903681081 0.01377550986
0.001903681081 0.0140816323
0.001903681081 0.01438775474
0.001903681081 0.01469387718
0.001903681081 0.01499999962
0.002026838682 0
0.002026838682 0.0003061224412
0.002026838682 0.0006122448825
0.002026838682 0.0009183673237
0.002026838682 0.001224489765
0.002026838682 0.001530612206
0.002026838682 0.001836734647
0.002026838682 0.002142857089
0.002026838682 0.00244897953
0.002026838682 0.002755101971
0.002026838682 0.003061224412
0.002026838682 0.003367346854
0.002026838682 0.003673469295
0.002026838682 0.003979591736
0.002026838682 0.004285714177
0.002026838682 0.004591836619
0.002026838682 0.00489795906
0.002026838682 0.005204081501
0.002026838682 0.005510203942
0.002026838682 0.005816326384
0.002026838682 0.006122448825
0.002026838682 0.006428571266
0.002026838682 0.006734693707
0.002026838682 0.007040816149
0.002026838682 0.00734693859
0.002026838682 0.007653061031
0.002026838682 0.007959183472
0.002026838682 0.008265305914
0.002026838682 0.008571428355
0.002026838682 0.008877550796
0.002026838682 0.009183673237
0.002026838682 0.009489795679
0.002026838682 0.00979591812
0.002026838682 0.01010204056
0.002026838682 0.010408163
0.002026838682 0.01071428544
0.002026838682 0.01102040788
0.002026838682 0.01132653033
0.002026838682 0.01163265277
0.002026838682 0.01193877521
0.002026838682 0.01224489765
0.002026838682 0.01255102009
0.002026838682 0.01285714253
0.002026838682 0.01316326497
0.002026838682 0.01346938741
0.002026838682 0.01377550986
0.002026838682 0.0140816323
0.002026838682 0.01438775474
0.002026838682 0.01469387718
0.002026838682 0.01499999962
0.002156152356 0
0.002156152356 0.0003061224412
0.002156152356 0.0006122448825
0.002156152356 0.0009183673237
0.002156152356 0.001224489765
0.002156152356 0.001530612206
0.002156152356 0.001836734647
0.002156152356 0.002142857089
0.002156152356 0.00244897953
0.002156152356 0.002755101971
0.002156152356 0.003061224412
0.002156152356 0.003367346854
0.002156152356 0.003673469295
0.002156152356 0.003979591736
0.002156152356 0.004285714177
0.002156152356 0.004591836619
0.002156152356 0.00489795906
0.002156152356 0.005204081501
0.002156152356 0.005510203942
0.002156152356 0.005816326384
0.002156152356 0.006122448825
0.002156152356 0.006428571266
0.002156152356 0.006734693707
0.002156152356 0.007040816149
0.002156152356 0.00734693859
0.002156152356 0.007653061031
0.002156152356 0.007959183472
0.002156152356 0.008265305914
0.002156152356 0.008571428355
0.002156152356 0.008877550796
0.002156152356 0.009183673237
0.002156152356 0.009489795679
0.002156152356 0.00979591812
0.002156152356 0.01010204056
0.002156152356 0.010408163
0.002156152356 0.01071428544
0.002156152356 0.01102040788
0.002156152356 0.01132653033
0.002156152356 0.01163265277
0.002156152356 0.01193877521
0.002156152356 0.01224489765
0.002156152356 0.01255102009
0.002156152356 0.01285714253
0.002156152356 0.01316326497
0.002156152356 0.01346938741
0.002156152356 0.01377550986
0.002156152356 0.0140816323
0.002156152356 0.01438775474
0.002156152356 0.01469387718
0.002156152356 0.01499999962
0.002291929817 0
0.002291929817 0.0003061224412
0.002291929817 0.0006122448825
0.002291929817 0.0009183673237
0.002291929817 0.001224489765
0.002291929817 0.001530612206
0.002291929817 0.001836734647
0.002291929817 0.002142857089
0.002291929817 0.00244897953
0.002291929817 0.002755101971
0.002291929817 0.003061224412
0.002291929817 0.003367346854
0.002291929817 0.003673469295
0.002291929817 0.003979591736
0.002291929817 0.004285714177
0.002291929817 0.004591836619
0.002291929817 0.00489795906
0.002291929817 0.005204081501
0.002291929817 0.005510203942
0.002291929817 0.005816326384
0.002291929817 0.006122448825
0.002291929817 0.006428571266
0.002291929817 0.006734693707
0.002291929817 0.007040816149
0.002291929817 0.00734693859
0.002291929817 0.007653061031
0.002291929817 0.007959183472
0.002291929817 0.008265305914
0.002291929817 0.008571428355
0.002291929817 0.008877550796
0.002291929817 0.009183673237
0.002291929817 0.009489795679
0.002291929817 0.00979591812
0.002291929817 0.01010204056
0.002291929817 0.010408163
0.002291929817 0.01071428544
0.002291929817 0.01102040788
0.002291929817 0.01132653033
0.002291929817 0.01163265277
0.002291929817 0.01193877521
0.002291929817 0.01224489765
0.002291929817 0.01255102009
0.002291929817 0.01285714253
0.002291929817 0.01316326497
0.002291929817 0.01346938741
0.002291929817 0.01377550986
0.002291929817 0.0140816323
0.002291929817 0.01438775474
0.002291929817 0.01469387718
0.002291929817 0.01499999962
0.002434494161 0
0.002434494161 0.0003061224412
0.002434494161 0.0006122448825
0.002434494161 0.0009183673237
0.002434494161 0.001224489765
0.002434494161 0.001530612206
0.002434494161 0.001836734647
0.002434494161 0.002142857089
0.002434494161 0.00244897953
0.002434494161 0.002755101971
0.002434494161 0.003061224412
0.002434494161 0.003367346854
0.002434494161 0.003673469295
0.002434494161 0.003979591736
0.002434494161 0.004285714177
0.002434494161 0.004591836619
0.002434494161 0.00489795906
0.002434494161 0.005204081501
0.002434494161 0.005510203942
0.002434494161 0.005816326384
0.002434494161 0.006122448825
0.002434494161 0.006428571266
0.002434494161 0.006734693707
0.002434494161 0.007040816149
0.002434494161 0.00734693859
0.002434494161 0.007653061031
0.002434494161 0.007959183472
0.002434494161 0.008265305914
0.002434494161 0.008571428355
0.002434494161 0.008877550796
0.002434494161 0.009183673237
0.002434494161 0.009489795679
0.002434494161 0.00979591812
0.002434494161 0.01010204056
0.002434494161 0.010408163
0.002434494161 0.01071428544
0.002434494161 0.01102040788
0.002434494161 0.01132653033
0.002434494161 0.01163265277
0.002434494161 0.01193877521
0.002434494161 0.01224489765
0.002434494161 0.01255102009
0.002434494161 0.01285714253
0.002434494161 0.01316326497
0.002434494161 0.01346938741
0.002434494161 0.01377550986
0.002434494161 0.0140816323
0.002434494161 0.01438775474
0.002434494161 0.01469387718
0.002434494161 0.01499999962
0.00258418463 0
0.00258418463 0.0003061224412
0.00258418463 0.0006122448825
0.00258418463 0.0009183673237
0.00258418463 0.001224489765
0.00258418463 0.001530612206
0.00258418463 0.001836734647
0.00258418463 0.002142857089
0.00258418463 0.00244897953
0.00258418463 0.002755101971
0.00258418463 0.003061224412
0.00258418463 0.003367346854
0.00258418463 0.003673469295
0.00258418463 0.003979591736
0.00258418463 0.004285714177
0.00258418463 0.004591836619
0.00258418463 0.00489795906
0.00258418463 0.005204081501
0.00258418463 0.005510203942
0.00258418463 0.005816326384
0.00258418463 0.006122448825
0.00258418463 0.006428571266
0.00258418463 0.006734693707
0.00258418463 0.007040816149
0.00258418463 0.00734693859
0.00258418463 0.007653061031
0.00258418463 0.007959183472
0.00258418463 0.008265305914
0.00258418463 0.008571428355
0.00258418463 0.008877550796
0.00258418463 0.009183673237
0.00258418463 0.009489795679
0.00258418463 0.00979591812
0.00258418463 0.01010204056
0.00258418463 0.010408163
0.00258418463 0.01071428544
0.00258418463 0.01102040788
0.00258418463 0.01132653033
0.00258418463 0.01163265277
0.00258418463 0.01193877521
0.00258418463 0.01224489765
0.00258418463 0.01255102009
0.00258418463 0.01285714253
0.00258418463 0.01316326497
0.00258418463 0.01346938741
0.00258418463 0.01377550986
0.00258418463 0.0140816323
0.00258418463 0.01438775474
0.00258418463 0.01469387718
0.00258418463 0.01499999962
0.002741357428 0
0.002741357428 0.0003061224412
0.002741357428 0.0006122448825
0.002741357428 0.0009183673237
0.002741357428 0.001224489765
0.002741357428 0.001530612206
0.002741357428 0.001836734647
0.002741357428 0.002142857089
0.002741357428 0.00244897953
0.002741357428 0.002755101971
0.002741357428 0.003061224412
0.002741357428 0.003367346854
0.002741357428 0.003673469295
0.002741357428 0.003979591736
0.002741357428 0.004285714177
0.002741357428 0.004591836619
0.002741357428 0.00489795906
0.002741357428 0.005204081501
0.002741357428 0.005510203942
0.002741357428 0.005816326384
0.002741357428 0.006122448825
0.002741357428 0.006428571266
0.002741357428 0.006734693707
0.002741357428 0.007040816149
0.002741357428 0.00734693859
0.002741357428 0.007653061031
0.002741357428 0.007959183472
0.002741357428 0.008265305914
0.002741357428 0.008571428355
0.002741357428 0.008877550796
0.002741357428 0.009183673237
0.002741357428 0.009489795679
0.002741357428 0.00979591812
0.002741357428 0.01010204056
0.002741357428 0.010408163
0.002741357428 0.01071428544
0.002741357428 0.01102040788
0.002741357428 0.01132653033
0.002741357428 0.01163265277
0.002741357428 0.01193877521
0.002741357428 0.01224489765
0.002741357428 0.01255102009
0.002741357428 0.01285714253
0.002741357428 0.01316326497
0.002741357428 0.01346938741
0.002741357428 0.01377550986
0.002741357428 0.0140816323
0.002741357428 0.01438775474
0.002741357428 0.01469387718
0.002741357428 0.01499999962
0.002906386561 0
0.002906386561 0.0003061224412
0.002906386561 0.0006122448825
0.002906386561 0.0009183673237
0.002906386561 0.001224489765
0.002906386561 0.001530612206
0.002906386561 0.001836734647
0.002906386561 0.002142857089
0.002906386561 0.00244897953
0.002906386561 0.002755101971
0.002906386561 0.003061224412
0.002906386561 0.003367346854
0.002906386561 0.003673469295
0.002906386561 0.003979591736
0.002906386561 0.004285714177
0.002906386561 0.004591836619
0.002906386561 0.00489795906
0.002906386561 0.005204081501
0.002906386561 0.005510203942
0.002906386561 0.005816326384
0.002906386561 0.006122448825
0.002906386561 0.006428571266
0.002906386561 0.006734693707
0.002906386561 0.007040816149
0.002906386561 0.00734693859
0.002906386561 0.007653061031
0.002906386561 0.007959183472
0.002906386561 0.008265305914
0.002906386561 0.008571428355
0.002906386561 0.008877550796
0.002906386561 0.009183673237
0.002906386561 0.009489795679
0.002906386561 0.00979591812
0.002906386561 0.01010204056
0.002906386561 0.010408163
0.002906386561 0.01071428544
0.002906386561 0.01102040788
0.002906386561 0.01132653033
0.002906386561 0.01163265277
0.002906386561 0.01193877521
0.002906386561 0.01224489765
0.002906386561 0.01255102009
0.002906386561 0.01285714253
0.002906386561 0.01316326497
0.002906386561 0.01346938741
0.002906386561 0.01377550986
0.002906386561 0.0140816323
0.002906386561 0.01438775474
0.002906386561 0.01469387718
0.002906386561 0.01499999962
0.00307966473 0
0.00307966473 0.0003061224412
0.00307966473 0.0006122448825
0.00307966473 0.0009183673237
0.00307966473 0.001224489765
0.00307966473 0.001530612206
0.00307966473 0.001836734647
0.00307966473 0.002142857089
0.00307966473 0.00244897953
0.00307966473 0.002755101971
0.00307966473 0.003061224412
0.00307966473 0.003367346854
0.00307966473 0.003673469295
0.00307966473 0.003979591736
0.00307966473 0.004285714177
0.00307966473 0.004591836619
0.00307966473 0.00489795906
0.00307966473 0.005204081501
0.00307966473 0.005510203942
0.00307966473 0.005816326384
0.00307966473 0.006122448825
0.00307966473 0.006428571266
0.00307966473 0.006734693707
0.00307966473 0.007040816149
0.00307966473 0.00734693859
0.00307966473 0.007653061031
0.00307966473 0.007959183472
0.00307966473 0.008265305914
0.00307966473 0.008571428355
0.00307966473 0.008877550796
0.00307966473 0.009183673237
0.00307966473 0.009489795679
0.00307966473 0.00979591812
0.00307966473 0.01010204056
0.00307966473 0.010408163
0.00307966473 0.01071428544
0.00307966473 0.01102040788
0.00307966473 0.01132653033
0.00307966473 0.01163265277
0.00307966473 0.01193877521
0.00307966473 0.01224489765
0.00307966473 0.01255102009
0.00307966473 0.01285714253
0.00307966473 0.01316326497
0.00307966473 0.01346938741
0.00307966473 0.01377550986
0.00307966473 0.0140816323
0.00307966473 0.01438775474
0.00307966473 0.01469387718
0.00307966473 0.01499999962
0.003261604266 0
0.003261604266 0.0003061224412
0.003261604266 0.0006122448825
0.003261604266 0.0009183673237
0.003261604266 0.001224489765
0.003261604266 0.001530612206
0.003261604266 0.001836734647
0.003261604266 0.002142857089
0.003261604266 0.00244897953
0.003261604266 0.002755101971
0.003261604266 0.003061224412
0.003261604266 0.003367346854
0.003261604266 0.003673469295
0.003261604266 0.003979591736
0.003261604266 0.004285714177
0.003261604266 0.004591836619
0.003261604266 0.00489795906
0.003261604266 0.005204081501
0.003261604266 0.005510203942
0.003261604266 0.005816326384
0.003261604266 0.006122448825
0.003261604266 0.006428571266
0.003261604266 0.006734693707
0.003261604266 0.007040816149
0.003261604266 0.00734693859
0.003261604266 0.007653061031
0.003261604266 0.007959183472
0.003261604266 0.008265305914
0.003261604266 0.008571428355
0.003261604266 0.008877550796
0.003261604266 0.009183673237
0.003261604266 0.009489795679
0.003261604266 0.00979591812
0.003261604266 0.01010204056
0.003261604266 0.010408163
0.003261604266 0.01071428544
0.003261604266 0.01102040788
0.003261604266 0.01132653033
0.003261604266 0.01163265277
0.003261604266 0.01193877521
0.003261604266 0.01224489765
0.003261604266 0.01255102009
0.003261604266 0.01285714253
0.003261604266 0.01316326497
0.003261604266 0.01346938741
0.003261604266 0.01377550986
0.003261604266 0.0140816323
0.003261604266 0.01438775474
0.003261604266 0.01469387718
0.003261604266 0.01499999962
0.00345263811 0
0.00345263811 0.0003061224412
0.00345263811 0.0006122448825
0.00345263811 0.0009183673237
0.00345263811 0.001224489765
0.00345263811 0.001530612206
0.00345263811 0.001836734647
0.00345263811 0.002142857089
0.00345263811 0.00244897953
0.00345263811 0.002755101971
0.00345263811 0.003061224412
0.00345263811 0.003367346854
0.00345263811 0.003673469295
0.00345263811 0.003979591736
0.00345263811 0.004285714177
0.00345263811 0.004591836619
0.00345263811 0.00489795906
0.00345263811 0.005204081501
0.00345263811 0.005510203942
0.00345263811 0.005816326384
0.00345263811 0.006122448825
0.00345263811 0.006428571266
0.00345263811 0.006734693707
0.00345263811 0.007040816149
0.00345263811 0.00734693859
0.00345263811 0.007653061031
0.00345263811 0.007959183472
0.00345263811 0.008265305914
0.00345263811 0.008571428355
0.00345263811 0.008877550796
0.00345263811 0.009183673237
0.00345263811 0.009489795679
0.00345263811 0.00979591812
0.00345263811 0.01010204056
0.00345263811 0.010408163
0.00345263811 0.01071428544
0.00345263811 0.01102040788
0.00345263811 0.01132653033
0.00345263811 0.01163265277
0.00345263811 0.01193877521
0.00345263811 0.01224489765
0.00345263811 0.01255102009
0.00345263811 0.01285714253
0.00345263811 0.01316326497
0.00345263811 0.01346938741
0.00345263811 0.01377550986
0.00345263811 0.0140816323
0.00345263811 0.01438775474
0.00345263811 0.01469387718
0.00345263811 0.01499999962
0.003653220845 0
0.003653220845 0.0003061224412
0.003653220845 0.0006122448825
0.003653220845 0.0009183673237
0.003653220845 0.001224489765
0.003653220845 0.001530612206
0.003653220845 0.001836734647
0.003653220845 0.002142857089
0.003653220845 0.00244897953
0.003653220845 0.002755101971
0.003653220845 0.003061224412
0.003653220845 0.003367346854
0.003653220845 0.003673469295
0.003653220845 0.003979591736
0.003653220845 0.004285714177
0.003653220845 0.004591836619
0.003653220845 0.00489795906
0.003653220845 0.005204081501
0.003653220845 0.005510203942
0.003653220845 0.005816326384
0.003653220845 0.006122448825
0.003653220845 0.006428571266
0.003653220845 0.006734693707
0.003653220845 0.007040816149
0.003653220845 0.00734693859
0.003653220845 0.007653061031
0.003653220845 0.007959183472
0.003653220845 0.008265305914
0.003653220845 0.008571428355
0.003653220845 0.008877550796
0.003653220845 0.009183673237
0.003653220845 0.009489795679
0.003653220845 0.00979591812
0.003653220845 0.01010204056
0.003653220845 0.010408163
0.003653220845 0.01071428544
0.003653220845 0.01102040788
0.003653220845 0.01132653033
0.003653220845 0.01163265277
0.003653220845 0.01193877521
0.003653220845 0.01224489765
0.003653220845 0.01255102009
0.003653220845 0.01285714253
0.003653220845 0.01316326497
0.003653220845 0.01346938741
0.003653220845 0.01377550986
0.003653220845 0.0140816323
0.003653220845 0.01438775474
0.003653220845 0.01469387718
0.003653220845 0.01499999962
0.003863829775 0
0.003863829775 0.0003061224412
0.003863829775 0.0006122448825
0.003863829775 0.0009183673237
0.003863829775 0.001224489765
0.003863829775 0.001530612206
0.003863829775 0.001836734647
0.003863829775 0.002142857089
0.003863829775 0.00244897953
0.003863829775 0.002755101971
0.003863829775 0.003061224412
0.003863829775 0.003367346854
0.003863829775 0.003673469295
0.003863829775 0.003979591736
0.003863829775 0.004285714177
0.003863829775 0.004591836619
0.003863829775 0.00489795906
0.003863829775 0.005204081501
0.003863829775 0.005510203942
0.003863829775 0.005816326384
0.003863829775 0.006122448825
0.003863829775 0.006428571266
0.003863829775 0.006734693707
0.003863829775 0.007040816149
0.003863829775 0.00734693859
0.003863829775 0.007653061031
0.003863829775 0.007959183472
0.003863829775 0.008265305914
0.003863829775 0.008571428355
0.003863829775 0.008877550796
0.003863829775 0.009183673237
0.003863829775 0.009489795679
0.003863829775 0.00979591812
0.003863829775 0.01010204056
0.003863829775 0.010408163
0.003863829775 0.01071428544
0.003863829775 0.01102040788
0.003863829775 0.01132653033
0.003863829775 0.01163265277
0.003863829775 0.01193877521
0.003863829775 0.01224489765
0.003863829775 0.01255102009
0.003863829775 0.01285714253
0.003863829775 0.01316326497
0.003863829775 0.01346938741
0.003863829775 0.01377550986
0.003863829775 0.0140816323
0.003863829775 0.01438775474
0.003863829775 0.01469387718
0.003863829775 0.01499999962
0.004084966063 0
0.004084966063 0.0003061224412
0.004084966063 0.0006122448825
0.004084966063 0.0009183673237
0.004084966063 0.001224489765
0.004084966063 0.001530612206
0.004084966063 0.001836734647
0.004084966063 0.002142857089
0.004084966063 0.00244897953
0.004084966063 0.002755101971
0.004084966063 0.003061224412
0.004084966063 0.003367346854
0.004084966063 0.003673469295
0.004084966063 0.003979591736
0.004084966063 0.004285714177
0.004084966063 0.004591836619
0.004084966063 0.00489795906
0.004084966063 0.005204081501
0.004084966063 0.005510203942
0.004084966063 0.005816326384
0.004084966063 0.006122448825
0.004084966063 0.006428571266
0.004084966063 0.006734693707
0.004084966063 0.007040816149
0.004084966063 0.00734693859
0.004084966063 0.007653061031
0.004084966063 0.007959183472
0.004084966063 0.008265305914
0.004084966063 0.008571428355
0.004084966063 0.008877550796
0.004084966063 0.009183673237
0.004084966063 0.009489795679
0.004084966063 0.00979591812
0.004084966063 0.01010204056
0.004084966063 0.010408163
0.004084966063 0.01071428544
0.004084966063 0.01102040788
0.004084966063 0.01132653033
0.004084966063 0.01163265277
0.004084966063 0.01193877521
0.004084966063 0.01224489765
0.004084966063 0.01255102009
0.004084966063 0.01285714253
0.004084966063 0.01316326497
0.004084966063 0.01346938741
0.004084966063 0.01377550986
0.004084966063 0.0140816323
0.004084966063 0.01438775474
0.004084966063 0.01469387718
0.004084966063 0.01499999962
0.004317155922 0
0.004317155922 0.0003061224412
0.004317155922 0.0006122448825
0.004317155922 0.0009183673237
0.004317155922 0.001224489765
0.004317155922 0.001530612206
0.004317155922 0.001836734647
0.004317155922 0.002142857089
0.004317155922 0.00244897953
0.004317155922 0.002755101971
0.004317155922 0.003061224412
0.004317155922 0.003367346854
0.004317155922 0.003673469295
0.004317155922 0.003979591736
0.004317155922 0.004285714177
0.004317155922 0.004591836619
0.004317155922 0.00489795906
0.004317155922 0.005204081501
0.004317155922 0.005510203942
0.004317155922 0.005816326384
0.004317155922 0.006122448825
0.004317155922 0.006428571266
0.004317155922 0.006734693707
0.004317155922 0.007040816149
0.004317155922 0.00734693859
0.004317155922 0.007653061031
0.004317155922 0.007959183472
0.004317155922 0.008265305914
0.004317155922 0.008571428355
0.004317155922 0.008877550796
0.004317155922 0.009183673237
0.004317155922 0.009489795679
0.004317155922 0.00979591812
0.004317155922 0.01010204056
0.004317155922 0.010408163
0.004317155922 0.01071428544
0.004317155922 0.01102040788
0.004317155922 0.01132653033
0.004317155922 0.01163265277
0.004317155922 0.01193877521
0.004317155922 0.01224489765
0.004317155922 0.01255102009
0.004317155922 0.01285714253
0.004317155922 0.01316326497
0.004317155922 0.01346938741
0.004317155922 0.01377550986
0.004317155922 0.0140816323
0.004317155922 0.01438775474
0.004317155922 0.01469387718
0.004317155922 0.01499999962
0.004560951869 0
0.004560951869 0.0003061224412
0.004560951869 0.0006122448825
0.004560951869 0.0009183673237
0.004560951869 0.001224489765
0.004560951869 0.001530612206
0.004560951869 0.001836734647
0.004560951869 0.002142857089
0.004560951869 0.00244897953
0.004560951869 0.002755101971
0.004560951869 0.003061224412
0.004560951869 0.003367346854
0.004560951869 0.003673469295
0.004560951869 0.003979591736
0.004560951869 0.004285714177
0.004560951869 0.004591836619
0.004560951869 0.00489795906
0.004560951869 0.005204081501
0.004560951869 0.005510203942
0.004560951869 0.005816326384
0.004560951869 0.006122448825
0.004560951869 0.006428571266
0.004560951869 0.006734693707
0.004560951869 0.007040816149
0.004560951869 0.00734693859
0.004560951869 0.007653061031
0.004560951869 0.007959183472
0.004560951869 0.008265305914
0.004560951869 0.008571428355
0.004560951869 0.008877550796
0.004560951869 0.009183673237
0.004560951869 0.009489795679
0.004560951869 0.00979591812
0.004560951869 0.01010204056
0.004560951869 0.010408163
0.004560951869 0.01071428544
0.004560951869 0.01102040788
0.004560951869 0.01132653033
0.004560951869 0.01163265277
0.004560951869 0.01193877521
0.004560951869 0.01224489765
0.004560951869 0.01255102009
0.004560951869 0.01285714253
0.004560951869 0.01316326497
0.004560951869 0.01346938741
0.004560951869 0.01377550986
0.004560951869 0.0140816323
0.004560951869 0.01438775474
0.004560951869 0.01469387718
0.004560951869 0.01499999962
0.004816934037 0
0.004816934037 0.0003061224412
0.004816934037 0.0006122448825
0.004816934037 0.0009183673237
0.004816934037 0.001224489765
0.004816934037 0.001530612206
0.004816934037 0.001836734647
0.004816934037 0.002142857089
0.004816934037 0.00244897953
0.004816934037 0.002755101971
0.004816934037 0.003061224412
0.004816934037 0.003367346854
0.004816934037 0.003673469295
0.004816934037 0.003979591736
0.004816934037 0.004285714177
0.004816934037 0.004591836619
0.004816934037 0.00489795906
0.004816934037 0.005204081501
0.004816934037 0.005510203942
0.004816934037 0.005816326384
0.004816934037 0.006122448825
0.004816934037 0.006428571266
0.004816934037 0.006734693707
0.004816934037 0.007040816149
0.004816934037 0.00734693859
0.004816934037 0.007653061031
0.004816934037 0.007959183472
0.004816934037 0.008265305914
0.004816934037 0.008571428355
0.004816934037 0.008877550796
0.004816934037 0.009183673237
0.004816934037 0.009489795679
0.004816934037 0.00979591812
0.004816934037 0.01010204056
0.004816934037 0.010408163
0.004816934037 0.01071428544
0.004816934037 0.01102040788
0.004816934037 0.01132653033
0.004816934037 0.01163265277
0.004816934037 0.01193877521
0.004816934037 0.01224489765
0.004816934037 0.01255102009
0.004816934037 0.01285714253
0.004816934037 0.01316326497
0.004816934037 0.01346938741
0.004816934037 0.01377550986
0.004816934037 0.0140816323
0.004816934037 0.01438775474
0.004816934037 0.01469387718
0.004816934037 0.01499999962
0.00508571156 0
0.00508571156 0.0003061224412
0.00508571156 0.0006122448825
0.00508571156 0.0009183673237
0.00508571156 0.001224489765
0.00508571156 0.001530612206
0.00508571156 0.001836734647
0.00508571156 0.002142857089
0.00508571156 0.00244897953
0.00508571156 0.002755101971
0.00508571156 0.003061224412
0.00508571156 0.003367346854
0.00508571156 0.003673469295
0.00508571156 0.003979591736
0.00508571156 0.004285714177
0.00508571156 0.004591836619
0.00508571156 0.00489795906
0.00508571156 0.005204081501
0.00508571156 0.005510203942
0.00508571156 0.005816326384
0.00508571156 0.006122448825
0.00508571156 0.006428571266
0.00508571156 0.006734693707
0.00508571156 0.007040816149
0.00508571156 0.00734693859
0.00508571156 0.007653061031
0.00508571156 0.007959183472
0.00508571156 0.008265305914
0.00508571156 0.008571428355
0.00508571156 0.008877550796
0.00508571156 0.009183673237
0.00508571156 0.009489795679
0.00508571156 0.00979591812
0.00508571156 0.01010204056
0.00508571156 0.010408163
0.00508571156 0.01071428544
0.00508571156 0.01102040788
0.00508571156 0.01132653033
0.00508571156 0.01163265277
0.00508571156 0.01193877521
0.00508571156 0.01224489765
0.00508571156 0.01255102009
0.00508571156 0.01285714253
0.00508571156 0.01316326497
0.00508571156 0.01346938741
0.00508571156 0.01377550986
0.00508571156 0.0140816323
0.00508571156 0.01438775474
0.00508571156 0.01469387718
0.00508571156 0.01499999962
0.005367924017 0
0.005367924017 0.0003061224412
0.005367924017 0.0006122448825
0.005367924017 0.0009183673237
0.005367924017 0.001224489765
0.005367924017 0.001530612206
0.005367924017 0.001836734647
0.005367924017 0.002142857089
0.005367924017 0.00244897953
0.005367924017 0.002755101971
0.005367924017 0.003061224412
0.005367924017 0.003367346854
0.005367924017 0.003673469295
0.005367924017 0.003979591736
0.005367924017 0.004285714177
0.005367924017 0.004591836619
0.005367924017 0.00489795906
0.005367924017 0.005204081501
0.005367924017 0.005510203942
0.005367924017 0.005816326384
0.005367924017 0.006122448825
0.005367924017 0.006428571266
0.005367924017 0.006734693707
0.005367924017 0.007040816149
0.005367924017 0.00734693859
0.005367924017 0.007653061031
0.005367924017 0.007959183472
0.005367924017 0.008265305914
0.005367924017 0.008571428355
0.005367924017 0.008877550796
0.005367924017 0.009183673237
0.005367924017 0.009489795679
0.005367924017 0.00979591812
0.005367924017 0.01010204056
0.005367924017 0.010408163
0.005367924017 0.01071428544
0.005367924017 0.01102040788
0.005367924017 0.01132653033
0.005367924017 0.01163265277
0.005367924017 0.01193877521
0.005367924017 0.01224489765
0.005367924017 0.01255102009
0.005367924017 0.01285714253
0.005367924017 0.01316326497
0.005367924017 0.01346938741
0.005367924017 0.01377550986
0.005367924017 0.0140816323
0.005367924017 0.01438775474
0.005367924017 0.01469387718
0.005367924017 0.01499999962
0.005664242957 0
0.005664242957 0.0003061224412
0.005664242957 0.0006122448825
0.005664242957 0.0009183673237
0.005664242957 0.001224489765
0.005664242957 0.001530612206
0.005664242957 0.001836734647
0.005664242957 0.002142857089
0.005664242957 0.00244897953
0.005664242957 0.002755101971
0.005664242957 0.003061224412
0.005664242957 0.003367346854
0.005664242957 0.003673469295
0.005664242957 0.003979591736
0.005664242957 0.004285714177
0.005664242957 0.004591836619
0.005664242957 0.00489795906
0.005664242957 0.005204081501
0.005664242957 0.005510203942
0.005664242957 0.005816326384
0.005664242957 0.006122448825
0.005664242957 0.006428571266
0.005664242957 0.006734693707
0.005664242957 0.007040816149
0.005664242957 0.00734693859
0.005664242957 0.007653061031
0.005664242957 0.007959183472
0.005664242957 0.008265305914
0.005664242957 0.008571428355
0.005664242957 0.008877550796
0.005664242957 0.009183673237
0.005664242957 0.009489795679
0.005664242957 0.00979591812
0.005664242957 0.01010204056
0.005664242957 0.010408163
0.005664242957 0.01071428544
0.005664242957 0.01102040788
0.005664242957 0.01132653033
0.005664242957 0.01163265277
0.005664242957 0.01193877521
0.005664242957 0.01224489765
0.005664242957 0.01255102009
0.005664242957 0.01285714253
0.005664242957 0.01316326497
0.005664242957 0.01346938741
0.005664242957 0.01377550986
0.005664242957 0.0140816323
0.005664242957 0.01438775474
0.005664242957 0.01469387718
0.005664242957 0.01499999962
0.005975373499 0
0.005975373499 0.0003061224412
0.005975373499 0.0006122448825
0.005975373499 0.0009183673237
0.005975373499 0.001224489765
0.005975373499 0.001530612206
0.005975373499 0.001836734647
0.005975373499 0.002142857089
0.005975373499 0.00244897953
0.005975373499 0.002755101971
0.005975373499 0.003061224412
0.005975373499 0.003367346854
0.005975373499 0.003673469295
0.005975373499 0.003979591736
0.005975373499 0.004285714177
0.005975373499 0.004591836619
0.005975373499 0.00489795906
0.005975373499 0.005204081501
0.005975373499 0.005510203942
0.005975373499 0.005816326384
0.005975373499 0.006122448825
0.005975373499 0.006428571266
0.005975373499 0.006734693707
0.005975373499 0.007040816149
0.005975373499 0.00734693859
0.005975373499 0.007653061031
0.005975373499 0.007959183472
0.005975373499 0.008265305914
0.005975373499 0.008571428355
0.005975373499 0.008877550796
0.005975373499 0.009183673237
0.005975373499 0.009489795679
0.005975373499 0.00979591812
0.005975373499 0.01010204056
0.005975373499 0.010408163
0.005975373499 0.01071428544
0.005975373499 0.01102040788
0.005975373499 0.01132653033
0.005975373499 0.01163265277
0.005975373499 0.01193877521
0.005975373499 0.01224489765
0.005975373499 0.01255102009
0.005975373499 0.01285714253
0.005975373499 0.01316326497
0.005975373499 0.01346938741
0.005975373499 0.01377550986
0.005975373499 0.0140816323
0.005975373499 0.01438775474
0.005975373499 0.01469387718
0.005975373499 0.01499999962
0.006302056006 0
0.006302056006 0.0003061224412
0.006302056006 0.0006122448825
0.006302056006 0.0009183673237
0.006302056006 0.001224489765
0.006302056006 0.001530612206
0.006302056006 0.001836734647
0.006302056006 0.002142857089
0.006302056006 0.00244897953
0.006302056006 0.002755101971
0.006302056006 0.003061224412
0.006302056006 0.003367346854
0.006302056006 0.003673469295
0.006302056006 0.003979591736
0.006302056006 0.004285714177
0.006302056006 0.004591836619
0.006302056006 0.00489795906
0.006302056006 0.005204081501
0.006302056006 0.005510203942
0.006302056006 0.005816326384
0.006302056006 0.006122448825
0.006302056006 0.006428571266
0.006302056006 0.006734693707
0.006302056006 0.007040816149
0.006302056006 0.00734693859
0.006302056006 0.007653061031
0.006302056006 0.007959183472
0.006302056006 0.008265305914
0.006302056006 0.008571428355
0.006302056006 0.008877550796
0.006302056006 0.009183673237
0.006302056006 0.009489795679
0.006302056006 0.00979591812
0.006302056006 0.01010204056
0.006302056006 0.010408163
0.006302056006 0.01071428544
0.006302056006 0.01102040788
0.006302056006 0.01132653033
0.006302056006 0.01163265277
0.006302056006 0.01193877521
0.006302056006 0.01224489765
0.006302056006 0.01255102009
0.006302056006 0.01285714253
0.006302056006 0.01316326497
0.006302056006 0.01346938741
0.006302056006 0.01377550986
0.006302056006 0.0140816323
0.006302056006 0.01438775474
0.006302056006 0.01469387718
0.006302056006 0.01499999962
0.006645067846 0
0.006645067846 0.0003061224412
0.006645067846 0.0006122448825
0.006645067846 0.0009183673237
0.006645067846 0.001224489765
0.006645067846 0.001530612206
0.006645067846 0.001836734647
0.006645067846 0.002142857089
0.006645067846 0.00244897953
0.006645067846 0.002755101971
0.006645067846 0.003061224412
0.006645067846 0.003367346854
0.006645067846 0.003673469295
0.006645067846 0.003979591736
0.006645067846 0.004285714177
0.006645067846 0.004591836619
0.006645067846 0.00489795906
0.006645067846 0.005204081501
0.006645067846 0.005510203942
0.006645067846 0.005816326384
0.006645067846 0.006122448825
0.006645067846 0.006428571266
0.006645067846 0.006734693707
0.006645067846 0.007040816149
0.006645067846 0.00734693859
0.006645067846 0.007653061031
0.006645067846 0.007959183472
0.006645067846 0.008265305914
0.006645067846 0.008571428355
0.006645067846 0.008877550796
0.006645067846 0.009183673237
0.006645067846 0.009489795679
0.006645067846 0.00979591812
0.006645067846 0.01010204056
0.006645067846 0.010408163
0.006645067846 0.01071428544
0.006645067846 0.01102040788
0.006645067846 0.01132653033
0.006645067846 0.01163265277
0.006645067846 0.01193877521
0.006645067846 0.01224489765
0.006645067846 0.01255102009
0.006645067846 0.01285714253
0.006645067846 0.01316326497
0.006645067846 0.01346938741
0.006645067846 0.01377550986
0.006645067846 0.0140816323
0.006645067846 0.01438775474
0.006645067846 0.01469387718
0.006645067846 0.01499999962
0.007005225247 0
0.007005225247 0.0003061224412
0.007005225247 0.0006122448825
0.007005225247 0.0009183673237
0.007005225247 0.001224489765
0.007005225247 0.001530612206
0.007005225247 0.001836734647
0.007005225247 0.002142857089
0.007005225247 0.00244897953
0.007005225247 0.002755101971
0.007005225247 0.003061224412
0.007005225247 0.003367346854
0.007005225247 0.003673469295
0.007005225247 0.003979591736
0.007005225247 0.004285714177
0.007005225247 0.004591836619
0.007005225247 0.00489795906
0.007005225247 0.005204081501
0.007005225247 0.005510203942
0.007005225247 0.005816326384
0.007005225247 0.006122448825
0.007005225247 0.006428571266
0.007005225247 0.006734693707
0.007005225247 0.007040816149
0.007005225247 0.00734693859
0.007005225247 0.007653061031
0.007005225247 0.007959183472
0.007005225247 0.008265305914
0.007005225247 0.008571428355
0.007005225247 0.008877550796
0.007005225247 0.009183673237
0.007005225247 0.009489795679
0.007005225247 0.00979591812
0.007005225247 0.01010204056
0.007005225247 0.010408163
0.007005225247 0.01071428544
0.007005225247 0.01102040788
0.007005225247 0.01132653033
0.007005225247 0.01163265277
0.007005225247 0.01193877521
0.007005225247 0.01224489765
0.007005225247 0.01255102009
0.007005225247 0.01285714253
0.007005225247 0.01316326497
0.007005225247 0.01346938741
0.007005225247 0.01377550986
0.007005225247 0.0140816323
0.007005225247 0.01438775474
0.007005225247 0.01469387718
0.007005225247 0.01499999962
0.007383385237 0
0.007383385237 0.0003061224412
0.007383385237 0.0006122448825
0.007383385237 0.0009183673237
0.007383385237 0.001224489765
0.007383385237 0.001530612206
0.007383385237 0.001836734647
0.007383385237 0.002142857089
0.007383385237 0.00244897953
0.007383385237 0.002755101971
0.007383385237 0.003061224412
0.007383385237 0.003367346854
0.007383385237 0.003673469295
0.007383385237 0.003979591736
0.007383385237 0.004285714177
0.007383385237 0.004591836619
0.007383385237 0.00489795906
0.007383385237 0.005204081501
0.007383385237 0.005510203942
0.007383385237 0.005816326384
0.007383385237 0.006122448825
0.007383385237 0.006428571266
0.007383385237 0.006734693707
0.007383385237 0.007040816149
0.007383385237 0.00734693859
0.007383385237 0.007653061031
0.007383385237 0.007959183472
0.007383385237 0.008265305914
0.007383385237 0.008571428355
0.007383385237 0.008877550796
0.007383385237 0.009183673237
0.007383385237 0.009489795679
0.007383385237 0.00979591812
0.007383385237 0.01010204056
0.007383385237 0.010408163
0.007383385237 0.01071428544
0.007383385237 0.01102040788
0.007383385237 0.01132653033
0.007383385237 0.01163265277
0.007383385237 0.01193877521
0.007383385237 0.01224489765
0.007383385237 0.01255102009
0.007383385237 0.01285714253
0.007383385237 0.01316326497
0.007383385237 0.01346938741
0.007383385237 0.01377550986
0.007383385237 0.0140816323
0.007383385237 0.01438775474
0.007383385237 0.01469387718
0.007383385237 0.01499999962
0.00778044768 0
0.00778044768 0.0003061224412
0.00778044768 0.0006122448825
0.00778044768 0.0009183673237
0.00778044768 0.001224489765
0.00778044768 0.001530612206
0.00778044768 0.001836734647
0.00778044768 0.002142857089
0.00778044768 0.00244897953
0.00778044768 0.002755101971
0.00778044768 0.003061224412
0.00778044768 0.003367346854
0.00778044768 0.003673469295
0.00778044768 0.003979591736
0.00778044768 0.004285714177
0.00778044768 0.004591836619
0.00778044768 0.00489795906
0.00778044768 0.005204081501
0.00778044768 0.005510203942
0.00778044768 0.005816326384
0.00778044768 0.006122448825
0.00778044768 0.006428571266
0.00778044768 0.006734693707
0.00778044768 0.007040816149
0.00778044768 0.00734693859
0.00778044768 0.007653061031
0.00778044768 0.007959183472
0.00778044768 0.008265305914
0.00778044768 0.008571428355
0.00778044768 0.008877550796
0.00778044768 0.009183673237
0.00778044768 0.009489795679
0.00778044768 0.00979591812
0.00778044768 0.01010204056
0.00778044768 0.010408163
0.00778044768 0.01071428544
0.00778044768 0.01102040788
0.00778044768 0.01132653033
0.00778044768 0.01163265277
0.00778044768 0.01193877521
0.00778044768 0.01224489765
0.00778044768 0.01255102009
0.00778044768 0.01285714253
0.00778044768 0.01316326497
0.00778044768 0.01346938741
0.00778044768 0.01377550986
0.00778044768 0.0140816323
0.00778044768 0.01438775474
0.00778044768 0.01469387718
0.00778044768 0.01499999962
0.008197357422 0
0.008197357422 0.0003061224412
0.008197357422 0.0006122448825
0.008197357422 0.0009183673237
0.008197357422 0.001224489765
0.008197357422 0.001530612206
0.008197357422 0.001836734647
0.008197357422 0.002142857089
0.008197357422 0.00244897953
0.008197357422 0.002755101971
0.008197357422 0.003061224412
0.008197357422 0.003367346854
0.008197357422 0.003673469295
0.008197357422 0.003979591736
0.008197357422 0.004285714177
0.008197357422 0.004591836619
0.008197357422 0.00489795906
0.008197357422 0.005204081501
0.008197357422 0.005510203942
0.008197357422 0.005816326384
0.008197357422 0.006122448825
0.008197357422 0.006428571266
0.008197357422 0.006734693707
0.008197357422 0.007040816149
0.008197357422 0.00734693859
0.008197357422 0.007653061031
0.008197357422 0.007959183472
0.008197357422 0.008265305914
0.008197357422 0.008571428355
0.008197357422 0.008877550796
0.008197357422 0.009183673237
0.008197357422 0.009489795679
0.008197357422 0.00979591812
0.008197357422 0.01010204056
0.008197357422 0.010408163
0.008197357422 0.01071428544
0.008197357422 0.01102040788
0.008197357422 0.01132653033
0.008197357422 0.01163265277
0.008197357422 0.01193877521
0.008197357422 0.01224489765
0.008197357422 0.01255102009
0.008197357422 0.01285714253
0.008197357422 0.01316326497
0.008197357422 0.01346938741
0.008197357422 0.01377550986
0.008197357422 0.0140816323
0.008197357422 0.01438775474
0.008197357422 0.01469387718
0.008197357422 0.01499999962
0.008635106537 0
0.008635106537 0.0003061224412
0.008635106537 0.0006122448825
0.008635106537 0.0009183673237
0.008635106537 0.001224489765
0.008635106537 0.001530612206
0.008635106537 0.001836734647
0.008635106537 0.002142857089
0.008635106537 0.00244897953
0.008635106537 0.002755101971
0.008635106537 0.003061224412
0.008635106537 0.003367346854
0.008635106537 0.003673469295
0.008635106537 0.003979591736
0.008635106537 0.004285714177
0.008635106537 0.004591836619
0.008635106537 0.00489795906
0.008635106537 0.005204081501
0.008635106537 0.005510203942
0.008635106537 0.005816326384
0.008635106537 0.006122448825
0.008635106537 0.006428571266
0.008635106537 0.006734693707
0.008635106537 0.007040816149
0.008635106537 0.00734693859
0.008635106537 0.007653061031
0.008635106537 0.007959183472
0.008635106537 0.008265305914
0.008635106537 0.008571428355
0.008635106537 0.008877550796
0.008635106537 0.009183673237
0.008635106537 0.009489795679
0.008635106537 0.00979591812
0.008635106537 0.01010204056
0.008635106537 0.010408163
0.008635106537 0.01071428544
0.008635106537 0.01102040788
0.008635106537 0.01132653033
0.008635106537 0.01163265277
0.008635106537 0.01193877521
0.008635106537 0.01224489765
0.008635106537 0.01255102009
0.008635106537 0.01285714253
0.008635106537 0.01316326497
0.008635106537 0.01346938741
0.008635106537 0.01377550986
0.008635106537 0.0140816323
0.008635106537 0.01438775474
0.008635106537 0.01469387718
0.008635106537 0.01499999962
0.009094736687 0
0.009094736687 0.0003061224412
0.009094736687 0.0006122448825
0.009094736687 0.0009183673237
0.009094736687 0.001224489765
0.009094736687 0.001530612206
0.009094736687 0.001836734647
0.009094736687 0.002142857089
0.009094736687 0.00244897953
0.009094736687 0.002755101971
0.009094736687 0.003061224412
0.009094736687 0.003367346854
0.009094736687 0.003673469295
0.009094736687 0.003979591736
0.009094736687 0.004285714177
0.009094736687 0.004591836619
0.009094736687 0.00489795906
0.009094736687 0.005204081501
0.009094736687 0.005510203942
0.009094736687 0.005816326384
0.009094736687 0.006122448825
0.009094736687 0.006428571266
0.009094736687 0.006734693707
0.009094736687 0.007040816149
0.009094736687 0.00734693859
0.009094736687 0.007653061031
0.009094736687 0.007959183472
0.009094736687 0.008265305914
0.009094736687 0.008571428355
0.009094736687 0.008877550796
0.009094736687 0.009183673237
0.009094736687 0.009489795679
0.009094736687 0.00979591812
0.009094736687 0.01010204056
0.009094736687 0.010408163
0.009094736687 0.01071428544
0.009094736687 0.01102040788
0.009094736687 0.01132653033
0.009094736687 0.01163265277
0.009094736687 0.01193877521
0.009094736687 0.01224489765
0.009094736687 0.01255102009
0.009094736687 0.01285714253
0.009094736687 0.01316326497
0.009094736687 0.01346938741
0.009094736687 0.01377550986
0.009094736687 0.0140816323
0.009094736687 0.01438775474
0.009094736687 0.01469387718
0.009094736687 0.01499999962
0.009577341604 0
0.009577341604 0.0003061224412
0.009577341604 0.0006122448825
0.009577341604 0.0009183673237
0.009577341604 0.001224489765
0.009577341604 0.001530612206
0.009577341604 0.001836734647
0.009577341604 0.002142857089
0.009577341604 0.00244897953
0.009577341604 0.002755101971
0.009577341604 0.003061224412
0.009577341604 0.003367346854
0.009577341604 0.003673469295
0.009577341604 0.003979591736
0.009577341604 0.004285714177
0.009577341604 0.004591836619
0.009577341604 0.00489795906
0.009577341604 0.005204081501
0.009577341604 0.005510203942
0.009577341604 0.005816326384
0.009577341604 0.006122448825
0.009577341604 0.006428571266
0.009577341604 0.006734693707
0.009577341604 0.007040816149
0.009577341604 0.00734693859
0.009577341604 0.007653061031
0.009577341604 0.007959183472
0.009577341604 0.008265305914
0.009577341604 0.008571428355
0.009577341604 0.008877550796
0.009577341604 0.009183673237
0.009577341604 0.009489795679
0.009577341604 0.00979591812
0.009577341604 0.01010204056
0.009577341604 0.010408163
0.009577341604 0.01071428544
0.009577341604 0.01102040788
0.009577341604 0.01132653033
0.009577341604 0.01163265277
0.009577341604 0.01193877521
0.009577341604 0.01224489765
0.009577341604 0.01255102009
0.009577341604 0.01285714253
0.009577341604 0.01316326497
0.009577341604 0.01346938741
0.009577341604 0.01377550986
0.009577341604 0.0140816323
0.009577341604 0.01438775474
0.009577341604 0.01469387718
0.009577341604 0.01499999962
0.01008406969 0
0.01008406969 0.0003061224412
0.01008406969 0.0006122448825
0.01008406969 0.0009183673237
0.01008406969 0.001224489765
0.01008406969 0.001530612206
0.01008406969 0.001836734647
0.01008406969 0.002142857089
0.01008406969 0.00244897953
0.01008406969 0.002755101971
0.01008406969 0.003061224412
0.01008406969 0.003367346854
0.01008406969 0.003673469295
0.01008406969 0.003979591736
0.01008406969 0.004285714177
0.01008406969 0.004591836619
0.01008406969 0.00489795906
0.01008406969 0.005204081501
0.01008406969 0.005510203942
0.01008406969 0.005816326384
0.01008406969 0.006122448825
0.01008406969 0.006428571266
0.01008406969 0.006734693707
0.01008406969 0.007040816149
0.01008406969 0.00734693859
0.01008406969 0.007653061031
0.01008406969 0.007959183472
0.01008406969 0.008265305914
0.01008406969 0.008571428355
0.01008406969 0.008877550796
0.01008406969 0.009183673237
0.01008406969 0.009489795679
0.01008406969 0.00979591812
0.01008406969 0.01010204056
0.01008406969 0.010408163
0.01008406969 0.01071428544
0.01008406969 0.01102040788
0.01008406969 0.01132653033
0.01008406969 0.01163265277
0.01008406969 0.01193877521
0.01008406969 0.01224489765
0.01008406969 0.01255102009
0.01008406969 0.01285714253
0.01008406969 0.01316326497
0.01008406969 0.01346938741
0.01008406969 0.01377550986
0.01008406969 0.0140816323
0.01008406969 0.01438775474
0.01008406969 0.01469387718
0.01008406969 0.01499999962
0.01061612675 0
0.01061612675 0.0003061224412
0.01061612675 0.0006122448825
0.01061612675 0.0009183673237
0.01061612675 0.001224489765
0.01061612675 0.001530612206
0.01061612675 0.001836734647
0.01061612675 0.002142857089
0.01061612675 0.00244897953
0.01061612675 0.002755101971
0.01061612675 0.003061224412
0.01061612675 0.003367346854
0.01061612675 0.003673469295
0.01061612675 0.003979591736
0.01061612675 0.004285714177
0.01061612675 0.004591836619
0.01061612675 0.00489795906
0.01061612675 0.005204081501
0.01061612675 0.005510203942
0.01061612675 0.005816326384
0.01061612675 0.006122448825
0.01061612675 0.006428571266
0.01061612675 0.006734693707
0.01061612675 0.007040816149
0.01061612675 0.00734693859
0.01061612675 0.007653061031
0.01061612675 0.007959183472
0.01061612675 0.008265305914
0.01061612675 0.008571428355
0.01061612675 0.008877550796
0.01061612675 0.009183673237
0.01061612675 0.009489795679
0.01061612675 0.00979591812
0.01061612675 0.01010204056
0.01061612675 0.010408163
0.01061612675 0.01071428544
0.01061612675 0.01102040788
0.01061612675 0.01132653033
0.01061612675 0.01163265277
0.01061612675 0.01193877521
0.01061612675 0.01224489765
0.01061612675 0.01255102009
0.01061612675 0.01285714253
0.01061612675 0.01316326497
0.01061612675 0.01346938741
0.01061612675 0.01377550986
0.01061612675 0.0140816323
0.01061612675 0.01438775474
0.01061612675 0.01469387718
0.01061612675 0.01499999962
0.01117477885 0
0.01117477885 0.0003061224412
0.01117477885 0.0006122448825
0.01117477885 0.0009183673237
0.01117477885 0.001224489765
0.01117477885 0.001530612206
0.01117477885 0.001836734647
0.01117477885 0.002142857089
0.01117477885 0.00244897953
0.01117477885 0.002755101971
0.01117477885 0.003061224412
0.01117477885 0.003367346854
0.01117477885 0.003673469295
0.01117477885 0.003979591736
0.01117477885 0.004285714177
0.01117477885 0.004591836619
0.01117477885 0.00489795906
0.01117477885 0.005204081501
0.01117477885 0.005510203942
0.01117477885 0.005816326384
0.01117477885 0.006122448825
0.01117477885 0.006428571266
0.01117477885 0.006734693707
0.01117477885 0.007040816149
0.01117477885 0.00734693859
0.01117477885 0.007653061031
0.01117477885 0.007959183472
0.01117477885 0.008265305914
0.01117477885 0.008571428355
0.01117477885 0.008877550796
0.01117477885 0.009183673237
0.01117477885 0.009489795679
0.01117477885 0.00979591812
0.01117477885 0.01010204056
0.01117477885 0.010408163
0.01117477885 0.01071428544
0.01117477885 0.01102040788
0.01117477885 0.01132653033
0.01117477885 0.01163265277
0.01117477885 0.01193877521
0.01117477885 0.01224489765
0.01117477885 0.01255102009
0.01117477885 0.01285714253
0.01117477885 0.01316326497
0.01117477885 0.01346938741
0.01117477885 0.01377550986
0.01117477885 0.0140816323
0.01117477885 0.01438775474
0.01117477885 0.01469387718
0.01117477885 0.01499999962
0.01176135537 0
0.01176135537 0.0003061224412
0.01176135537 0.0006122448825
0.01176135537 0.0009183673237
0.01176135537 0.001224489765
0.01176135537 0.001530612206
0.01176135537 0.001836734647
0.01176135537 0.002142857089
0.01176135537 0.00244897953
0.01176135537 0.002755101971
0.01176135537 0.003061224412
0.01176135537 0.003367346854
0.01176135537 0.003673469295
0.01176135537 0.003979591736
0.01176135537 0.004285714177
0.01176135537 0.004591836619
0.01176135537 0.00489795906
0.01176135537 0.005204081501
0.01176135537 0.005510203942
0.01176135537 0.005816326384
0.01176135537 0.006122448825
0.01176135537 0.006428571266
0.01176135537 0.006734693707
0.01176135537 0.007040816149
0.01176135537 0.00734693859
0.01176135537 0.007653061031
0.01176135537 0.007959183472
0.01176135537 0.008265305914
0.01176135537 0.008571428355
0.01176135537 0.008877550796
0.01176135537 0.009183673237
0.01176135537 0.009489795679
0.01176135537 0.00979591812
0.01176135537 0.01010204056
0.01176135537 0.010408163
0.01176135537 0.01071428544
0.01176135537 0.01102040788
0.01176135537 0.01132653033
0.01176135537 0.01163265277
0.01176135537 0.01193877521
0.01176135537 0.01224489765
0.01176135537 0.01255102009
0.01176135537 0.01285714253
0.01176135537 0.01316326497
0.01176135537 0.01346938741
0.01176135537 0.01377550986
0.01176135537 0.0140816323
0.01176135537 0.01438775474
0.01176135537 0.01469387718
0.01176135537 0.01499999962
0.01237725212 0
0.01237725212 0.0003061224412
0.01237725212 0.0006122448825
0.01237725212 0.0009183673237
0.01237725212 0.001224489765
0.01237725212 0.001530612206
0.01237725212 0.001836734647
0.01237725212 0.002142857089
0.01237725212 0.00244897953
0.01237725212 0.002755101971
0.01237725212 0.003061224412
0.01237725212 0.003367346854
0.01237725212 0.003673469295
0.01237725212 0.003979591736
0.01237725212 0.004285714177
0.01237725212 0.004591836619
0.01237725212 0.00489795906
0.01237725212 0.005204081501
0.01237725212 0.005510203942
0.01237725212 0.005816326384
0.01237725212 0.006122448825
0.01237725212 0.006428571266
0.01237725212 0.006734693707
0.01237725212 0.007040816149
0.01237725212 0.00734693859
0.01237725212 0.007653061031
0.01237725212 0.007959183472
0.01237725212 0.008265305914
0.01237725212 0.008571428355
0.01237725212 0.008877550796
0.01237725212 0.009183673237
0.01237725212 0.009489795679
0.01237725212 0.00979591812
0.01237725212 0.01010204056
0.01237725212 0.010408163
0.01237725212 0.01071428544
0.01237725212 0.01102040788
0.01237725212 0.01132653033
0.01237725212 0.01163265277
0.01237725212 0.01193877521
0.01237725212 0.01224489765
0.01237725212 0.01255102009
0.01237725212 0.01285714253
0.01237725212 0.01316326497
0.01237725212 0.01346938741
0.01237725212 0.01377550986
0.01237725212 0.0140816323
0.01237725212 0.01438775474
0.01237725212 0.01469387718
0.01237725212 0.01499999962
0.01302393466 0
0.01302393466 0.0003061224412
0.01302393466 0.0006122448825
0.01302393466 0.0009183673237
0.01302393466 0.001224489765
0.01302393466 0.001530612206
0.01302393466 0.001836734647
0.01302393466 0.002142857089
0.01302393466 0.00244897953
0.01302393466 0.002755101971
0.01302393466 0.003061224412
0.01302393466 0.003367346854
0.01302393466 0.003673469295
0.01302393466 0.003979591736
0.01302393466 0.004285714177
0.01302393466 0.004591836619
0.01302393466 0.00489795906
0.01302393466 0.005204081501
0.01302393466 0.005510203942
0.01302393466 0.005816326384
0.01302393466 0.006122448825
0.01302393466 0.006428571266
0.01302393466 0.006734693707
0.01302393466 0.007040816149
0.01302393466 0.00734693859
0.01302393466 0.007653061031
0.01302393466 0.007959183472
0.01302393466 0.008265305914
0.01302393466 0.008571428355
0.01302393466 0.008877550796
0.01302393466 0.009183673237
0.01302393466 0.009489795679
0.01302393466 0.00979591812
0.01302393466 0.01010204056
0.01302393466 0.010408163
0.01302393466 0.01071428544
0.01302393466 0.01102040788
0.01302393466 0.01132653033
0.01302393466 0.01163265277
0.01302393466 0.01193877521
0.01302393466 0.01224489765
0.01302393466 0.01255102009
0.01302393466 0.01285714253
0.01302393466 0.01316326497
0.01302393466 0.01346938741
0.01302393466 0.01377550986
0.01302393466 0.0140816323
0.01302393466 0.01438775474
0.01302393466 0.01469387718
0.01302393466 0.01499999962
0.01370294185 0
0.01370294185 0.0003061224412
0.01370294185 0.0006122448825
0.01370294185 0.0009183673237
0.01370294185 0.001224489765
0.01370294185 0.001530612206
0.01370294185 0.001836734647
0.01370294185 0.002142857089
0.01370294185 0.00244897953
0.01370294185 0.002755101971
0.01370294185 0.003061224412
0.01370294185 0.003367346854
0.01370294185 0.003673469295
0.01370294185 0.003979591736
0.01370294185 0.004285714177
0.01370294185 0.004591836619
0.01370294185 0.00489795906
0.01370294185 0.005204081501
0.01370294185 0.005510203942
0.01370294185 0.005816326384
0.01370294185 0.006122448825
0.01370294185 0.006428571266
0.01370294185 0.006734693707
0.01370294185 0.007040816149
0.01370294185 0.00734693859
0.01370294185 0.007653061031
0.01370294185 0.007959183472
0.01370294185 0.008265305914
0.01370294185 0.008571428355
0.01370294185 0.008877550796
0.01370294185 0.009183673237
0.01370294185 0.009489795679
0.01370294185 0.00979591812
0.01370294185 0.01010204056
0.01370294185 0.010408163
0.01370294185 0.01071428544
0.01370294185 0.01102040788
0.01370294185 0.01132653033
0.01370294185 0.01163265277
0.01370294185 0.01193877521
0.01370294185 0.01224489765
0.01370294185 0.01255102009
0.01370294185 0.01285714253
0.01370294185 0.01316326497
0.01370294185 0.01346938741
0.01370294185 0.01377550986
0.01370294185 0.0140816323
0.01370294185 0.01438775474
0.01370294185 0.01469387718
0.01370294185 0.01499999962
0.01441588944 0
0.01441588944 0.0003061224412
0.01441588944 0.0006122448825
0.01441588944 0.0009183673237
0.01441588944 0.001224489765
0.01441588944 0.001530612206
0.01441588944 0.001836734647
0.01441588944 0.002142857089
0.01441588944 0.00244897953
0.01441588944 0.002755101971
0.01441588944 0.003061224412
0.01441588944 0.003367346854
0.01441588944 0.003673469295
0.01441588944 0.003979591736
0.01441588944 0.004285714177
0.01441588944 0.004591836619
0.01441588944 0.00489795906
0.01441588944 0.005204081501
0.01441588944 0.005510203942
0.01441588944 0.005816326384
0.01441588944 0.006122448825
0.01441588944 0.006428571266
0.01441588944 0.006734693707
0.01441588944 0.007040816149
0.01441588944 0.00734693859
0.01441588944 0.007653061031
0.01441588944 0.007959183472
0.01441588944 0.008265305914
0.01441588944 0.008571428355
0.01441588944 0.008877550796
0.01441588944 0.009183673237
0.01441588944 0.009489795679
0.01441588944 0.00979591812
0.01441588944 0.01010204056
0.01441588944 0.010408163
0.01441588944 0.01071428544
0.01441588944 0.01102040788
0.01441588944 0.01132653033
0.01441588944 0.01163265277
0.01441588944 0.01193877521
0.01441588944 0.01224489765
0.01441588944 0.01255102009
0.01441588944 0.01285714253
0.01441588944 0.01316326497
0.01441588944 0.01346938741
0.01441588944 0.01377550986
0.01441588944 0.0140816323
0.01441588944 0.01438775474
0.01441588944 0.01469387718
0.01441588944 0.01499999962
0.01516447396 0
0.01516447396 0.0003061224412
0.01516447396 0.0006122448825
0.01516447396 0.0009183673237
0.01516447396 0.001224489765
0.01516447396 0.001530612206
0.01516447396 0.001836734647
0.01516447396 0.002142857089
0.01516447396 0.00244897953
0.01516447396 0.002755101971
0.01516447396 0.003061224412
0.01516447396 0.003367346854
0.01516447396 0.003673469295
0.01516447396 0.003979591736
0.01516447396 0.004285714177
0.01516447396 0.004591836619
0.01516447396 0.00489795906
0.01516447396 0.005204081501
0.01516447396 0.005510203942
0.01516447396 0.005816326384
0.01516447396 0.006122448825
0.01516447396 0.006428571266
0.01516447396 0.006734693707
0.01516447396 0.007040816149
0.01516447396 0.00734693859
0.01516447396 0.007653061031
0.01516447396 0.007959183472
0.01516447396 0.008265305914
0.01516447396 0.008571428355
0.01516447396 0.008877550796
0.01516447396 0.009183673237
0.01516447396 0.009489795679
0.01516447396 0.00979591812
0.01516447396 0.01010204056
0.01516447396 0.010408163
0.01516447396 0.01071428544
0.01516447396 0.01102040788
0.01516447396 0.01132653033
0.01516447396 0.01163265277
0.01516447396 0.01193877521
0.01516447396 0.01224489765
0.01516447396 0.01255102009
0.01516447396 0.01285714253
0.01516447396 0.01316326497
0.01516447396 0.01346938741
0.01516447396 0.01377550986
0.01516447396 0.0140816323
0.01516447396 0.01438775474
0.01516447396 0.01469387718
0.01516447396 0.01499999962
0.01595047672 0
0.01595047672 0.0003061224412
0.01595047672 0.0006122448825
0.01595047672 0.0009183673237
0.01595047672 0.001224489765
0.01595047672 0.001530612206
0.01595047672 0.001836734647
0.01595047672 0.002142857089
0.01595047672 0.00244897953
0.01595047672 0.002755101971
0.01595047672 0.003061224412
0.01595047672 0.003367346854
0.01595047672 0.003673469295
0.01595047672 0.003979591736
0.01595047672 0.004285714177
0.01595047672 0.004591836619
0.01595047672 0.00489795906
0.01595047672 0.005204081501
0.01595047672 0.005510203942
0.01595047672 0.005816326384
0.01595047672 0.006122448825
0.01595047672 0.006428571266
0.01595047672 0.006734693707
0.01595047672 0.007040816149
0.01595047672 0.00734693859
0.01595047672 0.007653061031
0.01595047672 0.007959183472
0.01595047672 0.008265305914
0.01595047672 0.008571428355
0.01595047672 0.008877550796
0.01595047672 0.009183673237
0.01595047672 0.009489795679
0.01595047672 0.00979591812
0.01595047672 0.01010204056
0.01595047672 0.010408163
0.01595047672 0.01071428544
0.01595047672 0.01102040788
0.01595047672 0.01132653033
0.01595047672 0.01163265277
0.01595047672 0.01193877521
0.01595047672 0.01224489765
0.01595047672 0.01255102009
0.01595047672 0.01285714253
0.01595047672 0.01316326497
0.01595047672 0.01346938741
0.01595047672 0.01377550986
0.01595047672 0.0140816323
0.01595047672 0.01438775474
0.01595047672 0.01469387718
0.01595047672 0.01499999962
0.01677576809 0
0.01677576809 0.0003061224412
0.01677576809 0.0006122448825
0.01677576809 0.0009183673237
0.01677576809 0.001224489765
0.01677576809 0.001530612206
0.01677576809 0.001836734647
0.01677576809 0.002142857089
0.01677576809 0.00244897953
0.01677576809 0.002755101971
0.01677576809 0.003061224412
0.01677576809 0.003367346854
0.01677576809 0.003673469295
0.01677576809 0.003979591736
0.01677576809 0.004285714177
0.01677576809 0.004591836619
0.01677576809 0.00489795906
0.01677576809 0.005204081501
0.01677576809 0.005510203942
0.01677576809 0.005816326384
0.01677576809 0.006122448825
0.01677576809 0.006428571266
0.01677576809 0.006734693707
0.01677576809 0.007040816149
0.01677576809 0.00734693859
0.01677576809 0.007653061031
0.01677576809 0.007959183472
0.01677576809 0.008265305914
0.01677576809 0.008571428355
0.01677576809 0.008877550796
0.01677576809 0.009183673237
0.01677576809 0.009489795679
0.01677576809 0.00979591812
0.01677576809 0.01010204056
0.01677576809 0.010408163
0.01677576809 0.01071428544
0.01677576809 0.01102040788
0.01677576809 0.01132653033
0.01677576809 0.01163265277
0.01677576809 0.01193877521
0.01677576809 0.01224489765
0.01677576809 0.01255102009
0.01677576809 0.01285714253
0.01677576809 0.01316326497
0.01677576809 0.01346938741
0.01677576809 0.01377550986
0.01677576809 0.0140816323
0.01677576809 0.01438775474
0.01677576809 0.01469387718
0.01677576809 0.01499999962
0.01764231193 0
0.01764231193 0.0003061224412
0.01764231193 0.0006122448825
0.01764231193 0.0009183673237
0.01764231193 0.001224489765
0.01764231193 0.001530612206
0.01764231193 0.001836734647
0.01764231193 0.002142857089
0.01764231193 0.00244897953
0.01764231193 0.002755101971
0.01764231193 0.003061224412
0.01764231193 0.003367346854
0.01764231193 0.003673469295
0.01764231193 0.003979591736
0.01764231193 0.004285714177
0.01764231193 0.004591836619
0.01764231193 0.00489795906
0.01764231193 0.005204081501
0.01764231193 0.005510203942
0.01764231193 0.005816326384
0.01764231193 0.006122448825
0.01764231193 0.006428571266
0.01764231193 0.006734693707
0.01764231193 0.007040816149
0.01764231193 0.00734693859
0.01764231193 0.007653061031
0.01764231193 0.007959183472
0.01764231193 0.008265305914
0.01764231193 0.008571428355
0.01764231193 0.008877550796
0.01764231193 0.009183673237
0.01764231193 0.009489795679
0.01764231193 0.00979591812
0.01764231193 0.01010204056
0.01764231193 0.010408163
0.01764231193 0.01071428544
0.01764231193 0.01102040788
0.01764231193 0.01132653033
0.01764231193 0.01163265277
0.01764231193 0.01193877521
0.01764231193 0.01224489765
0.01764231193 0.01255102009
0.01764231193 0.01285714253
0.01764231193 0.01316326497
0.01764231193 0.01346938741
0.01764231193 0.01377550986
0.01764231193 0.0140816323
0.01764231193 0.01438775474
0.01764231193 0.01469387718
0.01764231193 0.01499999962
0.01855217025 0
0.01855217025 0.0003061224412
0.01855217025 0.0006122448825
0.01855217025 0.0009183673237
0.01855217025 0.001224489765
0.01855217025 0.001530612206
0.01855217025 0.001836734647
0.01855217025 0.002142857089
0.01855217025 0.00244897953
0.01855217025 0.002755101971
0.01855217025 0.003061224412
0.01855217025 0.003367346854
0.01855217025 0.003673469295
0.01855217025 0.003979591736
0.01855217025 0.004285714177
0.01855217025 0.004591836619
0.01855217025 0.00489795906
0.01855217025 0.005204081501
0.01855217025 0.005510203942
0.01855217025 0.005816326384
0.01855217025 0.006122448825
0.01855217025 0.006428571266
0.01855217025 0.006734693707
0.01855217025 0.007040816149
0.01855217025 0.00734693859
0.01855217025 0.007653061031
0.01855217025 0.007959183472
0.01855217025 0.008265305914
0.01855217025 0.008571428355
0.01855217025 0.008877550796
0.01855217025 0.009183673237
0.01855217025 0.009489795679
0.01855217025 0.00979591812
0.01855217025 0.01010204056
0.01855217025 0.010408163
0.01855217025 0.01071428544
0.01855217025 0.01102040788
0.01855217025 0.01132653033
0.01855217025 0.01163265277
0.01855217025 0.01193877521
0.01855217025 0.01224489765
0.01855217025 0.01255102009
0.01855217025 0.01285714253
0.01855217025 0.01316326497
0.01855217025 0.01346938741
0.01855217025 0.01377550986
0.01855217025 0.0140816323
0.01855217025 0.01438775474
0.01855217025 0.01469387718
0.01855217025 0.01499999962
0.01950750814 0
0.01950750814 0.0003061224412
0.01950750814 0.0006122448825
0.01950750814 0.0009183673237
0.01950750814 0.001224489765
0.01950750814 0.001530612206
0.01950750814 0.001836734647
0.01950750814 0.002142857089
0.01950750814 0.00244897953
0.01950750814 0.002755101971
0.01950750814 0.003061224412
0.01950750814 0.003367346854
0.01950750814 0.003673469295
0.01950750814 0.003979591736
0.01950750814 0.004285714177
0.01950750814 0.004591836619
0.01950750814 0.00489795906
0.01950750814 0.005204081501
0.01950750814 0.005510203942
0.01950750814 0.005816326384
0.01950750814 0.006122448825
0.01950750814 0.006428571266
0.01950750814 0.006734693707
0.01950750814 0.007040816149
0.01950750814 0.00734693859
0.01950750814 0.007653061031
0.01950750814 0.007959183472
0.01950750814 0.008265305914
0.01950750814 0.008571428355
0.01950750814 0.008877550796
0.01950750814 0.009183673237
0.01950750814 0.009489795679
0.01950750814 0.00979591812
0.01950750814 0.01010204056
0.01950750814 0.010408163
0.01950750814 0.01071428544
0.01950750814 0.01102040788
0.01950750814 0.01132653033
0.01950750814 0.01163265277
0.01950750814 0.01193877521
0.01950750814 0.01224489765
0.01950750814 0.01255102009
0.01950750814 0.01285714253
0.01950750814 0.01316326497
0.01950750814 0.01346938741
0.01950750814 0.01377550986
0.01950750814 0.0140816323
0.01950750814 0.01438775474
0.01950750814 0.01469387718
0.01950750814 0.01499999962
0.02051059892 0
0.02051059892 0.0003061224412
0.02051059892 0.0006122448825
0.02051059892 0.0009183673237
0.02051059892 0.001224489765
0.02051059892 0.001530612206
0.02051059892 0.001836734647
0.02051059892 0.002142857089
0.02051059892 0.00244897953
0.02051059892 0.002755101971
0.02051059892 0.003061224412
0.02051059892 0.003367346854
0.02051059892 0.003673469295
0.02051059892 0.003979591736
0.02051059892 0.004285714177
0.02051059892 0.004591836619
0.02051059892 0.00489795906
0.02051059892 0.005204081501
0.02051059892 0.005510203942
0.02051059892 0.005816326384
0.02051059892 0.006122448825
0.02051059892 0.006428571266
0.02051059892 0.006734693707
0.02051059892 0.007040816149
0.02051059892 0.00734693859
0.02051059892 0.007653061031
0.02051059892 0.007959183472
0.02051059892 0.008265305914
0.02051059892 0.008571428355
0.02051059892 0.008877550796
0.02051059892 0.009183673237
0.02051059892 0.009489795679
0.02051059892 0.00979591812
0.02051059892 0.01010204056
0.02051059892 0.010408163
0.02051059892 0.01071428544
0.02051059892 0.01102040788
0.02051059892 0.01132653033
0.02051059892 0.01163265277
0.02051059892 0.01193877521
0.02051059892 0.01224489765
0.02051059892 0.01255102009
0.02051059892 0.01285714253
0.02051059892 0.01316326497
0.02051059892 0.01346938741
0.02051059892 0.01377550986
0.02051059892 0.0140816323
0.02051059892 0.01438775474
0.02051059892 0.01469387718
0.02051059892 0.01499999962
0.02156382952 0
0.02156382952 0.0003061224412
0.02156382952 0.0006122448825
0.02156382952 0.0009183673237
0.02156382952 0.001224489765
0.02156382952 0.001530612206
0.02156382952 0.001836734647
0.02156382952 0.002142857089
0.02156382952 0.00244897953
0.02156382952 0.002755101971
0.02156382952 0.003061224412
0.02156382952 0.003367346854
0.02156382952 0.003673469295
0.02156382952 0.003979591736
0.02156382952 0.004285714177
0.02156382952 0.004591836619
0.02156382952 0.00489795906
0.02156382952 0.005204081501
0.02156382952 0.005510203942
0.02156382952 0.005816326384
0.02156382952 0.006122448825
0.02156382952 0.006428571266
0.02156382952 0.006734693707
0.02156382952 0.007040816149
0.02156382952 0.00734693859
0.02156382952 0.007653061031
0.02156382952 0.007959183472
0.02156382952 0.008265305914
0.02156382952 0.008571428355
0.02156382952 0.008877550796
0.02156382952 0.009183673237
0.02156382952 0.009489795679
0.02156382952 0.00979591812
0.02156382952 0.01010204056
0.02156382952 0.010408163
0.02156382952 0.01071428544
0.02156382952 0.01102040788
0.02156382952 0.01132653033
0.02156382952 0.01163265277
0.02156382952 0.01193877521
0.02156382952 0.01224489765
0.02156382952 0.01255102009
0.02156382952 0.01285714253
0.02156382952 0.01316326497
0.02156382952 0.01346938741
0.02156382952 0.01377550986
0.02156382952 0.0140816323
0.02156382952 0.01438775474
0.02156382952 0.01469387718
0.02156382952 0.01499999962
0.02266970621 0
0.02266970621 0.0003061224412
0.02266970621 0.0006122448825
0.02266970621 0.0009183673237
0.02266970621 0.001224489765
0.02266970621 0.001530612206
0.02266970621 0.001836734647
0.02266970621 0.002142857089
0.02266970621 0.00244897953
0.02266970621 0.002755101971
0.02266970621 0.003061224412
0.02266970621 0.003367346854
0.02266970621 0.003673469295
0.02266970621 0.003979591736
0.02266970621 0.004285714177
0.02266970621 0.004591836619
0.02266970621 0.00489795906
0.02266970621 0.005204081501
0.02266970621 0.005510203942
0.02266970621 0.005816326384
0.02266970621 0.006122448825
0.02266970621 0.006428571266
0.02266970621 0.006734693707
0.02266970621 0.007040816149
0.02266970621 0.00734693859
0.02266970621 0.007653061031
0.02266970621 0.007959183472
0.02266970621 0.008265305914
0.02266970621 0.008571428355
0.02266970621 0.008877550796
0.02266970621 0.009183673237
0.02266970621 0.009489795679
0.02266970621 0.00979591812
0.02266970621 0.01010204056
0.02266970621 0.010408163
0.02266970621 0.01071428544
0.02266970621 0.01102040788
0.02266970621 0.01132653033
0.02266970621 0.01163265277
0.02266970621 0.01193877521
0.02266970621 0.01224489765
0.02266970621 0.01255102009
0.02266970621 0.01285714253
0.02266970621 0.01316326497
0.02266970621 0.01346938741
0.02266970621 0.01377550986
0.02266970621 0.0140816323
0.02266970621 0.01438775474
0.02266970621 0.01469387718
0.02266970621 0.01499999962
0.02383086051 0
0.02383086051 0.0003061224412
0.02383086051 0.0006122448825
0.02383086051 0.0009183673237
0.02383086051 0.001224489765
0.02383086051 0.001530612206
0.02383086051 0.001836734647
0.02383086051 0.002142857089
0.02383086051 0.00244897953
0.02383086051 0.002755101971
0.02383086051 0.003061224412
0.02383086051 0.003367346854
0.02383086051 0.003673469295
0.02383086051 0.003979591736
0.02383086051 0.004285714177
0.02383086051 0.004591836619
0.02383086051 0.00489795906
0.02383086051 0.005204081501
0.02383086051 0.005510203942
0.02383086051 0.005816326384
0.02383086051 0.006122448825
0.02383086051 0.006428571266
0.02383086051 0.006734693707
0.02383086051 0.007040816149
0.02383086051 0.00734693859
0.02383086051 0.007653061031
0.02383086051 0.007959183472
0.02383086051 0.008265305914
0.02383086051 0.008571428355
0.02383086051 0.008877550796
0.02383086051 0.009183673237
0.02383086051 0.009489795679
0.02383086051 0.00979591812
0.02383086051 0.01010204056
0.02383086051 0.010408163
0.02383086051 0.01071428544
0.02383086051 0.01102040788
0.02383086051 0.01132653033
0.02383086051 0.01163265277
0.02383086051 0.01193877521
0.02383086051 0.01224489765
0.02383086051 0.01255102009
0.02383086051 0.01285714253
0.02383086051 0.01316326497
0.02383086051 0.01346938741
0.02383086051 0.01377550986
0.02383086051 0.0140816323
0.02383086051 0.01438775474
0.02383086051 0.01469387718
0.02383086051 0.01499999962
0.0250500555 0
0.0250500555 0.0003061224412
0.0250500555 0.0006122448825
0.0250500555 0.0009183673237
0.0250500555 0.001224489765
0.0250500555 0.001530612206
0.0250500555 0.001836734647
0.0250500555 0.002142857089
0.0250500555 0.00244897953
0.0250500555 0.002755101971
0.0250500555 0.003061224412
0.0250500555 0.003367346854
0.0250500555 0.003673469295
0.0250500555 0.003979591736
0.0250500555 0.004285714177
0.0250500555 0.004591836619
0.0250500555 0.00489795906
0.0250500555 0.005204081501
0.0250500555 0.005510203942
0.0250500555 0.005816326384
0.0250500555 0.006122448825
0.0250500555 0.006428571266
0.0250500555 0.006734693707
0.0250500555 0.007040816149
0.0250500555 0.00734693859
0.0250500555 0.007653061031
0.0250500555 0.007959183472
0.0250500555 0.008265305914
0.0250500555 0.008571428355
0.0250500555 0.008877550796
0.0250500555 0.009183673237
0.0250500555 0.009489795679
0.0250500555 0.00979591812
0.0250500555 0.01010204056
0.0250500555 0.010408163
0.0250500555 0.01071428544
0.0250500555 0.01102040788
0.0250500555 0.01132653033
0.0250500555 0.01163265277
0.0250500555 0.01193877521
0.0250500555 0.01224489765
0.0250500555 0.01255102009
0.0250500555 0.01285714253
0.0250500555 0.01316326497
0.0250500555 0.01346938741
0.0250500555 0.01377550986
0.0250500555 0.0140816323
0.0250500555 0.01438775474
0.0250500555 0.01469387718
0.0250500555 0.01499999962
0.02633019236 0
0.02633019236 0.0003061224412
0.02633019236 0.0006122448825
0.02633019236 0.0009183673237
0.02633019236 0.001224489765
0.02633019236 0.001530612206
0.02633019236 0.001836734647
0.02633019236 0.002142857089
0.02633019236 0.00244897953
0.02633019236 0.002755101971
0.02633019236 0.003061224412
0.02633019236 0.003367346854
0.02633019236 0.003673469295
0.02633019236 0.003979591736
0.02633019236 0.004285714177
0.02633019236 0.004591836619
0.02633019236 0.00489795906
0.02633019236 0.005204081501
0.02633019236 0.005510203942
0.02633019236 0.005816326384
0.02633019236 0.006122448825
0.02633019236 0.006428571266
0.02633019236 0.006734693707
0.02633019236 0.007040816149
0.02633019236 0.00734693859
0.02633019236 0.007653061031
0.02633019236 0.007959183472
0.02633019236 0.008265305914
0.02633019236 0.008571428355
0.02633019236 0.008877550796
0.02633019236 0.009183673237
0.02633019236 0.009489795679
0.02633019236 0.00979591812
0.02633019236 0.01010204056
0.02633019236 0.010408163
0.02633019236 0.01071428544
0.02633019236 0.01102040788
0.02633019236 0.01132653033
0.02633019236 0.01163265277
0.02633019236 0.01193877521
0.02633019236 0.01224489765
0.02633019236 0.01255102009
0.02633019236 0.01285714253
0.02633019236 0.01316326497
0.02633019236 0.01346938741
0.02633019236 0.01377550986
0.02633019236 0.0140816323
0.02633019236 0.01438775474
0.02633019236 0.01469387718
0.02633019236 0.01499999962
0.02767431728 0
0.02767431728 0.0003061224412
0.02767431728 0.0006122448825
0.02767431728 0.0009183673237
0.02767431728 0.001224489765
0.02767431728 0.001530612206
0.02767431728 0.001836734647
0.02767431728 0.002142857089
0.02767431728 0.00244897953
0.02767431728 0.002755101971
0.02767431728 0.003061224412
0.02767431728 0.003367346854
0.02767431728 0.003673469295
0.02767431728 0.003979591736
0.02767431728 0.004285714177
0.02767431728 0.004591836619
0.02767431728 0.00489795906
0.02767431728 0.005204081501
0.02767431728 0.005510203942
0.02767431728 0.005816326384
0.02767431728 0.006122448825
0.02767431728 0.006428571266
0.02767431728 0.006734693707
0.02767431728 0.007040816149
0.02767431728 0.00734693859
0.02767431728 0.007653061031
0.02767431728 0.007959183472
0.02767431728 0.008265305914
0.02767431728 0.008571428355
0.02767431728 0.008877550796
0.02767431728 0.009183673237
0.02767431728 0.009489795679
0.02767431728 0.00979591812
0.02767431728 0.01010204056
0.02767431728 0.010408163
0.02767431728 0.01071428544
0.02767431728 0.01102040788
0.02767431728 0.01132653033
0.02767431728 0.01163265277
0.02767431728 0.01193877521
0.02767431728 0.01224489765
0.02767431728 0.01255102009
0.02767431728 0.01285714253
0.02767431728 0.01316326497
0.02767431728 0.01346938741
0.02767431728 0.01377550986
0.02767431728 0.0140816323
0.02767431728 0.01438775474
0.02767431728 0.01469387718
0.02767431728 0.01499999962
0.02908562874 0
0.02908562874 0.0003061224412
0.02908562874 0.0006122448825
0.02908562874 0.0009183673237
0.02908562874 0.001224489765
0.02908562874 0.001530612206
0.02908562874 0.001836734647
0.02908562874 0.002142857089
0.02908562874 0.00244897953
0.02908562874 0.002755101971
0.02908562874 0.003061224412
0.02908562874 0.003367346854
0.02908562874 0.003673469295
0.02908562874 0.003979591736
0.02908562874 0.004285714177
0.02908562874 0.004591836619
0.02908562874 0.00489795906
0.02908562874 0.005204081501
0.02908562874 0.005510203942
0.02908562874 0.005816326384
0.02908562874 0.006122448825
0.02908562874 0.006428571266
0.02908562874 0.006734693707
0.02908562874 0.007040816149
0.02908562874 0.00734693859
0.02908562874 0.007653061031
0.02908562874 0.007959183472
0.02908562874 0.008265305914
0.02908562874 0.008571428355
0.02908562874 0.008877550796
0.02908562874 0.009183673237
0.02908562874 0.009489795679
0.02908562874 0.00979591812
0.02908562874 0.01010204056
0.02908562874 0.010408163
0.02908562874 0.01071428544
0.02908562874 0.01102040788
0.02908562874 0.01132653033
0.02908562874 0.01163265277
0.02908562874 0.01193877521
0.02908562874 0.01224489765
0.02908562874 0.01255102009
0.02908562874 0.01285714253
0.02908562874 0.01316326497
0.02908562874 0.01346938741
0.02908562874 0.01377550986
0.02908562874 0.0140816323
0.02908562874 0.01438775474
0.02908562874 0.01469387718
0.02908562874 0.01499999962
0.03056748507 0
0.03056748507 0.0003061224412
0.03056748507 0.0006122448825
0.03056748507 0.0009183673237
0.03056748507 0.001224489765
0.03056748507 0.001530612206
0.03056748507 0.001836734647
0.03056748507 0.002142857089
0.03056748507 0.00244897953
0.03056748507 0.002755101971
0.03056748507 0.003061224412
0.03056748507 0.003367346854
0.03056748507 0.003673469295
0.03056748507 0.003979591736
0.03056748507 0.004285714177
0.03056748507 0.004591836619
0.03056748507 0.00489795906
0.03056748507 0.005204081501
0.03056748507 0.005510203942
0.03056748507 0.005816326384
0.03056748507 0.006122448825
0.03056748507 0.006428571266
0.03056748507 0.006734693707
0.03056748507 0.007040816149
0.03056748507 0.00734693859
0.03056748507 0.007653061031
0.03056748507 0.007959183472
0.03056748507 0.008265305914
0.03056748507 0.008571428355
0.03056748507 0.008877550796
0.03056748507 0.009183673237
0.03056748507 0.009489795679
0.03056748507 0.00979591812
0.03056748507 0.01010204056
0.03056748507 0.010408163
0.03056748507 0.01071428544
0.03056748507 0.01102040788
0.03056748507 0.01132653033
0.03056748507 0.01163265277
0.03056748507 0.01193877521
0.03056748507 0.01224489765
0.03056748507 0.01255102009
0.03056748507 0.01285714253
0.03056748507 0.01316326497
0.03056748507 0.01346938741
0.03056748507 0.01377550986
0.03056748507 0.0140816323
0.03056748507 0.01438775474
0.03056748507 0.01469387718
0.03056748507 0.01499999962
0.03212341249 0
0.03212341249 0.0003061224412
0.03212341249 0.0006122448825
0.03212341249 0.0009183673237
0.03212341249 0.001224489765
0.03212341249 0.001530612206
0.03212341249 0.001836734647
0.03212341249 0.002142857089
0.03212341249 0.00244897953
0.03212341249 0.002755101971
0.03212341249 0.003061224412
0.03212341249 0.003367346854
0.03212341249 0.003673469295
0.03212341249 0.003979591736
0.03212341249 0.004285714177
0.03212341249 0.004591836619
0.03212341249 0.00489795906
0.03212341249 0.005204081501
0.03212341249 0.005510203942
0.03212341249 0.005816326384
0.03212341249 0.006122448825
0.03212341249 0.006428571266
0.03212341249 0.006734693707
0.03212341249 0.007040816149
0.03212341249 0.00734693859
0.03212341249 0.007653061031
0.03212341249 0.007959183472
0.03212341249 0.008265305914
0.03212341249 0.008571428355
0.03212341249 0.008877550796
0.03212341249 0.009183673237
0.03212341249 0.009489795679
0.03212341249 0.00979591812
0.03212341249 0.01010204056
0.03212341249 0.010408163
0.03212341249 0.01071428544
0.03212341249 0.01102040788
0.03212341249 0.01132653033
0.03212341249 0.01163265277
0.03212341249 0.01193877521
0.03212341249 0.01224489765
0.03212341249 0.01255102009
0.03212341249 0.01285714253
0.03212341249 0.01316326497
0.03212341249 0.01346938741
0.03212341249 0.01377550986
0.03212341249 0.0140816323
0.03212341249 0.01438775474
0.03212341249 0.01469387718
0.03212341249 0.01499999962
0.03375711346 0
0.03375711346 0.0003061224412
0.03375711346 0.0006122448825
0.03375711346 0.0009183673237
0.03375711346 0.001224489765
0.03375711346 0.001530612206
0.03375711346 0.001836734647
0.03375711346 0.002142857089
0.03375711346 0.00244897953
0.03375711346 0.002755101971
0.03375711346 0.003061224412
0.03375711346 0.003367346854
0.03375711346 0.003673469295
0.03375711346 0.003979591736
0.03375711346 0.004285714177
0.03375711346 0.004591836619
0.03375711346 0.00489795906
0.03375711346 0.005204081501
0.03375711346 0.005510203942
0.03375711346 0.005816326384
0.03375711346 0.006122448825
0.03375711346 0.006428571266
0.03375711346 0.006734693707
0.03375711346 0.007040816149
0.03375711346 0.00734693859
0.03375711346 0.007653061031
0.03375711346 0.007959183472
0.03375711346 0.008265305914
0.03375711346 0.008571428355
0.03375711346 0.008877550796
0.03375711346 0.009183673237
0.03375711346 0.009489795679
0.03375711346 0.00979591812
0.03375711346 0.01010204056
0.03375711346 0.010408163
0.03375711346 0.01071428544
0.03375711346 0.01102040788
0.03375711346 0.01132653033
0.03375711346 0.01163265277
0.03375711346 0.01193877521
0.03375711346 0.01224489765
0.03375711346 0.01255102009
0.03375711346 0.01285714253
0.03375711346 0.01316326497
0.03375711346 0.01346938741
0.03375711346 0.01377550986
0.03375711346 0.0140816323
0.03375711346 0.01438775474
0.03375711346 0.01469387718
0.03375711346 0.01499999962
0.03547247552 0
0.03547247552 0.0003061224412
0.03547247552 0.0006122448825
0.03547247552 0.0009183673237
0.03547247552 0.001224489765
0.03547247552 0.001530612206
0.03547247552 0.001836734647
0.03547247552 0.002142857089
0.03547247552 0.00244897953
0.03547247552 0.002755101971
0.03547247552 0.003061224412
0.03547247552 0.003367346854
0.03547247552 0.003673469295
0.03547247552 0.003979591736
0.03547247552 0.004285714177
0.03547247552 0.004591836619
0.03547247552 0.00489795906
0.03547247552 0.005204081501
0.03547247552 0.005510203942
0.03547247552 0.005816326384
0.03547247552 0.006122448825
0.03547247552 0.006428571266
0.03547247552 0.006734693707
0.03547247552 0.007040816149
0.03547247552 0.00734693859
0.03547247552 0.007653061031
0.03547247552 0.007959183472
0.03547247552 0.008265305914
0.03547247552 0.008571428355
0.03547247552 0.008877550796
0.03547247552 0.009183673237
0.03547247552 0.009489795679
0.03547247552 0.00979591812
0.03547247552 0.01010204056
0.03547247552 0.010408163
0.03547247552 0.01071428544
0.03547247552 0.01102040788
0.03547247552 0.01132653033
0.03547247552 0.01163265277
0.03547247552 0.01193877521
0.03547247552 0.01224489765
0.03547247552 0.01255102009
0.03547247552 0.01285714253
0.03547247552 0.01316326497
0.03547247552 0.01346938741
0.03547247552 0.01377550986
0.03547247552 0.0140816323
0.03547247552 0.01438775474
0.03547247552 0.01469387718
0.03547247552 0.01499999962
0.03727358052 0
0.03727358052 0.0003061224412
0.03727358052 0.0006122448825
0.03727358052 0.0009183673237
0.03727358052 0.001224489765
0.03727358052 0.001530612206
0.03727358052 0.001836734647
0.03727358052 0.002142857089
0.03727358052 0.00244897953
0.03727358052 0.002755101971
0.03727358052 0.003061224412
0.03727358052 0.003367346854
0.03727358052 0.003673469295
0.03727358052 0.003979591736
0.03727358052 0.004285714177
0.03727358052 0.004591836619
0.03727358052 0.00489795906
0.03727358052 0.005204081501
0.03727358052 0.005510203942
0.03727358052 0.005816326384
0.03727358052 0.006122448825
0.03727358052 0.006428571266
0.03727358052 0.006734693707
0.03727358052 0.007040816149
0.03727358052 0.00734693859
0.03727358052 0.007653061031
0.03727358052 0.007959183472
0.03727358052 0.008265305914
0.03727358052 0.008571428355
0.03727358052 0.008877550796
0.03727358052 0.009183673237
0.03727358052 0.009489795679
0.03727358052 0.00979591812
0.03727358052 0.01010204056
0.03727358052 0.010408163
0.03727358052 0.01071428544
0.03727358052 0.01102040788
0.03727358052 0.01132653033
0.03727358052 0.01163265277
0.03727358052 0.01193877521
0.03727358052 0.01224489765
0.03727358052 0.01255102009
0.03727358052 0.01285714253
0.03727358052 0.01316326497
0.03727358052 0.01346938741
0.03727358052 0.01377550986
0.03727358052 0.0140816323
0.03727358052 0.01438775474
0.03727358052 0.01469387718
0.03727358052 0.01499999962
0.03916471436 0
0.03916471436 0.0003061224412
0.03916471436 0.0006122448825
0.03916471436 0.0009183673237
0.03916471436 0.001224489765
0.03916471436 0.001530612206
0.03916471436 0.001836734647
0.03916471436 0.002142857089
0.03916471436 0.00244897953
0.03916471436 0.002755101971
0.03916471436 0.003061224412
0.03916471436 0.003367346854
0.03916471436 0.003673469295
0.03916471436 0.003979591736
0.03916471436 0.004285714177
0.03916471436 0.004591836619
0.03916471436 0.00489795906
0.03916471436 0.005204081501
0.03916471436 0.005510203942
0.03916471436 0.005816326384
0.03916471436 0.006122448825
0.03916471436 0.006428571266
0.03916471436 0.006734693707
0.03916471436 0.007040816149
0.03916471436 0.00734693859
0.03916471436 0.007653061031
0.03916471436 0.007959183472
0.03916471436 0.008265305914
0.03916471436 0.008571428355
0.03916471436 0.008877550796
0.03916471436 0.009183673237
0.03916471436 0.009489795679
0.03916471436 0.00979591812
0.03916471436 0.01010204056
0.03916471436 0.010408163
0.03916471436 0.01071428544
0.03916471436 0.01102040788
0.03916471436 0.01132653033
0.03916471436 0.01163265277
0.03916471436 0.01193877521
0.03916471436 0.01224489765
0.03916471436 0.01255102009
0.03916471436 0.01285714253
0.03916471436 0.01316326497
0.03916471436 0.01346938741
0.03916471436 0.01377550986
0.03916471436 0.0140816323
0.03916471436 0.01438775474
0.03916471436 0.01469387718
0.03916471436 0.01499999962
0.04115037715 0
0.04115037715 0.0003061224412
0.04115037715 0.0006122448825
0.04115037715 0.0009183673237
0.04115037715 0.001224489765
0.04115037715 0.001530612206
0.04115037715 0.001836734647
0.04115037715 0.002142857089
0.04115037715 0.00244897953
0.04115037715 0.002755101971
0.04115037715 0.003061224412
0.04115037715 0.003367346854
0.04115037715 0.003673469295
0.04115037715 0.003979591736
0.04115037715 0.004285714177
0.04115037715 0.004591836619
0.04115037715 0.00489795906
0.04115037715 0.005204081501
0.04115037715 0.005510203942
0.04115037715 0.005816326384
0.04115037715 0.006122448825
0.04115037715 0.006428571266
0.04115037715 0.006734693707
0.04115037715 0.007040816149
0.04115037715 0.00734693859
0.04115037715 0.007653061031
0.04115037715 0.007959183472
0.04115037715 0.008265305914
0.04115037715 0.008571428355
0.04115037715 0.008877550796
0.04115037715 0.009183673237
0.04115037715 0.009489795679
0.04115037715 0.00979591812
0.04115037715 0.01010204056
0.04115037715 0.010408163
0.04115037715 0.01071428544
0.04115037715 0.01102040788
0.04115037715 0.01132653033
0.04115037715 0.01163265277
0.04115037715 0.01193877521
0.04115037715 0.01224489765
0.04115037715 0.01255102009
0.04115037715 0.01285714253
0.04115037715 0.01316326497
0.04115037715 0.01346938741
0.04115037715 0.01377550986
0.04115037715 0.0140816323
0.04115037715 0.01438775474
0.04115037715 0.01469387718
0.04115037715 0.01499999962
0.04323529396 0
0.04323529396 0.0003061224412
0.04323529396 0.0006122448825
0.04323529396 0.0009183673237
0.04323529396 0.001224489765
0.04323529396 0.001530612206
0.04323529396 0.001836734647
0.04323529396 0.002142857089
0.04323529396 0.00244897953
0.04323529396 0.002755101971
0.04323529396 0.003061224412
0.04323529396 0.003367346854
0.04323529396 0.003673469295
0.04323529396 0.003979591736
0.04323529396 0.004285714177
0.04323529396 0.004591836619
0.04323529396 0.00489795906
0.04323529396 0.005204081501
0.04323529396 0.005510203942
0.04323529396 0.005816326384
0.04323529396 0.006122448825
0.04323529396 0.006428571266
0.04323529396 0.006734693707
0.04323529396 0.007040816149
0.04323529396 0.00734693859
0.04323529396 0.007653061031
0.04323529396 0.007959183472
0.04323529396 0.008265305914
0.04323529396 0.008571428355
0.04323529396 0.008877550796
0.04323529396 0.009183673237
0.04323529396 0.009489795679
0.04323529396 0.00979591812
0.04323529396 0.01010204056
0.04323529396 0.010408163
0.04323529396 0.01071428544
0.04323529396 0.01102040788
0.04323529396 0.01132653033
0.04323529396 0.01163265277
0.04323529396 0.01193877521
0.04323529396 0.01224489765
0.04323529396 0.01255102009
0.04323529396 0.01285714253
0.04323529396 0.01316326497
0.04323529396 0.01346938741
0.04323529396 0.01377550986
0.04323529396 0.0140816323
0.04323529396 0.01438775474
0.04323529396 0.01469387718
0.04323529396 0.01499999962
0.04542442604 0
0.04542442604 0.0003061224412
0.04542442604 0.0006122448825
0.04542442604 0.0009183673237
0.04542442604 0.001224489765
0.04542442604 0.001530612206
0.04542442604 0.001836734647
0.04542442604 0.002142857089
0.04542442604 0.00244897953
0.04542442604 0.002755101971
0.04542442604 0.003061224412
0.04542442604 0.003367346854
0.04542442604 0.003673469295
0.04542442604 0.003979591736
0.04542442604 0.004285714177
0.04542442604 0.004591836619
0.04542442604 0.00489795906
0.04542442604 0.005204081501
0.04542442604 0.005510203942
0.04542442604 0.005816326384
0.04542442604 0.006122448825
0.04542442604 0.006428571266
0.04542442604 0.006734693707
0.04542442604 0.007040816149
0.04542442604 0.00734693859
0.04542442604 0.007653061031
0.04542442604 0.007959183472
0.04542442604 0.008265305914
0.04542442604 0.008571428355
0.04542442604 0.008877550796
0.04542442604 0.009183673237
0.04542442604 0.009489795679
0.04542442604 0.00979591812
0.04542442604 0.01010204056
0.04542442604 0.010408163
0.04542442604 0.01071428544
0.04542442604 0.01102040788
0.04542442604 0.01132653033
0.04542442604 0.01163265277
0.04542442604 0.01193877521
0.04542442604 0.01224489765
0.04542442604 0.01255102009
0.04542442604 0.01285714253
0.04542442604 0.01316326497
0.04542442604 0.01346938741
0.04542442604 0.01377550986
0.04542442604 0.0140816323
0.04542442604 0.01438775474
0.04542442604 0.01469387718
0.04542442604 0.01499999962
0.04772298261 0
0.04772298261 0.0003061224412
0.04772298261 0.0006122448825
0.04772298261 0.0009183673237
0.04772298261 0.001224489765
0.04772298261 0.001530612206
0.04772298261 0.001836734647
0.04772298261 0.002142857089
0.04772298261 0.00244897953
0.04772298261 0.002755101971
0.04772298261 0.003061224412
0.04772298261 0.003367346854
0.04772298261 0.003673469295
0.04772298261 0.003979591736
0.04772298261 0.004285714177
0.04772298261 0.004591836619
0.04772298261 0.00489795906
0.04772298261 0.005204081501
0.04772298261 0.005510203942
0.04772298261 0.005816326384
0.04772298261 0.006122448825
0.04772298261 0.006428571266
0.04772298261 0.006734693707
0.04772298261 0.007040816149
0.04772298261 0.00734693859
0.04772298261 0.007653061031
0.04772298261 0.007959183472
0.04772298261 0.008265305914
0.04772298261 0.008571428355
0.04772298261 0.008877550796
0.04772298261 0.009183673237
0.04772298261 0.009489795679
0.04772298261 0.00979591812
0.04772298261 0.01010204056
0.04772298261 0.010408163
0.04772298261 0.01071428544
0.04772298261 0.01102040788
0.04772298261 0.01132653033
0.04772298261 0.01163265277
0.04772298261 0.01193877521
0.04772298261 0.01224489765
0.04772298261 0.01255102009
0.04772298261 0.01285714253
0.04772298261 0.01316326497
0.04772298261 0.01346938741
0.04772298261 0.01377550986
0.04772298261 0.0140816323
0.04772298261 0.01438775474
0.04772298261 0.01469387718
0.04772298261 0.01499999962
0.05013643331 0
0.05013643331 0.0003061224412
0.05013643331 0.0006122448825
0.05013643331 0.0009183673237
0.05013643331 0.001224489765
0.05013643331 0.001530612206
0.05013643331 0.001836734647
0.05013643331 0.002142857089
0.05013643331 0.00244897953
0.05013643331 0.002755101971
0.05013643331 0.003061224412
0.05013643331 0.003367346854
0.05013643331 0.003673469295
0.05013643331 0.003979591736
0.05013643331 0.004285714177
0.05013643331 0.004591836619
0.05013643331 0.00489795906
0.05013643331 0.005204081501
0.05013643331 0.005510203942
0.05013643331 0.005816326384
0.05013643331 0.006122448825
0.05013643331 0.006428571266
0.05013643331 0.006734693707
0.05013643331 0.007040816149
0.05013643331 0.00734693859
0.05013643331 0.007653061031
0.05013643331 0.007959183472
0.05013643331 0.008265305914
0.05013643331 0.008571428355
0.05013643331 0.008877550796
0.05013643331 0.009183673237
0.05013643331 0.009489795679
0.05013643331 0.00979591812
0.05013643331 0.01010204056
0.05013643331 0.010408163
0.05013643331 0.01071428544
0.05013643331 0.01102040788
0.05013643331 0.01132653033
0.05013643331 0.01163265277
0.05013643331 0.01193877521
0.05013643331 0.01224489765
0.05013643331 0.01255102009
0.05013643331 0.01285714253
0.05013643331 0.01316326497
0.05013643331 0.01346938741
0.05013643331 0.01377550986
0.05013643331 0.0140816323
0.05013643331 0.01438775474
0.05013643331 0.01469387718
0.05013643331 0.01499999962
0.05267052114 0
0.05267052114 0.0003061224412
0.05267052114 0.0006122448825
0.05267052114 0.0009183673237
0.05267052114 0.001224489765
0.05267052114 0.001530612206
0.05267052114 0.001836734647
0.05267052114 0.002142857089
0.05267052114 0.00244897953
0.05267052114 0.002755101971
0.05267052114 0.003061224412
0.05267052114 0.003367346854
0.05267052114 0.003673469295
0.05267052114 0.003979591736
0.05267052114 0.004285714177
0.05267052114 0.004591836619
0.05267052114 0.00489795906
0.05267052114 0.005204081501
0.05267052114 0.005510203942
0.05267052114 0.005816326384
0.05267052114 0.006122448825
0.05267052114 0.006428571266
0.05267052114 0.006734693707
0.05267052114 0.007040816149
0.05267052114 0.00734693859
0.05267052114 0.007653061031
0.05267052114 0.007959183472
0.05267052114 0.008265305914
0.05267052114 0.008571428355
0.05267052114 0.008877550796
0.05267052114 0.009183673237
0.05267052114 0.009489795679
0.05267052114 0.00979591812
0.05267052114 0.01010204056
0.05267052114 0.010408163
0.05267052114 0.01071428544
0.05267052114 0.01102040788
0.05267052114 0.01132653033
0.05267052114 0.01163265277
0.05267052114 0.01193877521
0.05267052114 0.01224489765
0.05267052114 0.01255102009
0.05267052114 0.01285714253
0.05267052114 0.01316326497
0.05267052114 0.01346938741
0.05267052114 0.01377550986
0.05267052114 0.0140816323
0.05267052114 0.01438775474
0.05267052114 0.01469387718
0.05267052114 0.01499999962
0.05533127619 0
0.05533127619 0.0003061224412
0.05533127619 0.0006122448825
0.05533127619 0.0009183673237
0.05533127619 0.001224489765
0.05533127619 0.001530612206
0.05533127619 0.001836734647
0.05533127619 0.002142857089
0.05533127619 0.00244897953
0.05533127619 0.002755101971
0.05533127619 0.003061224412
0.05533127619 0.003367346854
0.05533127619 0.003673469295
0.05533127619 0.003979591736
0.05533127619 0.004285714177
0.05533127619 0.004591836619
0.05533127619 0.00489795906
0.05533127619 0.005204081501
0.05533127619 0.005510203942
0.05533127619 0.005816326384
0.05533127619 0.006122448825
0.05533127619 0.006428571266
0.05533127619 0.006734693707
0.05533127619 0.007040816149
0.05533127619 0.00734693859
0.05533127619 0.007653061031
0.05533127619 0.007959183472
0.05533127619 0.008265305914
0.05533127619 0.008571428355
0.05533127619 0.008877550796
0.05533127619 0.009183673237
0.05533127619 0.009489795679
0.05533127619 0.00979591812
0.05533127619 0.01010204056
0.05533127619 0.010408163
0.05533127619 0.01071428544
0.05533127619 0.01102040788
0.05533127619 0.01132653033
0.05533127619 0.01163265277
0.05533127619 0.01193877521
0.05533127619 0.01224489765
0.05533127619 0.01255102009
0.05533127619 0.01285714253
0.05533127619 0.01316326497
0.05533127619 0.01346938741
0.05533127619 0.01377550986
0.05533127619 0.0140816323
0.05533127619 0.01438775474
0.05533127619 0.01469387718
0.05533127619 0.01499999962
0.05812502998 0
0.05812502998 0.0003061224412
0.05812502998 0.0006122448825
0.05812502998 0.0009183673237
0.05812502998 0.001224489765
0.05812502998 0.001530612206
0.05812502998 0.001836734647
0.05812502998 0.002142857089
0.05812502998 0.00244897953
0.05812502998 0.002755101971
0.05812502998 0.003061224412
0.05812502998 0.003367346854
0.05812502998 0.003673469295
0.05812502998 0.003979591736
0.05812502998 0.004285714177
0.05812502998 0.004591836619
0.05812502998 0.00489795906
0.05812502998 0.005204081501
0.05812502998 0.005510203942
0.05812502998 0.005816326384
0.05812502998 0.006122448825
0.05812502998 0.006428571266
0.05812502998 0.006734693707
0.05812502998 0.007040816149
0.05812502998 0.00734693859
0.05812502998 0.007653061031
0.05812502998 0.007959183472
0.05812502998 0.008265305914
0.05812502998 0.008571428355
0.05812502998 0.008877550796
0.05812502998 0.009183673237
0.05812502998 0.009489795679
0.05812502998 0.00979591812
0.05812502998 0.01010204056
0.05812502998 0.010408163
0.05812502998 0.01071428544
0.05812502998 0.01102040788
0.05812502998 0.01132653033
0.05812502998 0.01163265277
0.05812502998 0.01193877521
0.05812502998 0.01224489765
0.05812502998 0.01255102009
0.05812502998 0.01285714253
0.05812502998 0.01316326497
0.05812502998 0.01346938741
0.05812502998 0.01377550986
0.05812502998 0.0140816323
0.05812502998 0.01438775474
0.05812502998 0.01469387718
0.05812502998 0.01499999962
0.06105843048 0
0.06105843048 0.0003061224412
0.06105843048 0.0006122448825
0.06105843048 0.0009183673237
0.06105843048 0.001224489765
0.06105843048 0.001530612206
0.06105843048 0.001836734647
0.06105843048 0.002142857089
0.06105843048 0.00244897953
0.06105843048 0.002755101971
0.06105843048 0.003061224412
0.06105843048 0.003367346854
0.06105843048 0.003673469295
0.06105843048 0.003979591736
0.06105843048 0.004285714177
0.06105843048 0.004591836619
0.06105843048 0.00489795906
0.06105843048 0.005204081501
0.06105843048 0.005510203942
0.06105843048 0.005816326384
0.06105843048 0.006122448825
0.06105843048 0.006428571266
0.06105843048 0.006734693707
0.06105843048 0.007040816149
0.06105843048 0.00734693859
0.06105843048 0.007653061031
0.06105843048 0.007959183472
0.06105843048 0.008265305914
0.06105843048 0.008571428355
0.06105843048 0.008877550796
0.06105843048 0.009183673237
0.06105843048 0.009489795679
0.06105843048 0.00979591812
0.06105843048 0.01010204056
0.06105843048 0.010408163
0.06105843048 0.01071428544
0.06105843048 0.01102040788
0.06105843048 0.01132653033
0.06105843048 0.01163265277
0.06105843048 0.01193877521
0.06105843048 0.01224489765
0.06105843048 0.01255102009
0.06105843048 0.01285714253
0.06105843048 0.01316326497
0.06105843048 0.01346938741
0.06105843048 0.01377550986
0.06105843048 0.0140816323
0.06105843048 0.01438775474
0.06105843048 0.01469387718
0.06105843048 0.01499999962
0.06413845799 0
0.06413845799 0.0003061224412
0.06413845799 0.0006122448825
0.06413845799 0.0009183673237
0.06413845799 0.001224489765
0.06413845799 0.001530612206
0.06413845799 0.001836734647
0.06413845799 0.002142857089
0.06413845799 0.00244897953
0.06413845799 0.002755101971
0.06413845799 0.003061224412
0.06413845799 0.003367346854
0.06413845799 0.003673469295
0.06413845799 0.003979591736
0.06413845799 0.004285714177
0.06413845799 0.004591836619
0.06413845799 0.00489795906
0.06413845799 0.005204081501
0.06413845799 0.005510203942
0.06413845799 0.005816326384
0.06413845799 0.006122448825
0.06413845799 0.006428571266
0.06413845799 0.006734693707
0.06413845799 0.007040816149
0.06413845799 0.00734693859
0.06413845799 0.007653061031
0.06413845799 0.007959183472
0.06413845799 0.008265305914
0.06413845799 0.008571428355
0.06413845799 0.008877550796
0.06413845799 0.009183673237
0.06413845799 0.009489795679
0.06413845799 0.00979591812
0.06413845799 0.01010204056
0.06413845799 0.010408163
0.06413845799 0.01071428544
0.06413845799 0.01102040788
0.06413845799 0.01132653033
0.06413845799 0.01163265277
0.06413845799 0.01193877521
0.06413845799 0.01224489765
0.06413845799 0.01255102009
0.06413845799 0.01285714253
0.06413845799 0.01316326497
0.06413845799 0.01346938741
0.06413845799 0.01377550986
0.06413845799 0.0140816323
0.06413845799 0.01438775474
0.06413845799 0.01469387718
0.06413845799 0.01499999962
0.0673724417 0
0.0673724417 0.0003061224412
0.0673724417 0.0006122448825
0.0673724417 0.0009183673237
0.0673724417 0.001224489765
0.0673724417 0.001530612206
0.0673724417 0.001836734647
0.0673724417 0.002142857089
0.0673724417 0.00244897953
0.0673724417 0.002755101971
0.0673724417 0.003061224412
0.0673724417 0.003367346854
0.0673724417 0.003673469295
0.0673724417 0.003979591736
0.0673724417 0.004285714177
0.0673724417 0.004591836619
0.0673724417 0.00489795906
0.0673724417 0.005204081501
0.0673724417 0.005510203942
0.0673724417 0.005816326384
0.0673724417 0.006122448825
0.0673724417 0.006428571266
0.0673724417 0.006734693707
0.0673724417 0.007040816149
0.0673724417 0.00734693859
0.0673724417 0.007653061031
0.0673724417 0.007959183472
0.0673724417 0.008265305914
0.0673724417 0.008571428355
0.0673724417 0.008877550796
0.0673724417 0.009183673237
0.0673724417 0.009489795679
0.0673724417 0.00979591812
0.0673724417 0.01010204056
0.0673724417 0.010408163
0.0673724417 0.01071428544
0.0673724417 0.01102040788
0.0673724417 0.01132653033
0.0673724417 0.01163265277
0.0673724417 0.01193877521
0.0673724417 0.01224489765
0.0673724417 0.01255102009
0.0673724417 0.01285714253
0.0673724417 0.01316326497
0.0673724417 0.01346938741
0.0673724417 0.01377550986
0.0673724417 0.0140816323
0.0673724417 0.01438775474
0.0673724417 0.01469387718
0.0673724417 0.01499999962
0.07076807717 0
0.07076807717 0.0003061224412
0.07076807717 0.0006122448825
0.07076807717 0.0009183673237
0.07076807717 0.001224489765
0.07076807717 0.001530612206
0.07076807717 0.001836734647
0.07076807717 0.002142857089
0.07076807717 0.00244897953
0.07076807717 0.002755101971
0.07076807717 0.003061224412
0.07076807717 0.003367346854
0.07076807717 0.003673469295
0.07076807717 0.003979591736
0.07076807717 0.004285714177
0.07076807717 0.004591836619
0.07076807717 0.00489795906
0.07076807717 0.005204081501
0.07076807717 0.005510203942
0.07076807717 0.005816326384
0.07076807717 0.006122448825
0.07076807717 0.006428571266
0.07076807717 0.006734693707
0.07076807717 0.007040816149
0.07076807717 0.00734693859
0.07076807717 0.007653061031
0.07076807717 0.007959183472
0.07076807717 0.008265305914
0.07076807717 0.008571428355
0.07076807717 0.008877550796
0.07076807717 0.009183673237
0.07076807717 0.009489795679
0.07076807717 0.00979591812
0.07076807717 0.01010204056
0.07076807717 0.010408163
0.07076807717 0.01071428544
0.07076807717 0.01102040788
0.07076807717 0.01132653033
0.07076807717 0.01163265277
0.07076807717 0.01193877521
0.07076807717 0.01224489765
0.07076807717 0.01255102009
0.07076807717 0.01285714253
0.07076807717 0.01316326497
0.07076807717 0.01346938741
0.07076807717 0.01377550986
0.07076807717 0.0140816323
0.07076807717 0.01438775474
0.07076807717 0.01469387718
0.07076807717 0.01499999962
0.07433344461 0
0.07433344461 0.0003061224412
0.07433344461 0.0006122448825
0.07433344461 0.0009183673237
0.07433344461 0.001224489765
0.07433344461 0.001530612206
0.07433344461 0.001836734647
0.07433344461 0.002142857089
0.07433344461 0.00244897953
0.07433344461 0.002755101971
0.07433344461 0.003061224412
0.07433344461 0.003367346854
0.07433344461 0.003673469295
0.07433344461 0.003979591736
0.07433344461 0.004285714177
0.07433344461 0.004591836619
0.07433344461 0.00489795906
0.07433344461 0.005204081501
0.07433344461 0.005510203942
0.07433344461 0.005816326384
0.07433344461 0.006122448825
0.07433344461 0.006428571266
0.07433344461 0.006734693707
0.07433344461 0.007040816149
0.07433344461 0.00734693859
0.07433344461 0.007653061031
0.07433344461 0.007959183472
0.07433344461 0.008265305914
0.07433344461 0.008571428355
0.07433344461 0.008877550796
0.07433344461 0.009183673237
0.07433344461 0.009489795679
0.07433344461 0.00979591812
0.07433344461 0.01010204056
0.07433344461 0.010408163
0.07433344461 0.01071428544
0.07433344461 0.01102040788
0.07433344461 0.01132653033
0.07433344461 0.01163265277
0.07433344461 0.01193877521
0.07433344461 0.01224489765
0.07433344461 0.01255102009
0.07433344461 0.01285714253
0.07433344461 0.01316326497
0.07433344461 0.01346938741
0.07433344461 0.01377550986
0.07433344461 0.0140816323
0.07433344461 0.01438775474
0.07433344461 0.01469387718
0.07433344461 0.01499999962
0.07807702813 0
0.07807702813 0.0003061224412
0.07807702813 0.0006122448825
0.07807702813 0.0009183673237
0.07807702813 0.001224489765
0.07807702813 0.001530612206
0.07807702813 0.001836734647
0.07807702813 0.002142857089
0.07807702813 0.00244897953
0.07807702813 0.002755101971
0.07807702813 0.003061224412
0.07807702813 0.003367346854
0.07807702813 0.003673469295
0.07807702813 0.003979591736
0.07807702813 0.004285714177
0.07807702813 0.004591836619
0.07807702813 0.00489795906
0.07807702813 0.005204081501
0.07807702813 0.005510203942
0.07807702813 0.005816326384
0.07807702813 0.006122448825
0.07807702813 0.006428571266
0.07807702813 0.006734693707
0.07807702813 0.007040816149
0.07807702813 0.00734693859
0.07807702813 0.007653061031
0.07807702813 0.007959183472
0.07807702813 0.008265305914
0.07807702813 0.008571428355
0.07807702813 0.008877550796
0.07807702813 0.009183673237
0.07807702813 0.009489795679
0.07807702813 0.00979591812
0.07807702813 0.01010204056
0.07807702813 0.010408163
0.07807702813 0.01071428544
0.07807702813 0.01102040788
0.07807702813 0.01132653033
0.07807702813 0.01163265277
0.07807702813 0.01193877521
0.07807702813 0.01224489765
0.07807702813 0.01255102009
0.07807702813 0.01285714253
0.07807702813 0.01316326497
0.07807702813 0.01346938741
0.07807702813 0.01377550986
0.07807702813 0.0140816323
0.07807702813 0.01438775474
0.07807702813 0.01469387718
0.07807702813 0.01499999962
0.08200760848 0
0.08200760848 0.0003061224412
0.08200760848 0.0006122448825
0.08200760848 0.0009183673237
0.08200760848 0.001224489765
0.08200760848 0.001530612206
0.08200760848 0.001836734647
0.08200760848 0.002142857089
0.08200760848 0.00244897953
0.08200760848 0.002755101971
0.08200760848 0.003061224412
0.08200760848 0.003367346854
0.08200760848 0.003673469295
0.08200760848 0.003979591736
0.08200760848 0.004285714177
0.08200760848 0.004591836619
0.08200760848 0.00489795906
0.08200760848 0.005204081501
0.08200760848 0.005510203942
0.08200760848 0.005816326384
0.08200760848 0.006122448825
0.08200760848 0.006428571266
0.08200760848 0.006734693707
0.08200760848 0.007040816149
0.08200760848 0.00734693859
0.08200760848 0.007653061031
0.08200760848 0.007959183472
0.08200760848 0.008265305914
0.08200760848 0.008571428355
0.08200760848 0.008877550796
0.08200760848 0.009183673237
0.08200760848 0.009489795679
0.08200760848 0.00979591812
0.08200760848 0.01010204056
0.08200760848 0.010408163
0.08200760848 0.01071428544
0.08200760848 0.01102040788
0.08200760848 0.01132653033
0.08200760848 0.01163265277
0.08200760848 0.01193877521
0.08200760848 0.01224489765
0.08200760848 0.01255102009
0.08200760848 0.01285714253
0.08200760848 0.01316326497
0.08200760848 0.01346938741
0.08200760848 0.01377550986
0.08200760848 0.0140816323
0.08200760848 0.01438775474
0.08200760848 0.01469387718
0.08200760848 0.01499999962
0.0001329999966 0.01530609961
0.0001329999966 0.01562524366
0.0001329999966 0.0159579876
0.0001329999966 0.01630491099
0.0001329999966 0.01666661807
0.0001329999966 0.01704373882
0.0001329999966 0.01743693008
0.0001329999966 0.01784687666
0.0001329999966 0.01827429258
0.0001329999966 0.01871992227
0.0001329999966 0.01918454189
0.0001329999966 0.01966896066
0.0001329999966 0.0201740223
0.0001329999966 0.02070060647
0.0001329999966 0.02124963035
0.0001329999966 0.02182205015
0.0001329999966 0.02241886287
0.0001329999966 0.02304110799
0.0001329999966 0.02368986926
0.0001329999966 0.02436627664
0.0001329999966 0.02507150823
0.0001329999966 0.02580679235
0.0001329999966 0.02657340963
0.0001329999966 0.0273726953
0.0001329999966 0.02820604148
0.0001329999966 0.02907489961
0.0001329999966 0.029980783
0.0001329999966 0.03092526941
0.0001329999966 0.03191000388
0.0001329999966 0.03293670151
0.0001329999966 0.03400715051
0.0001329999966 0.03512321529
0.0001329999966 0.03628683971
0.0001329999966 0.03749999905
0.0001676495118 0.01530609961
0.0001676495118 0.01562524366
0.0001676495118 0.0159579876
0.0001676495118 0.01630491099
0.0001676495118 0.01666661807
0.0001676495118 0.01704373882
0.0001676495118 0.01743693008
0.0001676495118 0.01784687666
0.0001676495118 0.01827429258
0.0001676495118 0.01871992227
0.0001676495118 0.01918454189
0.0001676495118 0.01966896066
0.0001676495118 0.0201740223
0.0001676495118 0.02070060647
0.0001676495118 0.02124963035
0.0001676495118 0.02182205015
0.0001676495118 0.02241886287
0.0001676495118 0.02304110799
0.0001676495118 0.02368986926
0.0001676495118 0.02436627664
0.0001676495118 0.02507150823
0.0001676495118 0.02580679235
0.0001676495118 0.02657340963
0.0001676495118 0.0273726953
0.0001676495118 0.02820604148
0.0001676495118 0.02907489961
0.0001676495118 0.029980783
0.0001676495118 0.03092526941
0.0001676495118 0.03191000388
0.0001676495118 0.03293670151
0.0001676495118 0.03400715051
0.0001676495118 0.03512321529
0.0001676495118 0.03628683971
0.0001676495118 0.03749999905
0.0002040309945 0.01530609961
0.0002040309945 0.01562524366
0.0002040309945 0.0159579876
0.0002040309945 0.01630491099
0.0002040309945 0.01666661807
0.0002040309945 0.01704373882
0.0002040309945 0.01743693008
0.0002040309945 0.01784687666
0.0002040309945 0.01827429258
0.0002040309945 0.01871992227
0.0002040309945 0.01918454189
0.0002040309945 0.01966896066
0.0002040309945 0.0201740223
0.0002040309945 0.02070060647
0.0002040309945 0.02124963035
0.0002040309945 0.02182205015
0.0002040309945 0.02241886287
0.0002040309945 0.02304110799
0.0002040309945 0.02368986926
0.0002040309945 0.02436627664
0.0002040309945 0.02507150823
0.0002040309945 0.02580679235
0.0002040309945 0.02657340963
0.0002040309945 0.0273726953
0.0002040309945 0.02820604148
0.0002040309945 0.02907489961
0.0002040309945 0.029980783
0.0002040309945 0.03092526941
0.0002040309945 0.03191000388
0.0002040309945 0.03293670151
0.0002040309945 0.03400715051
0.0002040309945 0.03512321529
0.0002040309945 0.03628683971
0.0002040309945 0.03749999905
0.0002422310178 0.01530609961
0.0002422310178 0.01562524366
0.0002422310178 0.0159579876
0.0002422310178 0.01630491099
0.0002422310178 0.01666661807
0.0002422310178 0.01704373882
0.0002422310178 0.01743693008
0.0002422310178 0.01784687666
0.0002422310178 0.01827429258
0.0002422310178 0.01871992227
0.0002422310178 0.01918454189
0.0002422310178 0.01966896066
0.0002422310178 0.0201740223
0.0002422310178 0.02070060647
0.0002422310178 0.02124963035
0.0002422310178 0.02182205015
0.0002422310178 0.02241886287
0.0002422310178 0.02304110799
0.0002422310178 0.02368986926
0.0002422310178 0.02436627664
0.0002422310178 0.02507150823
0.0002422310178 0.02580679235
0.0002422310178 0.02657340963
0.0002422310178 0.0273726953
0.0002422310178 0.02820604148
0.0002422310178 0.02907489961
0.0002422310178 0.029980783
0.0002422310178 0.03092526941
0.0002422310178 0.03191000388
0.0002422310178 0.03293670151
0.0002422310178 0.03400715051
0.0002422310178 0.03512321529
0.0002422310178 0.03628683971
0.0002422310178 0.03749999905
0.000282340482 0.01530609961
0.000282340482 0.01562524366
0.000282340482 0.0159579876
0.000282340482 0.01630491099
0.000282340482 0.01666661807
0.000282340482 0.01704373882
0.000282340482 0.01743693008
0.000282340482 0.01784687666
0.000282340482 0.01827429258
0.000282340482 0.01871992227
0.000282340482 0.01918454189
0.000282340482 0.01966896066
0.000282340482 0.0201740223
0.000282340482 0.02070060647
0.000282340482 0.02124963035
0.000282340482 0.02182205015
0.000282340482 0.02241886287
0.000282340482 0.02304110799
0.000282340482 0.02368986926
0.000282340482 0.02436627664
0.000282340482 0.02507150823
0.000282340482 0.02580679235
0.000282340482 0.02657340963
0.000282340482 0.0273726953
0.000282340482 0.02820604148
0.000282340482 0.02907489961
0.000282340482 0.029980783
0.000282340482 0.03092526941
0.000282340482 0.03191000388
0.000282340482 0.03293670151
0.000282340482 0.03400715051
0.000282340482 0.03512321529
0.000282340482 0.03628683971
0.000282340482 0.03749999905
0.0003244548312 0.01530609961
0.0003244548312 0.01562524366
0.0003244548312 0.0159579876
0.0003244548312 0.01630491099
0.0003244548312 0.01666661807
0.0003244548312 0.01704373882
0.0003244548312 0.01743693008
0.0003244548312 0.01784687666
0.0003244548312 0.01827429258
0.0003244548312 0.01871992227
0.0003244548312 0.01918454189
0.0003244548312 0.01966896066
0.0003244548312 0.0201740223
0.0003244548312 0.02070060647
0.0003244548312 0.02124963035
0.0003244548312 0.02182205015
0.0003244548312 0.02241886287
0.0003244548312 0.02304110799
0.0003244548312 0.02368986926
0.0003244548312 0.02436627664
0.0003244548312 0.02507150823
0.0003244548312 0.02580679235
0.0003244548312 0.02657340963
0.0003244548312 0.0273726953
0.0003244548312 0.02820604148
0.0003244548312 0.02907489961
0.0003244548312 0.029980783
0.0003244548312 0.03092526941
0.0003244548312 0.03191000388
0.0003244548312 0.03293670151
0.0003244548312 0.03400715051
0.0003244548312 0.03512321529
0.0003244548312 0.03628683971
0.0003244548312 0.03749999905
0.0003686742802 0.01530609961
0.0003686742802 0.01562524366
0.0003686742802 0.0159579876
0.0003686742802 0.01630491099
0.0003686742802 0.01666661807
0.0003686742802 0.01704373882
0.0003686742802 0.01743693008
0.0003686742802 0.01784687666
0.0003686742802 0.01827429258
0.0003686742802 0.01871992227
0.0003686742802 0.01918454189
0.0003686742802 0.01966896066
0.0003686742802 0.0201740223
0.0003686742802 0.02070060647
0.0003686742802 0.02124963035
0.0003686742802 0.02182205015
0.0003686742802 0.02241886287
0.0003686742802 0.02304110799
0.0003686742802 0.02368986926
0.0003686742802 0.02436627664
0.0003686742802 0.02507150823
0.0003686742802 0.02580679235
0.0003686742802 0.02657340963
0.0003686742802 0.0273726953
0.0003686742802 0.02820604148
0.0003686742802 0.02907489961
0.0003686742802 0.029980783
0.0003686742802 0.03092526941
0.0003686742802 0.03191000388
0.0003686742802 0.03293670151
0.0003686742802 0.03400715051
0.0003686742802 0.03512321529
0.0003686742802 0.03628683971
0.0003686742802 0.03749999905
0.0004151040532 0.01530609961
0.0004151040532 0.01562524366
0.0004151040532 0.0159579876
0.0004151040532 0.01630491099
0.0004151040532 0.01666661807
0.0004151040532 0.01704373882
0.0004151040532 0.01743693008
0.0004151040532 0.01784687666
0.0004151040532 0.01827429258
0.0004151040532 0.01871992227
0.0004151040532 0.01918454189
0.0004151040532 0.01966896066
0.0004151040532 0.0201740223
0.0004151040532 0.02070060647
0.0004151040532 0.02124963035
0.0004151040532 0.02182205015
0.0004151040532 0.02241886287
0.0004151040532 0.02304110799
0.0004151040532 0.02368986926
0.0004151040532 0.02436627664
0.0004151040532 0.02507150823
0.0004151040532 0.02580679235
0.0004151040532 0.02657340963
0.0004151040532 0.0273726953
0.0004151040532 0.02820604148
0.0004151040532 0.02907489961
0.0004151040532 0.029980783
0.0004151040532 0.03092526941
0.0004151040532 0.03191000388
0.0004151040532 0.03293670151
0.0004151040532 0.03400715051
0.0004151040532 0.03512321529
0.0004151040532 0.03628683971
0.0004151040532 0.03749999905
0.0004638546338 0.01530609961
0.0004638546338 0.01562524366
0.0004638546338 0.0159579876
0.0004638546338 0.01630491099
0.0004638546338 0.01666661807
0.0004638546338 0.01704373882
0.0004638546338 0.01743693008
0.0004638546338 0.01784687666
0.0004638546338 0.01827429258
0.0004638546338 0.01871992227
0.0004638546338 0.01918454189
0.0004638546338 0.01966896066
0.0004638546338 0.0201740223
0.0004638546338 0.02070060647
0.0004638546338 0.02124963035
0.0004638546338 0.02182205015
0.0004638546338 0.02241886287
0.0004638546338 0.02304110799
0.0004638546338 0.02368986926
0.0004638546338 0.02436627664
0.0004638546338 0.02507150823
0.0004638546338 0.02580679235
0.0004638546338 0.02657340963
0.0004638546338 0.0273726953
0.0004638546338 0.02820604148
0.0004638546338 0.02907489961
0.0004638546338 0.029980783
0.0004638546338 0.03092526941
0.0004638546338 0.03191000388
0.0004638546338 0.03293670151
0.0004638546338 0.03400715051
0.0004638546338 0.03512321529
0.0004638546338 0.03628683971
0.0004638546338 0.03749999905
0.0005150420285 0.01530609961
0.0005150420285 0.01562524366
0.0005150420285 0.0159579876
0.0005150420285 0.01630491099
0.0005150420285 0.01666661807
0.0005150420285 0.01704373882
0.0005150420285 0.01743693008
0.0005150420285 0.01784687666
0.0005150420285 0.01827429258
0.0005150420285 0.01871992227
0.0005150420285 0.01918454189
0.0005150420285 0.01966896066
0.0005150420285 0.0201740223
0.0005150420285 0.02070060647
0.0005150420285 0.02124963035
0.0005150420285 0.02182205015
0.0005150420285 0.02241886287
0.0005150420285 0.02304110799
0.0005150420285 0.02368986926
0.0005150420285 0.02436627664
0.0005150420285 0.02507150823
0.0005150420285 0.02580679235
0.0005150420285 0.02657340963
0.0005150420285 0.0273726953
0.0005150420285 0.02820604148
0.0005150420285 0.02907489961
0.0005150420285 0.029980783
0.0005150420285 0.03092526941
0.0005150420285 0.03191000388
0.0005150420285 0.03293670151
0.0005150420285 0.03400715051
0.0005150420285 0.03512321529
0.0005150420285 0.03628683971
0.0005150420285 0.03749999905
0.0005687880422 0.01530609961
0.0005687880422 0.01562524366
0.0005687880422 0.0159579876
0.0005687880422 0.01630491099
0.0005687880422 0.01666661807
0.0005687880422 0.01704373882
0.0005687880422 0.01743693008
0.0005687880422 0.01784687666
0.0005687880422 0.01827429258
0.0005687880422 0.01871992227
0.0005687880422 0.01918454189
0.0005687880422 0.01966896066
0.0005687880422 0.0201740223
0.0005687880422 0.02070060647
0.0005687880422 0.02124963035
0.0005687880422 0.02182205015
0.0005687880422 0.02241886287
0.0005687880422 0.02304110799
0.0005687880422 0.02368986926
0.0005687880422 0.02436627664
0.0005687880422 0.02507150823
0.0005687880422 0.02580679235
0.0005687880422 0.02657340963
0.0005687880422 0.0273726953
0.0005687880422 0.02820604148
0.0005687880422 0.02907489961
0.0005687880422 0.029980783
0.0005687880422 0.03092526941
0.0005687880422 0.03191000388
0.0005687880422 0.03293670151
0.0005687880422 0.03400715051
0.0005687880422 0.03512321529
0.0005687880422 0.03628683971
0.0005687880422 0.03749999905
0.0006252205684 0.01530609961
0.0006252205684 0.01562524366
0.0006252205684 0.0159579876
0.0006252205684 0.01630491099
0.0006252205684 0.01666661807
0.0006252205684 0.01704373882
0.0006252205684 0.01743693008
0.0006252205684 0.01784687666
0.0006252205684 0.01827429258
0.0006252205684 0.01871992227
0.0006252205684 0.01918454189
0.0006252205684 0.01966896066
0.0006252205684 0.0201740223
0.0006252205684 0.02070060647
0.0006252205684 0.02124963035
0.0006252205684 0.02182205015
0.0006252205684 0.02241886287
0.0006252205684 0.02304110799
0.0006252205684 0.02368986926
0.0006252205684 0.02436627664
0.0006252205684 0.02507150823
0.0006252205684 0.02580679235
0.0006252205684 0.02657340963
0.0006252205684 0.0273726953
0.0006252205684 0.02820604148
0.0006252205684 0.02907489961
0.0006252205684 0.029980783
0.0006252205684 0.03092526941
0.0006252205684 0.03191000388
0.0006252205684 0.03293670151
0.0006252205684 0.03400715051
0.0006252205684 0.03512321529
0.0006252205684 0.03628683971
0.0006252205684 0.03749999905
0.0006844738932 0.01530609961
0.0006844738932 0.01562524366
0.0006844738932 0.0159579876
0.0006844738932 0.01630491099
0.0006844738932 0.01666661807
0.0006844738932 0.01704373882
0.0006844738932 0.01743693008
0.0006844738932 0.01784687666
0.0006844738932 0.01827429258
0.0006844738932 0.01871992227
0.0006844738932 0.01918454189
0.0006844738932 0.01966896066
0.0006844738932 0.0201740223
0.0006844738932 0.02070060647
0.0006844738932 0.02124963035
0.0006844738932 0.02182205015
0.0006844738932 0.02241886287
0.0006844738932 0.02304110799
0.0006844738932 0.02368986926
0.0006844738932 0.02436627664
0.0006844738932 0.02507150823
0.0006844738932 0.02580679235
0.0006844738932 0.02657340963
0.0006844738932 0.0273726953
0.0006844738932 0.02820604148
0.0006844738932 0.02907489961
0.0006844738932 0.029980783
0.0006844738932 0.03092526941
0.0006844738932 0.03191000388
0.0006844738932 0.03293670151
0.0006844738932 0.03400715051
0.0006844738932 0.03512321529
0.0006844738932 0.03628683971
0.0006844738932 0.03749999905
0.0007466890153 0.01530609961
0.0007466890153 0.01562524366
0.0007466890153 0.0159579876
0.0007466890153 0.01630491099
0.0007466890153 0.01666661807
0.0007466890153 0.01704373882
0.0007466890153 0.01743693008
0.0007466890153 0.01784687666
0.0007466890153 0.01827429258
0.0007466890153 0.01871992227
0.0007466890153 0.01918454189
0.0007466890153 0.01966896066
0.0007466890153 0.0201740223
0.0007466890153 0.02070060647
0.0007466890153 0.02124963035
0.0007466890153 0.02182205015
0.0007466890153 0.02241886287
0.0007466890153 0.02304110799
0.0007466890153 0.02368986926
0.0007466890153 0.02436627664
0.0007466890153 0.02507150823
0.0007466890153 0.02580679235
0.0007466890153 0.02657340963
0.0007466890153 0.0273726953
0.0007466890153 0.02820604148
0.0007466890153 0.02907489961
0.0007466890153 0.029980783
0.0007466890153 0.03092526941
0.0007466890153 0.03191000388
0.0007466890153 0.03293670151
0.0007466890153 0.03400715051
0.0007466890153 0.03512321529
0.0007466890153 0.03628683971
0.0007466890153 0.03749999905
0.000812013981 0.01530609961
0.000812013981 0.01562524366
0.000812013981 0.0159579876
0.000812013981 0.01630491099
0.000812013981 0.01666661807
0.000812013981 0.01704373882
0.000812013981 0.01743693008
0.000812013981 0.01784687666
0.000812013981 0.01827429258
0.000812013981 0.01871992227
0.000812013981 0.01918454189
0.000812013981 0.01966896066
0.000812013981 0.0201740223
0.000812013981 0.02070060647
0.000812013981 0.02124963035
0.000812013981 0.02182205015
0.000812013981 0.02241886287
0.000812013981 0.02304110799
0.000812013981 0.02368986926
0.000812013981 0.02436627664
0.000812013981 0.02507150823
0.000812013981 0.02580679235
0.000812013981 0.02657340963
0.000812013981 0.0273726953
0.000812013981 0.02820604148
0.000812013981 0.02907489961
0.000812013981 0.029980783
0.000812013981 0.03092526941
0.000812013981 0.03191000388
0.000812013981 0.03293670151
0.000812013981 0.03400715051
0.000812013981 0.03512321529
0.000812013981 0.03628683971
0.000812013981 0.03749999905
0.0008806042369 0.01530609961
0.0008806042369 0.01562524366
0.0008806042369 0.0159579876
0.0008806042369 0.01630491099
0.0008806042369 0.01666661807
0.0008806042369 0.01704373882
0.0008806042369 0.01743693008
0.0008806042369 0.01784687666
0.0008806042369 0.01827429258
0.0008806042369 0.01871992227
0.0008806042369 0.01918454189
0.0008806042369 0.01966896066
0.0008806042369 0.0201740223
0.0008806042369 0.02070060647
0.0008806042369 0.02124963035
0.0008806042369 0.02182205015
0.0008806042369 0.02241886287
0.0008806042369 0.02304110799
0.0008806042369 0.02368986926
0.0008806042369 0.02436627664
0.0008806042369 0.02507150823
0.0008806042369 0.02580679235
0.0008806042369 0.02657340963
0.0008806042369 0.0273726953
0.0008806042369 0.02820604148
0.0008806042369 0.02907489961
0.0008806042369 0.029980783
0.0008806042369 0.03092526941
0.0008806042369 0.03191000388
0.0008806042369 0.03293670151
0.0008806042369 0.03400715051
0.0008806042369 0.03512321529
0.0008806042369 0.03628683971
0.0008806042369 0.03749999905
0.0009526229997 0.01530609961
0.0009526229997 0.01562524366
0.0009526229997 0.0159579876
0.0009526229997 0.01630491099
0.0009526229997 0.01666661807
0.0009526229997 0.01704373882
0.0009526229997 0.01743693008
0.0009526229997 0.01784687666
0.0009526229997 0.01827429258
0.0009526229997 0.01871992227
0.0009526229997 0.01918454189
0.0009526229997 0.01966896066
0.0009526229997 0.0201740223
0.0009526229997 0.02070060647
0.0009526229997 0.02124963035
0.0009526229997 0.02182205015
0.0009526229997 0.02241886287
0.0009526229997 0.02304110799
0.0009526229997 0.02368986926
0.0009526229997 0.02436627664
0.0009526229997 0.02507150823
0.0009526229997 0.02580679235
0.0009526229997 0.02657340963
0.0009526229997 0.0273726953
0.0009526229997 0.02820604148
0.0009526229997 0.02907489961
0.0009526229997 0.029980783
0.0009526229997 0.03092526941
0.0009526229997 0.03191000388
0.0009526229997 0.03293670151
0.0009526229997 0.03400715051
0.0009526229997 0.03512321529
0.0009526229997 0.03628683971
0.0009526229997 0.03749999905
0.001028241644 0.01530609961
0.001028241644 0.01562524366
0.001028241644 0.0159579876
0.001028241644 0.01630491099
0.001028241644 0.01666661807
0.001028241644 0.01704373882
0.001028241644 0.01743693008
0.001028241644 0.01784687666
0.001028241644 0.01827429258
0.001028241644 0.01871992227
0.001028241644 0.01918454189
0.001028241644 0.01966896066
0.001028241644 0.0201740223
0.001028241644 0.02070060647
0.001028241644 0.02124963035
0.001028241644 0.02182205015
0.001028241644 0.02241886287
0.001028241644 0.02304110799
0.001028241644 0.02368986926
0.001028241644 0.02436627664
0.001028241644 0.02507150823
0.001028241644 0.02580679235
0.001028241644 0.02657340963
0.001028241644 0.0273726953
0.001028241644 0.02820604148
0.001028241644 0.02907489961
0.001028241644 0.029980783
0.001028241644 0.03092526941
0.001028241644 0.03191000388
0.001028241644 0.03293670151
0.001028241644 0.03400715051
0.001028241644 0.03512321529
0.001028241644 0.03628683971
0.001028241644 0.03749999905
0.001107640112 0.01530609961
0.001107640112 0.01562524366
0.001107640112 0.0159579876
0.001107640112 0.01630491099
0.001107640112 0.01666661807
0.001107640112 0.01704373882
0.001107640112 0.01743693008
0.001107640112 0.01784687666
0.001107640112 0.01827429258
0.001107640112 0.01871992227
0.001107640112 0.01918454189
0.001107640112 0.01966896066
0.001107640112 0.0201740223
0.001107640112 0.02070060647
0.001107640112 0.02124963035
0.001107640112 0.02182205015
0.001107640112 0.02241886287
0.001107640112 0.02304110799
0.001107640112 0.02368986926
0.001107640112 0.02436627664
0.001107640112 0.02507150823
0.001107640112 0.02580679235
0.001107640112 0.02657340963
0.001107640112 0.0273726953
0.001107640112 0.02820604148
0.001107640112 0.02907489961
0.001107640112 0.029980783
0.001107640112 0.03092526941
0.001107640112 0.03191000388
0.001107640112 0.03293670151
0.001107640112 0.03400715051
0.001107640112 0.03512321529
0.001107640112 0.03628683971
0.001107640112 0.03749999905
0.001191007339 0.01530609961
0.001191007339 0.01562524366
0.001191007339 0.0159579876
0.001191007339 0.01630491099
0.001191007339 0.01666661807
0.001191007339 0.01704373882
0.001191007339 0.01743693008
0.001191007339 0.01784687666
0.001191007339 0.01827429258
0.001191007339 0.01871992227
0.001191007339 0.01918454189
0.001191007339 0.01966896066
0.001191007339 0.0201740223
0.001191007339 0.02070060647
0.001191007339 0.02124963035
0.001191007339 0.02182205015
0.001191007339 0.02241886287
0.001191007339 0.02304110799
0.001191007339 0.02368986926
0.001191007339 0.02436627664
0.001191007339 0.02507150823
0.001191007339 0.02580679235
0.001191007339 0.02657340963
0.001191007339 0.0273726953
0.001191007339 0.02820604148
0.001191007339 0.02907489961
0.001191007339 0.029980783
0.001191007339 0.03092526941
0.001191007339 0.03191000388
0.001191007339 0.03293670151
0.001191007339 0.03400715051
0.001191007339 0.03512321529
0.001191007339 0.03628683971
0.001191007339 0.03749999905
0.001278541705 0.01530609961
0.001278541705 0.01562524366
0.001278541705 0.0159579876
0.001278541705 0.01630491099
0.001278541705 0.01666661807
0.001278541705 0.01704373882
0.001278541705 0.01743693008
0.001278541705 0.01784687666
0.001278541705 0.01827429258
0.001278541705 0.01871992227
0.001278541705 0.01918454189
0.001278541705 0.01966896066
0.001278541705 0.0201740223
0.001278541705 0.02070060647
0.001278541705 0.02124963035
0.001278541705 0.02182205015
0.001278541705 0.02241886287
0.001278541705 0.02304110799
0.001278541705 0.02368986926
0.001278541705 0.02436627664
0.001278541705 0.02507150823
0.001278541705 0.02580679235
0.001278541705 0.02657340963
0.001278541705 0.0273726953
0.001278541705 0.02820604148
0.001278541705 0.02907489961
0.001278541705 0.029980783
0.001278541705 0.03092526941
0.001278541705 0.03191000388
0.001278541705 0.03293670151
0.001278541705 0.03400715051
0.001278541705 0.03512321529
0.001278541705 0.03628683971
0.001278541705 0.03749999905
0.001370451505 0.01530609961
0.001370451505 0.01562524366
0.001370451505 0.0159579876
0.001370451505 0.01630491099
0.001370451505 0.01666661807
0.001370451505 0.01704373882
0.001370451505 0.01743693008
0.001370451505 0.01784687666
0.001370451505 0.01827429258
0.001370451505 0.01871992227
0.001370451505 0.01918454189
0.001370451505 0.01966896066
0.001370451505 0.0201740223
0.001370451505 0.02070060647
0.001370451505 0.02124963035
0.001370451505 0.02182205015
0.001370451505 0.02241886287
0.001370451505 0.02304110799
0.001370451505 0.02368986926
0.001370451505 0.02436627664
0.001370451505 0.02507150823
0.001370451505 0.02580679235
0.001370451505 0.02657340963
0.001370451505 0.0273726953
0.001370451505 0.02820604148
0.001370451505 0.02907489961
0.001370451505 0.029980783
0.001370451505 0.03092526941
0.001370451505 0.03191000388
0.001370451505 0.03293670151
0.001370451505 0.03400715051
0.001370451505 0.03512321529
0.001370451505 0.03628683971
0.001370451505 0.03749999905
0.001466955447 0.01530609961
0.001466955447 0.01562524366
0.001466955447 0.0159579876
0.001466955447 0.01630491099
0.001466955447 0.01666661807
0.001466955447 0.01704373882
0.001466955447 0.01743693008
0.001466955447 0.01784687666
0.001466955447 0.01827429258
0.001466955447 0.01871992227
0.001466955447 0.01918454189
0.001466955447 0.01966896066
0.001466955447 0.0201740223
0.001466955447 0.02070060647
0.001466955447 0.02124963035
0.001466955447 0.02182205015
0.001466955447 0.02241886287
0.001466955447 0.02304110799
0.001466955447 0.02368986926
0.001466955447 0.02436627664
0.001466955447 0.02507150823
0.001466955447 0.02580679235
0.001466955447 0.02657340963
0.001466955447 0.0273726953
0.001466955447 0.02820604148
0.001466955447 0.02907489961
0.001466955447 0.029980783
0.001466955447 0.03092526941
0.001466955447 0.03191000388
0.001466955447 0.03293670151
0.001466955447 0.03400715051
0.001466955447 0.03512321529
0.001466955447 0.03628683971
0.001466955447 0.03749999905
0.001568283171 0.01530609961
0.001568283171 0.01562524366
0.001568283171 0.0159579876
0.001568283171 0.01630491099
0.001568283171 0.01666661807
0.001568283171 0.01704373882
0.001568283171 0.01743693008
0.001568283171 0.01784687666
0.001568283171 0.01827429258
0.001568283171 0.01871992227
0.001568283171 0.01918454189
0.001568283171 0.01966896066
0.001568283171 0.0201740223
0.001568283171 0.02070060647
0.001568283171 0.02124963035
0.001568283171 0.02182205015
0.001568283171 0.02241886287
0.001568283171 0.02304110799
0.001568283171 0.02368986926
0.001568283171 0.02436627664
0.001568283171 0.02507150823
0.001568283171 0.02580679235
0.001568283171 0.02657340963
0.001568283171 0.0273726953
0.001568283171 0.02820604148
0.001568283171 0.02907489961
0.001568283171 0.029980783
0.001568283171 0.03092526941
0.001568283171 0.03191000388
0.001568283171 0.03293670151
0.001568283171 0.03400715051
0.001568283171 0.03512321529
0.001568283171 0.03628683971
0.001568283171 0.03749999905
0.001674675795 0.01530609961
0.001674675795 0.01562524366
0.001674675795 0.0159579876
0.001674675795 0.01630491099
0.001674675795 0.01666661807
0.001674675795 0.01704373882
0.001674675795 0.01743693008
0.001674675795 0.01784687666
0.001674675795 0.01827429258
0.001674675795 0.01871992227
0.001674675795 0.01918454189
0.001674675795 0.01966896066
0.001674675795 0.0201740223
0.001674675795 0.02070060647
0.001674675795 0.02124963035
0.001674675795 0.02182205015
0.001674675795 0.02241886287
0.001674675795 0.02304110799
0.001674675795 0.02368986926
0.001674675795 0.02436627664
0.001674675795 0.02507150823
0.001674675795 0.02580679235
0.001674675795 0.02657340963
0.001674675795 0.0273726953
0.001674675795 0.02820604148
0.001674675795 0.02907489961
0.001674675795 0.029980783
0.001674675795 0.03092526941
0.001674675795 0.03191000388
0.001674675795 0.03293670151
0.001674675795 0.03400715051
0.001674675795 0.03512321529
0.001674675795 0.03628683971
0.001674675795 0.03749999905
0.00178638649 0.01530609961
0.00178638649 0.01562524366
0.00178638649 0.0159579876
0.00178638649 0.01630491099
0.00178638649 0.01666661807
0.00178638649 0.01704373882
0.00178638649 0.01743693008
0.00178638649 0.01784687666
0.00178638649 0.01827429258
0.00178638649 0.01871992227
0.00178638649 0.01918454189
0.00178638649 0.01966896066
0.00178638649 0.0201740223
0.00178638649 0.02070060647
0.00178638649 0.02124963035
0.00178638649 0.02182205015
0.00178638649 0.02241886287
0.00178638649 0.02304110799
0.00178638649 0.02368986926
0.00178638649 0.02436627664
0.00178638649 0.02507150823
0.00178638649 0.02580679235
0.00178638649 0.02657340963
0.00178638649 0.0273726953
0.00178638649 0.02820604148
0.00178638649 0.02907489961
0.00178638649 0.029980783
0.00178638649 0.03092526941
0.00178638649 0.03191000388
0.00178638649 0.03293670151
0.00178638649 0.03400715051
0.00178638649 0.03512321529
0.00178638649 0.03628683971
0.00178638649 0.03749999905
0.001903681081 0.01530609961
0.001903681081 0.01562524366
0.001903681081 0.0159579876
0.001903681081 0.01630491099
0.001903681081 0.01666661807
0.001903681081 0.01704373882
0.001903681081 0.01743693008
0.001903681081 0.01784687666
0.001903681081 0.01827429258
0.001903681081 0.01871992227
0.001903681081 0.01918454189
0.001903681081 0.01966896066
0.001903681081 0.0201740223
0.001903681081 0.02070060647
0.001903681081 0.02124963035
0.001903681081 0.02182205015
0.001903681081 0.02241886287
0.001903681081 0.02304110799
0.001903681081 0.02368986926
0.001903681081 0.02436627664
0.001903681081 0.02507150823
0.001903681081 0.02580679235
0.001903681081 0.02657340963
0.001903681081 0.0273726953
0.001903681081 0.02820604148
0.001903681081 0.02907489961
0.001903681081 0.029980783
0.001903681081 0.03092526941
0.001903681081 0.03191000388
0.001903681081 0.03293670151
0.001903681081 0.03400715051
0.001903681081 0.03512321529
0.001903681081 0.03628683971
0.001903681081 0.03749999905
0.002026838682 0.01530609961
0.002026838682 0.01562524366
0.002026838682 0.0159579876
0.002026838682 0.01630491099
0.002026838682 0.01666661807
0.002026838682 0.01704373882
0.002026838682 0.01743693008
0.002026838682 0.01784687666
0.002026838682 0.01827429258
0.002026838682 0.01871992227
0.002026838682 0.01918454189
0.002026838682 0.01966896066
0.002026838682 0.0201740223
0.002026838682 0.02070060647
0.002026838682 0.02124963035
0.002026838682 0.02182205015
0.002026838682 0.02241886287
0.002026838682 0.02304110799
0.002026838682 0.02368986926
0.002026838682 0.02436627664
0.002026838682 0.02507150823
0.002026838682 0.02580679235
0.002026838682 0.02657340963
0.002026838682 0.0273726953
0.002026838682 0.02820604148
0.002026838682 0.02907489961
0.002026838682 0.029980783
0.002026838682 0.03092526941
0.002026838682 0.03191000388
0.002026838682 0.03293670151
0.002026838682 0.03400715051
0.002026838682 0.03512321529
0.002026838682 0.03628683971
0.002026838682 0.03749999905
0.002156152356 0.01530609961
0.002156152356 0.01562524366
0.002156152356 0.0159579876
0.002156152356 0.01630491099
0.002156152356 0.01666661807
0.002156152356 0.01704373882
0.002156152356 0.01743693008
0.002156152356 0.01784687666
0.002156152356 0.01827429258
0.002156152356 0.01871992227
0.002156152356 0.01918454189
0.002156152356 0.01966896066
0.002156152356 0.0201740223
0.002156152356 0.02070060647
0.002156152356 0.02124963035
0.002156152356 0.02182205015
0.002156152356 0.02241886287
0.002156152356 0.02304110799
0.002156152356 0.02368986926
0.002156152356 0.02436627664
0.002156152356 0.02507150823
0.002156152356 0.02580679235
0.002156152356 0.02657340963
0.002156152356 0.0273726953
0.002156152356 0.02820604148
0.002156152356 0.02907489961
0.002156152356 0.029980783
0.002156152356 0.03092526941
0.002156152356 0.03191000388
0.002156152356 0.03293670151
0.002156152356 0.03400715051
0.002156152356 0.03512321529
0.002156152356 0.03628683971
0.002156152356 0.03749999905
0.002291929817 0.01530609961
0.002291929817 0.01562524366
0.002291929817 0.0159579876
0.002291929817 0.01630491099
0.002291929817 0.01666661807
0.002291929817 0.01704373882
0.002291929817 0.01743693008
0.002291929817 0.01784687666
0.002291929817 0.01827429258
0.002291929817 0.01871992227
0.002291929817 0.01918454189
0.002291929817 0.01966896066
0.002291929817 0.0201740223
0.002291929817 0.02070060647
0.002291929817 0.02124963035
0.002291929817 0.02182205015
0.002291929817 0.02241886287
0.002291929817 0.02304110799
0.002291929817 0.02368986926
0.002291929817 0.02436627664
0.002291929817 0.02507150823
0.002291929817 0.02580679235
0.002291929817 0.02657340963
0.002291929817 0.0273726953
0.002291929817 0.02820604148
0.002291929817 0.02907489961
0.002291929817 0.029980783
0.002291929817 0.03092526941
0.002291929817 0.03191000388
0.002291929817 0.03293670151
0.002291929817 0.03400715051
0.002291929817 0.03512321529
0.002291929817 0.03628683971
0.002291929817 0.03749999905
0.002434494161 0.01530609961
0.002434494161 0.01562524366
0.002434494161 0.0159579876
0.002434494161 0.01630491099
0.002434494161 0.01666661807
0.002434494161 0.01704373882
0.002434494161 0.01743693008
0.002434494161 0.01784687666
0.002434494161 0.01827429258
0.002434494161 0.01871992227
0.002434494161 0.01918454189
0.002434494161 0.01966896066
0.002434494161 0.0201740223
0.002434494161 0.02070060647
0.002434494161 0.02124963035
0.002434494161 0.02182205015
0.002434494161 0.02241886287
0.002434494161 0.02304110799
0.002434494161 0.02368986926
0.002434494161 0.02436627664
0.002434494161 0.02507150823
0.002434494161 0.02580679235
0.002434494161 0.02657340963
0.002434494161 0.0273726953
0.002434494161 0.02820604148
0.002434494161 0.02907489961
0.002434494161 0.029980783
0.002434494161 0.03092526941
0.002434494161 0.03191000388
0.002434494161 0.03293670151
0.002434494161 0.03400715051
0.002434494161 0.03512321529
0.002434494161 0.03628683971
0.002434494161 0.03749999905
0.00258418463 0.01530609961
0.00258418463 0.01562524366
0.00258418463 0.0159579876
0.00258418463 0.01630491099
0.00258418463 0.01666661807
0.00258418463 0.01704373882
0.00258418463 0.01743693008
0.00258418463 0.01784687666
0.00258418463 0.01827429258
0.00258418463 0.01871992227
0.00258418463 0.01918454189
0.00258418463 0.01966896066
0.00258418463 0.0201740223
0.00258418463 0.02070060647
0.00258418463 0.02124963035
0.00258418463 0.02182205015
0.00258418463 0.02241886287
0.00258418463 0.02304110799
0.00258418463 0.02368986926
0.00258418463 0.02436627664
0.00258418463 0.02507150823
0.00258418463 0.02580679235
0.00258418463 0.02657340963
0.00258418463 0.0273726953
0.00258418463 0.02820604148
0.00258418463 0.02907489961
0.00258418463 0.029980783
0.00258418463 0.03092526941
0.00258418463 0.03191000388
0.00258418463 0.03293670151
0.00258418463 0.03400715051
0.00258418463 0.03512321529
0.00258418463 0.03628683971
0.00258418463 0.03749999905
0.002741357428 0.01530609961
0.002741357428 0.01562524366
0.002741357428 0.0159579876
0.002741357428 0.01630491099
0.002741357428 0.01666661807
0.002741357428 0.01704373882
0.002741357428 0.01743693008
0.002741357428 0.01784687666
0.002741357428 0.01827429258
0.002741357428 0.01871992227
0.002741357428 0.01918454189
0.002741357428 0.01966896066
0.002741357428 0.0201740223
0.002741357428 0.02070060647
0.002741357428 0.02124963035
0.002741357428 0.02182205015
0.002741357428 0.02241886287
0.002741357428 0.02304110799
0.002741357428 0.02368986926
0.002741357428 0.02436627664
0.002741357428 0.02507150823
0.002741357428 0.02580679235
0.002741357428 0.02657340963
0.002741357428 0.0273726953
0.002741357428 0.02820604148
0.002741357428 0.02907489961
0.002741357428 0.029980783
0.002741357428 0.03092526941
0.002741357428 0.03191000388
0.002741357428 0.03293670151
0.002741357428 0.03400715051
0.002741357428 0.03512321529
0.002741357428 0.03628683971
0.002741357428 0.03749999905
0.002906386561 0.01530609961
0.002906386561 0.01562524366
0.002906386561 0.0159579876
0.002906386561 0.01630491099
0.002906386561 0.01666661807
0.002906386561 0.01704373882
0.002906386561 0.01743693008
0.002906386561 0.01784687666
0.002906386561 0.01827429258
0.002906386561 0.01871992227
0.002906386561 0.01918454189
0.002906386561 0.01966896066
0.002906386561 0.0201740223
0.002906386561 0.02070060647
0.002906386561 0.02124963035
0.002906386561 0.02182205015
0.002906386561 0.02241886287
0.002906386561 0.02304110799
0.002906386561 0.02368986926
0.002906386561 0.02436627664
0.002906386561 0.02507150823
0.002906386561 0.02580679235
0.002906386561 0.02657340963
0.002906386561 0.0273726953
0.002906386561 0.02820604148
0.002906386561 0.02907489961
0.002906386561 0.029980783
0.002906386561 0.03092526941
0.002906386561 0.03191000388
0.002906386561 0.03293670151
0.002906386561 0.03400715051
0.002906386561 0.03512321529
0.002906386561 0.03628683971
0.002906386561 0.03749999905
0.00307966473 0.01530609961
0.00307966473 0.01562524366
0.00307966473 0.0159579876
0.00307966473 0.01630491099
0.00307966473 0.01666661807
0.00307966473 0.01704373882
0.00307966473 0.01743693008
0.00307966473 0.01784687666
0.00307966473 0.01827429258
0.00307966473 0.01871992227
0.00307966473 0.01918454189
0.00307966473 0.01966896066
0.00307966473 0.0201740223
0.00307966473 0.02070060647
0.00307966473 0.02124963035
0.00307966473 0.02182205015
0.00307966473 0.02241886287
0.00307966473 0.02304110799
0.00307966473 0.02368986926
0.00307966473 0.02436627664
0.00307966473 0.02507150823
0.00307966473 0.02580679235
0.00307966473 0.02657340963
0.00307966473 0.0273726953
0.00307966473 0.02820604148
0.00307966473 0.02907489961
0.00307966473 0.029980783
0.00307966473 0.03092526941
0.00307966473 0.03191000388
0.00307966473 0.03293670151
0.00307966473 0.03400715051
0.00307966473 0.03512321529
0.00307966473 0.03628683971
0.00307966473 0.03749999905
0.003261604266 0.01530609961
0.003261604266 0.01562524366
0.003261604266 0.0159579876
0.003261604266 0.01630491099
0.003261604266 0.01666661807
0.003261604266 0.01704373882
0.003261604266 0.01743693008
0.003261604266 0.01784687666
0.003261604266 0.01827429258
0.003261604266 0.01871992227
0.003261604266 0.01918454189
0.003261604266 0.01966896066
0.003261604266 0.0201740223
0.003261604266 0.02070060647
0.003261604266 0.02124963035
0.003261604266 0.02182205015
0.003261604266 0.02241886287
0.003261604266 0.02304110799
0.003261604266 0.02368986926
0.003261604266 0.02436627664
0.003261604266 0.02507150823
0.003261604266 0.02580679235
0.003261604266 0.02657340963
0.003261604266 0.0273726953
0.003261604266 0.02820604148
0.003261604266 0.02907489961
0.003261604266 0.029980783
0.003261604266 0.03092526941
0.003261604266 0.03191000388
0.003261604266 0.03293670151
0.003261604266 0.03400715051
0.003261604266 0.03512321529
0.003261604266 0.03628683971
0.003261604266 0.03749999905
0.00345263811 0.01530609961
0.00345263811 0.01562524366
0.00345263811 0.0159579876
0.00345263811 0.01630491099
0.00345263811 0.01666661807
0.00345263811 0.01704373882
0.00345263811 0.01743693008
0.00345263811 0.01784687666
0.00345263811 0.01827429258
0.00345263811 0.01871992227
0.00345263811 0.01918454189
0.00345263811 0.01966896066
0.00345263811 0.0201740223
0.00345263811 0.02070060647
0.00345263811 0.02124963035
0.00345263811 0.02182205015
0.00345263811 0.02241886287
0.00345263811 0.02304110799
0.00345263811 0.02368986926
0.00345263811 0.02436627664
0.00345263811 0.02507150823
0.00345263811 0.02580679235
0.00345263811 0.02657340963
0.00345263811 0.0273726953
0.00345263811 0.02820604148
0.00345263811 0.02907489961
0.00345263811 0.029980783
0.00345263811 0.03092526941
0.00345263811 0.03191000388
0.00345263811 0.03293670151
0.00345263811 0.03400715051
0.00345263811 0.03512321529
0.00345263811 0.03628683971
0.00345263811 0.03749999905
0.003653220845 0.01530609961
0.003653220845 0.01562524366
0.003653220845 0.0159579876
0.003653220845 0.01630491099
0.003653220845 0.01666661807
0.003653220845 0.01704373882
0.003653220845 0.01743693008
0.003653220845 0.01784687666
0.003653220845 0.01827429258
0.003653220845 0.01871992227
0.003653220845 0.01918454189
0.003653220845 0.01966896066
0.003653220845 0.0201740223
0.003653220845 0.02070060647
0.003653220845 0.02124963035
0.003653220845 0.02182205015
0.003653220845 0.02241886287
0.003653220845 0.02304110799
0.003653220845 0.02368986926
0.003653220845 0.02436627664
0.003653220845 0.02507150823
0.003653220845 0.02580679235
0.003653220845 0.02657340963
0.003653220845 0.0273726953
0.003653220845 0.02820604148
0.003653220845 0.02907489961
0.003653220845 0.029980783
0.003653220845 0.03092526941
0.003653220845 0.03191000388
0.003653220845 0.03293670151
0.003653220845 0.03400715051
0.003653220845 0.03512321529
0.003653220845 0.03628683971
0.003653220845 0.03749999905
0.003863829775 0.01530609961
0.003863829775 0.01562524366
0.003863829775 0.0159579876
0.003863829775 0.01630491099
0.003863829775 0.01666661807
0.003863829775 0.01704373882
0.003863829775 0.01743693008
0.003863829775 0.01784687666
0.003863829775 0.01827429258
0.003863829775 0.01871992227
0.003863829775 0.01918454189
0.003863829775 0.01966896066
0.003863829775 0.0201740223
0.003863829775 0.02070060647
0.003863829775 0.02124963035
0.003863829775 0.02182205015
0.003863829775 0.02241886287
0.003863829775 0.02304110799
0.003863829775 0.02368986926
0.003863829775 0.02436627664
0.003863829775 0.02507150823
0.003863829775 0.02580679235
0.003863829775 0.02657340963
0.003863829775 0.0273726953
0.003863829775 0.02820604148
0.003863829775 0.02907489961
0.003863829775 0.029980783
0.003863829775 0.03092526941
0.003863829775 0.03191000388
0.003863829775 0.03293670151
0.003863829775 0.03400715051
0.003863829775 0.03512321529
0.003863829775 0.03628683971
0.003863829775 0.03749999905
0.004084966063 0.01530609961
0.004084966063 0.01562524366
0.004084966063 0.0159579876
0.004084966063 0.01630491099
0.004084966063 0.01666661807
0.004084966063 0.01704373882
0.004084966063 0.01743693008
0.004084966063 0.01784687666
0.004084966063 0.01827429258
0.004084966063 0.01871992227
0.004084966063 0.01918454189
0.004084966063 0.01966896066
0.004084966063 0.0201740223
0.004084966063 0.02070060647
0.004084966063 0.02124963035
0.004084966063 0.02182205015
0.004084966063 0.02241886287
0.004084966063 0.02304110799
0.004084966063 0.02368986926
0.004084966063 0.02436627664
0.004084966063 0.02507150823
0.004084966063 0.02580679235
0.004084966063 0.02657340963
0.004084966063 0.0273726953
0.004084966063 0.02820604148
0.004084966063 0.02907489961
0.004084966063 0.029980783
0.004084966063 0.03092526941
0.004084966063 0.03191000388
0.004084966063 0.03293670151
0.004084966063 0.03400715051
0.004084966063 0.03512321529
0.004084966063 0.03628683971
0.004084966063 0.03749999905
0.004317155922 0.01530609961
0.004317155922 0.01562524366
0.004317155922 0.0159579876
0.004317155922 0.01630491099
0.004317155922 0.01666661807
0.004317155922 0.01704373882
0.004317155922 0.01743693008
0.004317155922 0.01784687666
0.004317155922 0.01827429258
0.004317155922 0.01871992227
0.004317155922 0.01918454189
0.004317155922 0.01966896066
0.004317155922 0.0201740223
0.004317155922 0.02070060647
0.004317155922 0.02124963035
0.004317155922 0.02182205015
0.004317155922 0.02241886287
0.004317155922 0.02304110799
0.004317155922 0.02368986926
0.004317155922 0.02436627664
0.004317155922 0.02507150823
0.004317155922 0.02580679235
0.004317155922 0.02657340963
0.004317155922 0.0273726953
0.004317155922 0.02820604148
0.004317155922 0.02907489961
0.004317155922 0.029980783
0.004317155922 0.03092526941
0.004317155922 0.03191000388
0.004317155922 0.03293670151
0.004317155922 0.03400715051
0.004317155922 0.03512321529
0.004317155922 0.03628683971
0.004317155922 0.03749999905
0.004560951869 0.01530609961
0.004560951869 0.01562524366
0.004560951869 0.0159579876
0.004560951869 0.01630491099
0.004560951869 0.01666661807
0.004560951869 0.01704373882
0.004560951869 0.01743693008
0.004560951869 0.01784687666
0.004560951869 0.01827429258
0.004560951869 0.01871992227
0.004560951869 0.01918454189
0.004560951869 0.01966896066
0.004560951869 0.0201740223
0.004560951869 0.02070060647
0.004560951869 0.02124963035
0.004560951869 0.02182205015
0.004560951869 0.02241886287
0.004560951869 0.02304110799
0.004560951869 0.02368986926
0.004560951869 0.02436627664
0.004560951869 0.02507150823
0.004560951869 0.02580679235
[truncated: 1,470,757 more chars]
