# Supplementary material for: Morphologic and Aerodynamic Considerations Regarding the Plumed Seeds of Tragopogon pratensis and Their Implications for Seed Dispersal
Source: PLoS One. 2015 May 4;10(5):e0125040. doi: 10.1371/journal.pone.0125040 (PMC4418730; doi:10.1371/journal.pone.0125040)
Supplement: S2 Archive — (ZIP) [file pone.0125040.s010.zip › CFD/2D-Mesh15.msh]

(0 " Created by : Fluent_V6 Interface Vers. 12.0.1")
(2 2)
(0 "Node Section")
(10 (0 1 54f3 0 2))
(10 (b 1 54f3 1 2)
(
-0.09999999747 0
-0.08149621892 0
-0.09999999747 0.0002956918293
-0.08149621892 0.0002956918293
-0.09999999747 0.0005913836585
-0.08149621892 0.0005913836585
-0.09999999747 0.0008870754878
-0.08149621892 0.0008870754878
-0.09999999747 0.001182767317
-0.08149621892 0.001182767317
-0.09999999747 0.001478459146
-0.08149621892 0.001478459146
-0.09999999747 0.001774150976
-0.08149621892 0.001774150976
-0.09999999747 0.002069842805
-0.08149621892 0.002069842805
-0.09999999747 0.002365534634
-0.08149621892 0.002365534634
-0.09999999747 0.002661226463
-0.08149621892 0.002661226463
-0.09999999747 0.002956918293
-0.08149621892 0.002956918293
-0.09999999747 0.003252610122
-0.08149621892 0.003252610122
-0.09999999747 0.003548301951
-0.08149621892 0.003548301951
-0.09999999747 0.00384399378
-0.08149621892 0.00384399378
-0.09999999747 0.00413968561
-0.08149621892 0.00413968561
-0.09999999747 0.004435377439
-0.08149621892 0.004435377439
-0.09999999747 0.004731069268
-0.08149621892 0.004731069268
-0.09999999747 0.005026761098
-0.08149621892 0.005026761098
-0.09999999747 0.005322452927
-0.08149621892 0.005322452927
-0.09999999747 0.005618144756
-0.08149621892 0.005618144756
-0.09999999747 0.005913836585
-0.08149621892 0.005913836585
-0.09999999747 0.006209528415
-0.08149621892 0.006209528415
-0.09999999747 0.006505220244
-0.08149621892 0.006505220244
-0.09999999747 0.006800912073
-0.08149621892 0.006800912073
-0.09999999747 0.007096603902
-0.08149621892 0.007096603902
-0.09999999747 0.007392295732
-0.08149621892 0.007392295732
-0.09999999747 0.007687987561
-0.08149621892 0.007687987561
-0.09999999747 0.00798367939
-0.08149621892 0.00798367939
-0.09999999747 0.008279371219
-0.08149621892 0.008279371219
-0.09999999747 0.008575063049
-0.08149621892 0.008575063049
-0.09999999747 0.008870754878
-0.08149621892 0.008870754878
-0.09999999747 0.009166446707
-0.08149621892 0.009166446707
-0.09999999747 0.009462138536
-0.08149621892 0.009462138536
-0.09999999747 0.009757830366
-0.08149621892 0.009757830366
-0.09999999747 0.0100535222
-0.08149621892 0.0100535222
-0.09999999747 0.01034921402
-0.08149621892 0.01034921402
-0.09999999747 0.01064490585
-0.08149621892 0.01064490585
-0.09999999747 0.01094059768
-0.08149621892 0.01094059768
-0.09999999747 0.01123628951
-0.08149621892 0.01123628951
-0.09999999747 0.01153198134
-0.08149621892 0.01153198134
-0.09999999747 0.01182767317
-0.08149621892 0.01182767317
-0.09999999747 0.012123365
-0.08149621892 0.012123365
-0.09999999747 0.01241905683
-0.08149621892 0.01241905683
-0.09999999747 0.01271474866
-0.08149621892 0.01271474866
-0.09999999747 0.01301044049
-0.08149621892 0.01301044049
-0.09999999747 0.01330613232
-0.08149621892 0.01330613232
-0.09999999747 0.01360182415
-0.08149621892 0.01360182415
-0.09999999747 0.01389751598
-0.08149621892 0.01389751598
-0.09999999747 0.0141932078
-0.08149621892 0.0141932078
-0.09999999747 0.01448889963
-0.08149621892 0.01448889963
-0.06879806072 0
-0.06879806072 0.0002956918293
-0.06879806072 0.0005913836585
-0.06879806072 0.0008870754878
-0.06879806072 0.001182767317
-0.06879806072 0.001478459146
-0.06879806072 0.001774150976
-0.06879806072 0.002069842805
-0.06879806072 0.002365534634
-0.06879806072 0.002661226463
-0.06879806072 0.002956918293
-0.06879806072 0.003252610122
-0.06879806072 0.003548301951
-0.06879806072 0.00384399378
-0.06879806072 0.00413968561
-0.06879806072 0.004435377439
-0.06879806072 0.004731069268
-0.06879806072 0.005026761098
-0.06879806072 0.005322452927
-0.06879806072 0.005618144756
-0.06879806072 0.005913836585
-0.06879806072 0.006209528415
-0.06879806072 0.006505220244
-0.06879806072 0.006800912073
-0.06879806072 0.007096603902
-0.06879806072 0.007392295732
-0.06879806072 0.007687987561
-0.06879806072 0.00798367939
-0.06879806072 0.008279371219
-0.06879806072 0.008575063049
-0.06879806072 0.008870754878
-0.06879806072 0.009166446707
-0.06879806072 0.009462138536
-0.06879806072 0.009757830366
-0.06879806072 0.0100535222
-0.06879806072 0.01034921402
-0.06879806072 0.01064490585
-0.06879806072 0.01094059768
-0.06879806072 0.01123628951
-0.06879806072 0.01153198134
-0.06879806072 0.01182767317
-0.06879806072 0.012123365
-0.06879806072 0.01241905683
-0.06879806072 0.01271474866
-0.06879806072 0.01301044049
-0.06879806072 0.01330613232
-0.06879806072 0.01360182415
-0.06879806072 0.01389751598
-0.06879806072 0.0141932078
-0.06879806072 0.01448889963
-0.06008399255 0
-0.06008399255 0.0002956918293
-0.06008399255 0.0005913836585
-0.06008399255 0.0008870754878
-0.06008399255 0.001182767317
-0.06008399255 0.001478459146
-0.06008399255 0.001774150976
-0.06008399255 0.002069842805
-0.06008399255 0.002365534634
-0.06008399255 0.002661226463
-0.06008399255 0.002956918293
-0.06008399255 0.003252610122
-0.06008399255 0.003548301951
-0.06008399255 0.00384399378
-0.06008399255 0.00413968561
-0.06008399255 0.004435377439
-0.06008399255 0.004731069268
-0.06008399255 0.005026761098
-0.06008399255 0.005322452927
-0.06008399255 0.005618144756
-0.06008399255 0.005913836585
-0.06008399255 0.006209528415
-0.06008399255 0.006505220244
-0.06008399255 0.006800912073
-0.06008399255 0.007096603902
-0.06008399255 0.007392295732
-0.06008399255 0.007687987561
-0.06008399255 0.00798367939
-0.06008399255 0.008279371219
-0.06008399255 0.008575063049
-0.06008399255 0.008870754878
-0.06008399255 0.009166446707
-0.06008399255 0.009462138536
-0.06008399255 0.009757830366
-0.06008399255 0.0100535222
-0.06008399255 0.01034921402
-0.06008399255 0.01064490585
-0.06008399255 0.01094059768
-0.06008399255 0.01123628951
-0.06008399255 0.01153198134
-0.06008399255 0.01182767317
-0.06008399255 0.012123365
-0.06008399255 0.01241905683
-0.06008399255 0.01271474866
-0.06008399255 0.01301044049
-0.06008399255 0.01330613232
-0.06008399255 0.01360182415
-0.06008399255 0.01389751598
-0.06008399255 0.0141932078
-0.06008399255 0.01448889963
-0.0541039927 0
-0.0541039927 0.0002956918293
-0.0541039927 0.0005913836585
-0.0541039927 0.0008870754878
-0.0541039927 0.001182767317
-0.0541039927 0.001478459146
-0.0541039927 0.001774150976
-0.0541039927 0.002069842805
-0.0541039927 0.002365534634
-0.0541039927 0.002661226463
-0.0541039927 0.002956918293
-0.0541039927 0.003252610122
-0.0541039927 0.003548301951
-0.0541039927 0.00384399378
-0.0541039927 0.00413968561
-0.0541039927 0.004435377439
-0.0541039927 0.004731069268
-0.0541039927 0.005026761098
-0.0541039927 0.005322452927
-0.0541039927 0.005618144756
-0.0541039927 0.005913836585
-0.0541039927 0.006209528415
-0.0541039927 0.006505220244
-0.0541039927 0.006800912073
-0.0541039927 0.007096603902
-0.0541039927 0.007392295732
-0.0541039927 0.007687987561
-0.0541039927 0.00798367939
-0.0541039927 0.008279371219
-0.0541039927 0.008575063049
-0.0541039927 0.008870754878
-0.0541039927 0.009166446707
-0.0541039927 0.009462138536
-0.0541039927 0.009757830366
-0.0541039927 0.0100535222
-0.0541039927 0.01034921402
-0.0541039927 0.01064490585
-0.0541039927 0.01094059768
-0.0541039927 0.01123628951
-0.0541039927 0.01153198134
-0.0541039927 0.01182767317
-0.0541039927 0.012123365
-0.0541039927 0.01241905683
-0.0541039927 0.01271474866
-0.0541039927 0.01301044049
-0.0541039927 0.01330613232
-0.0541039927 0.01360182415
-0.0541039927 0.01389751598
-0.0541039927 0.0141932078
-0.0541039927 0.01448889963
-0.09999999747 0.01478449963
-0.08149621892 0.01478449963
-0.09999999747 0.01509880447
-0.08149621892 0.01509880447
-0.09999999747 0.01543299775
-0.08149621892 0.01543299775
-0.09999999747 0.01578833796
-0.08149621892 0.01578833796
-0.09999999747 0.01616616324
-0.08149621892 0.01616616324
-0.09999999747 0.01656789638
-0.08149621892 0.01656789638
-0.09999999747 0.01699505022
-0.08149621892 0.01699505022
-0.09999999747 0.0174492333
-0.08149621892 0.0174492333
-0.09999999747 0.01793215598
-0.08149621892 0.01793215598
-0.09999999747 0.01844563684
-0.08149621892 0.01844563684
-0.09999999747 0.0189916095
-0.08149621892 0.0189916095
-0.09999999747 0.01957212999
-0.08149621892 0.01957212999
-0.09999999747 0.02018938439
-0.08149621892 0.02018938439
-0.09999999747 0.02084569715
-0.08149621892 0.02084569715
-0.09999999747 0.02154353977
-0.08149621892 0.02154353977
-0.09999999747 0.02228554018
-0.08149621892 0.02228554018
-0.09999999747 0.02307449256
-0.08149621892 0.02307449256
-0.09999999747 0.02391336792
-0.08149621892 0.02391336792
-0.09999999747 0.02480532526
-0.08149621892 0.02480532526
-0.09999999747 0.02575372349
-0.08149621892 0.02575372349
-0.09999999747 0.02676213405
-0.08149621892 0.02676213405
-0.09999999747 0.02783435437
-0.08149621892 0.02783435437
-0.09999999747 0.02897442216
-0.08149621892 0.02897442216
-0.09999999747 0.03018663067
-0.08149621892 0.03018663067
-0.09999999747 0.03147554478
-0.08149621892 0.03147554478
-0.09999999747 0.03284601822
-0.08149621892 0.03284601822
-0.09999999747 0.03430321188
-0.08149621892 0.03430321188
-0.09999999747 0.03585261319
-0.08149621892 0.03585261319
-0.09999999747 0.03749999905
-0.08149621892 0.03749999905
-0.06879806072 0.01478449963
-0.06879806072 0.01509880447
-0.06879806072 0.01543299775
-0.06879806072 0.01578833796
-0.06879806072 0.01616616324
-0.06879806072 0.01656789638
-0.06879806072 0.01699505022
-0.06879806072 0.0174492333
-0.06879806072 0.01793215598
-0.06879806072 0.01844563684
-0.06879806072 0.0189916095
-0.06879806072 0.01957212999
-0.06879806072 0.02018938439
-0.06879806072 0.02084569715
-0.06879806072 0.02154353977
-0.06879806072 0.02228554018
-0.06879806072 0.02307449256
-0.06879806072 0.02391336792
-0.06879806072 0.02480532526
-0.06879806072 0.02575372349
-0.06879806072 0.02676213405
-0.06879806072 0.02783435437
-0.06879806072 0.02897442216
-0.06879806072 0.03018663067
-0.06879806072 0.03147554478
-0.06879806072 0.03284601822
-0.06879806072 0.03430321188
-0.06879806072 0.03585261319
-0.06879806072 0.03749999905
-0.06008399255 0.01478449963
-0.06008399255 0.01509880447
-0.06008399255 0.01543299775
-0.06008399255 0.01578833796
-0.06008399255 0.01616616324
-0.06008399255 0.01656789638
-0.06008399255 0.01699505022
-0.06008399255 0.0174492333
-0.06008399255 0.01793215598
-0.06008399255 0.01844563684
-0.06008399255 0.0189916095
-0.06008399255 0.01957212999
-0.06008399255 0.02018938439
-0.06008399255 0.02084569715
-0.06008399255 0.02154353977
-0.06008399255 0.02228554018
-0.06008399255 0.02307449256
-0.06008399255 0.02391336792
-0.06008399255 0.02480532526
-0.06008399255 0.02575372349
-0.06008399255 0.02676213405
-0.06008399255 0.02783435437
-0.06008399255 0.02897442216
-0.06008399255 0.03018663067
-0.06008399255 0.03147554478
-0.06008399255 0.03284601822
-0.06008399255 0.03430321188
-0.06008399255 0.03585261319
-0.06008399255 0.03749999905
-0.0541039927 0.01478449963
-0.0541039927 0.01509880447
-0.0541039927 0.01543299775
-0.0541039927 0.01578833796
-0.0541039927 0.01616616324
-0.0541039927 0.01656789638
-0.0541039927 0.01699505022
-0.0541039927 0.0174492333
-0.0541039927 0.01793215598
-0.0541039927 0.01844563684
-0.0541039927 0.0189916095
-0.0541039927 0.01957212999
-0.0541039927 0.02018938439
-0.0541039927 0.02084569715
-0.0541039927 0.02154353977
-0.0541039927 0.02228554018
-0.0541039927 0.02307449256
-0.0541039927 0.02391336792
-0.0541039927 0.02480532526
-0.0541039927 0.02575372349
-0.0541039927 0.02676213405
-0.0541039927 0.02783435437
-0.0541039927 0.02897442216
-0.0541039927 0.03018663067
-0.0541039927 0.03147554478
-0.0541039927 0.03284601822
-0.0541039927 0.03430321188
-0.0541039927 0.03585261319
-0.0541039927 0.03749999905
-0.09999999747 0.03913999901
-0.08149621892 0.03913999901
-0.09999999747 0.04087147566
-0.08149621892 0.04087147566
-0.09999999747 0.04269953142
-0.08149621892 0.04269953142
-0.09999999747 0.04462955334
-0.08149621892 0.04462955334
-0.09999999747 0.04666722893
-0.08149621892 0.04666722893
-0.09999999747 0.04881856294
-0.08149621892 0.04881856294
-0.09999999747 0.05108989507
-0.08149621892 0.05108989507
-0.09999999747 0.05348791864
-0.08149621892 0.05348791864
-0.09999999747 0.05601970029
-0.08149621892 0.05601970029
-0.09999999747 0.05869270084
-0.08149621892 0.05869270084
-0.09999999747 0.06151479728
-0.08149621892 0.06151479728
-0.09999999747 0.06449430594
-0.08149621892 0.06449430594
-0.09999999747 0.06764000703
-0.08149621892 0.06764000703
-0.09999999747 0.07096117051
-0.08149621892 0.07096117051
-0.09999999747 0.07446758341
-0.08149621892 0.07446758341
-0.09999999747 0.07816957866
-0.08149621892 0.07816957866
-0.09999999747 0.08207806554
-0.08149621892 0.08207806554
-0.09999999747 0.08620456183
-0.08149621892 0.08620456183
-0.09999999747 0.09056122778
-0.08149621892 0.09056122778
-0.09999999747 0.09516090188
-0.08149621892 0.09516090188
-0.09999999747 0.1000171388
-0.08149621892 0.1000171388
-0.09999999747 0.1051442491
-0.08149621892 0.1051442491
-0.09999999747 0.1105573418
-0.08149621892 0.1105573418
-0.09999999747 0.1162723686
-0.08149621892 0.1162723686
-0.09999999747 0.1223061708
-0.08149621892 0.1223061708
-0.09999999747 0.1286765292
-0.08149621892 0.1286765292
-0.09999999747 0.1354022165
-0.08149621892 0.1354022165
-0.09999999747 0.1425030524
-0.08149621892 0.1425030524
-0.09999999747 0.1499999962
-0.08149621892 0.1499999962
-0.06879806072 0.03913999901
-0.06879806072 0.04087147566
-0.06879806072 0.04269953142
-0.06879806072 0.04462955334
-0.06879806072 0.04666722893
-0.06879806072 0.04881856294
-0.06879806072 0.05108989507
-0.06879806072 0.05348791864
-0.06879806072 0.05601970029
-0.06879806072 0.05869270084
-0.06879806072 0.06151479728
-0.06879806072 0.06449430594
-0.06879806072 0.06764000703
-0.06879806072 0.07096117051
-0.06879806072 0.07446758341
-0.06879806072 0.07816957866
-0.06879806072 0.08207806554
-0.06879806072 0.08620456183
-0.06879806072 0.09056122778
-0.06879806072 0.09516090188
-0.06879806072 0.1000171388
-0.06879806072 0.1051442491
-0.06879806072 0.1105573418
-0.06879806072 0.1162723686
-0.06879806072 0.1223061708
-0.06879806072 0.1286765292
-0.06879806072 0.1354022165
-0.06879806072 0.1425030524
-0.06879806072 0.1499999962
-0.06008399255 0.03913999901
-0.06008399255 0.04087147566
-0.06008399255 0.04269953142
-0.06008399255 0.04462955334
-0.06008399255 0.04666722893
-0.06008399255 0.04881856294
-0.06008399255 0.05108989507
-0.06008399255 0.05348791864
-0.06008399255 0.05601970029
-0.06008399255 0.05869270084
-0.06008399255 0.06151479728
-0.06008399255 0.06449430594
-0.06008399255 0.06764000703
-0.06008399255 0.07096117051
-0.06008399255 0.07446758341
-0.06008399255 0.07816957866
-0.06008399255 0.08207806554
-0.06008399255 0.08620456183
-0.06008399255 0.09056122778
-0.06008399255 0.09516090188
-0.06008399255 0.1000171388
-0.06008399255 0.1051442491
-0.06008399255 0.1105573418
-0.06008399255 0.1162723686
-0.06008399255 0.1223061708
-0.06008399255 0.1286765292
-0.06008399255 0.1354022165
-0.06008399255 0.1425030524
-0.06008399255 0.1499999962
-0.0541039927 0.03913999901
-0.0541039927 0.04087147566
-0.0541039927 0.04269953142
-0.0541039927 0.04462955334
-0.0541039927 0.04666722893
-0.0541039927 0.04881856294
-0.0541039927 0.05108989507
-0.0541039927 0.05348791864
-0.0541039927 0.05601970029
-0.0541039927 0.05869270084
-0.0541039927 0.06151479728
-0.0541039927 0.06449430594
-0.0541039927 0.06764000703
-0.0541039927 0.07096117051
-0.0541039927 0.07446758341
-0.0541039927 0.07816957866
-0.0541039927 0.08207806554
-0.0541039927 0.08620456183
-0.0541039927 0.09056122778
-0.0541039927 0.09516090188
-0.0541039927 0.1000171388
-0.0541039927 0.1051442491
-0.0541039927 0.1105573418
-0.0541039927 0.1162723686
-0.0541039927 0.1223061708
-0.0541039927 0.1286765292
-0.0541039927 0.1354022165
-0.0541039927 0.1425030524
-0.0541039927 0.1499999962
-0.09999999747 0.157789996
-0.08149621892 0.157789996
-0.09999999747 0.1669982523
-0.08149621892 0.1669982523
-0.09999999747 0.1778829746
-0.08149621892 0.1778829746
-0.09999999747 0.1907493822
-0.08149621892 0.1907493822
-0.09999999747 0.2059582632
-0.08149621892 0.2059582632
-0.09999999747 0.2239360908
-0.08149621892 0.2239360908
-0.09999999747 0.2451869829
-0.08149621892 0.2451869829
-0.09999999747 0.2703068373
-0.08149621892 0.2703068373
-0.09999999747 0.2999999924
-0.08149621892 0.2999999924
-0.06879806072 0.157789996
-0.06879806072 0.1669982523
-0.06879806072 0.1778829746
-0.06879806072 0.1907493822
-0.06879806072 0.2059582632
-0.06879806072 0.2239360908
-0.06879806072 0.2451869829
-0.06879806072 0.2703068373
-0.06879806072 0.2999999924
-0.06008399255 0.157789996
-0.06008399255 0.1669982523
-0.06008399255 0.1778829746
-0.06008399255 0.1907493822
-0.06008399255 0.2059582632
-0.06008399255 0.2239360908
-0.06008399255 0.2451869829
-0.06008399255 0.2703068373
-0.06008399255 0.2999999924
-0.0541039927 0.157789996
-0.0541039927 0.1669982523
-0.0541039927 0.1778829746
-0.0541039927 0.1907493822
-0.0541039927 0.2059582632
-0.0541039927 0.2239360908
-0.0541039927 0.2451869829
-0.0541039927 0.2703068373
-0.0541039927 0.2999999924
-0.04852115359 0
-0.04851296186 0.0002962747903
-0.04850477012 0.0005925495805
-0.04849657839 0.0008888243708
-0.04848838665 0.001185099161
-0.04848019492 0.001481373951
-0.04847200319 0.001777648742
-0.04846381145 0.002073923532
-0.04845561972 0.002370198322
-0.04844742799 0.002666473112
-0.04843923625 0.002962747903
-0.04843104452 0.003259022693
-0.04842285279 0.003555297483
-0.04841466105 0.003851572273
-0.04840646932 0.004147847064
-0.04839827759 0.004444121854
-0.04839008585 0.004740396644
-0.04838189412 0.005036671434
-0.04837370238 0.005332946225
-0.04836551065 0.005629221015
-0.04835731892 0.005925495805
-0.04834912718 0.006221770596
-0.04834093545 0.006518045386
-0.04833274372 0.006814320176
-0.04832455198 0.007110594966
-0.04831636025 0.007406869757
-0.04830816852 0.007703144547
-0.04829997678 0.007999419337
-0.04829178505 0.008295694127
-0.04828359331 0.008591968918
-0.04827540158 0.008888243708
-0.04826720985 0.009184518498
-0.04825901811 0.009480793288
-0.04825082638 0.009777068079
-0.04824263465 0.01007334287
-0.04823444291 0.01036961766
-0.04822625118 0.01066589245
-0.04821805945 0.01096216724
-0.04820986771 0.01125844203
-0.04820167598 0.01155471682
-0.04819348425 0.01185099161
-0.04818529251 0.0121472664
-0.04817710078 0.01244354119
-0.04816890904 0.01273981598
-0.04816071731 0.01303609077
-0.04815252558 0.01333236556
-0.04814433384 0.01362864035
-0.04813614211 0.01392491514
-0.04812795038 0.01422118993
-0.04811975865 0.01451746472
-0.04351156616 0
-0.04349600256 0.0002966806113
-0.04348043895 0.0005933612227
-0.04346487535 0.000890041834
-0.04344931175 0.001186722445
-0.04343374815 0.001483403057
-0.04341818455 0.001780083668
-0.04340262094 0.002076764279
-0.04338705734 0.002373444891
-0.04337149374 0.002670125502
-0.04335593014 0.002966806113
-0.04334036653 0.003263486725
-0.04332480293 0.003560167336
-0.04330923933 0.003856847947
-0.04329367573 0.004153528559
-0.04327811213 0.00445020917
-0.04326254852 0.004746889781
-0.04324698492 0.005043570393
-0.04323142132 0.005340251004
-0.04321585772 0.005636931615
-0.04320029411 0.005933612227
-0.04318473051 0.006230292838
-0.04316916691 0.006526973449
-0.04315360331 0.006823654061
-0.0431380397 0.007120334672
-0.0431224761 0.007417015283
-0.0431069125 0.007713695895
-0.0430913489 0.008010376506
-0.0430757853 0.008307057117
-0.04306022169 0.008603737729
-0.04304465809 0.00890041834
-0.04302909449 0.009197098951
-0.04301353089 0.009493779563
-0.04299796728 0.009790460174
-0.04298240368 0.01008714079
-0.04296684008 0.0103838214
-0.04295127648 0.01068050201
-0.04293571288 0.01097718262
-0.04292014927 0.01127386323
-0.04290458567 0.01157054384
-0.04288902207 0.01186722445
-0.04287345847 0.01216390506
-0.04285789486 0.01246058568
-0.04284233126 0.01275726629
-0.04282676766 0.0130539469
-0.04281120406 0.01335062751
-0.04279564045 0.01364730812
-0.04278007685 0.01394398873
-0.04276451325 0.01424066934
-0.04274894965 0.01453734996
-0.03901634316 0
-0.03899415453 0.0002969502271
-0.0389719659 0.0005939004543
-0.03894977726 0.0008908506814
-0.03892758863 0.001187800909
-0.0389054 0.001484751136
-0.03888321136 0.001781701363
-0.03886102273 0.00207865159
-0.0388388341 0.002375601817
-0.03881664546 0.002672552044
-0.03879445683 0.002969502271
-0.0387722682 0.003266452499
-0.03875007956 0.003563402726
-0.03872789093 0.003860352953
-0.0387057023 0.00415730318
-0.03868351366 0.004454253407
-0.03866132503 0.004751203634
-0.0386391364 0.005048153862
-0.03861694776 0.005345104089
-0.03859475913 0.005642054316
-0.0385725705 0.005939004543
-0.03855038186 0.00623595477
-0.03852819323 0.006532904997
-0.0385060046 0.006829855224
-0.03848381596 0.007126805452
-0.03846162733 0.007423755679
-0.0384394387 0.007720705906
-0.03841725006 0.008017656133
-0.03839506143 0.00831460636
-0.0383728728 0.008611556587
-0.03835068416 0.008908506814
-0.03832849553 0.009205457042
-0.0383063069 0.009502407269
-0.03828411827 0.009799357496
-0.03826192963 0.01009630772
-0.038239741 0.01039325795
-0.03821755237 0.01069020818
-0.03819536373 0.0109871584
-0.0381731751 0.01128410863
-0.03815098647 0.01158105886
-0.03812879783 0.01187800909
-0.0381066092 0.01217495931
-0.03808442057 0.01247190954
-0.03806223193 0.01276885977
-0.0380400433 0.01306580999
-0.03801785467 0.01336276022
-0.03799566603 0.01365971045
-0.0379734774 0.01395666068
-0.03795128877 0.0142536109
-0.03792910014 0.01455056113
-0.03498267171 0
-0.03495453524 0.0002971163237
-0.03492639877 0.0005942326473
-0.0348982623 0.000891348971
-0.03487012583 0.001188465295
-0.03484198937 0.001485581618
-0.0348138529 0.001782697942
-0.03478571643 0.002079814266
-0.03475757996 0.002376930589
-0.03472944349 0.002674046913
-0.03470130702 0.002971163237
-0.03467317055 0.00326827956
-0.03464503408 0.003565395884
-0.03461689762 0.003862512207
-0.03458876115 0.004159628531
-0.03456062468 0.004456744855
-0.03453248821 0.004753861178
-0.03450435174 0.005050977502
-0.03447621527 0.005348093826
-0.0344480788 0.005645210149
-0.03441994233 0.005942326473
-0.03439180587 0.006239442797
-0.0343636694 0.00653655912
-0.03433553293 0.006833675444
-0.03430739646 0.007130791768
-0.03427925999 0.007427908091
-0.03425112352 0.007725024415
-0.03422298705 0.008022140739
-0.03419485058 0.008319257062
-0.03416671412 0.008616373386
-0.03413857765 0.00891348971
-0.03411044118 0.009210606033
-0.03408230471 0.009507722357
-0.03405416824 0.009804838681
-0.03402603177 0.010101955
-0.0339978953 0.01039907133
-0.03396975883 0.01069618765
-0.03394162237 0.01099330398
-0.0339134859 0.0112904203
-0.03388534943 0.01158753662
-0.03385721296 0.01188465295
-0.03382907649 0.01218176927
-0.03380094002 0.01247888559
-0.03377280355 0.01277600192
-0.03374466708 0.01307311824
-0.03371653062 0.01337023456
-0.03368839415 0.01366735089
-0.03366025768 0.01396446721
-0.03363212121 0.01426158354
-0.03360398475 0.01455869986
-0.03136316153 0
-0.03132968911 0.0002972047373
-0.03129621669 0.0005944094746
-0.03126274426 0.000891614212
-0.03122927184 0.001188818949
-0.03119579941 0.001486023687
-0.03116232699 0.001783228424
-0.03112885457 0.002080433161
-0.03109538214 0.002377637899
-0.03106190972 0.002674842636
-0.03102843729 0.002972047373
-0.03099496487 0.003269252111
-0.03096149245 0.003566456848
-0.03092802002 0.003863661585
-0.0308945476 0.004160866323
-0.03086107517 0.00445807106
-0.03082760275 0.004755275797
-0.03079413033 0.005052480535
-0.0307606579 0.005349685272
-0.03072718548 0.005646890009
-0.03069371305 0.005944094746
-0.03066024063 0.006241299484
-0.03062676821 0.006538504221
-0.03059329578 0.006835708958
-0.03055982336 0.007132913696
-0.03052635093 0.007430118433
-0.03049287851 0.00772732317
-0.03045940609 0.008024527908
-0.03042593366 0.008321732645
-0.03039246124 0.008618937382
-0.03035898881 0.00891614212
-0.03032551639 0.009213346857
-0.03029204397 0.009510551594
-0.03025857154 0.009807756332
-0.03022509912 0.01010496107
-0.03019162669 0.01040216581
-0.03015815427 0.01069937054
-0.03012468185 0.01099657528
-0.03009120942 0.01129378002
-0.030057737 0.01159098476
-0.03002426457 0.01188818949
-0.02999079215 0.01218539423
-0.02995731973 0.01248259897
-0.0299238473 0.0127798037
-0.02989037488 0.01307700844
-0.02985690245 0.01337421318
-0.02982343003 0.01367141792
-0.02978995761 0.01396862265
-0.02975648518 0.01426582739
-0.02972301277 0.01456303213
-0.02811528821 0
-0.02807703123 0.000297235713
-0.02803877426 0.0005944714259
-0.02800051728 0.0008917071389
-0.0279622603 0.001188942852
-0.02792400332 0.001486178565
-0.02788574634 0.001783414278
-0.02784748937 0.002080649991
-0.02780923239 0.002377885704
-0.02777097541 0.002675121417
-0.02773271843 0.00297235713
-0.02769446146 0.003269592843
-0.02765620448 0.003566828556
-0.0276179475 0.003864064268
-0.02757969052 0.004161299981
-0.02754143355 0.004458535694
-0.02750317657 0.004755771407
-0.02746491959 0.00505300712
-0.02742666261 0.005350242833
-0.02738840564 0.005647478546
-0.02735014866 0.005944714259
-0.02731189168 0.006241949972
-0.0272736347 0.006539185685
-0.02723537773 0.006836421398
-0.02719712075 0.007133657111
-0.02715886377 0.007430892824
-0.02712060679 0.007728128537
-0.02708234981 0.00802536425
-0.02704409284 0.008322599963
-0.02700583586 0.008619835676
-0.02696757888 0.008917071389
-0.0269293219 0.009214307102
-0.02689106493 0.009511542815
-0.02685280795 0.009808778528
-0.02681455097 0.01010601424
-0.02677629399 0.01040324995
-0.02673803702 0.01070048567
-0.02669978004 0.01099772138
-0.02666152306 0.01129495709
-0.02662326608 0.01159219281
-0.02658500911 0.01188942852
-0.02654675213 0.01218666423
-0.02650849515 0.01248389994
-0.02647023817 0.01278113566
-0.0264319812 0.01307837137
-0.02639372422 0.01337560708
-0.02635546724 0.0136728428
-0.02631721026 0.01397007851
-0.02627895328 0.01426731422
-0.02624069632 0.01456454994
-0.02520089355 0
-0.02515834794 0.0002972249899
-0.02511580234 0.0005944499799
-0.02507325673 0.0008916749698
-0.02503071112 0.00118889996
-0.02498816552 0.00148612495
-0.02494561991 0.00178334994
-0.02490307431 0.00208057493
-0.0248605287 0.00237779992
-0.02481798309 0.002675024909
-0.02477543749 0.002972249899
-0.02473289188 0.003269474889
-0.02469034627 0.003566699879
-0.02464780067 0.003863924869
-0.02460525506 0.004161149859
-0.02456270946 0.004458374849
-0.02452016385 0.004755599839
-0.02447761824 0.005052824829
-0.02443507264 0.005350049819
-0.02439252703 0.005647274809
-0.02434998143 0.005944499799
-0.02430743582 0.006241724789
-0.02426489021 0.006538949779
-0.02422234461 0.006836174769
-0.024179799 0.007133399759
-0.02413725339 0.007430624749
-0.02409470779 0.007727849738
-0.02405216218 0.008025074728
-0.02400961658 0.008322299718
-0.02396707097 0.008619524708
-0.02392452536 0.008916749698
-0.02388197976 0.009213974688
-0.02383943415 0.009511199678
-0.02379688855 0.009808424668
-0.02375434294 0.01010564966
-0.02371179733 0.01040287465
-0.02366925173 0.01070009964
-0.02362670612 0.01099732463
-0.02358416051 0.01129454962
-0.02354161491 0.01159177461
-0.0234990693 0.0118889996
-0.0234565237 0.01218622459
-0.02341397809 0.01248344958
-0.02337143248 0.01278067457
-0.02332888688 0.01307789956
-0.02328634127 0.01337512455
-0.02324379567 0.01367234954
-0.02320125006 0.01396957453
-0.02315870445 0.01426679952
-0.02311615886 0.01456402451
-0.02258573729 0
-0.02253934845 0.0002971847138
-0.0224929596 0.0005943694277
-0.02244657075 0.0008915541415
-0.02240018191 0.001188738855
-0.02235379306 0.001485923569
-0.02230740422 0.001783108283
-0.02226101537 0.002080292997
-0.02221462652 0.002377477711
-0.02216823768 0.002674662425
-0.02212184883 0.002971847138
-0.02207545998 0.003269031852
-0.02202907114 0.003566216566
-0.02198268229 0.00386340128
-0.02193629345 0.004160585994
-0.0218899046 0.004457770708
-0.02184351575 0.004754955422
-0.02179712691 0.005052140135
-0.02175073806 0.005349324849
-0.02170434921 0.005646509563
-0.02165796037 0.005943694277
-0.02161157152 0.006240878991
-0.02156518268 0.006538063705
-0.02151879383 0.006835248418
-0.02147240498 0.007132433132
-0.02142601614 0.007429617846
-0.02137962729 0.00772680256
-0.02133323844 0.008023987274
-0.0212868496 0.008321171988
-0.02124046075 0.008618356701
-0.02119407191 0.008915541415
-0.02114768306 0.009212726129
-0.02110129421 0.009509910843
-0.02105490537 0.009807095557
-0.02100851652 0.01010428027
-0.02096212767 0.01040146498
-0.02091573883 0.0106986497
-0.02086934998 0.01099583441
-0.02082296114 0.01129301913
-0.02077657229 0.01159020384
-0.02073018344 0.01188738855
-0.0206837946 0.01218457327
-0.02063740575 0.01248175798
-0.0205910169 0.0127789427
-0.02054462806 0.01307612741
-0.02049823921 0.01337331212
-0.02045185036 0.01367049684
-0.02040546152 0.01396768155
-0.02035907267 0.01426486626
-0.02031268384 0.01456205098
-0.02023909484 0
-0.02018926234 0.0002971241862
-0.02013942984 0.0005942483725
-0.02008959734 0.0008913725587
-0.02003976484 0.001188496745
-0.01998993234 0.001485620931
-0.01994009984 0.001782745117
-0.01989026735 0.002079869304
-0.01984043485 0.00237699349
-0.01979060235 0.002674117676
-0.01974076985 0.002971241862
-0.01969093735 0.003268366049
-0.01964110485 0.003565490235
-0.01959127235 0.003862614421
-0.01954143985 0.004159738607
-0.01949160735 0.004456862793
-0.01944177485 0.00475398698
-0.01939194236 0.005051111166
-0.01934210986 0.005348235352
-0.01929227736 0.005645359538
-0.01924244486 0.005942483725
-0.01919261236 0.006239607911
-0.01914277986 0.006536732097
-0.01909294736 0.006833856283
-0.01904311486 0.00713098047
-0.01899328236 0.007428104656
-0.01894344987 0.007725228842
-0.01889361737 0.008022353028
-0.01884378487 0.008319477214
-0.01879395237 0.008616601401
-0.01874411987 0.008913725587
-0.01869428737 0.009210849773
-0.01864445487 0.009507973959
-0.01859462237 0.009805098146
-0.01854478987 0.01010222233
-0.01849495737 0.01039934652
-0.01844512488 0.0106964707
-0.01839529238 0.01099359489
-0.01834545988 0.01129071908
-0.01829562738 0.01158784326
-0.01824579488 0.01188496745
-0.01819596238 0.01218209164
-0.01814612988 0.01247921582
-0.01809629738 0.01277634001
-0.01804646488 0.01307346419
-0.01799663239 0.01337058838
-0.01794679989 0.01366771257
-0.01789696739 0.01396483675
-0.01784713489 0.01426196094
-0.01779730241 0.01455908513
-0.01813339626 0
-0.01808047834 0.0002970504725
-0.01802756043 0.0005941009451
-0.01797464251 0.0008911514176
-0.01792172459 0.00118820189
-0.01786880668 0.001485252363
-0.01781588876 0.001782302835
-0.01776297084 0.002079353308
-0.01771005293 0.00237640378
-0.01765713501 0.002673454253
-0.01760421709 0.002970504725
-0.01755129918 0.003267555198
-0.01749838126 0.00356460567
-0.01744546334 0.003861656143
-0.01739254542 0.004158706615
-0.01733962751 0.004455757088
-0.01728670959 0.004752807561
-0.01723379167 0.005049858033
-0.01718087376 0.005346908506
-0.01712795584 0.005643958978
-0.01707503792 0.005941009451
-0.01702212001 0.006238059923
-0.01696920209 0.006535110396
-0.01691628417 0.006832160868
-0.01686336626 0.007129211341
-0.01681044834 0.007426261813
-0.01675753042 0.007723312286
-0.01670461251 0.008020362758
-0.01665169459 0.008317413231
-0.01659877667 0.008614463703
-0.01654585876 0.008911514176
-0.01649294084 0.009208564649
-0.01644002292 0.009505615121
-0.01638710501 0.009802665594
-0.01633418709 0.01009971607
-0.01628126917 0.01039676654
-0.01622835126 0.01069381701
-0.01617543334 0.01099086748
-0.01612251542 0.01128791796
-0.01606959751 0.01158496843
-0.01601667959 0.0118820189
-0.01596376167 0.01217906937
-0.01591084376 0.01247611985
-0.01585792584 0.01277317032
-0.01580500792 0.01307022079
-0.01575209001 0.01336727126
-0.01569917209 0.01366432174
-0.01564625417 0.01396137221
-0.01559333626 0.01425842268
-0.01554041836 0.01455547316
-0.0162439024 0
-0.01618822007 0.0002969688897
-0.01613253774 0.0005939377793
-0.01607685541 0.000890906669
-0.01602117307 0.001187875559
-0.01596549074 0.001484844448
-0.01590980841 0.001781813338
-0.01585412608 0.002078782228
-0.01579844374 0.002375751117
-0.01574276141 0.002672720007
-0.01568707908 0.002969688897
-0.01563139675 0.003266657786
-0.01557571442 0.003563626676
-0.01552003208 0.003860595566
-0.01546434975 0.004157564455
-0.01540866742 0.004454533345
-0.01535298509 0.004751502235
-0.01529730275 0.005048471124
-0.01524162042 0.005345440014
-0.01518593809 0.005642408904
-0.01513025576 0.005939377793
-0.01507457343 0.006236346683
-0.01501889109 0.006533315573
-0.01496320876 0.006830284462
-0.01490752643 0.007127253352
-0.0148518441 0.007424222242
-0.01479616176 0.007721191131
-0.01474047943 0.008018160021
-0.0146847971 0.008315128911
-0.01462911477 0.0086120978
-0.01457343244 0.00890906669
-0.0145177501 0.009206035579
-0.01446206777 0.009503004469
-0.01440638544 0.009799973359
-0.01435070311 0.01009694225
-0.01429502077 0.01039391114
-0.01423933844 0.01069088003
-0.01418365611 0.01098784892
-0.01412797378 0.01128481781
-0.01407229145 0.0115817867
-0.01401660911 0.01187875559
-0.01396092678 0.01217572448
-0.01390524445 0.01247269337
-0.01384956212 0.01276966226
-0.01379387978 0.01306663115
-0.01373819745 0.01336360003
-0.01368251512 0.01366056892
-0.01362683279 0.01395753781
-0.01357115046 0.0142545067
-0.01351546814 0.0145514756
-0.01454841423 0
-0.01449025503 0.0002968833941
-0.01443209583 0.0005937667882
-0.01437393663 0.0008906501822
-0.01431577742 0.001187533576
-0.01425761822 0.00148441697
-0.01419945902 0.001781300364
-0.01414129982 0.002078183759
-0.01408314062 0.002375067153
-0.01402498142 0.002671950547
-0.01396682222 0.002968833941
-0.01390866302 0.003265717335
-0.01385050382 0.003562600729
-0.01379234462 0.003859484123
-0.01373418542 0.004156367517
-0.01367602622 0.004453250911
-0.01361786701 0.004750134305
-0.01355970781 0.005047017699
-0.01350154861 0.005343901093
-0.01344338941 0.005640784487
-0.01338523021 0.005937667882
-0.01332707101 0.006234551276
-0.01326891181 0.00653143467
-0.01321075261 0.006828318064
-0.01315259341 0.007125201458
-0.01309443421 0.007422084852
-0.01303627501 0.007718968246
-0.01297811581 0.00801585164
-0.0129199566 0.008312735034
-0.0128617974 0.008609618428
-0.0128036382 0.008906501822
-0.012745479 0.009203385216
-0.0126873198 0.00950026861
-0.0126291606 0.009797152005
-0.0125710014 0.0100940354
-0.0125128422 0.01039091879
-0.012454683 0.01068780219
-0.0123965238 0.01098468558
-0.0123383646 0.01128156897
-0.0122802054 0.01157845237
-0.01222204619 0.01187533576
-0.01216388699 0.01217221916
-0.01210572779 0.01246910255
-0.01204756859 0.01276598595
-0.01198940939 0.01306286934
-0.01193125019 0.01335975273
-0.01187309099 0.01365663613
-0.01181493179 0.01395351952
-0.01175677259 0.01425040292
-0.01169861341 0.01454728632
-0.01302701201 0
-0.01296663347 0.0002967968888
-0.01290625493 0.0005935937775
-0.01284587639 0.0008903906663
-0.01278549785 0.001187187555
-0.01272511931 0.001483984444
-0.01266474077 0.001780781333
-0.01260436223 0.002077578221
-0.01254398368 0.00237437511
-0.01248360514 0.002671171999
-0.0124232266 0.002967968888
-0.01236284806 0.003264765776
-0.01230246952 0.003561562665
-0.01224209098 0.003858359554
-0.01218171244 0.004155156443
-0.0121213339 0.004451953332
-0.01206095536 0.00474875022
-0.01200057682 0.005045547109
-0.01194019828 0.005342343998
-0.01187981974 0.005639140887
-0.0118194412 0.005935937775
-0.01175906266 0.006232734664
-0.01169868412 0.006529531553
-0.01163830558 0.006826328442
-0.01157792704 0.00712312533
-0.0115175485 0.007419922219
-0.01145716995 0.007716719108
-0.01139679141 0.008013515997
-0.01133641287 0.008310312885
-0.01127603433 0.008607109774
-0.01121565579 0.008903906663
-0.01115527725 0.009200703552
-0.01109489871 0.009497500441
-0.01103452017 0.009794297329
-0.01097414163 0.01009109422
-0.01091376309 0.01038789111
-0.01085338455 0.010684688
-0.01079300601 0.01098148488
-0.01073262747 0.01127828177
-0.01067224893 0.01157507866
-0.01061187039 0.01187187555
-0.01055149185 0.01216867244
-0.01049111331 0.01246546933
-0.01043073477 0.01276226622
-0.01037035622 0.01305906311
-0.01030997768 0.01335585999
-0.01024959914 0.01365265688
-0.0101892206 0.01394945377
-0.01012884206 0.01424625066
-0.01006846354 0.01454304756
-0.01166182129 0
-0.01159945404 0.0002967114649
-0.01153708678 0.0005934229298
-0.01147471952 0.0008901343948
-0.01141235226 0.00118684586
-0.01134998501 0.001483557325
-0.01128761775 0.00178026879
-0.01122525049 0.002076980254
-0.01116288323 0.002373691719
-0.01110051598 0.002670403184
-0.01103814872 0.002967114649
-0.01097578146 0.003263826114
-0.0109134142 0.003560537579
-0.01085104695 0.003857249044
-0.01078867969 0.004153960509
-0.01072631243 0.004450671974
-0.01066394517 0.004747383439
-0.01060157792 0.005044094904
-0.01053921066 0.005340806369
-0.0104768434 0.005637517833
-0.01041447614 0.005934229298
-0.01035210888 0.006230940763
-0.01028974163 0.006527652228
-0.01022737437 0.006824363693
-0.01016500711 0.007121075158
-0.01010263985 0.007417786623
-0.0100402726 0.007714498088
-0.009977905339 0.008011209553
-0.009915538082 0.008307921018
-0.009853170824 0.008604632483
-0.009790803566 0.008901343948
-0.009728436309 0.009198055413
-0.009666069051 0.009494766877
-0.009603701794 0.009791478342
-0.009541334536 0.01008818981
-0.009478967278 0.01038490127
-0.009416600021 0.01068161274
-0.009354232763 0.0109783242
-0.009291865506 0.01127503567
-0.009229498248 0.01157174713
-0.00916713099 0.0118684586
-0.009104763733 0.01216517006
-0.009042396475 0.01246188153
-0.008980029217 0.01275859299
-0.00891766196 0.01305530446
-0.008855294702 0.01335201592
-0.008792927445 0.01364872739
-0.008730560187 0.01394543885
-0.008668192929 0.01424215032
-0.008605825693 0.01453886179
-0.01043680291 0
-0.01037265346 0.0002966285915
-0.01030850401 0.000593257183
-0.01024435455 0.0008898857744
-0.0101802051 0.001186514366
-0.01011605565 0.001483142957
-0.0100519062 0.001779771549
-0.009987756745 0.00207640014
-0.009923607293 0.002373028732
-0.009859457841 0.002669657323
-0.009795308389 0.002966285915
-0.009731158937 0.003262914506
-0.009667009485 0.003559543098
-0.009602860032 0.003856171689
-0.00953871058 0.004152800281
-0.009474561128 0.004449428872
-0.009410411676 0.004746057464
-0.009346262224 0.005042686055
-0.009282112771 0.005339314647
-0.009217963319 0.005635943238
-0.009153813867 0.00593257183
-0.009089664415 0.006229200421
-0.009025514963 0.006525829013
-0.00896136551 0.006822457604
-0.008897216058 0.007119086196
-0.008833066606 0.007415714787
-0.008768917154 0.007712343379
-0.008704767702 0.00800897197
-0.008640618249 0.008305600561
-0.008576468797 0.008602229153
-0.008512319345 0.008898857744
-0.008448169893 0.009195486336
-0.008384020441 0.009492114927
-0.008319870988 0.009788743519
-0.008255721536 0.01008537211
-0.008191572084 0.0103820007
-0.008127422632 0.01067862929
-0.00806327318 0.01097525788
-0.007999123727 0.01127188648
-0.007934974275 0.01156851507
-0.007870824823 0.01186514366
-0.007806675371 0.01216177225
-0.007742525919 0.01245840084
-0.007678376466 0.01275502943
-0.007614227014 0.01305165803
-0.007550077562 0.01334828662
-0.00748592811 0.01364491521
-0.007421778658 0.0139415438
-0.007357629205 0.01423817239
-0.007293479775 0.01453480099
-0.009337564523 0
-0.009271817821 0.0002965492633
-0.00920607112 0.0005930985266
-0.009140324419 0.0008896477899
-0.009074577718 0.001186197053
-0.009008831016 0.001482746317
-0.008943084315 0.00177929558
-0.008877337614 0.002075844843
-0.008811590912 0.002372394106
-0.008745844211 0.00266894337
-0.00868009751 0.002965492633
-0.008614350808 0.003262041896
-0.008548604107 0.00355859116
-0.008482857406 0.003855140423
-0.008417110704 0.004151689686
-0.008351364003 0.00444823895
-0.008285617302 0.004744788213
-0.0082198706 0.005041337476
-0.008154123899 0.005337886739
-0.008088377198 0.005634436003
-0.008022630496 0.005930985266
-0.007956883795 0.006227534529
-0.007891137094 0.006524083793
-0.007825390392 0.006820633056
-0.007759643691 0.007117182319
-0.00769389699 0.007413731583
-0.007628150288 0.007710280846
-0.007562403587 0.008006830109
-0.007496656886 0.008303379372
-0.007430910185 0.008599928636
-0.007365163483 0.008896477899
-0.007299416782 0.009193027162
-0.007233670081 0.009489576426
-0.007167923379 0.009786125689
-0.007102176678 0.01008267495
-0.007036429977 0.01037922422
-0.006970683275 0.01067577348
-0.006904936574 0.01097232274
-0.006839189873 0.01126887201
-0.006773443171 0.01156542127
-0.00670769647 0.01186197053
-0.006641949769 0.0121585198
-0.006576203067 0.01245506906
-0.006510456366 0.01275161832
-0.006444709665 0.01304816759
-0.006378962963 0.01334471685
-0.006313216262 0.01364126611
-0.006247469561 0.01393781538
-0.006181722859 0.01423436464
-0.006115976181 0.01453091391
-0.008351191543 0
-0.008284013225 0.0002964741166
-0.008216834907 0.0005929482332
-0.00814965659 0.0008894223498
-0.008082478272 0.001185896466
-0.008015299955 0.001482370583
-0.007948121637 0.0017788447
-0.007880943319 0.002075318816
-0.007813765002 0.002371792933
-0.007746586684 0.00266826705
-0.007679408366 0.002964741166
-0.007612230049 0.003261215283
-0.007545051731 0.003557689399
-0.007477873414 0.003854163516
-0.007410695096 0.004150637633
-0.007343516778 0.004447111749
-0.007276338461 0.004743585866
-0.007209160143 0.005040059982
-0.007141981825 0.005336534099
-0.007074803508 0.005633008216
-0.00700762519 0.005929482332
-0.006940446873 0.006225956449
-0.006873268555 0.006522430565
-0.006806090237 0.006818904682
-0.00673891192 0.007115378799
-0.006671733602 0.007411852915
-0.006604555284 0.007708327032
-0.006537376967 0.008004801149
-0.006470198649 0.008301275265
-0.006403020332 0.008597749382
-0.006335842014 0.008894223498
-0.006268663696 0.009190697615
-0.006201485379 0.009487171732
-0.006134307061 0.009783645848
-0.006067128744 0.01008011996
-0.005999950426 0.01037659408
-0.005932772108 0.0106730682
-0.005865593791 0.01096954231
-0.005798415473 0.01126601643
-0.005731237155 0.01156249055
-0.005664058838 0.01185896466
-0.00559688052 0.01215543878
-0.005529702203 0.0124519129
-0.005462523885 0.01274838701
-0.005395345567 0.01304486113
-0.00532816725 0.01334133525
-0.005260988932 0.01363780936
-0.005193810614 0.01393428348
-0.005126632297 0.0142307576
-0.005059454002 0.01452723172
-0.007466095401 0
-0.007397633817 0.0002964035187
-0.007329172232 0.0005928070375
-0.007260710648 0.0008892105562
-0.007192249063 0.001185614075
-0.007123787478 0.001482017594
-0.007055325894 0.001778421112
-0.006986864309 0.002074824631
-0.006918402725 0.00237122815
-0.00684994114 0.002667631669
-0.006781479556 0.002964035187
-0.006713017971 0.003260438706
-0.006644556387 0.003556842225
-0.006576094802 0.003853245744
-0.006507633217 0.004149649262
-0.006439171633 0.004446052781
-0.006370710048 0.0047424563
-0.006302248464 0.005038859819
-0.006233786879 0.005335263337
-0.006165325295 0.005631666856
-0.00609686371 0.005928070375
-0.006028402126 0.006224473894
-0.005959940541 0.006520877412
-0.005891478956 0.006817280931
-0.005823017372 0.00711368445
-0.005754555787 0.007410087969
-0.005686094203 0.007706491487
-0.005617632618 0.008002895006
-0.005549171034 0.008299298525
-0.005480709449 0.008595702044
-0.005412247865 0.008892105562
-0.00534378628 0.009188509081
-0.005275324695 0.0094849126
-0.005206863111 0.009781316119
-0.005138401526 0.01007771964
-0.005069939942 0.01037412316
-0.005001478357 0.01067052667
-0.004933016773 0.01096693019
-0.004864555188 0.01126333371
-0.004796093603 0.01155973723
-0.004727632019 0.01185614075
-0.004659170434 0.01215254427
-0.00459070885 0.01244894779
-0.004522247265 0.01274535131
-0.004453785681 0.01304175482
-0.004385324096 0.01333815834
-0.004316862512 0.01363456186
-0.004248400927 0.01393096538
-0.004179939342 0.0142273689
-0.004111477782 0.01452377242
-0.006671877397 0
-0.006602265428 0.0002963376376
-0.006532653459 0.0005926752753
-0.00646304149 0.0008890129129
-0.006393429521 0.001185350551
-0.006323817553 0.001481688188
-0.006254205584 0.001778025826
-0.006184593615 0.002074363463
-0.006114981646 0.002370701101
-0.006045369677 0.002667038739
-0.005975757708 0.002963376376
-0.005906145739 0.003259714014
-0.00583653377 0.003556051652
-0.005766921801 0.003852389289
-0.005697309833 0.004148726927
-0.005627697864 0.004445064564
-0.005558085895 0.004741402202
-0.005488473926 0.00503773984
-0.005418861957 0.005334077477
-0.005349249988 0.005630415115
-0.005279638019 0.005926752753
-0.00521002605 0.00622309039
-0.005140414081 0.006519428028
-0.005070802112 0.006815765666
-0.005001190144 0.007112103303
-0.004931578175 0.007408440941
-0.004861966206 0.007704778578
-0.004792354237 0.008001116216
-0.004722742268 0.008297453854
-0.004653130299 0.008593791491
-0.00458351833 0.008890129129
-0.004513906361 0.009186466767
-0.004444294392 0.009482804404
-0.004374682424 0.009779142042
-0.004305070455 0.01007547968
-0.004235458486 0.01037181732
-0.004165846517 0.01066815495
-0.004096234548 0.01096449259
-0.004026622579 0.01126083023
-0.00395701061 0.01155716787
-0.003887398641 0.01185350551
-0.003817786672 0.01214984314
-0.003748174703 0.01244618078
-0.003678562735 0.01274251842
-0.003608950766 0.01303885606
-0.003539338797 0.01333519369
-0.003469726828 0.01363153133
-0.003400114859 0.01392786897
-0.00333050289 0.01422420661
-0.003260890945 0.01452054425
-0.005959206526 0
-0.005888563214 0.0002962764955
-0.005817919902 0.0005925529909
-0.00574727659 0.0008888294864
-0.005676633278 0.001185105982
-0.005605989966 0.001481382477
-0.005535346654 0.001777658973
-0.005464703342 0.002073935468
-0.00539406003 0.002370211964
-0.005323416718 0.002666488459
-0.005252773406 0.002962764955
-0.005182130094 0.00325904145
-0.005111486782 0.003555317945
-0.00504084347 0.003851594441
-0.004970200158 0.004147870936
-0.004899556846 0.004444147432
-0.004828913534 0.004740423927
-0.004758270222 0.005036700423
-0.00468762691 0.005332976918
-0.004616983597 0.005629253414
-0.004546340285 0.005925529909
-0.004475696973 0.006221806405
-0.004405053661 0.0065180829
-0.004334410349 0.006814359395
-0.004263767037 0.007110635891
-0.004193123725 0.007406912386
-0.004122480413 0.007703188882
-0.004051837101 0.007999465377
-0.003981193789 0.008295741873
-0.003910550477 0.008592018368
-0.003839907165 0.008888294864
-0.003769263853 0.009184571359
-0.003698620541 0.009480847855
-0.003627977229 0.00977712435
-0.003557333917 0.01007340085
-0.003486690605 0.01036967734
-0.003416047293 0.01066595384
-0.003345403981 0.01096223033
-0.003274760669 0.01125850683
-0.003204117357 0.01155478332
-0.003133474045 0.01185105982
-0.003062830733 0.01214733631
-0.002992187421 0.01244361281
-0.002921544109 0.0127398893
-0.002850900797 0.0130361658
-0.002780257485 0.0133324423
-0.002709614173 0.01362871879
-0.002638970861 0.01392499529
-0.002568327549 0.01422127178
-0.002497684261 0.01451754828
-0.005319709854 0
-0.005248141852 0.0002962200099
-0.00517657385 0.0005924400198
-0.005105005849 0.0008886600297
-0.005033437847 0.00118488004
-0.004961869845 0.00148110005
-0.004890301844 0.001777320059
-0.004818733842 0.002073540069
-0.00474716584 0.002369760079
-0.004675597839 0.002665980089
-0.004604029837 0.002962200099
-0.004532461835 0.003258420109
-0.004460893834 0.003554640119
-0.004389325832 0.003850860129
-0.00431775783 0.004147080139
-0.004246189829 0.004443300149
-0.004174621827 0.004739520159
-0.004103053825 0.005035740168
-0.004031485824 0.005331960178
-0.003959917822 0.005628180188
-0.00388834982 0.005924400198
-0.003816781819 0.006220620208
-0.003745213817 0.006516840218
-0.003673645815 0.006813060228
-0.003602077814 0.007109280238
-0.003530509812 0.007405500248
-0.00345894181 0.007701720258
-0.003387373809 0.007997940268
-0.003315805807 0.008294160277
-0.003244237805 0.008590380287
-0.003172669804 0.008886600297
-0.003101101802 0.009182820307
-0.0030295338 0.009479040317
-0.002957965799 0.009775260327
-0.002886397797 0.01007148034
-0.002814829795 0.01036770035
-0.002743261794 0.01066392036
-0.002671693792 0.01096014037
-0.00260012579 0.01125636038
-0.002528557789 0.01155258039
-0.002456989787 0.0118488004
-0.002385421785 0.01214502041
-0.002313853784 0.01244124042
-0.002242285782 0.01273746043
-0.00217071778 0.01303368044
-0.002099149779 0.01332990045
-0.002027581777 0.01362612046
-0.001956013775 0.01392234047
-0.001884445774 0.01421856048
-0.001812877797 0.01451478049
-0.004745874146 0
-0.004673477021 0.0002961680258
-0.004601079895 0.0005923360515
-0.004528682769 0.0008885040773
-0.004456285643 0.001184672103
-0.004383888517 0.001480840129
-0.004311491392 0.001777008155
-0.004239094266 0.00207317618
-0.00416669714 0.002369344206
-0.004094300014 0.002665512232
-0.004021902889 0.002961680258
-0.003949505763 0.003257848284
-0.003877108637 0.003554016309
-0.003804711511 0.003850184335
-0.003732314385 0.004146352361
-0.00365991726 0.004442520387
-0.003587520134 0.004738688412
-0.003515123008 0.005034856438
-0.003442725882 0.005331024464
-0.003370328757 0.00562719249
-0.003297931631 0.005923360515
-0.003225534505 0.006219528541
-0.003153137379 0.006515696567
-0.003080740254 0.006811864593
-0.003008343128 0.007108032619
-0.002935946002 0.007404200644
-0.002863548876 0.00770036867
-0.00279115175 0.007996536696
-0.002718754625 0.008292704722
-0.002646357499 0.008588872747
-0.002573960373 0.008885040773
-0.002501563247 0.009181208799
-0.002429166122 0.009477376825
-0.002356768996 0.009773544851
-0.00228437187 0.01006971288
-0.002211974744 0.0103658809
-0.002139577618 0.01066204893
-0.002067180493 0.01095821695
-0.001994783367 0.01125438498
-0.001922386241 0.01155055301
-0.001849989115 0.01184672103
-0.00177759199 0.01214288906
-0.001705194864 0.01243905708
-0.001632797738 0.01273522511
-0.001560400612 0.01303139313
-0.001488003487 0.01332756116
-0.001415606361 0.01362372919
-0.001343209235 0.01391989721
-0.001270812109 0.01421606524
-0.001198415008 0.01451223327
-0.004230957598 0
-0.004157816988 0.0002961203389
-0.004084676377 0.0005922406779
-0.004011535767 0.0008883610168
-0.003938395157 0.001184481356
-0.003865254547 0.001480601695
-0.003792113937 0.001776722034
-0.003718973327 0.002072842373
-0.003645832717 0.002368962712
-0.003572692107 0.002665083051
-0.003499551496 0.002961203389
-0.003426410886 0.003257323728
-0.003353270276 0.003553444067
-0.003280129666 0.003849564406
-0.003206989056 0.004145684745
-0.003133848446 0.004441805084
-0.003060707836 0.004737925423
-0.002987567226 0.005034045762
-0.002914426615 0.005330166101
-0.002841286005 0.00562628644
-0.002768145395 0.005922406779
-0.002695004785 0.006218527118
-0.002621864175 0.006514647457
-0.002548723565 0.006810767796
-0.002475582955 0.007106888135
-0.002402442345 0.007403008474
-0.002329301735 0.007699128813
-0.002256161124 0.007995249152
-0.002183020514 0.008291369491
-0.002109879904 0.00858748983
-0.002036739294 0.008883610168
-0.001963598684 0.009179730507
-0.001890458074 0.009475850846
-0.001817317464 0.009771971185
-0.001744176854 0.01006809152
-0.001671036243 0.01036421186
-0.001597895633 0.0106603322
-0.001524755023 0.01095645254
-0.001451614413 0.01125257288
-0.001378473803 0.01154869322
-0.001305333193 0.01184481356
-0.001232192583 0.0121409339
-0.001159051973 0.01243705424
-0.001085911362 0.01273317457
-0.001012770752 0.01302929491
-0.0009396301422 0.01332541525
-0.0008664895321 0.01362153559
-0.000793348922 0.01391765593
-0.0007202083119 0.01421377627
-0.000647067727 0.01450989662
-0.003768910624 0
-0.003695103283 0.0002960767146
-0.003621295941 0.0005921534292
-0.0035474886 0.0008882301438
-0.003473681258 0.001184306858
-0.003399873917 0.001480383573
-0.003326066575 0.001776460288
-0.003252259234 0.002072537002
-0.003178451892 0.002368613717
-0.003104644551 0.002664690432
-0.00303083721 0.002960767146
-0.002957029868 0.003256843861
-0.002883222527 0.003552920575
-0.002809415185 0.00384899729
-0.002735607844 0.004145074005
-0.002661800502 0.004441150719
-0.002587993161 0.004737227434
-0.00251418582 0.005033304148
-0.002440378478 0.005329380863
-0.002366571137 0.005625457578
-0.002292763795 0.005921534292
-0.002218956454 0.006217611007
-0.002145149112 0.006513687721
-0.002071341771 0.006809764436
-0.00199753443 0.007105841151
-0.001923727088 0.007401917865
-0.001849919747 0.00769799458
-0.001776112405 0.007994071295
-0.001702305064 0.008290148009
-0.001628497722 0.008586224724
-0.001554690381 0.008882301438
-0.001480883039 0.009178378153
-0.001407075698 0.009474454868
-0.001333268357 0.009770531582
-0.001259461015 0.0100666083
-0.001185653674 0.01036268501
-0.001111846332 0.01065876173
-0.001038038991 0.01095483844
-0.0009642316494 0.01125091516
-0.000890424308 0.01154699187
-0.0008166169666 0.01184306858
-0.0007428096251 0.0121391453
-0.0006690022837 0.01243522201
-0.0005951949423 0.01273129873
-0.0005213876008 0.01302737544
-0.0004475802594 0.01332345216
-0.0003737729179 0.01361952887
-0.0002999655765 0.01391560559
-0.0002261582351 0.0142116823
-0.0001523509192 0.01450775902
-0.003354304788 0
-0.003279899511 0.0002960369008
-0.003205494234 0.0005920738016
-0.003131088956 0.0008881107025
-0.003056683679 0.001184147603
-0.002982278402 0.001480184504
-0.002907873125 0.001776221405
-0.002833467847 0.002072258306
-0.00275906257 0.002368295207
-0.002684657293 0.002664332107
-0.002610252015 0.002960369008
-0.002535846738 0.003256405909
-0.002461441461 0.00355244281
-0.002387036183 0.003848479711
-0.002312630906 0.004144516611
-0.002238225629 0.004440553512
-0.002163820351 0.004736590413
-0.002089415074 0.005032627314
-0.002015009797 0.005328664215
-0.001940604519 0.005624701116
-0.001866199242 0.005920738016
-0.001791793965 0.006216774917
-0.001717388688 0.006512811818
-0.00164298341 0.006808848719
-0.001568578133 0.00710488562
-0.001494172856 0.007400922521
-0.001419767578 0.007696959421
-0.001345362301 0.007992996322
-0.001270957024 0.008289033223
-0.001196551746 0.008585070124
-0.001122146469 0.008881107025
-0.001047741192 0.009177143925
-0.0009733359144 0.009473180826
-0.0008989306371 0.009769217727
-0.0008245253598 0.01006525463
-0.0007501200825 0.01036129153
-0.0006757148052 0.01065732843
-0.0006013095278 0.01095336533
-0.0005269042505 0.01124940223
-0.0004524989732 0.01154543913
-0.0003780936959 0.01184147603
-0.0003036884186 0.01213751293
-0.0002292831413 0.01243354983
-0.000154877864 0.01272958674
-8.047258666e-005 0.01302562364
-6.067309346e-006 0.01332166054
6.833796797e-005 0.01361769744
0.0001427432453 0.01391373434
0.0002171485226 0.01420977124
0.0002915537742 0.01450580815
-0.002982269024 0
-0.00290732748 0.0002960006386
-0.002832385935 0.0005920012771
-0.002757444391 0.0008880019157
-0.002682502847 0.001184002554
-0.002607561302 0.001480003193
-0.002532619758 0.001776003831
-0.002457678213 0.00207200447
-0.002382736669 0.002368005109
-0.002307795124 0.002664005747
-0.00223285358 0.002960006386
-0.002157912036 0.003256007024
-0.002082970491 0.003552007663
-0.002008028947 0.003848008301
-0.001933087402 0.00414400894
-0.001858145858 0.004440009579
-0.001783204313 0.004736010217
-0.001708262769 0.005032010856
-0.001633321225 0.005328011494
-0.00155837968 0.005624012133
-0.001483438136 0.005920012771
-0.001408496591 0.00621601341
-0.001333555047 0.006512014049
-0.001258613502 0.006808014687
-0.001183671958 0.007104015326
-0.001108730414 0.007400015964
-0.001033788869 0.007696016603
-0.0009588473248 0.007992017241
-0.0008839057804 0.00828801788
-0.0008089642359 0.008584018519
-0.0007340226915 0.008880019157
-0.0006590811471 0.009176019796
-0.0005841396027 0.009472020434
-0.0005091980582 0.009768021073
-0.0004342565138 0.01006402171
-0.0003593149694 0.01036002235
-0.0002843734249 0.01065602299
-0.0002094318805 0.01095202363
-0.0001344903361 0.01124802427
-5.954879166e-005 0.0115440249
1.539275276e-005 0.01184002554
9.033429719e-005 0.01213602618
0.0001652758416 0.01243202682
0.000240217386 0.01272802746
0.0003151589305 0.0130240281
0.0003901004749 0.01332002874
0.0004650420193 0.01361602937
0.0005399835638 0.01391203001
0.0006149251082 0.01420803065
0.0006898666267 0.0145040313
-0.002648432407 0
-0.002573009881 0.0002959676691
-0.002497587354 0.0005919353383
-0.002422164828 0.0008879030074
-0.002346742302 0.001183870677
-0.002271319776 0.001479838346
-0.002195897249 0.001775806015
-0.002120474723 0.002071773684
-0.002045052197 0.002367741353
-0.001969629671 0.002663709022
-0.001894207144 0.002959676691
-0.001818784618 0.003255644361
-0.001743362092 0.00355161203
-0.001667939566 0.003847579699
-0.00159251704 0.004143547368
-0.001517094513 0.004439515037
-0.001441671987 0.004735482706
-0.001366249461 0.005031450375
-0.001290826935 0.005327418045
-0.001215404408 0.005623385714
-0.001139981882 0.005919353383
-0.001064559356 0.006215321052
-0.0009891368296 0.006511288721
-0.0009137143034 0.00680725639
-0.0008382917772 0.007103224059
-0.0007628692509 0.007399191729
-0.0006874467247 0.007695159398
-0.0006120241985 0.007991127067
-0.0005366016722 0.008287094736
-0.000461179146 0.008583062405
-0.0003857566197 0.008879030074
-0.0003103340935 0.009174997743
-0.0002349115673 0.009470965413
-0.000159489041 0.009766933082
-8.40665148e-005 0.01006290075
-8.643988567e-006 0.01035886842
6.677853767e-005 0.01065483609
0.0001422010639 0.01095080376
0.0002176235901 0.01124677143
0.0002930461164 0.0115427391
0.0003684686426 0.01183870677
0.0004438911688 0.01213467443
0.0005193136951 0.0124306421
0.0005947362213 0.01272660977
0.0006701587476 0.01302257744
0.0007455812738 0.01331854511
0.0008210038 0.01361451278
0.0008964263263 0.01391048045
0.0009718488525 0.01420644812
0.001047271353 0.01450241579
-0.0023488728 0
-0.002273018859 0.0002959377393
-0.002197164917 0.0005918754787
-0.002121310976 0.000887813218
-0.002045457035 0.001183750957
-0.001969603094 0.001479688697
-0.001893749152 0.001775626436
-0.001817895211 0.002071564175
-0.00174204127 0.002367501915
-0.001666187328 0.002663439654
-0.001590333387 0.002959377393
-0.001514479446 0.003255315133
-0.001438625505 0.003551252872
-0.001362771563 0.003847190612
-0.001286917622 0.004143128351
-0.001211063681 0.00443906609
-0.001135209739 0.00473500383
-0.001059355798 0.005030941569
-0.0009835018567 0.005326879308
-0.0009076479155 0.005622817048
-0.0008317939742 0.005918754787
-0.0007559400329 0.006214692526
-0.0006800860916 0.006510630266
-0.0006042321503 0.006806568005
-0.000528378209 0.007102505744
-0.0004525242677 0.007398443484
-0.0003766703264 0.007694381223
-0.0003008163851 0.007990318962
-0.0002249624438 0.008286256702
-0.0001491085025 0.008582194441
-7.32545612e-005 0.00887813218
2.599380092e-006 0.00917406992
7.845332139e-005 0.009470007659
0.0001543072627 0.009765945399
0.000230161204 0.01006188314
0.0003060151453 0.01035782088
0.0003818690866 0.01065375862
0.0004577230279 0.01094969636
0.0005335769692 0.0112456341
0.0006094309105 0.01154157183
0.0006852848518 0.01183750957
0.000761138793 0.01213344731
0.0008369927343 0.01242938505
0.0009128466756 0.01272532279
0.0009887006169 0.01302126053
0.001064554558 0.01331719827
0.0011404085 0.01361313601
0.001216262441 0.01390907375
0.001292116382 0.01420501149
0.001367970297 0.01450094924
-0.002080070777 0
-0.002003829864 0.0002959106052
-0.001927588951 0.0005918212103
-0.001851348038 0.0008877318155
-0.001775107125 0.001183642421
-0.001698866211 0.001479553026
-0.001622625298 0.001775463631
-0.001546384385 0.002071374236
-0.001470143472 0.002367284841
-0.001393902559 0.002663195447
-0.001317661645 0.002959106052
-0.001241420732 0.003255016657
-0.001165179819 0.003550927262
-0.001088938906 0.003846837867
-0.001012697992 0.004142748472
-0.0009364570792 0.004438659078
-0.000860216166 0.004734569683
-0.0007839752528 0.005030480288
-0.0007077343396 0.005326390893
-0.0006314934264 0.005622301498
-0.0005552525131 0.005918212103
-0.0004790115999 0.006214122709
-0.0004027706867 0.006510033314
-0.0003265297735 0.006805943919
-0.0002502888603 0.007101854524
-0.0001740479471 0.007397765129
-9.780703384e-005 0.007693675734
-2.156612062e-005 0.00798958634
5.46747926e-005 0.008285496945
0.0001309157058 0.00858140755
0.000207156619 0.008877318155
0.0002833975322 0.00917322876
0.0003596384455 0.009469139366
0.0004358793587 0.009765049971
0.0005121202719 0.01006096058
0.0005883611851 0.01035687118
0.0006646020983 0.01065278179
0.0007408430116 0.01094869239
0.0008170839248 0.011244603
0.000893324838 0.0115405136
0.0009695657512 0.01183642421
0.001045806664 0.01213233481
0.001122047578 0.01242824542
0.001198288491 0.01272415602
0.001274529404 0.01302006663
0.001350770317 0.01331597723
0.001427011231 0.01361188784
0.001503252144 0.01390779844
0.001579493057 0.01420370905
0.001655733944 0.01449961966
-0.001838868273 0
-0.00176228024 0.0002958860342
-0.001685692207 0.0005917720683
-0.001609104174 0.0008876581025
-0.001532516141 0.001183544137
-0.001455928107 0.001479430171
-0.001379340074 0.001775316205
-0.001302752041 0.002071202239
-0.001226164008 0.002367088273
-0.001149575975 0.002662974308
-0.001072987942 0.002958860342
-0.0009963999084 0.003254746376
-0.0009198118753 0.00355063241
-0.0008432238421 0.003846518444
-0.000766635809 0.004142404478
-0.0006900477758 0.004438290513
-0.0006134597427 0.004734176547
-0.0005368717095 0.005030062581
-0.0004602836764 0.005325948615
-0.0003836956432 0.005621834649
-0.0003071076101 0.005917720683
-0.0002305195769 0.006213606718
-0.0001539315438 0.006509492752
-7.734351061e-005 0.006805378786
-7.554774535e-007 0.00710126482
7.58325557e-005 0.007397150854
0.0001524205889 0.007693036888
0.000229008622 0.007988922923
0.0003055966552 0.008284808957
0.0003821846883 0.008580694991
0.0004587727215 0.008876581025
0.0005353607546 0.009172467059
0.0006119487878 0.009468353094
0.0006885368209 0.009764239128
0.0007651248541 0.01006012516
0.0008417128872 0.0103560112
0.0009183009204 0.01065189723
0.0009948889535 0.01094778326
0.001071476987 0.0112436693
0.00114806502 0.01153955533
0.001224653053 0.01183544137
0.001301241086 0.0121313274
0.001377829119 0.01242721344
0.001454417152 0.01272309947
0.001531005186 0.0130189855
0.001607593219 0.01331487154
0.001684181252 0.01361075757
0.001760769285 0.01390664361
0.001837357318 0.01420252964
0.001913945325 0.01449841568
-0.001622431479 0
-0.001545532063 0.000295863807
-0.001468632647 0.000591727614
-0.001391733232 0.000887591421
-0.001314833816 0.001183455228
-0.001237934401 0.001479319035
-0.001161034985 0.001775182842
-0.001084135569 0.002071046649
-0.001007236154 0.002366910456
-0.000930336738 0.002662774263
-0.0008534373224 0.00295863807
-0.0007765379068 0.003254501877
-0.0006996384911 0.003550365684
-0.0006227390755 0.003846229491
-0.0005458396599 0.004142093298
-0.0004689402443 0.004437957105
-0.0003920408286 0.004733820912
-0.000315141413 0.005029684719
-0.0002382419974 0.005325548526
-0.0001613425817 0.005621412333
-8.44431661e-005 0.00591727614
-7.543750464e-006 0.006213139947
6.935566517e-005 0.006509003754
0.0001462550808 0.006804867561
0.0002231544964 0.007100731368
0.0003000539121 0.007396595175
0.0003769533277 0.007692458982
0.0004538527433 0.007988322789
0.000530752159 0.008284186596
0.0006076515746 0.008580050403
0.0006845509902 0.00887591421
0.0007614504059 0.009171778017
0.0008383498215 0.009467641824
0.0009152492371 0.009763505631
0.0009921486527 0.01005936944
0.001069048068 0.01035523324
0.001145947484 0.01065109705
0.0012228469 0.01094696086
0.001299746315 0.01124282467
0.001376645731 0.01153868847
0.001453545147 0.01183455228
0.001530444562 0.01213041609
0.001607343978 0.01242627989
0.001684243393 0.0127221437
0.001761142809 0.01301800751
0.001838042225 0.01331387131
0.00191494164 0.01360973512
0.001991841056 0.01390559893
0.002068740472 0.01420146274
0.002145639861 0.01449732655
-0.00142821755 0
-0.001351038802 0.0002958437181
-0.001273860053 0.0005916874363
-0.001196681305 0.0008875311544
-0.001119502556 0.001183374873
-0.001042323808 0.001479218591
-0.0009651450594 0.001775062309
-0.0008879663109 0.002070906027
-0.0008107875625 0.002366749745
-0.000733608814 0.002662593463
-0.0006564300656 0.002958437181
-0.0005792513171 0.0032542809
-0.0005020725687 0.003550124618
-0.0004248938202 0.003845968336
-0.0003477150718 0.004141812054
-0.0002705363233 0.004437655772
-0.0001933575749 0.00473349949
-0.0001161788264 0.005029343208
-3.900007798e-005 0.005325186926
3.817867046e-005 0.005621030645
0.0001153574189 0.005916874363
0.0001925361674 0.006212718081
0.0002697149158 0.006508561799
0.0003468936643 0.006804405517
0.0004240724127 0.007100249235
0.0005012511612 0.007396092953
0.0005784299096 0.007691936672
0.000655608658 0.00798778039
0.0007327874065 0.008283624108
0.0008099661549 0.008579467826
0.0008871449034 0.008875311544
0.0009643236518 0.009171155262
0.0010415024 0.00946699898
0.001118681149 0.009762842699
0.001195859897 0.01005868642
0.001273038646 0.01035453013
0.001350217394 0.01065037385
0.001427396143 0.01094621757
0.001504574891 0.01124206129
0.001581753639 0.01153790501
0.001658932388 0.01183374873
0.001736111136 0.01212959244
0.001813289885 0.01242543616
0.001890468633 0.01272127988
0.001967647382 0.0130171236
0.00204482613 0.01331296732
0.002122004879 0.01360881103
0.002199183627 0.01390465475
0.002276362375 0.01420049847
0.002353541097 0.0144963422
-0.001253944732 0
-0.001176515395 0.0002958255763
-0.001099086057 0.0005916511526
-0.00102165672 0.0008874767289
-0.0009442273829 0.001183302305
-0.0008667980456 0.001479127881
-0.0007893687084 0.001774953458
-0.0007119393711 0.002070779034
-0.0006345100338 0.00236660461
-0.0005570806965 0.002662430187
-0.0004796513593 0.002958255763
-0.000402222022 0.003254081339
-0.0003247926847 0.003549906916
-0.0002473633474 0.003845732492
-0.0001699340102 0.004141558068
-9.250467289e-005 0.004437383644
-1.507533562e-005 0.004733209221
6.235400165e-005 0.005029034797
0.0001397833389 0.005324860373
0.0002172126762 0.00562068595
0.0002946420135 0.005916511526
0.0003720713507 0.006212337102
0.000449500688 0.006508162679
0.0005269300253 0.006803988255
0.0006043593626 0.007099813831
0.0006817886998 0.007395639407
0.0007592180371 0.007691464984
0.0008366473744 0.00798729056
0.0009140767117 0.008283116136
0.0009915060489 0.008578941713
0.001068935386 0.008874767289
0.001146364723 0.009170592865
0.001223794061 0.009466418442
0.001301223398 0.009762244018
0.001378652735 0.01005806959
0.001456082073 0.01035389517
0.00153351141 0.01064972075
0.001610940747 0.01094554632
0.001688370084 0.0112413719
0.001765799422 0.01153719748
0.001843228759 0.01183302305
0.001920658096 0.01212884863
0.001998087433 0.0124246742
0.002075516771 0.01272049978
0.002152946108 0.01301632536
0.002230375445 0.01331215093
0.002307804783 0.01360797651
0.00238523412 0.01390380209
0.002462663457 0.01419962766
0.002540092768 0.01449545325
-0.001097565551 0
-0.001019911405 0.0002958092042
-0.0009422572599 0.0005916184085
-0.0008646031144 0.0008874276127
-0.0007869489688 0.001183236817
-0.0007092948233 0.001479046021
-0.0006316406778 0.001774855225
-0.0005539865322 0.00207066443
-0.0004763323867 0.002366473634
-0.0003986782412 0.002662282838
-0.0003210240956 0.002958092042
-0.0002433699501 0.003253901247
-0.0001657158046 0.003549710451
-8.806165902e-005 0.003845519655
-1.040751349e-005 0.004141328859
6.724663205e-005 0.004437138064
0.0001449007776 0.004732947268
0.0002225549231 0.005028756472
0.0003002090686 0.005324565676
0.0003778632142 0.005620374881
0.0004555173597 0.005916184085
0.0005331715052 0.006211993289
0.0006108256508 0.006507802493
0.0006884797963 0.006803611698
0.0007661339418 0.007099420902
0.0008437880874 0.007395230106
0.0009214422329 0.00769103931
0.0009990963784 0.007986848515
0.001076750524 0.008282657719
0.00115440467 0.008578466923
0.001232058815 0.008874276127
0.001309712961 0.009170085332
0.001387367106 0.009465894536
0.001465021252 0.00976170374
0.001542675397 0.01005751294
0.001620329543 0.01035332215
0.001697983688 0.01064913135
0.001775637834 0.01094494056
0.001853291979 0.01124074976
0.001930946125 0.01153655897
0.00200860027 0.01183236817
0.002086254416 0.01212817737
0.002163908561 0.01242398658
0.002241562707 0.01271979578
0.002319216853 0.01301560499
0.002396870998 0.01331141419
0.002474525144 0.0136072234
0.002552179289 0.0139030326
0.002629833435 0.0141988418
0.002707487553 0.01449465102
-0.0009572427597 0
-0.0008793869297 0.0002957944385
-0.0008015310996 0.0005915888769
-0.0007236752695 0.0008873833154
-0.0006458194394 0.001183177754
-0.0005679636093 0.001478972192
-0.0004901077793 0.001774766631
-0.0004122519492 0.002070561069
-0.0003343961191 0.002366355508
-0.000256540289 0.002662149946
-0.0001786844589 0.002957944385
-0.0001008286289 0.003253738823
-2.297279878e-005 0.003549533262
5.48830313e-005 0.0038453277
0.0001327388614 0.004141122139
0.0002105946915 0.004436916577
0.0002884505215 0.004732711016
0.0003663063516 0.005028505454
0.0004441621817 0.005324299892
0.0005220180118 0.005620094331
0.0005998738419 0.005915888769
0.0006777296719 0.006211683208
0.000755585502 0.006507477646
0.0008334413321 0.006803272085
0.0009112971622 0.007099066523
0.0009891529923 0.007394860962
0.001067008822 0.0076906554
0.001144864652 0.007986449839
0.001222720482 0.008282244277
0.001300576313 0.008578038716
0.001378432143 0.008873833154
0.001456287973 0.009169627593
0.001534143803 0.009465422031
0.001611999633 0.00976121647
0.001689855463 0.01005701091
0.001767711293 0.01035280535
0.001845567123 0.01064859978
0.001923422953 0.01094439422
0.002001278783 0.01124018866
0.002079134613 0.0115359831
0.002156990443 0.01183177754
0.002234846274 0.01212757198
0.002312702104 0.01242336642
0.002390557934 0.01271916085
0.002468413764 0.01301495529
0.002546269594 0.01331074973
0.002624125424 0.01360654417
0.002701981254 0.01390233861
0.002779837084 0.01419813305
0.002857692887 0.01449392749
-0.0008313277524 0
-0.0007532909793 0.0002957811287
-0.0006752542062 0.0005915622574
-0.0005972174331 0.0008873433861
-0.00051918066 0.001183124515
-0.0004411438869 0.001478905643
-0.0003631071138 0.001774686772
-0.0002850703407 0.002070467901
-0.0002070335676 0.00236624903
-0.0001289967945 0.002662030158
-5.096002136e-005 0.002957811287
2.707675174e-005 0.003253592416
0.0001051135248 0.003549373544
0.0001831502979 0.003845154673
0.000261187071 0.004140935802
0.0003392238441 0.00443671693
0.0004172606172 0.004732498059
0.0004952973903 0.005028279188
0.0005733341634 0.005324060317
0.0006513709365 0.005619841445
0.0007294077096 0.005915622574
0.0008074444827 0.006211403703
0.0008854812558 0.006507184831
0.0009635180289 0.00680296596
0.001041554802 0.007098747089
0.001119591575 0.007394528217
0.001197628348 0.007690309346
0.001275665121 0.007986090475
0.001353701894 0.008281871603
0.001431738668 0.008577652732
0.001509775441 0.008873433861
0.001587812214 0.00916921499
0.001665848987 0.009464996118
0.00174388576 0.009760777247
0.001821922533 0.01005655838
0.001899959306 0.0103523395
0.001977996079 0.01064812063
0.002056032852 0.01094390176
0.002134069625 0.01123968289
0.002212106399 0.01153546402
0.002290143172 0.01183124515
0.002368179945 0.01212702628
0.002446216718 0.01242280741
0.002524253491 0.01271858853
0.002602290264 0.01301436966
0.002680327037 0.01331015079
0.00275836381 0.01360593192
0.002836400583 0.01390171305
0.002914437356 0.01419749418
0.002992474103 0.01449327531
-0.0007183411951 0
-0.0006401420844 0.0002957691372
-0.0005619429738 0.0005915382744
-0.0004837438631 0.0008873074116
-0.0004055447524 0.001183076549
-0.0003273456418 0.001478845686
-0.0002491465311 0.001774614823
-0.0001709474204 0.00207038396
-9.274830974e-005 0.002366153097
-1.454919907e-005 0.002661922235
6.36499116e-005 0.002957691372
0.0001418490223 0.003253460509
0.0002200481329 0.003549229646
0.0002982472436 0.003844998783
0.0003764463543 0.004140767921
0.000454645465 0.004436537058
0.0005328445756 0.004732306195
0.0006110436863 0.005028075332
0.000689242797 0.005323844469
0.0007674419076 0.005619613607
0.0008456410183 0.005915382744
0.000923840129 0.006211151881
0.00100203924 0.006506921018
0.00108023835 0.006802690155
0.001158437461 0.007098459292
0.001236636572 0.00739422843
0.001314835682 0.007689997567
0.001393034793 0.007985766704
0.001471233904 0.008281535841
0.001549433014 0.008577304978
0.001627632125 0.008873074116
0.001705831236 0.009168843253
0.001784030346 0.00946461239
0.001862229457 0.009760381527
0.001940428568 0.01005615066
0.002018627678 0.0103519198
0.002096826789 0.01064768894
0.0021750259 0.01094345808
0.00225322501 0.01123922721
0.002331424121 0.01153499635
0.002409623232 0.01183076549
0.002487822342 0.01212653462
0.002566021453 0.01242230376
0.002644220564 0.0127180729
0.002722419674 0.01301384204
0.002800618785 0.01330961117
0.002878817896 0.01360538031
0.002957017006 0.01390114945
0.003035216117 0.01419691858
0.003113415201 0.01449268773
-0.0006169556464 0
-0.000538610888 0.000295758338
-0.0004602661297 0.0005915166761
-0.0003819213714 0.0008872750141
-0.0003035766131 0.001183033352
-0.0002252318548 0.00147879169
-0.0001468870965 0.001774550028
-6.854233814e-005 0.002070308366
9.802420179e-006 0.002366066704
8.81471785e-005 0.002661825042
0.0001664919368 0.00295758338
0.0002448366951 0.003253341718
0.0003231814535 0.003549100057
0.0004015262118 0.003844858395
0.0004798709701 0.004140616733
0.0005582157284 0.004436375071
0.0006365604867 0.004732133409
0.000714905245 0.005027891747
0.0007932500034 0.005323650085
0.0008715947617 0.005619408423
0.00094993952 0.005915166761
0.001028284278 0.006210925099
0.001106629037 0.006506683437
0.001184973795 0.006802441775
0.001263318553 0.007098200113
0.001341663312 0.007393958451
0.00142000807 0.007689716789
0.001498352828 0.007985475127
0.001576697587 0.008281233465
0.001655042345 0.008576991803
0.001733387103 0.008872750141
0.001811731862 0.009168508479
0.00189007662 0.009464266817
0.001968421378 0.009760025155
0.002046766136 0.01005578349
0.002125110895 0.01035154183
0.002203455653 0.01064730017
0.002281800411 0.01094305851
0.00236014517 0.01123881685
0.002438489928 0.01153457518
0.002516834686 0.01183033352
0.002595179445 0.01212609186
0.002673524203 0.0124218502
0.002751868961 0.01271760854
0.00283021372 0.01301336687
0.002908558478 0.01330912521
0.002986903236 0.01360488355
0.003065247995 0.01390064189
0.003143592753 0.01419640023
0.003221937484 0.01449215857
-0.0005259799609 0
-0.000447504527 0.0002957486164
-0.0003690290931 0.0005914972329
-0.0002905536592 0.0008872458493
-0.0002120782253 0.001182994466
-0.0001336027914 0.001478743082
-5.512735755e-005 0.001774491699
2.334807634e-005 0.002070240315
0.0001018235102 0.002365988932
0.0001802989441 0.002661737548
0.000258774378 0.002957486164
0.0003372498119 0.003253234781
0.0004157252458 0.003548983397
0.0004942006797 0.003844732014
0.0005726761136 0.00414048063
0.0006511515475 0.004436229247
0.0007296269814 0.004731977863
0.0008081024153 0.00502772648
0.0008865778491 0.005323475096
0.000965053283 0.005619223712
0.001043528717 0.005914972329
0.001122004151 0.006210720945
0.001200479585 0.006506469562
0.001278955019 0.006802218178
0.001357430452 0.007097966795
0.001435905886 0.007393715411
0.00151438132 0.007689464028
0.001592856754 0.007985212644
0.001671332188 0.00828096126
0.001749807622 0.008576709877
0.001828283056 0.008872458493
0.00190675849 0.00916820711
0.001985233924 0.009463955726
0.002063709358 0.009759704343
0.002142184791 0.01005545296
0.002220660225 0.01035120158
0.002299135659 0.01064695019
0.002377611093 0.01094269881
0.002456086527 0.01123844742
0.002534561961 0.01153419604
0.002613037395 0.01182994466
0.002691512829 0.01212569327
0.002769988263 0.01242144189
0.002848463696 0.01271719051
0.00292693913 0.01301293912
0.003005414564 0.01330868774
0.003083889998 0.01360443636
0.003162365432 0.01390018497
0.003240840866 0.01419593359
0.003319316273 0.01449168221
-0.0004443452955 0
-0.0003657526174 0.0002957398679
-0.0002871599394 0.0005914797357
-0.0002085672613 0.0008872196036
-0.0001299745833 0.001182959471
-5.138190525e-005 0.001478699339
2.72107728e-005 0.001774439207
0.0001058034509 0.002070179075
0.0001843961289 0.002365918943
0.000262988807 0.002661658811
0.000341581485 0.002957398679
0.0004201741631 0.003253138547
0.0004987668411 0.003548878414
0.0005773595192 0.003844618282
0.0006559521972 0.00414035815
0.0007345448753 0.004436098018
0.0008131375533 0.004731837886
0.0008917302314 0.005027577754
0.0009703229094 0.005323317622
0.001048915587 0.005619057489
0.001127508266 0.005914797357
0.001206100944 0.006210537225
0.001284693622 0.006506277093
0.0013632863 0.006802016961
0.001441878978 0.007097756829
0.001520471656 0.007393496697
0.001599064334 0.007689236565
0.001677657012 0.007984976432
0.00175624969 0.0082807163
0.001834842368 0.008576456168
0.001913435046 0.008872196036
0.001992027724 0.009167935904
0.002070620402 0.009463675772
0.00214921308 0.00975941564
0.002227805758 0.01005515551
0.002306398436 0.01035089538
0.002384991114 0.01064663524
0.002463583792 0.01094237511
0.00254217647 0.01123811498
0.002620769148 0.01153385485
0.002699361827 0.01182959471
0.002777954505 0.01212533458
0.002856547183 0.01242107445
0.002935139861 0.01271681432
0.003013732539 0.01301255419
0.003092325217 0.01330829405
0.003170917895 0.01360403392
0.003249510573 0.01389977379
0.003328103251 0.01419551366
0.003406695902 0.01449125353
-0.0003710925516 0
-0.0002923946789 0.0002957319973
-0.0002136968063 0.0005914639946
-0.0001349989337 0.000887195992
-5.630106107e-005 0.001182927989
2.239681154e-005 0.001478659987
0.0001010946842 0.001774391984
0.0001797925568 0.002070123981
0.0002584904294 0.002365855979
0.000337188302 0.002661587976
0.0004158861746 0.002957319973
0.0004945840473 0.003253051971
0.0005732819199 0.003548783968
0.0006519797925 0.003844515965
0.0007306776651 0.004140247962
0.0008093755377 0.00443597996
0.0008880734104 0.004731711957
0.000966771283 0.005027443954
0.001045469156 0.005323175952
0.001124167028 0.005618907949
0.001202864901 0.005914639946
0.001281562773 0.006210371944
0.001360260646 0.006506103941
0.001438958519 0.006801835938
0.001517656391 0.007097567936
0.001596354264 0.007393299933
0.001675052137 0.00768903193
0.001753750009 0.007984763928
0.001832447882 0.008280495925
0.001911145754 0.008576227922
0.001989843627 0.00887195992
0.0020685415 0.009167691917
0.002147239372 0.009463423914
0.002225937245 0.009759155912
0.002304635118 0.01005488791
0.00238333299 0.01035061991
0.002462030863 0.0106463519
0.002540728735 0.0109420839
0.002619426608 0.0112378159
0.002698124481 0.0115335479
0.002776822353 0.01182927989
0.002855520226 0.01212501189
0.002934218098 0.01242074389
0.003012915971 0.01271647588
0.003091613844 0.01301220788
0.003170311716 0.01330793988
0.003249009589 0.01360367188
0.003327707462 0.01389940387
0.003406405334 0.01419513587
0.00348510318 0.01449086788
-0.0003053611068 0
-0.0002265688498 0.0002957249186
-0.0001477765928 0.0005914498372
-6.898433579e-005 0.0008871747558
9.807921216e-006 0.001182899674
8.860017823e-005 0.001478624593
0.0001673924352 0.001774349512
0.0002461846922 0.00207007443
0.0003249769493 0.002365799349
0.0004037692063 0.002661524267
0.0004825614633 0.002957249186
0.0005613537203 0.003252974105
0.0006401459773 0.003548699023
0.0007189382343 0.003844423942
0.0007977304913 0.00414014886
0.0008765227483 0.004435873779
0.0009553150053 0.004731598698
0.001034107262 0.005027323616
0.001112899519 0.005323048535
0.001191691776 0.005618773453
0.001270484033 0.005914498372
0.00134927629 0.006210223291
0.001428068547 0.006505948209
0.001506860804 0.006801673128
0.001585653061 0.007097398046
0.001664445318 0.007393122965
0.001743237575 0.007688847884
0.001822029832 0.007984572802
0.001900822089 0.008280297721
0.001979614346 0.008576022639
0.002058406603 0.008871747558
0.00213719886 0.009167472477
0.002215991117 0.009463197395
0.002294783375 0.009758922314
0.002373575632 0.01005464723
0.002452367889 0.01035037215
0.002531160146 0.01064609707
0.002609952403 0.01094182199
0.00268874466 0.01123754691
0.002767536917 0.01153327183
0.002846329174 0.01182899674
0.002925121431 0.01212472166
0.003003913688 0.01242044658
0.003082705945 0.0127161715
0.003161498202 0.01301189642
0.003240290459 0.01330762134
0.003319082716 0.01360334626
0.003397874973 0.01389907117
0.00347666723 0.01419479609
0.003555459459 0.01449052102
-0.0002463787043 0
-0.0001675017614 0.0002957185536
-8.862481845e-005 0.0005914371072
-9.747875493e-006 0.0008871556608
6.912906746e-005 0.001182874214
0.0001480060104 0.001478592768
0.0002268829534 0.001774311322
0.0003057598963 0.002070029875
0.0003846368393 0.002365748429
0.0004635137822 0.002661466982
0.0005423907252 0.002957185536
0.0006212676681 0.00325290409
0.0007001446111 0.003548622643
0.000779021554 0.003844341197
0.000857898497 0.00414005975
0.0009367754399 0.004435778304
0.001015652383 0.004731496858
0.001094529326 0.005027215411
0.001173406269 0.005322933965
0.001252283212 0.005618652518
0.001331160155 0.005914371072
0.001410037098 0.006210089626
0.001488914041 0.006505808179
0.001567790984 0.006801526733
0.001646667927 0.007097245286
0.001725544869 0.00739296384
0.001804421812 0.007688682393
0.001883298755 0.007984400947
0.001962175698 0.008280119501
0.002041052641 0.008575838054
0.002119929584 0.008871556608
0.002198806527 0.009167275161
0.00227768347 0.009462993715
0.002356560413 0.009758712269
0.002435437356 0.01005443082
0.002514314299 0.01035014938
0.002593191242 0.01064586793
0.002672068185 0.01094158648
0.002750945128 0.01123730504
0.002829822071 0.01153302359
0.002908699014 0.01182874214
0.002987575957 0.0121244607
0.0030664529 0.01242017925
0.003145329843 0.0127158978
0.003224206786 0.01301161636
0.003303083729 0.01330733491
0.003381960671 0.01360305347
0.003460837614 0.01389877202
0.003539714557 0.01419449057
0.003618591473 0.01449020913
-0.0001934523794 0
-0.0001144994517 0.0002957128316
-3.554652405e-005 0.0005914256632
4.340640363e-005 0.0008871384947
0.0001223593313 0.001182851326
0.000201312259 0.001478564158
0.0002802651867 0.001774276989
0.0003592181144 0.002069989821
0.000438171042 0.002365702653
0.0005171239697 0.002661415484
0.0005960768974 0.002957128316
0.0006750298251 0.003252841147
0.0007539827528 0.003548553979
0.0008329356805 0.003844266811
0.0009118886081 0.004139979642
0.0009908415358 0.004435692474
0.001069794464 0.004731405305
0.001148747391 0.005027118137
0.001227700319 0.005322830968
0.001306653247 0.0056185438
0.001385606174 0.005914256632
0.001464559102 0.006209969463
0.00154351203 0.006505682295
0.001622464957 0.006801395126
0.001701417885 0.007097107958
0.001780370813 0.007392820789
0.00185932374 0.007688533621
0.001938276668 0.007984246453
0.002017229596 0.008279959284
0.002096182523 0.008575672116
0.002175135451 0.008871384947
0.002254088379 0.009167097779
0.002333041306 0.00946281061
0.002411994234 0.009758523442
0.002490947162 0.01005423627
0.00256990009 0.01034994911
0.002648853017 0.01064566194
0.002727805945 0.01094137477
0.002806758873 0.0112370876
0.0028857118 0.01153280043
0.002964664728 0.01182851326
0.003043617656 0.01212422609
0.003122570583 0.01241993893
0.003201523511 0.01271565176
0.003280476439 0.01301136459
0.003359429366 0.01330707742
0.003438382294 0.01360279025
0.003517335222 0.01389850308
0.003596288149 0.01419421592
0.00367524105 0.01448992875
-0.0001459603182 0
-6.693921241e-005 0.0002957076886
1.208189336e-005 0.0005914153772
9.110299913e-005 0.0008871230658
0.0001701241049 0.001182830754
0.0002491452107 0.001478538443
0.0003281663164 0.001774246132
0.0004071874222 0.00206995382
0.000486208528 0.002365661509
0.0005652296338 0.002661369197
0.0006442507395 0.002957076886
0.0007232718453 0.003252784574
0.0008022929511 0.003548492263
0.0008813140568 0.003844199952
0.0009603351626 0.00413990764
0.001039356268 0.004435615329
0.001118377374 0.004731323017
0.00119739848 0.005027030706
0.001276419586 0.005322738395
0.001355440691 0.005618446083
0.001434461797 0.005914153772
0.001513482903 0.00620986146
0.001592504009 0.006505569149
0.001671525115 0.006801276837
0.00175054622 0.007096984526
0.001829567326 0.007392692215
0.001908588432 0.007688399903
0.001987609538 0.007984107592
0.002066630643 0.00827981528
0.002145651749 0.008575522969
0.002224672855 0.008871230658
0.002303693961 0.009166938346
0.002382715066 0.009462646035
0.002461736172 0.009758353723
0.002540757278 0.01005406141
0.002619778384 0.0103497691
0.00269879949 0.01064547679
0.002777820595 0.01094118448
0.002856841701 0.01123689217
0.002935862807 0.01153259985
0.003014883913 0.01182830754
0.003093905018 0.01212401523
0.003172926124 0.01241972292
0.00325194723 0.01271543061
0.003330968336 0.0130111383
0.003409989441 0.01330684599
0.003489010547 0.01360255367
0.003568031653 0.01389826136
0.003647052759 0.01419396905
0.003726073837 0.01448967675
-0.0001033445521 0
-2.426227243e-005 0.0002957030668
5.482000728e-005 0.0005914061337
0.000133902287 0.0008871092005
0.0002129845667 0.001182812267
0.0002920668464 0.001478515334
0.0003711491261 0.001774218401
0.0004502314058 0.002069921468
0.0005293136855 0.002365624535
0.0006083959652 0.002661327601
0.0006874782449 0.002957030668
0.0007665605246 0.003252733735
0.0008456428043 0.003548436802
0.000924725084 0.003844139869
0.001003807364 0.004139842936
0.001082889643 0.004435546002
0.001161971923 0.004731249069
0.001241054203 0.005026952136
0.001320136483 0.005322655203
0.001399218762 0.00561835827
0.001478301042 0.005914061337
0.001557383322 0.006209764403
0.001636465601 0.00650546747
0.001715547881 0.006801170537
0.001794630161 0.007096873604
0.00187371244 0.007392576671
0.00195279472 0.007688279738
0.002031877 0.007983982804
0.00211095928 0.008279685871
0.002190041559 0.008575388938
0.002269123839 0.008871092005
0.002348206119 0.009166795072
0.002427288398 0.009462498138
0.002506370678 0.009758201205
0.002585452958 0.01005390427
0.002664535238 0.01034960734
0.002743617517 0.01064531041
0.002822699797 0.01094101347
0.002901782077 0.01123671654
0.002980864356 0.01153241961
0.003059946636 0.01182812267
0.003139028916 0.01212382574
0.003218111195 0.01241952881
0.003297193475 0.01271523187
0.003376275755 0.01301093494
0.003455358035 0.01330663801
0.003534440314 0.01360234107
0.003613522594 0.01389804414
0.003692604874 0.01419374721
0.003771687126 0.01448945028
-6.510440276e-005 0
1.403276664e-005 0.0002956989141
9.316993604e-005 0.0005913978282
0.0001723071054 0.0008870967423
0.0002514442748 0.001182795656
0.0003305814442 0.001478494571
0.0004097186136 0.001774193485
0.000488855783 0.002069892399
0.0005679929524 0.002365591313
0.0006471301218 0.002661290227
0.0007262672912 0.002956989141
0.0008054044606 0.003252688055
0.0008845416301 0.003548386969
0.0009636787995 0.003844085883
0.001042815969 0.004139784798
0.001121953138 0.004435483712
0.001201090308 0.004731182626
0.001280227477 0.00502688154
0.001359364646 0.005322580454
0.001438501816 0.005618279368
0.001517638985 0.005913978282
0.001596776155 0.006209677196
0.001675913324 0.006505376111
0.001755050493 0.006801075025
0.001834187663 0.007096773939
0.001913324832 0.007392472853
0.001992462002 0.007688171767
0.002071599171 0.007983870681
0.00215073634 0.008279569595
0.00222987351 0.008575268509
0.002309010679 0.008870967423
0.002388147849 0.009166666338
0.002467285018 0.009462365252
0.002546422187 0.009758064166
0.002625559357 0.01005376308
0.002704696526 0.01034946199
0.002783833696 0.01064516091
0.002862970865 0.01094085982
0.002942108034 0.01123655874
0.003021245204 0.01153225765
0.003100382373 0.01182795656
0.003179519543 0.01212365548
0.003258656712 0.01241935439
0.003337793881 0.01271505331
0.003416931051 0.01301075222
0.00349606822 0.01330645114
0.00357520539 0.01360215005
0.003654342559 0.01389784896
0.003733479728 0.01419354788
0.003812616871 0.0144892468
-3.079059922e-005 0
4.839582149e-005 0.0002956951834
0.0001275822422 0.0005913903667
0.0002067686629 0.0008870855501
0.0002859550836 0.001182780733
0.0003651415043 0.001478475917
0.000444327925 0.0017741711
0.0005235143457 0.002069866284
0.0006027007664 0.002365561467
0.0006818871872 0.00266125665
0.0007610736079 0.002956951834
0.0008402600286 0.003252647017
0.0009194464493 0.0035483422
0.00099863287 0.003844037384
0.001077819291 0.004139732567
0.001157005711 0.00443542775
0.001236192132 0.004731122934
0.001315378553 0.005026818117
0.001394564974 0.0053225133
0.001473751394 0.005618208484
0.001552937815 0.005913903667
0.001632124236 0.006209598851
0.001711310656 0.006505294034
0.001790497077 0.006800989217
0.001869683498 0.007096684401
0.001948869918 0.007392379584
0.002028056339 0.007688074767
0.00210724276 0.007983769951
0.002186429181 0.008279465134
0.002265615601 0.008575160317
0.002344802022 0.008870855501
0.002423988443 0.009166550684
0.002503174863 0.009462245868
0.002582361284 0.009757941051
0.002661547705 0.01005363623
0.002740734126 0.01034933142
0.002819920546 0.0106450266
0.002899106967 0.01094072178
0.002978293388 0.01123641697
0.003057479808 0.01153211215
0.003136666229 0.01182780733
0.00321585265 0.01212350252
0.003295039071 0.0124191977
0.003374225491 0.01271489288
0.003453411912 0.01301058807
0.003532598333 0.01330628325
0.003611784753 0.01360197843
0.003690971174 0.01389767362
0.003770157595 0.0141933688
0.003849343988 0.01448906399
0 0
7.923061305e-005 0.0002956918321
0.0001584612261 0.0005913836642
0.0002376918391 0.0008870754963
0.0003169224522 0.001182767328
0.0003961530652 0.001478459161
0.0004753836783 0.001774150993
0.0005546142913 0.002069842825
0.0006338449044 0.002365534657
0.0007130755174 0.002661226489
0.0007923061305 0.002956918321
0.0008715367435 0.003252610153
0.0009507673565 0.003548301985
0.00102999797 0.003843993817
0.001109228583 0.004139685649
0.001188459196 0.004435377482
0.001267689809 0.004731069314
0.001346920422 0.005026761146
0.001426151035 0.005322452978
0.001505381648 0.00561814481
0.001584612261 0.005913836642
0.001663842874 0.006209528474
0.001743073487 0.006505220306
0.0018223041 0.006800912138
0.001901534713 0.007096603971
0.001980765326 0.007392295803
0.002059995939 0.007687987635
0.002139226552 0.007983679467
0.002218457165 0.008279371299
0.002297687778 0.008575063131
0.002376918391 0.008870754963
0.002456149004 0.009166446795
0.002535379617 0.009462138627
0.00261461023 0.009757830459
0.002693840844 0.01005352229
0.002773071457 0.01034921412
0.00285230207 0.01064490596
0.002931532683 0.01094059779
0.003010763296 0.01123628962
0.003089993909 0.01153198145
0.003169224522 0.01182767328
0.003248455135 0.01212336512
0.003327685748 0.01241905695
0.003406916361 0.01271474878
0.003486146974 0.01301044061
0.003565377587 0.01330613244
0.0036446082 0.01360182428
0.003723838813 0.01389751611
0.003803069426 0.01419320794
0.003882300012 0.01448889978
-0.04811976878 0.01481269777
-0.04811977956 0.01512661244
-0.04811979103 0.01546039087
-0.04811980321 0.01581528998
-0.04811981617 0.01619264624
-0.04811982995 0.01659388068
-0.0481198446 0.01702050426
-0.04811986018 0.01747412353
-0.04811987674 0.01795644673
-0.04811989436 0.01846929016
-0.04811991308 0.01901458507
-0.04811993299 0.0195943849
-0.04811995416 0.02021087306
-0.04811997667 0.02086637108
-0.04812000061 0.02156334742
-0.04812002606 0.02230442672
-0.04812005312 0.0230923997
-0.04812008189 0.02393023369
-0.04812011248 0.02482108377
-0.04812014501 0.02576830467
-0.0481201796 0.02677546339
-0.04812021637 0.02784635266
-0.04812025547 0.02898500518
-0.04812029705 0.03019570886
-0.04812034126 0.0314830229
-0.04812038826 0.03285179504
-0.04812043824 0.03430717973
-0.04812049138 0.03585465762
-0.04812054789 0.03749999905
-0.0427489823 0.01483232756
-0.04274901701 0.01514597062
-0.04274905391 0.01547946025
-0.04274909315 0.01583405229
-0.04274913488 0.01621108205
-0.04274917924 0.01661196932
-0.04274922641 0.01703822377
-0.04274927657 0.01749145055
-0.0427493299 0.01797335642
-0.04274938661 0.01848575612
-0.0427494469 0.01903057921
-0.04274951101 0.01960987738
-0.04274957917 0.02022583212
-0.04274965165 0.02088076297
-0.04274972872 0.02157713625
-0.04274981066 0.02231757432
-0.04274989779 0.02310486551
-0.04274999042 0.02394197456
-0.04275008893 0.02483205382
-0.04275019366 0.02577845513
-0.04275030502 0.0267847424
-0.04275042343 0.02785470506
-0.04275054933 0.02899237235
-0.0427506832 0.03020202845
-0.04275082554 0.03148822863
-0.04275097688 0.03285581641
-0.0427511378 0.0343099418
-0.04275130891 0.0358560807
-0.04275149084 0.03749999905
-0.03792915932 0.01484536902
-0.03792922225 0.01515883164
-0.03792928916 0.0154921294
-0.0379293603 0.01584651743
-0.03792943595 0.01622333026
-0.03792951638 0.0166239869
-0.0379296019 0.0170499961
-0.03792969283 0.01750296212
-0.03792978951 0.01798459073
-0.03792989232 0.01849669562
-0.03793000163 0.01904120525
-0.03793011785 0.01962017012
-0.03793024143 0.02023577048
-0.03793037283 0.02089032451
-0.03793051255 0.02158629713
-0.0379306611 0.02232630919
-0.03793081906 0.02311314741
-0.03793098701 0.02394977482
-0.03793116559 0.02483934198
-0.03793135547 0.02578519876
-0.03793155736 0.02679090706
-0.03793177203 0.02786025411
-0.03793200028 0.02899726683
-0.03793224298 0.03020622693
-0.03793250103 0.03149168708
-0.03793277541 0.032858488
-0.03793306716 0.03431177674
-0.03793337736 0.03585702604
-0.03793370718 0.03749999905
-0.03360406966 0.0148534032
-0.03360415994 0.01516675465
-0.03360425593 0.01549993421
-0.033604358 0.01585419656
-0.03360446652 0.01623087576
-0.03360458191 0.0166313903
-0.03360470461 0.01705724843
-0.03360483507 0.01751005381
-0.03360497378 0.01799151161
-0.03360512127 0.01850343488
-0.03360527809 0.0190477514
-0.03360544484 0.01962651095
-0.03360562214 0.02024189297
-0.03360581065 0.02089621487
-0.0336060111 0.02159194066
-0.03360622423 0.02233169028
-0.03360645085 0.02311824944
-0.0336066918 0.02395458014
-0.033606948 0.0248438318
-0.03360722042 0.02578935313
-0.03360751007 0.02679470473
-0.03360781805 0.02786367253
-0.03360814552 0.02900028199
-0.03360849371 0.03020881333
-0.03360886393 0.03149381756
-0.03360925758 0.03286013372
-0.03360967614 0.03431290703
-0.03361012119 0.03585760828
-0.03361059438 0.03749999905
-0.02972312002 0.01485767982
-0.02972323405 0.01517097209
-0.0297233553 0.01550408874
-0.02972348423 0.01585828419
-0.02972362131 0.01623489225
-0.02972376706 0.01663533116
-0.02972392204 0.01706110886
-0.02972408683 0.01751382873
-0.02972426204 0.01799519561
-0.02972444834 0.0185070222
-0.02972464643 0.01905123593
-0.02972485705 0.01962988617
-0.029725081 0.02024515198
-0.02972531912 0.02089935031
-0.02972557231 0.02159494471
-0.02972584152 0.02233455461
-0.02972612777 0.02312096523
-0.02972643212 0.02395713798
-0.02972675574 0.02484622169
-0.02972709984 0.02579156445
-0.0297274657 0.02679672619
-0.02972785472 0.0278654921
-0.02972826836 0.0290018869
-0.02972870817 0.03021018998
-0.02972917581 0.03149495152
-0.02972967304 0.03286100963
-0.02973020173 0.03431350856
-0.02973076388 0.03585791806
-0.02973136158 0.03749999905
-0.0262408214 0.01485917813
-0.02624095439 0.01517244967
-0.02624109579 0.01550554427
-0.02624124615 0.01585971628
-0.02624140602 0.01623629943
-0.026241576 0.01663671183
-0.02624175674 0.01706246136
-0.02624194892 0.01751515127
-0.02624215326 0.01799648628
-0.02624237053 0.01850827901
-0.02624260154 0.01905245672
-0.02624284718 0.01963106866
-0.02624310836 0.02024629375
-0.02624338606 0.02090044878
-0.02624368134 0.02159599714
-0.0262439953 0.0223355581
-0.02624432913 0.02312191666
-0.02624468408 0.02395803406
-0.02624506149 0.02484705893
-0.02624546278 0.02579233912
-0.02624588947 0.02679743432
-0.02624634316 0.02786612948
-0.02624682555 0.02900244906
-0.02624733847 0.03021067216
-0.02624788385 0.03149534866
-0.02624846373 0.03286131634
-0.02624908031 0.03431371912
-0.02624973591 0.03585802638
-0.02625043296 0.03749999905
-0.023116297 0.01485865945
-0.02311644388 0.01517193817
-0.02311660005 0.0155050404
-0.02311676611 0.01585922052
-0.02311694267 0.01623581229
-0.0231171304 0.01663623387
-0.02311733002 0.01706199315
-0.02311754226 0.01751469342
-0.02311776794 0.01799603947
-0.02311800789 0.01850784391
-0.02311826303 0.01905203408
-0.02311853432 0.01963065928
-0.02311882277 0.02024589846
-0.02311912947 0.02090006847
-0.02311945558 0.02159563275
-0.02311980233 0.02233521064
-0.02312017102 0.02312158721
-0.02312056303 0.02395772376
-0.02312097986 0.02484676898
-0.02312142305 0.0257920708
-0.0231218943 0.02679718901
-0.02312239536 0.02786590864
-0.02312292813 0.02900225423
-0.02312349461 0.03021050499
-0.02312409693 0.03149521089
-0.02312473737 0.03286120984
-0.02312541834 0.03431364586
-0.02312614239 0.03585798846
-0.02312691224 0.03749999905
-0.02031283052 0.01485671128
-0.02031298648 0.01517001695
-0.02031315231 0.01550314784
-0.02031332864 0.01585735844
-0.02031351612 0.01623398261
-0.02031371546 0.01663443864
-0.02031392742 0.01706023455
-0.02031415279 0.01751297378
-0.02031439242 0.01799436124
-0.02031464721 0.01850620971
-0.02031491813 0.01905044671
-0.02031520619 0.01962912169
-0.02031551248 0.0202444138
-0.02031583815 0.02089864009
-0.02031618442 0.02159426422
-0.02031655261 0.02233390574
-0.0203169441 0.02312034996
-0.02031736036 0.02395655844
-0.02031780296 0.02484568015
-0.02031827356 0.0257910633
-0.02031877394 0.02679626798
-0.02031930599 0.02786507955
-0.0203198717 0.0290015229
-0.02032047321 0.0302098776
-0.02032111278 0.03149469402
-0.02032179283 0.03286081048
-0.0203225159 0.03431337145
-0.02032328473 0.03585784691
-0.02032410218 0.03749999905
-0.01779745362 0.01485378352
-0.0177976144 0.01516712971
-0.01779778535 0.01550030367
-0.01779796712 0.01585456007
-0.01779816039 0.01623123294
-0.0177983659 0.01663174075
-0.0177985844 0.01705759171
-0.01779881674 0.01751038947
-0.01779906377 0.01799183917
-0.01779932644 0.01850375383
-0.01779960572 0.01904806119
-0.01779990268 0.01962681098
-0.01780021843 0.02024218265
-0.01780055416 0.02089649352
-0.01780091114 0.02159220759
-0.0178012907 0.02233194473
-0.01780169428 0.02311849063
-0.0178021234 0.02395480723
-0.01780257967 0.02484404389
-0.01780306481 0.02578954926
-0.01780358065 0.0267948839
-0.01780412914 0.02786383366
-0.01780471233 0.02900042393
-0.01780533242 0.03020893485
-0.01780599175 0.03149391738
-0.0178066928 0.03286021045
-0.01780743822 0.0343129592
-0.0178082308 0.03585763434
-0.0178090735 0.03749999905
-0.01554057071 0.01485021795
-0.01554073269 0.01516361347
-0.01554090493 0.01549683989
-0.01554108807 0.01585115206
-0.0155412828 0.01622788424
-0.01554148984 0.0166284551
-0.01554170999 0.01705437311
-0.01554194407 0.01750724217
-0.01554219296 0.01798876767
-0.0155424576 0.01850076292
-0.01554273899 0.01904515597
-0.01554303818 0.01962399689
-0.01554335631 0.02023946544
-0.01554369456 0.02089387933
-0.01554405422 0.02158970292
-0.01554443664 0.02232955653
-0.01554484325 0.02311622626
-0.0155452756 0.02395267453
-0.0155457353 0.02484205118
-0.01554622409 0.02578770542
-0.01554674381 0.02679319833
-0.01554729642 0.02786231637
-0.01554788399 0.02899908558
-0.01554850875 0.03020778676
-0.01554917303 0.03149297159
-0.01554987936 0.03285947976
-0.01555063037 0.03431245722
-0.01555142891 0.03585737553
-0.01555227795 0.03749999905
-0.01351561886 0.01484627174
-0.01351577912 0.01515972186
-0.01351594953 0.01549300634
-0.01351613071 0.01584738024
-0.01351632336 0.01622417806
-0.01351652819 0.01662481871
-0.01351674599 0.01705081092
-0.01351697758 0.01750375888
-0.01351722381 0.01798536827
-0.01351748563 0.01849745272
-0.01351776401 0.01904194063
-0.01351806001 0.01962088239
-0.01351837474 0.02023645816
-0.01351870939 0.02089098607
-0.01351906521 0.02158693089
-0.01351944354 0.02232691339
-0.01351984582 0.02311372018
-0.01352027355 0.02395031416
-0.01352072835 0.02483984577
-0.01352121192 0.02578566475
-0.0135217261 0.02679133284
-0.01352227281 0.02786063714
-0.01352285411 0.02899760439
-0.0135234722 0.03020651614
-0.0135241294 0.03149192487
-0.01352482819 0.0328586711
-0.01352557119 0.03431190169
-0.01352636121 0.03585708915
-0.01352720119 0.03749999905
-0.01169876034 0.01484213628
-0.01169891657 0.01515564362
-0.01169908268 0.01548898894
-0.0116992593 0.01584342753
-0.0116994471 0.01622029413
-0.01169964679 0.01662100792
-0.01169985911 0.01704707789
-0.01170008486 0.01750010853
-0.0117003249 0.01798180584
-0.01170058013 0.01849398378
-0.01170085151 0.01903857107
-0.01170114006 0.01961761852
-0.01170144687 0.02023330666
-0.0117017731 0.02088795405
-0.01170211997 0.02158402591
-0.01170248878 0.02232414349
-0.01170288094 0.0231110939
-0.01170329791 0.02394784061
-0.01170374126 0.02483753459
-0.01170421267 0.02578352622
-0.01170471391 0.02678937789
-0.01170524686 0.02785887738
-0.01170581354 0.02899605217
-0.01170641608 0.0302051846
-0.01170705674 0.03149082796
-0.01170773795 0.03285782369
-0.01170846225 0.03431131955
-0.0117092324 0.03585678906
-0.01171005124 0.03749999905
-0.01006860505 0.01483795197
-0.01006875551 0.01515151721
-0.01006891549 0.01548492408
-0.01006908559 0.01583942813
-0.01006926645 0.01621636432
-0.01006945876 0.01661715212
-0.01006966324 0.01704330078
-0.01006988066 0.01749641508
-0.01007011184 0.01797820134
-0.01007035764 0.01849047386
-0.010070619 0.01903516172
-0.0100708969 0.0196143161
-0.01007119238 0.02023011795
-0.01007150656 0.02088488622
-0.01007184062 0.02158108663
-0.01007219582 0.02232134089
-0.01007257349 0.02310843662
-0.01007297506 0.02394533784
-0.01007340204 0.02483519612
-0.01007385604 0.02578136244
-0.01007433877 0.02678739985
-0.01007485205 0.02785709684
-0.0100753978 0.02899448164
-0.01007597809 0.03020383735
-0.01007659509 0.03148971812
-0.01007725114 0.03285696628
-0.0100779487 0.03431073054
-0.01007869041 0.03585648544
-0.01007947902 0.03749999905
-0.008605960599 0.01483381997
-0.008606104041 0.01514744238
-0.008606256559 0.01548091005
-0.008606418729 0.01583547873
-0.00860659116 0.01621248365
-0.008606774502 0.01661334452
-0.008606969446 0.01703957088
-0.008607176725 0.0174927678
-0.00860739712 0.0179746419
-0.008607631462 0.01848700782
-0.008607880632 0.019031795
-0.008608145568 0.01961105497
-0.00860842727 0.02022696909
-0.008608726797 0.02088185675
-0.008609045277 0.02157818409
-0.008609383909 0.02231857332
-0.00860974397 0.02310581256
-0.008610126814 0.02394286637
-0.008610533884 0.02483288689
-0.008610966712 0.02577922572
-0.008611426929 0.02678544656
-0.008611916266 0.02785533858
-0.008612436568 0.02899293074
-0.008612989794 0.03020250694
-0.008613578026 0.03148862216
-0.00861420348 0.0328561196
-0.008614868511 0.03431014891
-0.008615575623 0.03585618564
-0.008616327456 0.03749999905
-0.007293607294 0.01482981133
-0.007293742881 0.01514348921
-0.007293887047 0.01547701586
-0.007294040337 0.01583164725
-0.007294203326 0.01620871884
-0.007294376628 0.0166096506
-0.007294560897 0.01703595234
-0.007294756826 0.01748922941
-0.007294965152 0.01797118874
-0.007295186662 0.01848364527
-0.007295422187 0.01902852879
-0.007295672616 0.01960789121
-0.007295938892 0.02022391425
-0.007296222017 0.02087891773
-0.007296523057 0.02157536821
-0.007296843147 0.02231588838
-0.007297183491 0.02310326684
-0.007297545371 0.02394046868
-0.00729793015 0.0248306466
-0.007298339277 0.0257771528
-0.007298774292 0.02678355158
-0.007299236834 0.02785363281
-0.007299728645 0.02899142615
-0.007300251576 0.03020121627
-0.007300807597 0.03148755893
-0.007301398802 0.0328552982
-0.007302027417 0.03430958466
-0.007302695809 0.03585589479
-0.007303406472 0.03749999905
-0.006116095839 0.01482597419
-0.006116223068 0.01513970516
-0.006116358348 0.01547328825
-0.006116502189 0.01582797967
-0.006116655131 0.01620511509
-0.006116817751 0.01660611471
-0.006116990661 0.0170324886
-0.006117174513 0.01748584239
-0.006117369998 0.01796788329
-0.006117577853 0.01848042656
-0.006117798861 0.01902540231
-0.006118033853 0.01960486279
-0.006118283715 0.0202209901
-0.006118549388 0.02087610444
-0.006118831872 0.0215726728
-0.006119132231 0.0223133183
-0.006119451596 0.02310083003
-0.006119791169 0.02393817357
-0.00612015223 0.02482850216
-0.006120536138 0.02577516855
-0.006120944339 0.02678173767
-0.00612137837 0.02785200002
-0.006121839865 0.02898998593
-0.006122330562 0.03019998081
-0.006122852309 0.03148654119
-0.006123407072 0.03285451195
-0.006123996938 0.03430904455
-0.006124624129 0.0358556164
-0.006125290987 0.03749999905
-0.005059565579 0.0148223393
-0.005059684215 0.01513612057
-0.005059810359 0.01546975714
-0.005059944485 0.01582450542
-0.005060087098 0.01620170129
-0.005060238735 0.0166027652
-0.005060399967 0.01702920744
-0.005060571402 0.01748263391
-0.005060753684 0.01796475208
-0.005060947501 0.01847737752
-0.005061153583 0.01902244063
-0.005061372704 0.019601994
-0.005061605692 0.02021822008
-0.005061853422 0.02087343944
-0.005062116827 0.02157011947
-0.005062396901 0.0223108837
-0.005062694696 0.02309852167
-0.005063011336 0.02393599944
-0.005063348012 0.02482647075
-0.005063705991 0.0257732889
-0.005064086623 0.02678001938
-0.00506449134 0.02785045329
-0.005064921667 0.02898862164
-0.005065379224 0.03019881048
-0.005065865734 0.0314855771
-0.005066383029 0.03285376715
-0.005066933057 0.03430853291
-0.00506751789 0.03585535268
-0.005068139709 0.03749999905
-0.004111581252 0.01481892444
-0.004111691271 0.01513275296
-0.004111808251 0.01546643977
-0.004111932633 0.01582124147
-0.004112064886 0.01619849414
-0.004112205507 0.01659961844
-0.004112355027 0.0170261249
-0.004112514008 0.01747961964
-0.004112683048 0.01796181042
-0.004112862785 0.01847451304
-0.004113053896 0.01901965823
-0.0041132571 0.01959929886
-0.004113473161 0.02021561774
-0.004113702895 0.02087093576
-0.004113947166 0.02156772069
-0.004114206893 0.02230859647
-0.004114483056 0.02309635304
-0.004114776693 0.02393395692
-0.004115088911 0.02482456232
-0.004115420885 0.02577152304
-0.004115773866 0.0267784051
-0.004116149182 0.0278490002
-0.004116548248 0.02898733992
-0.004116972566 0.03019771099
-0.004117423733 0.03148467137
-0.004117903449 0.03285306744
-0.004118413521 0.03430805225
-0.004118955868 0.03585510494
-0.004119532516 0.03749999905
-0.003260986437 0.01481573774
-0.003261087971 0.01512961035
-0.00326119593 0.01546334404
-0.00326131072 0.01581819559
-0.003261432774 0.01619550127
-0.003261562552 0.01659668192
-0.003261700541 0.01702324831
-0.003261847262 0.01747680676
-0.003262003267 0.01795906529
-0.003262169143 0.01847183994
-0.003262345516 0.01901706172
-0.00326253305 0.0195967838
-0.00326273245 0.02021318926
-0.003262944467 0.02086859935
-0.003263169901 0.02156548218
-0.003263409599 0.02230646205
-0.003263664465 0.0230943293
-0.003263935458 0.02393205086
-0.003264223599 0.02482278139
-0.003264529973 0.02576987515
-0.003264855733 0.02677689868
-0.003265202107 0.02784764419
-0.003265570399 0.02898614384
-0.003265961994 0.03019668496
-0.00326637837 0.03148382615
-0.003266821092 0.03285241448
-0.003267291829 0.03430760371
-0.003267792353 0.03585487375
-0.003268324532 0.03749999905
-0.002497772011 0.01481278026
-0.002497865314 0.01512669379
-0.00249796452 0.01546047099
-0.002498070004 0.0158153688
-0.002498182163 0.01619272367
-0.002498301419 0.01659395663
-0.002498428222 0.01702057863
-0.002498563048 0.01747419622
-0.002498706405 0.01795651762
-0.002498858834 0.01846935913
-0.002499020908 0.01901465199
-0.002499193238 0.01959444964
-0.002499376472 0.02021093547
-0.002499571301 0.02086643101
-0.002499778458 0.0215634047
-0.002499998724 0.02230448117
-0.002500232927 0.02309245114
-0.00250048195 0.02393028191
-0.002500746731 0.02482112856
-0.002501028267 0.0257683458
-0.002501327617 0.02677550062
-0.00250164591 0.02784638572
-0.002501984343 0.0289850338
-0.002502344192 0.03019573274
-0.002502726811 0.03148304174
-0.002503133641 0.03285180849
-0.002503566215 0.03430718743
-0.00250402616 0.03585465919
-0.002504515195 0.03749999905
-0.001812958122 0.01481004802
-0.00181304353 0.01512399936
-0.001813134343 0.01545781676
-0.001813230902 0.01581275731
-0.001813333571 0.01619015762
-0.001813442737 0.0165914389
-0.00181355881 0.01701811228
-0.001813682228 0.0174717845
-0.001813813456 0.01795416398
-0.001813952988 0.01846706725
-0.001814101349 0.01901242578
-0.001814259097 0.01959229326
-0.001814426828 0.02020885333
-0.001814605172 0.02086442781
-0.001814794802 0.02156148543
-0.00181499643 0.02230265115
-0.001815210818 0.02309071601
-0.001815438771 0.02392864768
-0.001815681149 0.02481960162
-0.001815938863 0.02576693292
-0.001816212885 0.02677420903
-0.001816504247 0.0278452231
-0.001816814045 0.02898400831
-0.001817143447 0.03019485305
-0.001817493692 0.03148231707
-0.0018178661 0.03285124865
-0.001818262073 0.03430680286
-0.001818683102 0.03585446097
-0.001819130759 0.03749999905
-0.00119848828 0.01480753352
-0.001198566188 0.01512151965
-0.001198649026 0.01545537404
-0.001198737106 0.01581035393
-0.001198830759 0.01618779606
-0.001198930338 0.01658912182
-0.001199036219 0.01701584247
-0.001199148799 0.01746956497
-0.001199268503 0.01795199791
-0.001199395782 0.01846495802
-0.001199531114 0.01901037698
-0.00119967501 0.01959030873
-0.001199828012 0.02020693712
-0.001199990695 0.02086258425
-0.001200163672 0.02155971912
-0.001200347595 0.02230096697
-0.001200543156 0.02308911916
-0.001200751092 0.02392714369
-0.001200972185 0.02481819636
-0.001201207268 0.02576563265
-0.001201457227 0.02677302038
-0.001201723003 0.02784415313
-0.001202005596 0.02898306453
-0.001202306072 0.03019404345
-0.00120262556 0.03148165015
-0.001202965265 0.03285073343
-0.001203326466 0.03430644894
-0.001203710523 0.03585427856
-0.001204118868 0.03749999905
-0.0006471343491 0.01480522688
-0.0006472051869 0.01511924492
-0.0006472805071 0.01545313326
-0.0006473605934 0.01580814922
-0.0006474457473 0.01618562973
-0.0006475362896 0.01658699627
-0.0006476325612 0.0170137603
-0.0006477349246 0.01746752892
-0.0006478437653 0.01795001089
-0.0006479594932 0.01846302315
-0.0006480825441 0.01900849755
-0.0006482133813 0.01958848824
-0.0006483524976 0.02020517932
-0.0006485004168 0.02086089309
-0.000648657696 0.02155809882
-0.0006488249274 0.02229942201
-0.0006490027408 0.02308765432
-0.0006491918058 0.02392576403
-0.0006493928344 0.02481690726
-0.0006496065835 0.02576443986
-0.0006498338582 0.02677192998
-0.0006500755143 0.02784317161
-0.0006503324618 0.02898219878
-0.0006506056683 0.03019330079
-0.0006508961626 0.03148103836
-0.0006512050387 0.0328502608
-0.0006515334597 0.03430612428
-0.0006518826624 0.03585411122
-0.0006522539501 0.03749999905
-0.0001524113133 0.01480311675
-0.000152475529 0.01511716399
-0.0001525438081 0.01545108337
-0.0001526164078 0.01580613234
-0.0001526936014 0.01618364794
-0.0001527756796 0.0165850518
-0.0001528629516 0.01701185552
-0.0001529557459 0.01746566632
-0.0001530544119 0.01794819316
-0.0001531593214 0.01846125311
-0.0001532708692 0.01900677823
-0.0001533894755 0.01958682285
-0.0001535155869 0.02020357126
-0.0001536496784 0.020859346
-0.0001537922548 0.02155661655
-0.0001539438531 0.02229800867
-0.0001541050442 0.02308631426
-0.000154276435 0.0239245019
-0.0001544586711 0.02481572799
-0.0001546524386 0.02576334868
-0.0001548584672 0.02677093248
-0.0001550775328 0.02784227371
-0.0001553104604 0.02898140678
-0.000155558127 0.03019262139
-0.0001558214654 0.03148047869
-0.0001561014671 0.03284982844
-0.0001563991867 0.03430582727
-0.0001567157453 0.03585395814
-0.0001570523243 0.03749999905
0.0002914991813 0.01480119094
0.0002914411339 0.01511526482
0.0002913794135 0.01544921253
0.0002913137875 0.01580429163
0.0002912440088 0.01618183926
0.0002911698148 0.01658327719
0.0002910909259 0.01701011711
0.0002910070451 0.01746396642
0.0002909178566 0.0179465342
0.0002908230244 0.01845963768
0.0002907221914 0.01900520909
0.0002906149781 0.01958530292
0.0002905009805 0.02020210366
0.0002903797694 0.02085793404
0.0002902508884 0.02155526376
0.0002901138521 0.02229671878
0.0002899681445 0.02308509126
0.0002898132169 0.02392335002
0.0002896484858 0.02481465173
0.000289473331 0.02576235282
0.0002892870928 0.02677002211
0.0002890890698 0.02784145424
0.0002888785165 0.02898068396
0.0002886546399 0.03019200134
0.000288416597 0.03147996791
0.0002881634912 0.03284943384
0.0002878943696 0.03430555621
0.0002876082186 0.03585381843
0.0002873039702 0.03749999905
0.0006898174125 0.01479943691
0.0006897650842 0.01511353507
0.0006897094447 0.01544750858
0.0006896502844 0.01580261512
0.0006895873806 0.01618019193
0.0006895204964 0.01658166087
0.00068944938 0.01700853378
0.0006893737634 0.01746241816
0.0006892933621 0.01794502323
0.0006892078731 0.01845816636
0.0006891169747 0.01900377993
0.0006890203243 0.01958391858
0.0006889175582 0.02020076699
0.0006888082893 0.02085664804
0.0006886921062 0.02155403164
0.0006885685712 0.02229554396
0.0006884372193 0.02308397736
0.0006882975557 0.02392230089
0.0006881490546 0.02481367147
0.0006879911567 0.02576144579
0.0006878232674 0.02676919295
0.0006876447544 0.02784070787
0.0006874549456 0.02898002562
0.0006872531262 0.0301914366
0.0006870385361 0.03147950269
0.0006868103673 0.03284907444
0.0006865677606 0.03430530933
0.0006863098022 0.03585369118
0.0006860355296 0.03749999905
0.001047227106 0.01479784216
0.001047180059 0.01511196238
0.001047130035 0.01544595936
0.001047076845 0.01580109084
0.00104702029 0.01617869418
0.001046960157 0.01658019132
0.001046896218 0.01700709422
0.001046828233 0.01746101049
0.001046755946 0.01794364946
0.001046679086 0.01845682864
0.001046597361 0.01900248054
0.001046510466 0.01958265995
0.001046418072 0.02019955168
0.001046319831 0.02085547882
0.001046215374 0.02155291141
0.001046104307 0.02229447582
0.001045986212 0.0230829646
0.001045860645 0.02392134702
0.001045727131 0.02481278022
0.00104558517 0.02576062113
0.001045434225 0.02676843908
0.001045273729 0.02784002927
0.001045103077 0.02897942706
0.001044921627 0.03019092314
0.001044728695 0.03147907972
0.001044523555 0.03284874768
0.001044305434 0.03430508487
0.001044073511 0.03585357549
0.00104382692 0.03749999905
0.001367930621 0.01479639444
0.001367888435 0.01511053469
0.001367843579 0.01544455297
0.001367795885 0.0157997071
0.001367745173 0.01617733451
0.001367691251 0.01657885726
0.001367633918 0.01700578738
0.001367572957 0.0174597326
0.001367508138 0.01794240234
0.001367439218 0.01845561425
0.001367365937 0.01900130094
0.001367288019 0.01958151735
0.00136720517 0.02019844843
0.001367117079 0.02085441739
0.001367023414 0.02155189445
0.001366923821 0.02229350615
0.001366817927 0.02308204522
0.001366705332 0.0239204811
0.001366585612 0.02481197115
0.001366458317 0.0257598725
0.001366322967 0.02676775471
0.001366179052 0.02783941324
0.00136602603 0.02897888368
0.001365863326 0.03019045702
0.001365690326 0.03147869574
0.001365506379 0.03284845104
0.001365310793 0.0343048811
0.00136510283 0.03585347047
0.001364881715 0.03749999905
0.001655698462 0.01479508195
0.001655660736 0.01510924036
0.001655620622 0.01544327794
0.00165557797 0.01579845261
0.001655532619 0.01617610185
0.001655484398 0.01657764781
0.001655433126 0.01700460261
0.00165537861 0.01745857407
0.001655320644 0.01794127172
0.00165525901 0.01845451329
0.001655193476 0.01900023153
0.001655123795 0.01958048148
0.001655049705 0.02019744822
0.001654970927 0.0208534551
0.001654887163 0.02155097249
0.0016547981 0.02229262706
0.0016547034 0.02308121171
0.001654602709 0.02391969606
0.001654495646 0.02481123765
0.001654381808 0.02575919379
0.001654260767 0.02676713427
0.001654132066 0.02783885475
0.001653995222 0.02897839106
0.001653849719 0.03019003444
0.001653695008 0.03147834763
0.001653530508 0.03284818212
0.001653355598 0.03430469636
0.001653169621 0.03585337526
0.001652971882 0.03749999905
0.001913913682 0.01479389343
0.001913880038 0.01510806829
0.001913844264 0.01544212336
0.001913806226 0.01579731662
0.001913765782 0.01617498563
0.001913722778 0.01657655261
0.001913677054 0.01700352976
0.001913628435 0.01745752498
0.001913576741 0.0179402479
0.001913521775 0.01845351634
0.001913463332 0.01899926314
0.00191340119 0.01957954346
0.001913335116 0.0201965425
0.00191326486 0.02085258372
0.00191319016 0.02155013762
0.001913110732 0.02229183101
0.001913026279 0.02308045694
0.001912936481 0.02391898518
0.001912841001 0.02481057343
0.00191273948 0.0257585792
0.001912631535 0.02676657244
0.001912516759 0.02783834901
0.00191239472 0.02897794498
0.001912264959 0.03018965177
0.001912126987 0.0314780324
0.001911980284 0.03284793859
0.001911824299 0.03430452908
0.001911658443 0.03585328904
0.001911482098 0.03749999905
0.002145611723 0.01479281829
0.002145581806 0.01510700803
0.002145549995 0.01544107891
0.002145516172 0.01579628899
0.002145480208 0.01617397588
0.002145441968 0.01657556188
0.002145401309 0.01700255925
0.002145358077 0.01745657596
0.002145312109 0.01793932174
0.002145263232 0.01845261448
0.002145211263 0.01899838712
0.002145156006 0.01957869492
0.002145097251 0.02019572317
0.002145034779 0.02085179546
0.002144968354 0.02154938238
0.002144897725 0.0222911109
0.002144822628 0.02307977417
0.002144742778 0.02391834211
0.002144657876 0.02480997258
0.002144567601 0.02575802323
0.002144471614 0.0267660642
0.002144369553 0.02783789152
0.002144261034 0.02897754144
0.002144145648 0.03018930561
0.002144022961 0.03147774725
0.00214389251 0.0328477183
0.002143753805 0.03430437775
0.002143606323 0.03585321104
0.002143449514 0.03749999905
0.002353516155 0.01479184658
0.002353489634 0.01510604976
0.002353461435 0.01544013495
0.002353431452 0.01579536022
0.002353399571 0.01617306328
0.002353365673 0.01657466646
0.00235332963 0.0170016821
0.002353291307 0.01745571824
0.002353250558 0.01793848467
0.002353207231 0.01845179938
0.002353161162 0.01899759538
0.002353112178 0.01957792802
0.002353060095 0.02019498267
0.002353004716 0.02085108303
0.002352945832 0.02154869981
0.002352883223 0.02229046006
0.002352816652 0.02307915708
0.002352745868 0.02391776091
0.002352670605 0.02480942953
0.00235259058 0.02575752075
0.002352505492 0.02676560485
0.002352415018 0.02783747804
0.00235231882 0.02897717673
0.002352216535 0.03018899276
0.002352107778 0.03147748952
0.002351992138 0.0328475192
0.002351869182 0.03430424099
0.002351738444 0.03585314055
0.002351599439 0.03749999905
0.002540070732 0.01479096905
0.002540047301 0.01510518437
0.002540022388 0.01543928247
0.002539995898 0.01579452147
0.002539967733 0.01617223912
0.002539937785 0.01657385782
0.002539905942 0.01700088996
0.002539872084 0.01745494365
0.002539836083 0.01793772874
0.002539797805 0.01845106329
0.002539757104 0.01899688038
0.002539713828 0.01957723544
0.002539667813 0.02019431394
0.002539618887 0.02085043965
0.002539566865 0.02154808338
0.002539511551 0.0222898723
0.002539452737 0.0230785998
0.002539390202 0.02391723603
0.002539323709 0.02480893911
0.002539253009 0.02575706697
0.002539177835 0.02676519002
0.002539097904 0.02783710463
0.002539012915 0.02897684737
0.002538922549 0.03018871022
0.002538826464 0.03147725678
0.002538724299 0.03284733939
0.00253861567 0.03430411747
0.002538500167 0.03585307689
0.002538377358 0.03749999905
0.002707468157 0.01479017713
0.002707447534 0.01510440341
0.002707425606 0.01543851315
0.00270740229 0.01579376454
0.002707377499 0.01617149537
0.002707351139 0.01657312807
0.002707323111 0.0170001751
0.002707293309 0.01745424463
0.002707261622 0.01793704655
0.002707227929 0.018450399
0.002707192105 0.01899623512
0.002707154014 0.01957661042
0.002707113512 0.02019371044
0.002707070448 0.02084985903
0.002707024659 0.02154752709
0.002706975972 0.02228934188
0.002706924204 0.02307809688
0.002706869161 0.02391676236
0.002706810634 0.02480849653
0.002706748405 0.02575665745
0.002706682237 0.02676481567
0.002706611883 0.02783676766
0.002706537077 0.02897655013
0.002706457537 0.03018845524
0.002706372964 0.03147704674
0.002706283039 0.03284717713
0.002706187425 0.03430400601
0.00270608576 0.03585301944
0.002705977665 0.03749999905
0.002857675886 0.0147894629
0.002857657809 0.01510369906
0.002857638589 0.01543781931
0.002857618152 0.01579308188
0.002857596422 0.01617082458
0.002857573317 0.01657246992
0.00285754875 0.01699953038
0.002857522628 0.01745361418
0.002857494854 0.01793643129
0.002857465322 0.01844979988
0.002857433921 0.01899565318
0.002857400533 0.01957604672
0.002857365033 0.02019316615
0.002857327286 0.02084933538
0.002857287151 0.02154702538
0.002857244476 0.0222888635
0.0028571991 0.02307764331
0.002857150854 0.02391633516
0.002857099554 0.02480809738
0.002857045008 0.02575628812
0.002856987011 0.02676447804
0.002856925344 0.02783646374
0.002856859775 0.02897628206
0.002856790057 0.03018822529
0.002856715927 0.0314768573
0.002856637106 0.03284703079
0.002856553298 0.03430390548
0.002856464187 0.03585296763
0.002856369439 0.03749999905
0.002992459272 0.0147888191
0.002992443502 0.01510306417
0.002992426735 0.01543719389
0.002992408907 0.01579246653
0.002992389951 0.01617021994
0.002992369795 0.01657187666
0.002992348363 0.01699894923
0.002992325576 0.0174530459
0.002992301347 0.0179358767
0.002992275584 0.01844925984
0.002992248192 0.01899512861
0.002992219066 0.01957553861
0.002992188097 0.02019267553
0.002992155168 0.02084886336
0.002992120156 0.02154657314
0.002992082928 0.02228843229
0.002992043345 0.02307723446
0.002992001256 0.02391595009
0.002991956505 0.02480773758
0.002991908922 0.0257559552
0.002991858328 0.0267641737
0.002991804532 0.02783618979
0.002991747332 0.02897604042
0.002991686513 0.030188018
0.002991621845 0.03147668655
0.002991553086 0.03284689887
0.002991479975 0.03430381487
0.002991402238 0.03585292093
0.002991319585 0.03749999905
0.003113402334 0.01478823906
0.003113388653 0.01510249216
0.003113374107 0.01543663042
0.00311335864 0.01579191212
0.003113342194 0.01616967518
0.003113324707 0.01657134216
0.003113306115 0.01699842564
0.003113286345 0.01745253391
0.003113265325 0.01793537704
0.003113242974 0.01844877329
0.003113219209 0.018994656
0.003113193941 0.01957508083
0.003113167073 0.02019223351
0.003113138506 0.0208484381
0.003113108131 0.0215461657
0.003113075833 0.02228804379
0.003113041492 0.0230768661
0.003113004978 0.02391560315
0.003112966154 0.02480741342
0.003112924872 0.02575565526
0.003112880979 0.02676389951
0.003112834308 0.02783594297
0.003112784684 0.02897582272
0.003112731919 0.03018783125
0.003112675816 0.03147653271
0.003112616163 0.03284678003
0.003112552735 0.03430373323
0.003112485294 0.03585287885
0.003112413587 0.03749999905
0.003221926394 0.0147877167
0.003221914601 0.01510197702
0.003221902063 0.01543612297
0.003221888731 0.01579141285
0.003221874556 0.01616918459
0.003221859483 0.01657086081
0.003221843457 0.01699795411
0.003221826416 0.01745207283
0.003221808298 0.01793492706
0.003221789033 0.01844833512
0.003221768549 0.01899423039
0.003221746768 0.01957466856
0.00322172361 0.02019183544
0.003221698986 0.02084805512
0.003221672804 0.02154579877
0.003221644965 0.02228769392
0.003221615365 0.02307653437
0.003221583891 0.02391529071
0.003221550426 0.0248071215
0.003221514844 0.02575538514
0.003221477009 0.02676365258
0.003221436781 0.0278357207
0.003221394007 0.02897562666
0.003221348527 0.03018766307
0.003221300169 0.03147639416
0.003221248751 0.032846673
0.003221194079 0.03430365971
0.003221135947 0.03585284096
0.003221074139 0.03749999905
0.003319306787 0.01478724646
0.003319296701 0.01510151329
0.003319285977 0.01543566615
0.003319274574 0.01579096339
0.00331926245 0.01616874296
0.003319249559 0.01657042749
0.003319235852 0.01699752963
0.003319221277 0.01745165775
0.00331920578 0.01793452198
0.003319189303 0.01844794067
0.003319171783 0.01899384724
0.003319153154 0.01957429743
0.003319133347 0.02019147708
0.003319112286 0.02084771035
0.003319089893 0.02154546845
0.003319066083 0.02228737896
0.003319040766 0.02307623575
0.003319013846 0.02391500945
0.003318985224 0.0248068587
0.00331895479 0.02575514197
0.003318922431 0.02676343029
0.003318888024 0.0278355206
0.00331885144 0.02897545016
0.003318812541 0.03018751167
0.00331877118 0.03147626944
0.003318727203 0.03284657664
0.003318680442 0.03430359352
0.003318630723 0.03585280684
0.003318577859 0.03749999905
0.003406687865 0.01478682329
0.00340667932 0.01510109597
0.003406670234 0.01543525506
0.003406660573 0.01579055891
0.003406650301 0.01616834552
0.003406639379 0.01657003754
0.003406627765 0.01699714764
0.003406615417 0.01745128422
0.003406602288 0.01793415745
0.003406588327 0.0184475857
0.003406573484 0.01899350244
0.003406557701 0.01957396345
0.003406540919 0.0201911546
0.003406523075 0.02084740009
0.003406504103 0.02154517119
0.00340648393 0.02228709552
0.00340646248 0.02307596701
0.003406439673 0.02391475634
0.003406415423 0.0248066222
0.003406389638 0.02575492315
0.003406362222 0.02676323024
0.00340633307 0.02783534054
0.003406302075 0.02897529133
0.003406269118 0.03018737542
0.003406234075 0.03147615721
0.003406196815 0.03284648994
0.003406157197 0.03430353396
0.003406115073 0.03585277615
0.003406070284 0.03749999905
0.00348509645 0.01478644259
0.003485089295 0.01510072054
0.003485081687 0.01543488523
0.003485073598 0.01579019504
0.003485064997 0.01616798798
0.003485055852 0.01656968673
0.003485046127 0.01699680399
0.003485035788 0.01745094818
0.003485024794 0.0179338295
0.003485013105 0.01844726636
0.003485000676 0.01899319225
0.003484987461 0.01957366298
0.003484973409 0.02019086448
0.003484958468 0.02084712097
0.003484942582 0.02154490376
0.00348492569 0.02228684053
0.00348490773 0.02307572524
0.003484888633 0.02391452863
0.003484868328 0.02480640944
0.003484846738 0.02575472628
0.003484823782 0.02676305028
0.003484799373 0.02783517854
0.003484773419 0.02897514844
0.003484745824 0.03018725284
0.003484716482 0.03147605623
0.003484685283 0.03284641193
0.00348465211 0.03430348038
0.003484616838 0.03585274853
0.003484579336 0.03749999905
0.003555453909 0.01478610018
0.003555448007 0.01510038287
0.003555441733 0.0154345526
0.00355543506 0.01578986777
0.003555427966 0.0161676664
0.003555420423 0.01656937121
0.003555412403 0.01699649491
0.003555403875 0.01745064594
0.003555394807 0.01793353454
0.003555385166 0.01844697914
0.003555374914 0.01899291326
0.003555364014 0.01957339275
0.003555352424 0.02019060355
0.003555340101 0.02084686993
0.003555326998 0.02154466324
0.003555313066 0.0222866112
0.003555298252 0.0230755078
0.003555282501 0.02391432383
0.003555265753 0.02480621809
0.003555247945 0.02575454922
0.003555229011 0.02676288842
0.003555208878 0.02783503284
0.003555187472 0.02897501993
0.003555164711 0.0301871426
0.003555140509 0.03147596542
0.003555114776 0.03284634178
0.003555087415 0.03430343218
0.003555058323 0.03585272369
0.003555027391 0.03749999905
0.003618586985 0.01478579231
0.003618582213 0.01510007926
0.00361857714 0.01543425351
0.003618571745 0.01578957349
0.003618566009 0.01616737725
0.00361855991 0.0165690875
0.003618553425 0.01699621699
0.003618546529 0.01745037418
0.003618539198 0.01793326933
0.003618531402 0.01844672089
0.003618523113 0.0189926624
0.0036185143 0.01957314976
0.003618504929 0.02019036892
0.003618494964 0.0208466442
0.00361848437 0.02154444697
0.003618473105 0.02228640498
0.003618461127 0.02307531227
0.003618448391 0.02391413968
0.00361843485 0.02480604603
0.003618420451 0.02575439001
0.003618405141 0.02676274288
0.003618388863 0.02783490183
0.003618371555 0.02897490437
0.003618353151 0.03018704348
0.003618333583 0.03147588376
0.003618312776 0.03284627869
0.003618290653 0.03430338885
0.00361826713 0.03585270136
0.00361824212 0.03749999905
0.003675237519 0.01478551553
0.003675233765 0.01509980631
0.003675229774 0.01543398464
0.00367522553 0.01578930895
0.003675221017 0.01616711731
0.003675216219 0.01656883245
0.003675211117 0.01699596715
0.003675205692 0.01745012987
0.003675199925 0.0179330309
0.003675193792 0.01844648872
0.003675187271 0.01899243689
0.003675180337 0.01957293131
0.003675172965 0.020190158
0.003675165126 0.02084644128
0.003675156791 0.02154425255
0.003675147929 0.0222862196
0.003675138506 0.02307513651
0.003675128487 0.02391397413
0.003675117834 0.02480589135
0.003675106506 0.02575424689
0.003675094462 0.02676261204
0.003675081656 0.02783478406
0.003675068039 0.02897480049
0.003675053561 0.03018695436
0.003675038166 0.03147581035
0.003675021798 0.03284622198
0.003675004394 0.03430334989
0.003674985888 0.03585268128
0.003674966212 0.03749999905
0.003726071169 0.01478526676
0.003726068331 0.01509956098
0.003726065314 0.01543374297
0.003726062106 0.01578907117
0.003726058695 0.01616688367
0.003726055069 0.01656860321
0.003726051213 0.01699574258
0.003726047112 0.01744991029
0.003726042753 0.0179328166
0.003726038117 0.01844628004
0.003726033188 0.01899223419
0.003726027947 0.01957273498
0.003726022375 0.02018996842
0.00372601645 0.02084625889
0.00372601015 0.0215440778
0.003726003452 0.02228605298
0.003725996329 0.02307497852
0.003725988756 0.02391382534
0.003725980704 0.02480575232
0.003725972142 0.02575411825
0.003725963039 0.02676249444
0.003725953359 0.0278346782
0.003725943067 0.02897470712
0.003725932123 0.03018687427
0.003725920487 0.03147574437
0.003725908115 0.03284617101
0.00372589496 0.03430331488
0.003725880973 0.03585266323
0.003725866101 0.03749999905
0.003771685233 0.0147850432
0.003771683221 0.01509934052
0.003771681081 0.01543352579
0.003771678806 0.01578885749
0.003771676387 0.01616667371
0.003771673815 0.01656839721
0.00377167108 0.01699554078
0.003771668172 0.01744971295
0.00377166508 0.01793262402
0.003771661792 0.01844609252
0.003771658296 0.01899205204
0.003771654579 0.01957255854
0.003771650627 0.02018979806
0.003771646425 0.02084609498
0.003771641957 0.02154392076
0.003771637206 0.02228590324
0.003771632154 0.02307483655
0.003771626783 0.02391369162
0.003771621072 0.02480562738
0.003771615 0.02575400264
0.003771608543 0.02676238876
0.003771601678 0.02783458308
0.003771594378 0.02897462321
0.003771586617 0.03018680229
0.003771578364 0.03147568508
0.00377156959 0.0328461252
0.003771560259 0.03430328341
0.003771550339 0.03585264701
0.003771539791 0.03749999905
0.003812615676 0.01478484233
0.003812614406 0.01509914243
0.003812613056 0.01543333066
0.00381261162 0.0157886655
0.003812610093 0.01616648506
0.00381260847 0.01656821211
0.003812606744 0.01699535946
0.003812604909 0.01744953565
0.003812602957 0.01793245099
0.003812600882 0.01844592402
0.003812598676 0.01899188837
0.003812596331 0.0195724
0.003812593836 0.02018964498
0.003812591184 0.02084594771
0.003812588365 0.02154377966
0.003812585366 0.0222857687
0.003812582178 0.02307470899
0.003812578789 0.02391357148
0.003812575185 0.02480551512
0.003812571352 0.02575389877
0.003812567278 0.02676229381
0.003812562945 0.0278344976
0.003812558338 0.02897454782
0.00381255344 0.03018673762
0.003812548232 0.0314756318
0.003812542694 0.03284608405
0.003812536806 0.03430325514
0.003812530546 0.03585263244
0.003812523889 0.03749999905
0.003849343422 0.01478466188
0.00384934282 0.01509896447
0.003849342179 0.01543315535
0.003849341499 0.01578849302
0.003849340775 0.01616631558
0.003849340005 0.01656804582
0.003849339187 0.01699519656
0.003849338317 0.01744937636
0.003849337391 0.01793229554
0.003849336408 0.01844577265
0.003849335362 0.01899174134
0.003849334249 0.01957225758
0.003849333067 0.02018950746
0.00384933181 0.0208458154
0.003849330473 0.0215436529
0.003849329051 0.02228564784
0.00384932754 0.02307459439
0.003849325932 0.02391346354
0.003849324224 0.02480541427
0.003849322407 0.02575380546
0.003849320475 0.0267622085
0.00384931842 0.02783442082
0.003849316236 0.02897448009
0.003849313914 0.03018667951
0.003849311445 0.03147558394
0.003849308819 0.03284604707
0.003849306027 0.03430322974
0.003849303059 0.03585261935
0.003849299903 0.03749999905
0.00388230001 0.01478449977
0.003882300009 0.01509880461
0.003882300007 0.01543299788
0.003882300006 0.01578833808
0.003882300004 0.01616616333
0.003882300002 0.01656789644
0.0038823 0.01699505024
0.003882299998 0.01744923327
0.003882299995 0.0179321559
0.003882299993 0.01844563668
0.00388229999 0.01899160926
0.003882299988 0.01957212964
0.003882299985 0.02018938393
0.003882299981 0.02084569656
0.003882299978 0.02154353903
0.003882299975 0.02228553926
0.003882299971 0.02307449144
0.003882299967 0.02391336658
0.003882299963 0.02480532368
0.003882299958 0.02575372163
0.003882299953 0.02676213187
0.003882299948 0.02783435184
0.003882299943 0.02897441925
0.003882299937 0.03018662732
0.003882299931 0.03147554095
0.003882299924 0.03284601386
0.003882299917 0.03430320693
0.00388229991 0.03585260759
0.003882299902 0.03749999905
-0.04812054789 0.03913999901
-0.04812054789 0.04087147566
-0.04812054789 0.04269953142
-0.04812054789 0.04462955334
-0.04812054789 0.04666722893
-0.04812054789 0.04881856294
-0.04812054789 0.05108989507
-0.04812054789 0.05348791864
-0.04812054789 0.05601970029
-0.04812054789 0.05869270084
-0.04812054789 0.06151479728
-0.04812054789 0.06449430594
-0.04812054789 0.06764000703
-0.04812054789 0.07096117051
-0.04812054789 0.07446758341
-0.04812054789 0.07816957866
-0.04812054789 0.08207806554
-0.04812054789 0.08620456183
-0.04812054789 0.09056122778
-0.04812054789 0.09516090188
-0.04812054789 0.1000171388
-0.04812054789 0.1051442491
-0.04812054789 0.1105573418
-0.04812054789 0.1162723686
-0.04812054789 0.1223061708
-0.04812054789 0.1286765292
-0.04812054789 0.1354022165
-0.04812054789 0.1425030524
-0.04812054789 0.1499999962
-0.04275149084 0.03913999901
-0.04275149084 0.04087147566
-0.04275149084 0.04269953142
-0.04275149084 0.04462955334
-0.04275149084 0.04666722893
-0.04275149084 0.04881856294
-0.04275149084 0.05108989507
-0.04275149084 0.05348791864
-0.04275149084 0.05601970029
-0.04275149084 0.05869270084
-0.04275149084 0.06151479728
-0.04275149084 0.06449430594
-0.04275149084 0.06764000703
-0.04275149084 0.07096117051
-0.04275149084 0.07446758341
-0.04275149084 0.07816957866
-0.04275149084 0.08207806554
-0.04275149084 0.08620456183
-0.04275149084 0.09056122778
-0.04275149084 0.09516090188
-0.04275149084 0.1000171388
-0.04275149084 0.1051442491
-0.04275149084 0.1105573418
-0.04275149084 0.1162723686
-0.04275149084 0.1223061708
-0.04275149084 0.1286765292
-0.04275149084 0.1354022165
-0.04275149084 0.1425030524
-0.04275149084 0.1499999962
-0.03793370718 0.03913999901
-0.03793370718 0.04087147566
-0.03793370718 0.04269953142
-0.03793370718 0.04462955334
-0.03793370718 0.04666722893
-0.03793370718 0.04881856294
-0.03793370718 0.05108989507
-0.03793370718 0.05348791864
-0.03793370718 0.05601970029
-0.03793370718 0.05869270084
-0.03793370718 0.06151479728
-0.03793370718 0.06449430594
-0.03793370718 0.06764000703
-0.03793370718 0.07096117051
-0.03793370718 0.07446758341
-0.03793370718 0.07816957866
-0.03793370718 0.08207806554
-0.03793370718 0.08620456183
-0.03793370718 0.09056122778
-0.03793370718 0.09516090188
-0.03793370718 0.1000171388
-0.03793370718 0.1051442491
-0.03793370718 0.1105573418
-0.03793370718 0.1162723686
-0.03793370718 0.1223061708
-0.03793370718 0.1286765292
-0.03793370718 0.1354022165
-0.03793370718 0.1425030524
-0.03793370718 0.1499999962
-0.03361059438 0.03913999901
-0.03361059438 0.04087147566
-0.03361059438 0.04269953142
-0.03361059438 0.04462955334
-0.03361059438 0.04666722893
-0.03361059438 0.04881856294
-0.03361059438 0.05108989507
-0.03361059438 0.05348791864
-0.03361059438 0.05601970029
-0.03361059438 0.05869270084
-0.03361059438 0.06151479728
-0.03361059438 0.06449430594
-0.03361059438 0.06764000703
-0.03361059438 0.07096117051
-0.03361059438 0.07446758341
-0.03361059438 0.07816957866
-0.03361059438 0.08207806554
-0.03361059438 0.08620456183
-0.03361059438 0.09056122778
-0.03361059438 0.09516090188
-0.03361059438 0.1000171388
-0.03361059438 0.1051442491
-0.03361059438 0.1105573418
-0.03361059438 0.1162723686
-0.03361059438 0.1223061708
-0.03361059438 0.1286765292
-0.03361059438 0.1354022165
-0.03361059438 0.1425030524
-0.03361059438 0.1499999962
-0.02973136158 0.03913999901
-0.02973136158 0.04087147566
-0.02973136158 0.04269953142
-0.02973136158 0.04462955334
-0.02973136158 0.04666722893
-0.02973136158 0.04881856294
-0.02973136158 0.05108989507
-0.02973136158 0.05348791864
-0.02973136158 0.05601970029
-0.02973136158 0.05869270084
-0.02973136158 0.06151479728
-0.02973136158 0.06449430594
-0.02973136158 0.06764000703
-0.02973136158 0.07096117051
-0.02973136158 0.07446758341
-0.02973136158 0.07816957866
-0.02973136158 0.08207806554
-0.02973136158 0.08620456183
-0.02973136158 0.09056122778
-0.02973136158 0.09516090188
-0.02973136158 0.1000171388
-0.02973136158 0.1051442491
-0.02973136158 0.1105573418
-0.02973136158 0.1162723686
-0.02973136158 0.1223061708
-0.02973136158 0.1286765292
-0.02973136158 0.1354022165
-0.02973136158 0.1425030524
-0.02973136158 0.1499999962
-0.02625043296 0.03913999901
-0.02625043296 0.04087147566
-0.02625043296 0.04269953142
-0.02625043296 0.04462955334
-0.02625043296 0.04666722893
-0.02625043296 0.04881856294
-0.02625043296 0.05108989507
-0.02625043296 0.05348791864
-0.02625043296 0.05601970029
-0.02625043296 0.05869270084
-0.02625043296 0.06151479728
-0.02625043296 0.06449430594
-0.02625043296 0.06764000703
-0.02625043296 0.07096117051
-0.02625043296 0.07446758341
-0.02625043296 0.07816957866
-0.02625043296 0.08207806554
-0.02625043296 0.08620456183
-0.02625043296 0.09056122778
-0.02625043296 0.09516090188
-0.02625043296 0.1000171388
-0.02625043296 0.1051442491
-0.02625043296 0.1105573418
-0.02625043296 0.1162723686
-0.02625043296 0.1223061708
-0.02625043296 0.1286765292
-0.02625043296 0.1354022165
-0.02625043296 0.1425030524
-0.02625043296 0.1499999962
-0.02312691224 0.03913999901
-0.02312691224 0.04087147566
-0.02312691224 0.04269953142
-0.02312691224 0.04462955334
-0.02312691224 0.04666722893
-0.02312691224 0.04881856294
-0.02312691224 0.05108989507
-0.02312691224 0.05348791864
-0.02312691224 0.05601970029
-0.02312691224 0.05869270084
-0.02312691224 0.06151479728
-0.02312691224 0.06449430594
-0.02312691224 0.06764000703
-0.02312691224 0.07096117051
-0.02312691224 0.07446758341
-0.02312691224 0.07816957866
-0.02312691224 0.08207806554
-0.02312691224 0.08620456183
-0.02312691224 0.09056122778
-0.02312691224 0.09516090188
-0.02312691224 0.1000171388
-0.02312691224 0.1051442491
-0.02312691224 0.1105573418
-0.02312691224 0.1162723686
-0.02312691224 0.1223061708
-0.02312691224 0.1286765292
-0.02312691224 0.1354022165
-0.02312691224 0.1425030524
-0.02312691224 0.1499999962
-0.02032410218 0.03913999901
-0.02032410218 0.04087147566
-0.02032410218 0.04269953142
-0.02032410218 0.04462955334
-0.02032410218 0.04666722893
-0.02032410218 0.04881856294
-0.02032410218 0.05108989507
-0.02032410218 0.05348791864
-0.02032410218 0.05601970029
-0.02032410218 0.05869270084
-0.02032410218 0.06151479728
-0.02032410218 0.06449430594
-0.02032410218 0.06764000703
-0.02032410218 0.07096117051
-0.02032410218 0.07446758341
-0.02032410218 0.07816957866
-0.02032410218 0.08207806554
-0.02032410218 0.08620456183
-0.02032410218 0.09056122778
-0.02032410218 0.09516090188
-0.02032410218 0.1000171388
-0.02032410218 0.1051442491
-0.02032410218 0.1105573418
-0.02032410218 0.1162723686
-0.02032410218 0.1223061708
-0.02032410218 0.1286765292
-0.02032410218 0.1354022165
-0.02032410218 0.1425030524
-0.02032410218 0.1499999962
-0.0178090735 0.03913999901
-0.0178090735 0.04087147566
-0.0178090735 0.04269953142
-0.0178090735 0.04462955334
-0.0178090735 0.04666722893
-0.0178090735 0.04881856294
-0.0178090735 0.05108989507
-0.0178090735 0.05348791864
-0.0178090735 0.05601970029
-0.0178090735 0.05869270084
-0.0178090735 0.06151479728
-0.0178090735 0.06449430594
-0.0178090735 0.06764000703
-0.0178090735 0.07096117051
-0.0178090735 0.07446758341
-0.0178090735 0.07816957866
-0.0178090735 0.08207806554
-0.0178090735 0.08620456183
-0.0178090735 0.09056122778
-0.0178090735 0.09516090188
-0.0178090735 0.1000171388
-0.0178090735 0.1051442491
-0.0178090735 0.1105573418
-0.0178090735 0.1162723686
-0.0178090735 0.1223061708
-0.0178090735 0.1286765292
-0.0178090735 0.1354022165
-0.0178090735 0.1425030524
-0.0178090735 0.1499999962
-0.01555227795 0.03913999901
-0.01555227795 0.04087147566
-0.01555227795 0.04269953142
-0.01555227795 0.04462955334
-0.01555227795 0.04666722893
-0.01555227795 0.04881856294
-0.01555227795 0.05108989507
-0.01555227795 0.05348791864
-0.01555227795 0.05601970029
-0.01555227795 0.05869270084
-0.01555227795 0.06151479728
-0.01555227795 0.06449430594
-0.01555227795 0.06764000703
-0.01555227795 0.07096117051
-0.01555227795 0.07446758341
-0.01555227795 0.07816957866
-0.01555227795 0.08207806554
-0.01555227795 0.08620456183
-0.01555227795 0.09056122778
-0.01555227795 0.09516090188
-0.01555227795 0.1000171388
-0.01555227795 0.1051442491
-0.01555227795 0.1105573418
-0.01555227795 0.1162723686
-0.01555227795 0.1223061708
-0.01555227795 0.1286765292
-0.01555227795 0.1354022165
-0.01555227795 0.1425030524
-0.01555227795 0.1499999962
-0.01352720119 0.03913999901
-0.01352720119 0.04087147566
-0.01352720119 0.04269953142
-0.01352720119 0.04462955334
-0.01352720119 0.04666722893
-0.01352720119 0.04881856294
-0.01352720119 0.05108989507
-0.01352720119 0.05348791864
-0.01352720119 0.05601970029
-0.01352720119 0.05869270084
-0.01352720119 0.06151479728
-0.01352720119 0.06449430594
-0.01352720119 0.06764000703
-0.01352720119 0.07096117051
-0.01352720119 0.07446758341
-0.01352720119 0.07816957866
-0.01352720119 0.08207806554
-0.01352720119 0.08620456183
-0.01352720119 0.09056122778
-0.01352720119 0.09516090188
-0.01352720119 0.1000171388
-0.01352720119 0.1051442491
-0.01352720119 0.1105573418
-0.01352720119 0.1162723686
-0.01352720119 0.1223061708
-0.01352720119 0.1286765292
-0.01352720119 0.1354022165
-0.01352720119 0.1425030524
-0.01352720119 0.1499999962
-0.01171005124 0.03913999901
-0.01171005124 0.04087147566
-0.01171005124 0.04269953142
-0.01171005124 0.04462955334
-0.01171005124 0.04666722893
-0.01171005124 0.04881856294
-0.01171005124 0.05108989507
-0.01171005124 0.05348791864
-0.01171005124 0.05601970029
-0.01171005124 0.05869270084
-0.01171005124 0.06151479728
-0.01171005124 0.06449430594
-0.01171005124 0.06764000703
-0.01171005124 0.07096117051
-0.01171005124 0.07446758341
-0.01171005124 0.07816957866
-0.01171005124 0.08207806554
-0.01171005124 0.08620456183
-0.01171005124 0.09056122778
-0.01171005124 0.09516090188
-0.01171005124 0.1000171388
-0.01171005124 0.1051442491
-0.01171005124 0.1105573418
-0.01171005124 0.1162723686
-0.01171005124 0.1223061708
-0.01171005124 0.1286765292
-0.01171005124 0.1354022165
-0.01171005124 0.1425030524
-0.01171005124 0.1499999962
-0.01007947902 0.03913999901
-0.01007947902 0.04087147566
-0.01007947902 0.04269953142
-0.01007947902 0.04462955334
-0.01007947902 0.04666722893
-0.01007947902 0.04881856294
-0.01007947902 0.05108989507
-0.01007947902 0.05348791864
-0.01007947902 0.05601970029
-0.01007947902 0.05869270084
-0.01007947902 0.06151479728
-0.01007947902 0.06449430594
-0.01007947902 0.06764000703
-0.01007947902 0.07096117051
-0.01007947902 0.07446758341
-0.01007947902 0.07816957866
-0.01007947902 0.08207806554
-0.01007947902 0.08620456183
-0.01007947902 0.09056122778
-0.01007947902 0.09516090188
-0.01007947902 0.1000171388
-0.01007947902 0.1051442491
-0.01007947902 0.1105573418
-0.01007947902 0.1162723686
-0.01007947902 0.1223061708
-0.01007947902 0.1286765292
-0.01007947902 0.1354022165
-0.01007947902 0.1425030524
-0.01007947902 0.1499999962
-0.008616327456 0.03913999901
-0.008616327456 0.04087147566
-0.008616327456 0.04269953142
-0.008616327456 0.04462955334
-0.008616327456 0.04666722893
-0.008616327456 0.04881856294
-0.008616327456 0.05108989507
-0.008616327456 0.05348791864
-0.008616327456 0.05601970029
-0.008616327456 0.05869270084
-0.008616327456 0.06151479728
-0.008616327456 0.06449430594
-0.008616327456 0.06764000703
-0.008616327456 0.07096117051
-0.008616327456 0.07446758341
-0.008616327456 0.07816957866
-0.008616327456 0.08207806554
-0.008616327456 0.08620456183
-0.008616327456 0.09056122778
-0.008616327456 0.09516090188
-0.008616327456 0.1000171388
-0.008616327456 0.1051442491
-0.008616327456 0.1105573418
-0.008616327456 0.1162723686
-0.008616327456 0.1223061708
-0.008616327456 0.1286765292
-0.008616327456 0.1354022165
-0.008616327456 0.1425030524
-0.008616327456 0.1499999962
-0.007303406472 0.03913999901
-0.007303406472 0.04087147566
-0.007303406472 0.04269953142
-0.007303406472 0.04462955334
-0.007303406472 0.04666722893
-0.007303406472 0.04881856294
-0.007303406472 0.05108989507
-0.007303406472 0.05348791864
-0.007303406472 0.05601970029
-0.007303406472 0.05869270084
-0.007303406472 0.06151479728
-0.007303406472 0.06449430594
-0.007303406472 0.06764000703
-0.007303406472 0.07096117051
-0.007303406472 0.07446758341
-0.007303406472 0.07816957866
-0.007303406472 0.08207806554
-0.007303406472 0.08620456183
-0.007303406472 0.09056122778
-0.007303406472 0.09516090188
-0.007303406472 0.1000171388
-0.007303406472 0.1051442491
-0.007303406472 0.1105573418
-0.007303406472 0.1162723686
-0.007303406472 0.1223061708
-0.007303406472 0.1286765292
-0.007303406472 0.1354022165
-0.007303406472 0.1425030524
-0.007303406472 0.1499999962
-0.006125290987 0.03913999901
-0.006125290987 0.04087147566
-0.006125290987 0.04269953142
-0.006125290987 0.04462955334
-0.006125290987 0.04666722893
-0.006125290987 0.04881856294
-0.006125290987 0.05108989507
-0.006125290987 0.05348791864
-0.006125290987 0.05601970029
-0.006125290987 0.05869270084
-0.006125290987 0.06151479728
-0.006125290987 0.06449430594
-0.006125290987 0.06764000703
-0.006125290987 0.07096117051
-0.006125290987 0.07446758341
-0.006125290987 0.07816957866
-0.006125290987 0.08207806554
-0.006125290987 0.08620456183
-0.006125290987 0.09056122778
-0.006125290987 0.09516090188
-0.006125290987 0.1000171388
-0.006125290987 0.1051442491
-0.006125290987 0.1105573418
-0.006125290987 0.1162723686
-0.006125290987 0.1223061708
-0.006125290987 0.1286765292
-0.006125290987 0.1354022165
-0.006125290987 0.1425030524
-0.006125290987 0.1499999962
-0.005068139709 0.03913999901
-0.005068139709 0.04087147566
-0.005068139709 0.04269953142
-0.005068139709 0.04462955334
-0.005068139709 0.04666722893
-0.005068139709 0.04881856294
-0.005068139709 0.05108989507
-0.005068139709 0.05348791864
-0.005068139709 0.05601970029
-0.005068139709 0.05869270084
-0.005068139709 0.06151479728
-0.005068139709 0.06449430594
-0.005068139709 0.06764000703
-0.005068139709 0.07096117051
-0.005068139709 0.07446758341
-0.005068139709 0.07816957866
-0.005068139709 0.08207806554
-0.005068139709 0.08620456183
-0.005068139709 0.09056122778
-0.005068139709 0.09516090188
-0.005068139709 0.1000171388
-0.005068139709 0.1051442491
-0.005068139709 0.1105573418
-0.005068139709 0.1162723686
-0.005068139709 0.1223061708
-0.005068139709 0.1286765292
-0.005068139709 0.1354022165
-0.005068139709 0.1425030524
-0.005068139709 0.1499999962
-0.004119532516 0.03913999901
-0.004119532516 0.04087147566
-0.004119532516 0.04269953142
-0.004119532516 0.04462955334
-0.004119532516 0.04666722893
-0.004119532516 0.04881856294
-0.004119532516 0.05108989507
-0.004119532516 0.05348791864
-0.004119532516 0.05601970029
-0.004119532516 0.05869270084
-0.004119532516 0.06151479728
-0.004119532516 0.06449430594
-0.004119532516 0.06764000703
-0.004119532516 0.07096117051
-0.004119532516 0.07446758341
-0.004119532516 0.07816957866
-0.004119532516 0.08207806554
-0.004119532516 0.08620456183
-0.004119532516 0.09056122778
-0.004119532516 0.09516090188
-0.004119532516 0.1000171388
-0.004119532516 0.1051442491
-0.004119532516 0.1105573418
-0.004119532516 0.1162723686
-0.004119532516 0.1223061708
-0.004119532516 0.1286765292
-0.004119532516 0.1354022165
-0.004119532516 0.1425030524
-0.004119532516 0.1499999962
-0.003268324532 0.03913999901
-0.003268324532 0.04087147566
-0.003268324532 0.04269953142
-0.003268324532 0.04462955334
-0.003268324532 0.04666722893
-0.003268324532 0.04881856294
-0.003268324532 0.05108989507
-0.003268324532 0.05348791864
-0.003268324532 0.05601970029
-0.003268324532 0.05869270084
-0.003268324532 0.06151479728
-0.003268324532 0.06449430594
-0.003268324532 0.06764000703
-0.003268324532 0.07096117051
-0.003268324532 0.07446758341
-0.003268324532 0.07816957866
-0.003268324532 0.08207806554
-0.003268324532 0.08620456183
-0.003268324532 0.09056122778
-0.003268324532 0.09516090188
-0.003268324532 0.1000171388
-0.003268324532 0.1051442491
-0.003268324532 0.1105573418
-0.003268324532 0.1162723686
-0.003268324532 0.1223061708
-0.003268324532 0.1286765292
-0.003268324532 0.1354022165
-0.003268324532 0.1425030524
-0.003268324532 0.1499999962
-0.002504515195 0.03913999901
-0.002504515195 0.04087147566
-0.002504515195 0.04269953142
-0.002504515195 0.04462955334
-0.002504515195 0.04666722893
-0.002504515195 0.04881856294
-0.002504515195 0.05108989507
-0.002504515195 0.05348791864
-0.002504515195 0.05601970029
-0.002504515195 0.05869270084
-0.002504515195 0.06151479728
-0.002504515195 0.06449430594
-0.002504515195 0.06764000703
-0.002504515195 0.07096117051
-0.002504515195 0.07446758341
-0.002504515195 0.07816957866
-0.002504515195 0.08207806554
-0.002504515195 0.08620456183
-0.002504515195 0.09056122778
-0.002504515195 0.09516090188
-0.002504515195 0.1000171388
-0.002504515195 0.1051442491
-0.002504515195 0.1105573418
-0.002504515195 0.1162723686
-0.002504515195 0.1223061708
-0.002504515195 0.1286765292
-0.002504515195 0.1354022165
-0.002504515195 0.1425030524
-0.002504515195 0.1499999962
-0.001819130759 0.03913999901
-0.001819130759 0.04087147566
-0.001819130759 0.04269953142
-0.001819130759 0.04462955334
-0.001819130759 0.04666722893
-0.001819130759 0.04881856294
-0.001819130759 0.05108989507
-0.001819130759 0.05348791864
-0.001819130759 0.05601970029
-0.001819130759 0.05869270084
-0.001819130759 0.06151479728
-0.001819130759 0.06449430594
-0.001819130759 0.06764000703
-0.001819130759 0.07096117051
-0.001819130759 0.07446758341
-0.001819130759 0.07816957866
-0.001819130759 0.08207806554
-0.001819130759 0.08620456183
-0.001819130759 0.09056122778
-0.001819130759 0.09516090188
-0.001819130759 0.1000171388
-0.001819130759 0.1051442491
-0.001819130759 0.1105573418
-0.001819130759 0.1162723686
-0.001819130759 0.1223061708
-0.001819130759 0.1286765292
-0.001819130759 0.1354022165
-0.001819130759 0.1425030524
-0.001819130759 0.1499999962
-0.001204118868 0.03913999901
-0.001204118868 0.04087147566
-0.001204118868 0.04269953142
-0.001204118868 0.04462955334
-0.001204118868 0.04666722893
-0.001204118868 0.04881856294
-0.001204118868 0.05108989507
-0.001204118868 0.05348791864
-0.001204118868 0.05601970029
-0.001204118868 0.05869270084
-0.001204118868 0.06151479728
-0.001204118868 0.06449430594
-0.001204118868 0.06764000703
-0.001204118868 0.07096117051
-0.001204118868 0.07446758341
-0.001204118868 0.07816957866
-0.001204118868 0.08207806554
-0.001204118868 0.08620456183
-0.001204118868 0.09056122778
-0.001204118868 0.09516090188
-0.001204118868 0.1000171388
-0.001204118868 0.1051442491
-0.001204118868 0.1105573418
-0.001204118868 0.1162723686
-0.001204118868 0.1223061708
-0.001204118868 0.1286765292
-0.001204118868 0.1354022165
-0.001204118868 0.1425030524
-0.001204118868 0.1499999962
-0.0006522539501 0.03913999901
-0.0006522539501 0.04087147566
-0.0006522539501 0.04269953142
-0.0006522539501 0.04462955334
-0.0006522539501 0.04666722893
-0.0006522539501 0.04881856294
-0.0006522539501 0.05108989507
-0.0006522539501 0.05348791864
-0.0006522539501 0.05601970029
-0.0006522539501 0.05869270084
-0.0006522539501 0.06151479728
-0.0006522539501 0.06449430594
-0.0006522539501 0.06764000703
-0.0006522539501 0.07096117051
-0.0006522539501 0.07446758341
-0.0006522539501 0.07816957866
-0.0006522539501 0.08207806554
-0.0006522539501 0.08620456183
-0.0006522539501 0.09056122778
-0.0006522539501 0.09516090188
-0.0006522539501 0.1000171388
-0.0006522539501 0.1051442491
-0.0006522539501 0.1105573418
-0.0006522539501 0.1162723686
-0.0006522539501 0.1223061708
-0.0006522539501 0.1286765292
-0.0006522539501 0.1354022165
-0.0006522539501 0.1425030524
-0.0006522539501 0.1499999962
-0.0001570523243 0.03913999901
-0.0001570523243 0.04087147566
-0.0001570523243 0.04269953142
-0.0001570523243 0.04462955334
-0.0001570523243 0.04666722893
-0.0001570523243 0.04881856294
-0.0001570523243 0.05108989507
-0.0001570523243 0.05348791864
-0.0001570523243 0.05601970029
-0.0001570523243 0.05869270084
-0.0001570523243 0.06151479728
-0.0001570523243 0.06449430594
-0.0001570523243 0.06764000703
-0.0001570523243 0.07096117051
-0.0001570523243 0.07446758341
-0.0001570523243 0.07816957866
-0.0001570523243 0.08207806554
-0.0001570523243 0.08620456183
-0.0001570523243 0.09056122778
-0.0001570523243 0.09516090188
-0.0001570523243 0.1000171388
-0.0001570523243 0.1051442491
-0.0001570523243 0.1105573418
-0.0001570523243 0.1162723686
-0.0001570523243 0.1223061708
-0.0001570523243 0.1286765292
-0.0001570523243 0.1354022165
-0.0001570523243 0.1425030524
-0.0001570523243 0.1499999962
0.0002873039702 0.03913999901
0.0002873039702 0.04087147566
0.0002873039702 0.04269953142
0.0002873039702 0.04462955334
0.0002873039702 0.04666722893
0.0002873039702 0.04881856294
0.0002873039702 0.05108989507
0.0002873039702 0.05348791864
0.0002873039702 0.05601970029
0.0002873039702 0.05869270084
0.0002873039702 0.06151479728
0.0002873039702 0.06449430594
0.0002873039702 0.06764000703
0.0002873039702 0.07096117051
0.0002873039702 0.07446758341
0.0002873039702 0.07816957866
0.0002873039702 0.08207806554
0.0002873039702 0.08620456183
0.0002873039702 0.09056122778
0.0002873039702 0.09516090188
0.0002873039702 0.1000171388
0.0002873039702 0.1051442491
0.0002873039702 0.1105573418
0.0002873039702 0.1162723686
0.0002873039702 0.1223061708
0.0002873039702 0.1286765292
0.0002873039702 0.1354022165
0.0002873039702 0.1425030524
0.0002873039702 0.1499999962
0.0006860355296 0.03913999901
0.0006860355296 0.04087147566
0.0006860355296 0.04269953142
0.0006860355296 0.04462955334
0.0006860355296 0.04666722893
0.0006860355296 0.04881856294
0.0006860355296 0.05108989507
0.0006860355296 0.05348791864
0.0006860355296 0.05601970029
0.0006860355296 0.05869270084
0.0006860355296 0.06151479728
0.0006860355296 0.06449430594
0.0006860355296 0.06764000703
0.0006860355296 0.07096117051
0.0006860355296 0.07446758341
0.0006860355296 0.07816957866
0.0006860355296 0.08207806554
0.0006860355296 0.08620456183
0.0006860355296 0.09056122778
0.0006860355296 0.09516090188
0.0006860355296 0.1000171388
0.0006860355296 0.1051442491
0.0006860355296 0.1105573418
0.0006860355296 0.1162723686
0.0006860355296 0.1223061708
0.0006860355296 0.1286765292
0.0006860355296 0.1354022165
0.0006860355296 0.1425030524
0.0006860355296 0.1499999962
0.00104382692 0.03913999901
0.00104382692 0.04087147566
0.00104382692 0.04269953142
0.00104382692 0.04462955334
0.00104382692 0.04666722893
0.00104382692 0.04881856294
0.00104382692 0.05108989507
0.00104382692 0.05348791864
0.00104382692 0.05601970029
0.00104382692 0.05869270084
0.00104382692 0.06151479728
0.00104382692 0.06449430594
0.00104382692 0.06764000703
0.00104382692 0.07096117051
0.00104382692 0.07446758341
0.00104382692 0.07816957866
0.00104382692 0.08207806554
0.00104382692 0.08620456183
0.00104382692 0.09056122778
0.00104382692 0.09516090188
0.00104382692 0.1000171388
0.00104382692 0.1051442491
0.00104382692 0.1105573418
0.00104382692 0.1162723686
0.00104382692 0.1223061708
0.00104382692 0.1286765292
0.00104382692 0.1354022165
0.00104382692 0.1425030524
0.00104382692 0.1499999962
0.001364881715 0.03913999901
0.001364881715 0.04087147566
0.001364881715 0.04269953142
0.001364881715 0.04462955334
0.001364881715 0.04666722893
0.001364881715 0.04881856294
0.001364881715 0.05108989507
0.001364881715 0.05348791864
0.001364881715 0.05601970029
0.001364881715 0.05869270084
0.001364881715 0.06151479728
0.001364881715 0.06449430594
0.001364881715 0.06764000703
0.001364881715 0.07096117051
0.001364881715 0.07446758341
0.001364881715 0.07816957866
0.001364881715 0.08207806554
0.001364881715 0.08620456183
0.001364881715 0.09056122778
0.001364881715 0.09516090188
0.001364881715 0.1000171388
0.001364881715 0.1051442491
0.001364881715 0.1105573418
0.001364881715 0.1162723686
0.001364881715 0.1223061708
0.001364881715 0.1286765292
0.001364881715 0.1354022165
0.001364881715 0.1425030524
0.001364881715 0.1499999962
0.001652971882 0.03913999901
0.001652971882 0.04087147566
0.001652971882 0.04269953142
0.001652971882 0.04462955334
0.001652971882 0.04666722893
0.001652971882 0.04881856294
0.001652971882 0.05108989507
0.001652971882 0.05348791864
0.001652971882 0.05601970029
0.001652971882 0.05869270084
0.001652971882 0.06151479728
0.001652971882 0.06449430594
0.001652971882 0.06764000703
0.001652971882 0.07096117051
0.001652971882 0.07446758341
0.001652971882 0.07816957866
0.001652971882 0.08207806554
0.001652971882 0.08620456183
0.001652971882 0.09056122778
0.001652971882 0.09516090188
0.001652971882 0.1000171388
0.001652971882 0.1051442491
0.001652971882 0.1105573418
0.001652971882 0.1162723686
0.001652971882 0.1223061708
0.001652971882 0.1286765292
0.001652971882 0.1354022165
0.001652971882 0.1425030524
0.001652971882 0.1499999962
0.001911482098 0.03913999901
0.001911482098 0.04087147566
0.001911482098 0.04269953142
0.001911482098 0.04462955334
0.001911482098 0.04666722893
0.001911482098 0.04881856294
0.001911482098 0.05108989507
0.001911482098 0.05348791864
0.001911482098 0.05601970029
0.001911482098 0.05869270084
0.001911482098 0.06151479728
0.001911482098 0.06449430594
0.001911482098 0.06764000703
0.001911482098 0.07096117051
0.001911482098 0.07446758341
0.001911482098 0.07816957866
0.001911482098 0.08207806554
0.001911482098 0.08620456183
0.001911482098 0.09056122778
0.001911482098 0.09516090188
0.001911482098 0.1000171388
0.001911482098 0.1051442491
0.001911482098 0.1105573418
0.001911482098 0.1162723686
0.001911482098 0.1223061708
0.001911482098 0.1286765292
0.001911482098 0.1354022165
0.001911482098 0.1425030524
0.001911482098 0.1499999962
0.002143449514 0.03913999901
0.002143449514 0.04087147566
0.002143449514 0.04269953142
0.002143449514 0.04462955334
0.002143449514 0.04666722893
0.002143449514 0.04881856294
0.002143449514 0.05108989507
0.002143449514 0.05348791864
0.002143449514 0.05601970029
0.002143449514 0.05869270084
0.002143449514 0.06151479728
0.002143449514 0.06449430594
0.002143449514 0.06764000703
0.002143449514 0.07096117051
0.002143449514 0.07446758341
0.002143449514 0.07816957866
0.002143449514 0.08207806554
0.002143449514 0.08620456183
0.002143449514 0.09056122778
0.002143449514 0.09516090188
0.002143449514 0.1000171388
0.002143449514 0.1051442491
0.002143449514 0.1105573418
0.002143449514 0.1162723686
0.002143449514 0.1223061708
0.002143449514 0.1286765292
0.002143449514 0.1354022165
0.002143449514 0.1425030524
0.002143449514 0.1499999962
0.002351599439 0.03913999901
0.002351599439 0.04087147566
0.002351599439 0.04269953142
0.002351599439 0.04462955334
0.002351599439 0.04666722893
0.002351599439 0.04881856294
0.002351599439 0.05108989507
0.002351599439 0.05348791864
0.002351599439 0.05601970029
0.002351599439 0.05869270084
0.002351599439 0.06151479728
0.002351599439 0.06449430594
0.002351599439 0.06764000703
0.002351599439 0.07096117051
0.002351599439 0.07446758341
0.002351599439 0.07816957866
0.002351599439 0.08207806554
0.002351599439 0.08620456183
0.002351599439 0.09056122778
0.002351599439 0.09516090188
0.002351599439 0.1000171388
0.002351599439 0.1051442491
0.002351599439 0.1105573418
0.002351599439 0.1162723686
0.002351599439 0.1223061708
0.002351599439 0.1286765292
0.002351599439 0.1354022165
0.002351599439 0.1425030524
0.002351599439 0.1499999962
0.002538377358 0.03913999901
0.002538377358 0.04087147566
0.002538377358 0.04269953142
0.002538377358 0.04462955334
0.002538377358 0.04666722893
0.002538377358 0.04881856294
0.002538377358 0.05108989507
0.002538377358 0.05348791864
0.002538377358 0.05601970029
0.002538377358 0.05869270084
0.002538377358 0.06151479728
0.002538377358 0.06449430594
0.002538377358 0.06764000703
0.002538377358 0.07096117051
0.002538377358 0.07446758341
0.002538377358 0.07816957866
0.002538377358 0.08207806554
0.002538377358 0.08620456183
0.002538377358 0.09056122778
0.002538377358 0.09516090188
0.002538377358 0.1000171388
0.002538377358 0.1051442491
0.002538377358 0.1105573418
0.002538377358 0.1162723686
0.002538377358 0.1223061708
0.002538377358 0.1286765292
0.002538377358 0.1354022165
0.002538377358 0.1425030524
0.002538377358 0.1499999962
0.002705977665 0.03913999901
0.002705977665 0.04087147566
0.002705977665 0.04269953142
0.002705977665 0.04462955334
0.002705977665 0.04666722893
0.002705977665 0.04881856294
0.002705977665 0.05108989507
0.002705977665 0.05348791864
0.002705977665 0.05601970029
0.002705977665 0.05869270084
0.002705977665 0.06151479728
0.002705977665 0.06449430594
0.002705977665 0.06764000703
0.002705977665 0.07096117051
0.002705977665 0.07446758341
0.002705977665 0.07816957866
0.002705977665 0.08207806554
0.002705977665 0.08620456183
0.002705977665 0.09056122778
0.002705977665 0.09516090188
0.002705977665 0.1000171388
0.002705977665 0.1051442491
0.002705977665 0.1105573418
0.002705977665 0.1162723686
0.002705977665 0.1223061708
0.002705977665 0.1286765292
0.002705977665 0.1354022165
0.002705977665 0.1425030524
0.002705977665 0.1499999962
0.002856369439 0.03913999901
0.002856369439 0.04087147566
0.002856369439 0.04269953142
0.002856369439 0.04462955334
0.002856369439 0.04666722893
0.002856369439 0.04881856294
0.002856369439 0.05108989507
0.002856369439 0.05348791864
0.002856369439 0.05601970029
0.002856369439 0.05869270084
0.002856369439 0.06151479728
0.002856369439 0.06449430594
0.002856369439 0.06764000703
0.002856369439 0.07096117051
0.002856369439 0.07446758341
0.002856369439 0.07816957866
0.002856369439 0.08207806554
0.002856369439 0.08620456183
0.002856369439 0.09056122778
0.002856369439 0.09516090188
0.002856369439 0.1000171388
0.002856369439 0.1051442491
0.002856369439 0.1105573418
0.002856369439 0.1162723686
0.002856369439 0.1223061708
0.002856369439 0.1286765292
0.002856369439 0.1354022165
0.002856369439 0.1425030524
0.002856369439 0.1499999962
0.002991319585 0.03913999901
0.002991319585 0.04087147566
0.002991319585 0.04269953142
0.002991319585 0.04462955334
0.002991319585 0.04666722893
0.002991319585 0.04881856294
0.002991319585 0.05108989507
0.002991319585 0.05348791864
0.002991319585 0.05601970029
0.002991319585 0.05869270084
0.002991319585 0.06151479728
0.002991319585 0.06449430594
0.002991319585 0.06764000703
0.002991319585 0.07096117051
0.002991319585 0.07446758341
0.002991319585 0.07816957866
0.002991319585 0.08207806554
0.002991319585 0.08620456183
0.002991319585 0.09056122778
0.002991319585 0.09516090188
0.002991319585 0.1000171388
0.002991319585 0.1051442491
0.002991319585 0.1105573418
0.002991319585 0.1162723686
0.002991319585 0.1223061708
0.002991319585 0.1286765292
0.002991319585 0.1354022165
0.002991319585 0.1425030524
0.002991319585 0.1499999962
0.003112413587 0.03913999901
0.003112413587 0.04087147566
0.003112413587 0.04269953142
0.003112413587 0.04462955334
0.003112413587 0.04666722893
0.003112413587 0.04881856294
0.003112413587 0.05108989507
0.003112413587 0.05348791864
0.003112413587 0.05601970029
0.003112413587 0.05869270084
0.003112413587 0.06151479728
0.003112413587 0.06449430594
0.003112413587 0.06764000703
0.003112413587 0.07096117051
0.003112413587 0.07446758341
0.003112413587 0.07816957866
0.003112413587 0.08207806554
0.003112413587 0.08620456183
0.003112413587 0.09056122778
0.003112413587 0.09516090188
0.003112413587 0.1000171388
0.003112413587 0.1051442491
0.003112413587 0.1105573418
0.003112413587 0.1162723686
0.003112413587 0.1223061708
0.003112413587 0.1286765292
0.003112413587 0.1354022165
0.003112413587 0.1425030524
0.003112413587 0.1499999962
0.003221074139 0.03913999901
0.003221074139 0.04087147566
0.003221074139 0.04269953142
0.003221074139 0.04462955334
0.003221074139 0.04666722893
0.003221074139 0.04881856294
0.003221074139 0.05108989507
0.003221074139 0.05348791864
0.003221074139 0.05601970029
0.003221074139 0.05869270084
0.003221074139 0.06151479728
0.003221074139 0.06449430594
0.003221074139 0.06764000703
0.003221074139 0.07096117051
0.003221074139 0.07446758341
0.003221074139 0.07816957866
0.003221074139 0.08207806554
0.003221074139 0.08620456183
0.003221074139 0.09056122778
0.003221074139 0.09516090188
0.003221074139 0.1000171388
0.003221074139 0.1051442491
0.003221074139 0.1105573418
0.003221074139 0.1162723686
0.003221074139 0.1223061708
0.003221074139 0.1286765292
0.003221074139 0.1354022165
0.003221074139 0.1425030524
0.003221074139 0.1499999962
0.003318577859 0.03913999901
0.003318577859 0.04087147566
0.003318577859 0.04269953142
0.003318577859 0.04462955334
0.003318577859 0.04666722893
0.003318577859 0.04881856294
0.003318577859 0.05108989507
0.003318577859 0.05348791864
0.003318577859 0.05601970029
0.003318577859 0.05869270084
0.003318577859 0.06151479728
0.003318577859 0.06449430594
0.003318577859 0.06764000703
0.003318577859 0.07096117051
0.003318577859 0.07446758341
0.003318577859 0.07816957866
0.003318577859 0.08207806554
0.003318577859 0.08620456183
0.003318577859 0.09056122778
0.003318577859 0.09516090188
0.003318577859 0.1000171388
0.003318577859 0.1051442491
0.003318577859 0.1105573418
0.003318577859 0.1162723686
0.003318577859 0.1223061708
0.003318577859 0.1286765292
0.003318577859 0.1354022165
0.003318577859 0.1425030524
0.003318577859 0.1499999962
0.003406070284 0.03913999901
0.003406070284 0.04087147566
0.003406070284 0.04269953142
0.003406070284 0.04462955334
0.003406070284 0.04666722893
0.003406070284 0.04881856294
0.003406070284 0.05108989507
0.003406070284 0.05348791864
0.003406070284 0.05601970029
0.003406070284 0.05869270084
0.003406070284 0.06151479728
0.003406070284 0.06449430594
0.003406070284 0.06764000703
0.003406070284 0.07096117051
0.003406070284 0.07446758341
0.003406070284 0.07816957866
0.003406070284 0.08207806554
0.003406070284 0.08620456183
0.003406070284 0.09056122778
0.003406070284 0.09516090188
0.003406070284 0.1000171388
0.003406070284 0.1051442491
0.003406070284 0.1105573418
0.003406070284 0.1162723686
0.003406070284 0.1223061708
0.003406070284 0.1286765292
0.003406070284 0.1354022165
0.003406070284 0.1425030524
0.003406070284 0.1499999962
0.003484579336 0.03913999901
0.003484579336 0.04087147566
0.003484579336 0.04269953142
0.003484579336 0.04462955334
0.003484579336 0.04666722893
0.003484579336 0.04881856294
0.003484579336 0.05108989507
0.003484579336 0.05348791864
0.003484579336 0.05601970029
0.003484579336 0.05869270084
0.003484579336 0.06151479728
0.003484579336 0.06449430594
0.003484579336 0.06764000703
0.003484579336 0.07096117051
0.003484579336 0.07446758341
0.003484579336 0.07816957866
0.003484579336 0.08207806554
0.003484579336 0.08620456183
0.003484579336 0.09056122778
0.003484579336 0.09516090188
0.003484579336 0.1000171388
0.003484579336 0.1051442491
0.003484579336 0.1105573418
0.003484579336 0.1162723686
0.003484579336 0.1223061708
0.003484579336 0.1286765292
0.003484579336 0.1354022165
0.003484579336 0.1425030524
0.003484579336 0.1499999962
0.003555027391 0.03913999901
0.003555027391 0.04087147566
0.003555027391 0.04269953142
0.003555027391 0.04462955334
0.003555027391 0.04666722893
0.003555027391 0.04881856294
0.003555027391 0.05108989507
0.003555027391 0.05348791864
0.003555027391 0.05601970029
0.003555027391 0.05869270084
0.003555027391 0.06151479728
0.003555027391 0.06449430594
0.003555027391 0.06764000703
0.003555027391 0.07096117051
0.003555027391 0.07446758341
0.003555027391 0.07816957866
0.003555027391 0.08207806554
0.003555027391 0.08620456183
0.003555027391 0.09056122778
0.003555027391 0.09516090188
0.003555027391 0.1000171388
0.003555027391 0.1051442491
0.003555027391 0.1105573418
0.003555027391 0.1162723686
0.003555027391 0.1223061708
0.003555027391 0.1286765292
0.003555027391 0.1354022165
0.003555027391 0.1425030524
0.003555027391 0.1499999962
0.00361824212 0.03913999901
0.00361824212 0.04087147566
0.00361824212 0.04269953142
0.00361824212 0.04462955334
0.00361824212 0.04666722893
0.00361824212 0.04881856294
0.00361824212 0.05108989507
0.00361824212 0.05348791864
0.00361824212 0.05601970029
0.00361824212 0.05869270084
0.00361824212 0.06151479728
0.00361824212 0.06449430594
0.00361824212 0.06764000703
0.00361824212 0.07096117051
0.00361824212 0.07446758341
0.00361824212 0.07816957866
0.00361824212 0.08207806554
0.00361824212 0.08620456183
0.00361824212 0.09056122778
0.00361824212 0.09516090188
0.00361824212 0.1000171388
0.00361824212 0.1051442491
0.00361824212 0.1105573418
0.00361824212 0.1162723686
0.00361824212 0.1223061708
0.00361824212 0.1286765292
0.00361824212 0.1354022165
0.00361824212 0.1425030524
0.00361824212 0.1499999962
0.003674966212 0.03913999901
0.003674966212 0.04087147566
0.003674966212 0.04269953142
0.003674966212 0.04462955334
0.003674966212 0.04666722893
0.003674966212 0.04881856294
0.003674966212 0.05108989507
0.003674966212 0.05348791864
0.003674966212 0.05601970029
0.003674966212 0.05869270084
0.003674966212 0.06151479728
0.003674966212 0.06449430594
0.003674966212 0.06764000703
0.003674966212 0.07096117051
0.003674966212 0.07446758341
0.003674966212 0.07816957866
0.003674966212 0.08207806554
0.003674966212 0.08620456183
0.003674966212 0.09056122778
0.003674966212 0.09516090188
0.003674966212 0.1000171388
0.003674966212 0.1051442491
0.003674966212 0.1105573418
0.003674966212 0.1162723686
0.003674966212 0.1223061708
0.003674966212 0.1286765292
0.003674966212 0.1354022165
0.003674966212 0.1425030524
0.003674966212 0.1499999962
0.003725866101 0.03913999901
0.003725866101 0.04087147566
0.003725866101 0.04269953142
0.003725866101 0.04462955334
0.003725866101 0.04666722893
0.003725866101 0.04881856294
0.003725866101 0.05108989507
0.003725866101 0.05348791864
0.003725866101 0.05601970029
0.003725866101 0.05869270084
0.003725866101 0.06151479728
0.003725866101 0.06449430594
0.003725866101 0.06764000703
0.003725866101 0.07096117051
0.003725866101 0.07446758341
0.003725866101 0.07816957866
0.003725866101 0.08207806554
0.003725866101 0.08620456183
0.003725866101 0.09056122778
0.003725866101 0.09516090188
0.003725866101 0.1000171388
0.003725866101 0.1051442491
0.003725866101 0.1105573418
0.003725866101 0.1162723686
0.003725866101 0.1223061708
0.003725866101 0.1286765292
0.003725866101 0.1354022165
0.003725866101 0.1425030524
0.003725866101 0.1499999962
0.003771539791 0.03913999901
0.003771539791 0.04087147566
0.003771539791 0.04269953142
0.003771539791 0.04462955334
0.003771539791 0.04666722893
0.003771539791 0.04881856294
0.003771539791 0.05108989507
0.003771539791 0.05348791864
0.003771539791 0.05601970029
0.003771539791 0.05869270084
0.003771539791 0.06151479728
0.003771539791 0.06449430594
0.003771539791 0.06764000703
0.003771539791 0.07096117051
0.003771539791 0.07446758341
0.003771539791 0.07816957866
0.003771539791 0.08207806554
0.003771539791 0.08620456183
0.003771539791 0.09056122778
0.003771539791 0.09516090188
0.003771539791 0.1000171388
0.003771539791 0.1051442491
0.003771539791 0.1105573418
0.003771539791 0.1162723686
0.003771539791 0.1223061708
0.003771539791 0.1286765292
0.003771539791 0.1354022165
0.003771539791 0.1425030524
0.003771539791 0.1499999962
0.003812523889 0.03913999901
0.003812523889 0.04087147566
0.003812523889 0.04269953142
0.003812523889 0.04462955334
0.003812523889 0.04666722893
0.003812523889 0.04881856294
0.003812523889 0.05108989507
0.003812523889 0.05348791864
0.003812523889 0.05601970029
0.003812523889 0.05869270084
0.003812523889 0.06151479728
0.003812523889 0.06449430594
0.003812523889 0.06764000703
0.003812523889 0.07096117051
0.003812523889 0.07446758341
0.003812523889 0.07816957866
0.003812523889 0.08207806554
0.003812523889 0.08620456183
0.003812523889 0.09056122778
0.003812523889 0.09516090188
0.003812523889 0.1000171388
0.003812523889 0.1051442491
0.003812523889 0.1105573418
0.003812523889 0.1162723686
0.003812523889 0.1223061708
0.003812523889 0.1286765292
0.003812523889 0.1354022165
0.003812523889 0.1425030524
0.003812523889 0.1499999962
0.003849299903 0.03913999901
0.003849299903 0.04087147566
0.003849299903 0.04269953142
0.003849299903 0.04462955334
0.003849299903 0.04666722893
0.003849299903 0.04881856294
0.003849299903 0.05108989507
0.003849299903 0.05348791864
0.003849299903 0.05601970029
0.003849299903 0.05869270084
0.003849299903 0.06151479728
0.003849299903 0.06449430594
0.003849299903 0.06764000703
0.003849299903 0.07096117051
0.003849299903 0.07446758341
0.003849299903 0.07816957866
0.003849299903 0.08207806554
0.003849299903 0.08620456183
0.003849299903 0.09056122778
0.003849299903 0.09516090188
0.003849299903 0.1000171388
0.003849299903 0.1051442491
0.003849299903 0.1105573418
0.003849299903 0.1162723686
0.003849299903 0.1223061708
0.003849299903 0.1286765292
0.003849299903 0.1354022165
0.003849299903 0.1425030524
0.003849299903 0.1499999962
0.003882299902 0.03913999901
0.003882299902 0.04087147566
0.003882299902 0.04269953142
0.003882299902 0.04462955334
0.003882299902 0.04666722893
0.003882299902 0.04881856294
0.003882299902 0.05108989507
0.003882299902 0.05348791864
0.003882299902 0.05601970029
0.003882299902 0.05869270084
0.003882299902 0.06151479728
0.003882299902 0.06449430594
0.003882299902 0.06764000703
0.003882299902 0.07096117051
0.003882299902 0.07446758341
0.003882299902 0.07816957866
0.003882299902 0.08207806554
0.003882299902 0.08620456183
0.003882299902 0.09056122778
0.003882299902 0.09516090188
0.003882299902 0.1000171388
0.003882299902 0.1051442491
0.003882299902 0.1105573418
0.003882299902 0.1162723686
0.003882299902 0.1223061708
0.003882299902 0.1286765292
0.003882299902 0.1354022165
0.003882299902 0.1425030524
0.003882299902 0.1499999962
-0.04812054789 0.157789996
-0.04812054789 0.1669982523
-0.04812054789 0.1778829746
-0.04812054789 0.1907493822
-0.04812054789 0.2059582632
-0.04812054789 0.2239360908
-0.04812054789 0.2451869829
-0.04812054789 0.2703068373
-0.04812054789 0.2999999924
-0.04275149084 0.157789996
-0.04275149084 0.1669982523
-0.04275149084 0.1778829746
-0.04275149084 0.1907493822
-0.04275149084 0.2059582632
-0.04275149084 0.2239360908
-0.04275149084 0.2451869829
-0.04275149084 0.2703068373
-0.04275149084 0.2999999924
-0.03793370718 0.157789996
-0.03793370718 0.1669982523
-0.03793370718 0.1778829746
-0.03793370718 0.1907493822
-0.03793370718 0.2059582632
-0.03793370718 0.2239360908
-0.03793370718 0.2451869829
-0.03793370718 0.2703068373
-0.03793370718 0.2999999924
-0.03361059438 0.157789996
-0.03361059438 0.1669982523
-0.03361059438 0.1778829746
-0.03361059438 0.1907493822
-0.03361059438 0.2059582632
-0.03361059438 0.2239360908
-0.03361059438 0.2451869829
-0.03361059438 0.2703068373
-0.03361059438 0.2999999924
-0.02973136158 0.157789996
-0.02973136158 0.1669982523
-0.02973136158 0.1778829746
-0.02973136158 0.1907493822
-0.02973136158 0.2059582632
-0.02973136158 0.2239360908
-0.02973136158 0.2451869829
-0.02973136158 0.2703068373
-0.02973136158 0.2999999924
-0.02625043296 0.157789996
-0.02625043296 0.1669982523
-0.02625043296 0.1778829746
-0.02625043296 0.1907493822
-0.02625043296 0.2059582632
-0.02625043296 0.2239360908
-0.02625043296 0.2451869829
-0.02625043296 0.2703068373
-0.02625043296 0.2999999924
-0.02312691224 0.157789996
-0.02312691224 0.1669982523
-0.02312691224 0.1778829746
-0.02312691224 0.1907493822
-0.02312691224 0.2059582632
-0.02312691224 0.2239360908
-0.02312691224 0.2451869829
-0.02312691224 0.2703068373
-0.02312691224 0.2999999924
-0.02032410218 0.157789996
-0.02032410218 0.1669982523
-0.02032410218 0.1778829746
-0.02032410218 0.1907493822
-0.02032410218 0.2059582632
-0.02032410218 0.2239360908
-0.02032410218 0.2451869829
-0.02032410218 0.2703068373
-0.02032410218 0.2999999924
-0.0178090735 0.157789996
-0.0178090735 0.1669982523
-0.0178090735 0.1778829746
-0.0178090735 0.1907493822
-0.0178090735 0.2059582632
-0.0178090735 0.2239360908
-0.0178090735 0.2451869829
-0.0178090735 0.2703068373
-0.0178090735 0.2999999924
-0.01555227795 0.157789996
-0.01555227795 0.1669982523
-0.01555227795 0.1778829746
-0.01555227795 0.1907493822
-0.01555227795 0.2059582632
-0.01555227795 0.2239360908
-0.01555227795 0.2451869829
-0.01555227795 0.2703068373
-0.01555227795 0.2999999924
-0.01352720119 0.157789996
-0.01352720119 0.1669982523
-0.01352720119 0.1778829746
-0.01352720119 0.1907493822
-0.01352720119 0.2059582632
-0.01352720119 0.2239360908
-0.01352720119 0.2451869829
-0.01352720119 0.2703068373
-0.01352720119 0.2999999924
-0.01171005124 0.157789996
-0.01171005124 0.1669982523
-0.01171005124 0.1778829746
-0.01171005124 0.1907493822
-0.01171005124 0.2059582632
-0.01171005124 0.2239360908
-0.01171005124 0.2451869829
-0.01171005124 0.2703068373
-0.01171005124 0.2999999924
-0.01007947902 0.157789996
-0.01007947902 0.1669982523
-0.01007947902 0.1778829746
-0.01007947902 0.1907493822
-0.01007947902 0.2059582632
-0.01007947902 0.2239360908
-0.01007947902 0.2451869829
-0.01007947902 0.2703068373
-0.01007947902 0.2999999924
-0.008616327456 0.157789996
-0.008616327456 0.1669982523
-0.008616327456 0.1778829746
-0.008616327456 0.1907493822
-0.008616327456 0.2059582632
-0.008616327456 0.2239360908
-0.008616327456 0.2451869829
-0.008616327456 0.2703068373
-0.008616327456 0.2999999924
-0.007303406472 0.157789996
-0.007303406472 0.1669982523
-0.007303406472 0.1778829746
-0.007303406472 0.1907493822
-0.007303406472 0.2059582632
-0.007303406472 0.2239360908
-0.007303406472 0.2451869829
-0.007303406472 0.2703068373
-0.007303406472 0.2999999924
-0.006125290987 0.157789996
-0.006125290987 0.1669982523
-0.006125290987 0.1778829746
-0.006125290987 0.1907493822
-0.006125290987 0.2059582632
-0.006125290987 0.2239360908
-0.006125290987 0.2451869829
-0.006125290987 0.2703068373
-0.006125290987 0.2999999924
-0.005068139709 0.157789996
-0.005068139709 0.1669982523
-0.005068139709 0.1778829746
-0.005068139709 0.1907493822
-0.005068139709 0.2059582632
-0.005068139709 0.2239360908
-0.005068139709 0.2451869829
-0.005068139709 0.2703068373
-0.005068139709 0.2999999924
-0.004119532516 0.157789996
-0.004119532516 0.1669982523
-0.004119532516 0.1778829746
-0.004119532516 0.1907493822
-0.004119532516 0.2059582632
-0.004119532516 0.2239360908
-0.004119532516 0.2451869829
-0.004119532516 0.2703068373
-0.004119532516 0.2999999924
-0.003268324532 0.157789996
-0.003268324532 0.1669982523
-0.003268324532 0.1778829746
-0.003268324532 0.1907493822
-0.003268324532 0.2059582632
-0.003268324532 0.2239360908
-0.003268324532 0.2451869829
-0.003268324532 0.2703068373
-0.003268324532 0.2999999924
-0.002504515195 0.157789996
-0.002504515195 0.1669982523
-0.002504515195 0.1778829746
-0.002504515195 0.1907493822
-0.002504515195 0.2059582632
-0.002504515195 0.2239360908
-0.002504515195 0.2451869829
-0.002504515195 0.2703068373
-0.002504515195 0.2999999924
-0.001819130759 0.157789996
-0.001819130759 0.1669982523
-0.001819130759 0.1778829746
-0.001819130759 0.1907493822
-0.001819130759 0.2059582632
-0.001819130759 0.2239360908
-0.001819130759 0.2451869829
-0.001819130759 0.2703068373
-0.001819130759 0.2999999924
-0.001204118868 0.157789996
-0.001204118868 0.1669982523
-0.001204118868 0.1778829746
-0.001204118868 0.1907493822
-0.001204118868 0.2059582632
-0.001204118868 0.2239360908
-0.001204118868 0.2451869829
-0.001204118868 0.2703068373
-0.001204118868 0.2999999924
-0.0006522539501 0.157789996
-0.0006522539501 0.1669982523
-0.0006522539501 0.1778829746
-0.0006522539501 0.1907493822
-0.0006522539501 0.2059582632
-0.0006522539501 0.2239360908
-0.0006522539501 0.2451869829
-0.0006522539501 0.2703068373
-0.0006522539501 0.2999999924
-0.0001570523243 0.157789996
-0.0001570523243 0.1669982523
-0.0001570523243 0.1778829746
-0.0001570523243 0.1907493822
-0.0001570523243 0.2059582632
-0.0001570523243 0.2239360908
-0.0001570523243 0.2451869829
-0.0001570523243 0.2703068373
-0.0001570523243 0.2999999924
0.0002873039702 0.157789996
0.0002873039702 0.1669982523
0.0002873039702 0.1778829746
0.0002873039702 0.1907493822
0.0002873039702 0.2059582632
0.0002873039702 0.2239360908
0.0002873039702 0.2451869829
0.0002873039702 0.2703068373
0.0002873039702 0.2999999924
0.0006860355296 0.157789996
0.0006860355296 0.1669982523
0.0006860355296 0.1778829746
0.0006860355296 0.1907493822
0.0006860355296 0.2059582632
0.0006860355296 0.2239360908
0.0006860355296 0.2451869829
0.0006860355296 0.2703068373
0.0006860355296 0.2999999924
0.00104382692 0.157789996
0.00104382692 0.1669982523
0.00104382692 0.1778829746
0.00104382692 0.1907493822
0.00104382692 0.2059582632
0.00104382692 0.2239360908
0.00104382692 0.2451869829
0.00104382692 0.2703068373
0.00104382692 0.2999999924
0.001364881715 0.157789996
0.001364881715 0.1669982523
0.001364881715 0.1778829746
0.001364881715 0.1907493822
0.001364881715 0.2059582632
0.001364881715 0.2239360908
0.001364881715 0.2451869829
0.001364881715 0.2703068373
0.001364881715 0.2999999924
0.001652971882 0.157789996
0.001652971882 0.1669982523
0.001652971882 0.1778829746
0.001652971882 0.1907493822
0.001652971882 0.2059582632
0.001652971882 0.2239360908
0.001652971882 0.2451869829
0.001652971882 0.2703068373
0.001652971882 0.2999999924
0.001911482098 0.157789996
0.001911482098 0.1669982523
0.001911482098 0.1778829746
0.001911482098 0.1907493822
0.001911482098 0.2059582632
0.001911482098 0.2239360908
0.001911482098 0.2451869829
0.001911482098 0.2703068373
0.001911482098 0.2999999924
0.002143449514 0.157789996
0.002143449514 0.1669982523
0.002143449514 0.1778829746
0.002143449514 0.1907493822
0.002143449514 0.2059582632
0.002143449514 0.2239360908
0.002143449514 0.2451869829
0.002143449514 0.2703068373
0.002143449514 0.2999999924
0.002351599439 0.157789996
0.002351599439 0.1669982523
0.002351599439 0.1778829746
0.002351599439 0.1907493822
0.002351599439 0.2059582632
0.002351599439 0.2239360908
0.002351599439 0.2451869829
0.002351599439 0.2703068373
0.002351599439 0.2999999924
0.002538377358 0.157789996
0.002538377358 0.1669982523
0.002538377358 0.1778829746
0.002538377358 0.1907493822
0.002538377358 0.2059582632
0.002538377358 0.2239360908
0.002538377358 0.2451869829
0.002538377358 0.2703068373
0.002538377358 0.2999999924
0.002705977665 0.157789996
0.002705977665 0.1669982523
0.002705977665 0.1778829746
0.002705977665 0.1907493822
0.002705977665 0.2059582632
0.002705977665 0.2239360908
0.002705977665 0.2451869829
0.002705977665 0.2703068373
0.002705977665 0.2999999924
0.002856369439 0.157789996
0.002856369439 0.1669982523
0.002856369439 0.1778829746
0.002856369439 0.1907493822
0.002856369439 0.2059582632
0.002856369439 0.2239360908
0.002856369439 0.2451869829
0.002856369439 0.2703068373
0.002856369439 0.2999999924
0.002991319585 0.157789996
0.002991319585 0.1669982523
0.002991319585 0.1778829746
0.002991319585 0.1907493822
0.002991319585 0.2059582632
0.002991319585 0.2239360908
0.002991319585 0.2451869829
0.002991319585 0.2703068373
0.002991319585 0.2999999924
0.003112413587 0.157789996
0.003112413587 0.1669982523
0.003112413587 0.1778829746
0.003112413587 0.1907493822
0.003112413587 0.2059582632
0.003112413587 0.2239360908
0.003112413587 0.2451869829
0.003112413587 0.2703068373
0.003112413587 0.2999999924
0.003221074139 0.157789996
0.003221074139 0.1669982523
0.003221074139 0.1778829746
0.003221074139 0.1907493822
0.003221074139 0.2059582632
0.003221074139 0.2239360908
0.003221074139 0.2451869829
0.003221074139 0.2703068373
0.003221074139 0.2999999924
0.003318577859 0.157789996
0.003318577859 0.1669982523
0.003318577859 0.1778829746
0.003318577859 0.1907493822
0.003318577859 0.2059582632
0.003318577859 0.2239360908
0.003318577859 0.2451869829
0.003318577859 0.2703068373
0.003318577859 0.2999999924
0.003406070284 0.157789996
0.003406070284 0.1669982523
0.003406070284 0.1778829746
0.003406070284 0.1907493822
0.003406070284 0.2059582632
0.003406070284 0.2239360908
0.003406070284 0.2451869829
0.003406070284 0.2703068373
0.003406070284 0.2999999924
0.003484579336 0.157789996
0.003484579336 0.1669982523
0.003484579336 0.1778829746
0.003484579336 0.1907493822
0.003484579336 0.2059582632
0.003484579336 0.2239360908
0.003484579336 0.2451869829
0.003484579336 0.2703068373
0.003484579336 0.2999999924
0.003555027391 0.157789996
0.003555027391 0.1669982523
0.003555027391 0.1778829746
0.003555027391 0.1907493822
0.003555027391 0.2059582632
0.003555027391 0.2239360908
0.003555027391 0.2451869829
0.003555027391 0.2703068373
0.003555027391 0.2999999924
0.00361824212 0.157789996
0.00361824212 0.1669982523
0.00361824212 0.1778829746
0.00361824212 0.1907493822
0.00361824212 0.2059582632
0.00361824212 0.2239360908
0.00361824212 0.2451869829
0.00361824212 0.2703068373
0.00361824212 0.2999999924
0.003674966212 0.157789996
0.003674966212 0.1669982523
0.003674966212 0.1778829746
0.003674966212 0.1907493822
0.003674966212 0.2059582632
0.003674966212 0.2239360908
0.003674966212 0.2451869829
0.003674966212 0.2703068373
0.003674966212 0.2999999924
0.003725866101 0.157789996
0.003725866101 0.1669982523
0.003725866101 0.1778829746
0.003725866101 0.1907493822
0.003725866101 0.2059582632
0.003725866101 0.2239360908
0.003725866101 0.2451869829
0.003725866101 0.2703068373
0.003725866101 0.2999999924
0.003771539791 0.157789996
0.003771539791 0.1669982523
0.003771539791 0.1778829746
0.003771539791 0.1907493822
0.003771539791 0.2059582632
0.003771539791 0.2239360908
0.003771539791 0.2451869829
0.003771539791 0.2703068373
0.003771539791 0.2999999924
0.003812523889 0.157789996
0.003812523889 0.1669982523
0.003812523889 0.1778829746
0.003812523889 0.1907493822
0.003812523889 0.2059582632
0.003812523889 0.2239360908
0.003812523889 0.2451869829
0.003812523889 0.2703068373
0.003812523889 0.2999999924
0.003849299903 0.157789996
0.003849299903 0.1669982523
0.003849299903 0.1778829746
0.003849299903 0.1907493822
0.003849299903 0.2059582632
0.003849299903 0.2239360908
0.003849299903 0.2451869829
0.003849299903 0.2703068373
0.003849299903 0.2999999924
0.003882299902 0.157789996
0.003882299902 0.1669982523
0.003882299902 0.1778829746
0.003882299902 0.1907493822
0.003882299902 0.2059582632
0.003882299902 0.2239360908
0.003882299902 0.2451869829
0.003882299902 0.2703068373
0.003882299902 0.2999999924
0.003915633344 0.01448889978
0.003915633343 0.01478449977
0.003915633341 0.01509880461
0.00391563334 0.01543299788
0.003915633338 0.01578833808
0.003915633336 0.01616616333
0.003915633334 0.01656789644
0.003915633332 0.01699505024
0.00391563333 0.01744923327
0.003915633328 0.0179321559
0.003915633325 0.01844563668
0.003915633323 0.01899160926
0.00391563332 0.01957212964
0.003915633317 0.02018938393
0.003915633314 0.02084569656
0.003915633311 0.02154353903
0.003915633307 0.02228553926
0.003915633303 0.02307449144
0.003915633299 0.02391336658
0.003915633295 0.02480532368
0.00391563329 0.02575372163
0.003915633286 0.02676213187
0.003915633281 0.02783435184
0.003915633275 0.02897441925
0.003915633269 0.03018662732
0.003915633263 0.03147554095
0.003915633257 0.03284601386
0.00391563325 0.03430320693
0.003915633242 0.03585260759
0.003915633234 0.03749999905
0.003948966677 0.01448889978
0.003948966675 0.01478449977
0.003948966674 0.01509880461
0.003948966672 0.01543299788
0.003948966671 0.01578833808
0.003948966669 0.01616616333
0.003948966667 0.01656789644
0.003948966665 0.01699505024
0.003948966663 0.01744923327
0.00394896666 0.0179321559
0.003948966658 0.01844563668
0.003948966655 0.01899160926
0.003948966653 0.01957212964
0.00394896665 0.02018938393
0.003948966646 0.02084569656
0.003948966643 0.02154353903
0.00394896664 0.02228553926
0.003948966636 0.02307449144
0.003948966632 0.02391336658
0.003948966628 0.02480532368
0.003948966623 0.02575372163
0.003948966618 0.02676213187
0.003948966613 0.02783435184
0.003948966608 0.02897441925
0.003948966602 0.03018662732
0.003948966596 0.03147554095
0.003948966589 0.03284601386
0.003948966582 0.03430320693
0.003948966575 0.03585260759
0.003948966567 0.03749999905
0.003982300009 0.01448889978
0.003982300008 0.01478449977
0.003982300006 0.01509880461
0.003982300005 0.01543299788
0.003982300003 0.01578833808
0.003982300001 0.01616616333
0.003982299999 0.01656789644
0.003982299997 0.01699505024
0.003982299995 0.01744923327
0.003982299993 0.0179321559
0.00398229999 0.01844563668
0.003982299988 0.01899160926
0.003982299985 0.01957212964
0.003982299982 0.02018938393
0.003982299979 0.02084569656
0.003982299976 0.02154353903
0.003982299972 0.02228553926
0.003982299968 0.02307449144
0.003982299964 0.02391336658
0.00398229996 0.02480532368
0.003982299955 0.02575372163
0.003982299951 0.02676213187
0.003982299946 0.02783435184
0.00398229994 0.02897441925
0.003982299934 0.03018662732
0.003982299928 0.03147554095
0.003982299922 0.03284601386
0.003982299915 0.03430320693
0.003982299907 0.03585260759
0.003982299899 0.03749999905
0.003915633234 0.03913999901
0.003915633234 0.04087147566
0.003915633234 0.04269953142
0.003915633234 0.04462955334
0.003915633234 0.04666722893
0.003915633234 0.04881856294
0.003915633234 0.05108989507
0.003915633234 0.05348791864
0.003915633234 0.05601970029
0.003915633234 0.05869270084
0.003915633234 0.06151479728
0.003915633234 0.06449430594
0.003915633234 0.06764000703
0.003915633234 0.07096117051
0.003915633234 0.07446758341
0.003915633234 0.07816957866
0.003915633234 0.08207806554
0.003915633234 0.08620456183
0.003915633234 0.09056122778
0.003915633234 0.09516090188
0.003915633234 0.1000171388
0.003915633234 0.1051442491
0.003915633234 0.1105573418
0.003915633234 0.1162723686
0.003915633234 0.1223061708
0.003915633234 0.1286765292
0.003915633234 0.1354022165
0.003915633234 0.1425030524
0.003915633234 0.1499999962
0.003948966567 0.03913999901
0.003948966567 0.04087147566
0.003948966567 0.04269953142
0.003948966567 0.04462955334
0.003948966567 0.04666722893
0.003948966567 0.04881856294
0.003948966567 0.05108989507
0.003948966567 0.05348791864
0.003948966567 0.05601970029
0.003948966567 0.05869270084
0.003948966567 0.06151479728
0.003948966567 0.06449430594
0.003948966567 0.06764000703
0.003948966567 0.07096117051
0.003948966567 0.07446758341
0.003948966567 0.07816957866
0.003948966567 0.08207806554
0.003948966567 0.08620456183
0.003948966567 0.09056122778
0.003948966567 0.09516090188
0.003948966567 0.1000171388
0.003948966567 0.1051442491
0.003948966567 0.1105573418
0.003948966567 0.1162723686
0.003948966567 0.1223061708
0.003948966567 0.1286765292
0.003948966567 0.1354022165
0.003948966567 0.1425030524
0.003948966567 0.1499999962
0.003982299899 0.03913999901
0.003982299899 0.04087147566
0.003982299899 0.04269953142
0.003982299899 0.04462955334
0.003982299899 0.04666722893
0.003982299899 0.04881856294
0.003982299899 0.05108989507
0.003982299899 0.05348791864
0.003982299899 0.05601970029
0.003982299899 0.05869270084
0.003982299899 0.06151479728
0.003982299899 0.06449430594
0.003982299899 0.06764000703
0.003982299899 0.07096117051
0.003982299899 0.07446758341
0.003982299899 0.07816957866
0.003982299899 0.08207806554
0.003982299899 0.08620456183
0.003982299899 0.09056122778
0.003982299899 0.09516090188
0.003982299899 0.1000171388
0.003982299899 0.1051442491
0.003982299899 0.1105573418
0.003982299899 0.1162723686
0.003982299899 0.1223061708
0.003982299899 0.1286765292
0.003982299899 0.1354022165
0.003982299899 0.1425030524
0.003982299899 0.1499999962
0.003915633234 0.157789996
0.003915633234 0.1669982523
0.003915633234 0.1778829746
0.003915633234 0.1907493822
0.003915633234 0.2059582632
0.003915633234 0.2239360908
0.003915633234 0.2451869829
0.003915633234 0.2703068373
0.003915633234 0.2999999924
0.003948966567 0.157789996
0.003948966567 0.1669982523
0.003948966567 0.1778829746
0.003948966567 0.1907493822
0.003948966567 0.2059582632
0.003948966567 0.2239360908
0.003948966567 0.2451869829
0.003948966567 0.2703068373
0.003948966567 0.2999999924
0.003982299899 0.157789996
0.003982299899 0.1669982523
0.003982299899 0.1778829746
0.003982299899 0.1907493822
0.003982299899 0.2059582632
0.003982299899 0.2239360908
0.003982299899 0.2451869829
0.003982299899 0.2703068373
0.003982299899 0.2999999924
9.999999747e-005 0
0.0001341479966 0
0.0001792306159 0.0002956918307
0.0002133551987 0.0002956918307
0.0002584612343 0.0005913836613
0.0002925624008 0.0005913836613
0.0003376918527 0.000887075492
0.0003717696028 0.000887075492
0.0004169224711 0.001182767323
0.0004509768049 0.001182767323
0.0004961530895 0.001478459153
0.000530184007 0.001478459153
0.0005753837079 0.001774150984
0.0006093912091 0.001774150984
0.0006546143263 0.002069842815
0.0006885984111 0.002069842815
0.0007338449345 0.002365534648
0.000767805603 0.002365534648
0.0008130755427 0.002661226481
0.0008470127949 0.002661226482
0.000892306151 0.002956918315
0.0009262199869 0.002956918315
0.0009715367592 0.003252610148
0.001005427179 0.003252610148
0.001050767367 0.003548301982
0.001084634371 0.003548301982
0.001129997976 0.003843993815
0.001163841563 0.003843993815
0.001209228584 0.004139685648
0.001243048754 0.004139685648
0.001288459191 0.004435377482
0.001322255946 0.004435377482
0.001367689799 0.004731069316
0.001401463137 0.004731069316
0.001446920406 0.005026761149
0.001480670328 0.005026761149
0.001526151014 0.005322452983
0.001559877519 0.005322452983
0.001605381621 0.005618144816
0.00163908471 0.005618144816
0.001684612229 0.00591383665
0.001718291902 0.00591383665
0.001763842836 0.006209528484
0.001797499093 0.006209528484
0.001843073456 0.006505220314
0.001876706296 0.006505220314
0.001922304075 0.006800912145
0.001955913498 0.006800912145
0.002001534694 0.007096603975
0.002035120701 0.007096603975
0.002080765313 0.007392295805
0.002114327904 0.007392295806
0.002159995932 0.007687987636
0.002193535107 0.007687987636
0.002239226551 0.007983679466
0.00227274231 0.007983679466
0.00231845717 0.008279371297
0.002351949512 0.008279371297
0.00239768781 0.008575063122
0.002431156735 0.008575063122
0.002476918449 0.008870754947
0.002510363959 0.008870754947
0.002556149089 0.009166446772
0.002589571182 0.009166446772
0.002635379728 0.009462138597
0.002668778405 0.009462138597
0.002714610368 0.009757830422
0.002747985628 0.009757830422
0.002793841007 0.01005352225
0.002827192851 0.01005352225
0.002873071647 0.01034921407
0.002906400074 0.01034921407
0.002952302222 0.01064490591
0.002985607234 0.01064490591
0.003031532798 0.01094059776
0.003064814393 0.01094059776
0.003110763373 0.0112362896
0.003144021552 0.0112362896
0.003189993949 0.01153198144
0.003223228711 0.01153198144
0.003269224524 0.01182767328
0.00330243587 0.01182767328
0.0033484551 0.01212336512
0.00338164303 0.01212336512
0.003427685675 0.01241905697
0.003460850189 0.01241905697
0.003506916294 0.0127147488
0.003540057392 0.0127147488
0.003586146914 0.01301044063
0.003619264594 0.01301044063
0.003665377533 0.01330613246
0.003698471797 0.01330613246
0.003744608152 0.01360182429
0.003777679 0.01360182429
0.003823838771 0.01389751612
0.003856886203 0.01389751612
0.00390306939 0.01419320795
0.003936093406 0.01419320795
0.004015300608 0.01448889978
0.000170143001 0
0.0002493255202 0.0002956918307
0.0003285080394 0.0005913836614
0.0004076905586 0.000887075492
0.0004868730777 0.001182767323
0.0005660555969 0.001478459153
0.0006452381161 0.001774150984
0.0007244206353 0.002069842815
0.0008036031443 0.002365534648
0.0008827856534 0.002661226482
0.0009619681624 0.002956918315
0.001041150671 0.003252610148
0.00112033318 0.003548301982
0.001199515689 0.003843993815
0.001278698198 0.004139685649
0.001357880707 0.004435377482
0.001437063215 0.004731069316
0.001516245723 0.005026761149
0.001595428232 0.005322452983
0.00167461074 0.005618144816
0.001753793248 0.00591383665
0.001832975757 0.006209528484
0.001912158276 0.006505220314
0.001991340796 0.006800912145
0.002070523316 0.007096603975
0.002149705836 0.007392295806
0.002228888356 0.007687987636
0.002308070876 0.007983679467
0.002387253396 0.008279371297
0.002466435936 0.008575063122
0.002545618476 0.008870754947
0.002624801017 0.009166446772
0.002703983557 0.009462138597
0.002783166097 0.009757830422
0.002862348637 0.01005352225
0.002941531178 0.01034921407
0.003020713654 0.01064490591
0.00309989613 0.01094059776
0.003179078607 0.0112362896
0.003258261083 0.01153198144
0.003337443559 0.01182767328
0.003416626036 0.01212336512
0.003495808512 0.01241905697
0.003574991032 0.0127147488
0.003654173552 0.01301044063
0.003733356072 0.01330613246
0.003812538592 0.01360182429
0.003891721112 0.01389751612
0.003970903632 0.01419320795
0.004050086151 0.01448889978
0.0002080849119 0
0.0002872414131 0.0002956918307
0.0003663979143 0.0005913836614
0.0004455544156 0.0008870754921
0.0005247109168 0.001182767323
0.0006038674181 0.001478459153
0.0006830239193 0.001774150984
0.0007621804205 0.002069842815
0.0008413369116 0.002365534648
0.0009204934027 0.002661226482
0.0009996498938 0.002956918315
0.001078806385 0.003252610148
0.001157962876 0.003548301982
0.001237119367 0.003843993815
0.001316275858 0.004139685649
0.001395432348 0.004435377482
0.001474588839 0.004731069316
0.001553745329 0.005026761149
0.001632901819 0.005322452983
0.00171205831 0.005618144817
0.0017912148 0.00591383665
0.001870371291 0.006209528484
0.001949527793 0.006505220314
0.002028684294 0.006800912145
0.002107840796 0.007096603975
0.002186997298 0.007392295806
0.0022661538 0.007687987636
0.002345310302 0.007983679467
0.002424466804 0.008279371297
0.002503623327 0.008575063122
0.002582779849 0.008870754947
0.002661936371 0.009166446772
0.002741092893 0.009462138597
0.002820249416 0.009757830422
0.002899405938 0.01005352225
0.00297856246 0.01034921407
0.003057718919 0.01064490591
0.003136875377 0.01094059776
0.003216031835 0.0112362896
0.003295188294 0.01153198144
0.003374344752 0.01182767328
0.003453501211 0.01212336512
0.003532657669 0.01241905697
0.003611814171 0.0127147488
0.003690970673 0.01301044063
0.003770127175 0.01330613246
0.003849283677 0.01360182429
0.003928440179 0.01389751612
0.004007596681 0.01419320795
0.004086753183 0.01448889978
0.000248079034 0
0.00032720811 0.0002956918307
0.000406337186 0.0005913836614
0.000485466262 0.0008870754921
0.0005645953381 0.001182767323
0.0006437244141 0.001478459153
0.0007228534901 0.001774150984
0.0008019825661 0.002069842815
0.0008811116319 0.002365534648
0.0009602406978 0.002661226482
0.001039369764 0.002956918315
0.00111849883 0.003252610148
0.001197627895 0.003548301982
0.001276756961 0.003843993815
0.001355886027 0.004139685649
0.001435015092 0.004435377482
0.001514144157 0.004731069316
0.001593273222 0.005026761149
0.001672402288 0.005322452983
0.001751531353 0.005618144817
0.001830660418 0.00591383665
0.001909789483 0.006209528484
0.00198891856 0.006505220314
0.002068047636 0.006800912145
0.002147176713 0.007096603975
0.00222630579 0.007392295806
0.002305434867 0.007687987636
0.002384563943 0.007983679467
0.00246369302 0.008279371297
0.002542822117 0.008575063122
0.002621951214 0.008870754947
0.002701080311 0.009166446772
0.002780209408 0.009462138597
0.002859338505 0.009757830422
0.002938467602 0.01005352225
0.003017596699 0.01034921407
0.003096725733 0.01064490591
0.003175854766 0.01094059776
0.003254983799 0.0112362896
0.003334112832 0.01153198144
0.003413241865 0.01182767328
0.003492370899 0.01212336512
0.003571499932 0.01241905697
0.003650629009 0.0127147488
0.003729758085 0.01301044063
0.003808887162 0.01330613246
0.003888016239 0.01360182429
0.003967145315 0.01389751612
0.004046274392 0.01419320795
0.004125403469 0.01448889978
0.0002902363679 0
0.0003693365353 0.0002956918307
0.0004484367027 0.0005913836614
0.0005275368701 0.0008870754921
0.0006066370375 0.001182767323
0.0006857372048 0.001478459153
0.0007648373722 0.001774150984
0.0008439375396 0.002069842815
0.0009230376969 0.002365534648
0.001002137854 0.002661226482
0.001081238011 0.002956918315
0.001160338169 0.003252610148
0.001239438326 0.003548301982
0.001318538483 0.003843993815
0.00139763864 0.004139685649
0.001476738797 0.004435377482
0.001555838953 0.004731069316
0.00163493911 0.005026761149
0.001714039266 0.005322452983
0.001793139423 0.005618144817
0.001872239579 0.00591383665
0.001951339736 0.006209528484
0.002030439904 0.006505220314
0.002109540072 0.006800912145
0.00218864024 0.007096603975
0.002267740408 0.007392295806
0.002346840576 0.007687987636
0.002425940745 0.007983679467
0.002505040913 0.008279371297
0.002584141101 0.008575063122
0.002663241289 0.008870754947
0.002742341478 0.009166446772
0.002821441666 0.009462138597
0.002900541855 0.009757830422
0.002979642043 0.01005352225
0.003058742232 0.01034921407
0.003137842356 0.01064490591
0.003216942481 0.01094059776
0.003296042605 0.0112362896
0.00337514273 0.01153198144
0.003454242854 0.01182767328
0.003533342979 0.01212336512
0.003612443104 0.01241905697
0.003691543272 0.0127147488
0.00377064344 0.01301044063
0.003849743608 0.01330613246
0.003928843776 0.01360182429
0.004007943944 0.01389751612
0.004087044112 0.01419320795
0.00416614428 0.01448889978
0.0003346739178 0
0.000413743613 0.0002956918307
0.0004928133081 0.0005913836614
0.0005718830033 0.0008870754921
0.0006509526984 0.001182767323
0.0007300223936 0.001478459154
0.0008090920887 0.001774150984
0.0008881617838 0.002069842815
0.0009672314688 0.002365534648
0.001046301154 0.002661226482
0.001125370839 0.002956918315
0.001204440524 0.003252610149
0.001283510209 0.003548301982
0.001362579894 0.003843993815
0.001441649579 0.004139685649
0.001520719263 0.004435377482
0.001599788947 0.004731069316
0.001678858632 0.00502676115
0.001757928316 0.005322452983
0.001836998 0.005618144817
0.001916067684 0.00591383665
0.001995137369 0.006209528484
0.002074207064 0.006505220314
0.00215327676 0.006800912145
0.002232346456 0.007096603975
0.002311416152 0.007392295806
0.002390485848 0.007687987636
0.002469555544 0.007983679467
0.00254862524 0.008279371297
0.002627694956 0.008575063122
0.002706764672 0.008870754947
0.002785834388 0.009166446772
0.002864904104 0.009462138597
0.00294397382 0.009757830422
0.003023043537 0.01005352225
0.003102113253 0.01034921407
0.003181182905 0.01064490591
0.003260252557 0.01094059776
0.00333932221 0.0112362896
0.003418391862 0.01153198144
0.003497461514 0.01182767328
0.003576531167 0.01212336512
0.003655600819 0.01241905697
0.003734670515 0.0127147488
0.003813740211 0.01301044063
0.003892809907 0.01330613246
0.003971879603 0.01360182429
0.004050949298 0.01389751612
0.004130018994 0.01419320795
0.00420908869 0.01448889978
0.0003815150168 0
0.0004605525914 0.0002956918307
0.0005395901661 0.0005913836614
0.0006186277408 0.0008870754921
0.0006976653155 0.001182767323
0.0007767028902 0.001478459154
0.0008557404649 0.001774150984
0.0009347780396 0.002069842815
0.001013815604 0.002365534648
0.001092853169 0.002661226482
0.001171890733 0.002956918315
0.001250928298 0.003252610149
0.001329965862 0.003548301982
0.001409003427 0.003843993815
0.001488040991 0.004139685649
0.001567078555 0.004435377482
0.001646116119 0.004731069316
0.001725153683 0.00502676115
0.001804191247 0.005322452983
0.00188322881 0.005618144817
0.001962266374 0.00591383665
0.002041303938 0.006209528484
0.002120341513 0.006505220314
0.002199379089 0.006800912145
0.002278416664 0.007096603975
0.00235745424 0.007392295806
0.002436491815 0.007687987636
0.00251552939 0.007983679467
0.002594566966 0.008279371297
0.002673604562 0.008575063122
0.002752642157 0.008870754947
0.002831679753 0.009166446772
0.002910717349 0.009462138597
0.002989754944 0.009757830422
0.00306879254 0.01005352225
0.003147830136 0.01034921407
0.003226867668 0.01064490591
0.003305905199 0.01094059776
0.003384942731 0.0112362896
0.003463980263 0.01153198144
0.003543017795 0.01182767328
0.003622055327 0.01212336512
0.003701092859 0.01241905697
0.003780130434 0.0127147488
0.00385916801 0.01301044063
0.003938205585 0.01330613246
0.004017243161 0.01360182429
0.004096280736 0.01389751612
0.004175318311 0.01419320795
0.004254355887 0.01448889978
0.0004308896684 0
0.0005098933852 0.0002956918307
0.0005888971021 0.0005913836614
0.000667900819 0.0008870754921
0.0007469045359 0.001182767323
0.0008259082528 0.001478459154
0.0009049119696 0.001774150984
0.0009839156865 0.002069842815
0.001062919393 0.002365534648
0.0011419231 0.002661226482
0.001220926807 0.002956918315
0.001299930513 0.003252610149
0.00137893422 0.003548301982
0.001457937927 0.003843993815
0.001536941634 0.004139685649
0.00161594534 0.004435377482
0.001694949046 0.004731069316
0.001773952752 0.00502676115
0.001852956458 0.005322452983
0.001931960164 0.005618144817
0.00201096387 0.00591383665
0.002089967576 0.006209528484
0.002168971293 0.006505220314
0.002247975011 0.006800912145
0.002326978728 0.007096603975
0.002405982446 0.007392295806
0.002484986164 0.007687987636
0.002563989881 0.007983679467
0.002642993599 0.008279371297
0.002721997337 0.008575063122
0.002801001075 0.008870754947
0.002880004812 0.009166446772
0.00295900855 0.009462138597
0.003038012288 0.009757830422
0.003117016026 0.01005352225
0.003196019764 0.01034921407
0.003275023438 0.01064490591
0.003354027112 0.01094059776
0.003433030786 0.0112362896
0.00351203446 0.01153198144
0.003591038135 0.01182767328
0.003670041809 0.01212336512
0.003749045483 0.01241905697
0.0038280492 0.0127147488
0.003907052918 0.01301044063
0.003986056636 0.01330613246
0.004065060353 0.01360182429
0.004144064071 0.01389751612
0.004223067788 0.01419320795
0.004302071506 0.01448889978
0.0004829349081 0
0.0005619029358 0.0002956918307
0.0006408709636 0.0005913836614
0.0007198389913 0.0008870754922
0.000798807019 0.001182767323
0.0008777750468 0.001478459154
0.0009567430745 0.001774150984
0.001035711102 0.002069842815
0.00111467912 0.002365534648
0.001193647138 0.002661226482
0.001272615155 0.002956918315
0.001351583173 0.003252610149
0.00143055119 0.003548301982
0.001509519208 0.003843993816
0.001588487226 0.004139685649
0.001667455242 0.004435377483
0.001746423259 0.004731069316
0.001825391276 0.00502676115
0.001904359293 0.005322452983
0.00198332731 0.005618144817
0.002062295327 0.005913836651
0.002141263344 0.006209528484
0.002220231372 0.006505220315
0.002299199401 0.006800912145
0.002378167429 0.007096603976
0.002457135458 0.007392295806
0.002536103486 0.007687987636
0.002615071514 0.007983679467
0.002694039543 0.008279371297
0.002773007592 0.008575063122
0.00285197564 0.008870754947
0.002930943689 0.009166446772
0.003009911738 0.009462138597
0.003088879787 0.009757830422
0.003167847835 0.01005352225
0.003246815884 0.01034921407
0.003325783869 0.01064490591
0.003404751854 0.01094059776
0.003483719839 0.0112362896
0.003562687824 0.01153198144
0.003641655809 0.01182767328
0.003720623794 0.01212336512
0.003799591779 0.01241905697
0.003878559807 0.0127147488
0.003957527836 0.01301044063
0.004036495864 0.01330613246
0.004115463893 0.01360182429
0.004194431921 0.01389751612
0.00427339995 0.01419320795
0.004352367978 0.01448889978
0.0005377951833 0
0.0006167255915 0.0002956918307
0.0006956559997 0.0005913836615
0.000774586408 0.0008870754922
0.0008535168162 0.001182767323
0.0009324472245 0.001478459154
0.001011377633 0.001774150984
0.001090308041 0.002069842815
0.001169238439 0.002365534648
0.001248168837 0.002661226482
0.001327099235 0.002956918315
0.001406029633 0.003252610149
0.001484960031 0.003548301982
0.00156389043 0.003843993816
0.001642820828 0.004139685649
0.001721751225 0.004435377483
0.001800681622 0.004731069316
0.00187961202 0.00502676115
0.001958542417 0.005322452983
0.002037472814 0.005618144817
0.002116403212 0.005913836651
0.002195333609 0.006209528484
0.002274264018 0.006505220315
0.002353194427 0.006800912145
0.002432124836 0.007096603976
0.002511055245 0.007392295806
0.002589985654 0.007687987637
0.002668916063 0.007983679467
0.002747846472 0.008279371297
0.002826776901 0.008575063122
0.00290570733 0.008870754947
0.002984637759 0.009166446773
0.003063568189 0.009462138598
0.003142498618 0.009757830423
0.003221429047 0.01005352225
0.003300359476 0.01034921407
0.003379289842 0.01064490591
0.003458220207 0.01094059776
0.003537150573 0.0112362896
0.003616080938 0.01153198144
0.003695011304 0.01182767328
0.003773941669 0.01212336512
0.003852872035 0.01241905697
0.003931802444 0.0127147488
0.004010732853 0.01301044063
0.004089663262 0.01330613246
0.004168593671 0.01360182429
0.004247524079 0.01389751612
0.004326454488 0.01419320795
0.004405384897 0.01448889978
0.0005956227543 0
0.0006745135083 0.0002956918307
0.0007534042622 0.0005913836615
0.0008322950161 0.0008870754922
0.0009111857701 0.001182767323
0.000990076524 0.001478459154
0.001068967278 0.001774150984
0.001147858032 0.002069842815
0.001226748776 0.002365534649
0.001305639519 0.002661226482
0.001384530263 0.002956918315
0.001463421007 0.003252610149
0.001542311751 0.003548301982
0.001621202495 0.003843993816
0.001700093239 0.004139685649
0.001778983982 0.004435377483
0.001857874725 0.004731069316
0.001936765468 0.00502676115
0.002015656211 0.005322452983
0.002094546954 0.005618144817
0.002173437697 0.005913836651
0.00225232844 0.006209528484
0.002331219195 0.006505220315
0.002410109949 0.006800912145
0.002489000704 0.007096603976
0.002567891459 0.007392295806
0.002646782213 0.007687987637
0.002725672968 0.007983679467
0.002804563723 0.008279371298
0.002883454497 0.008575063123
0.002962345272 0.008870754948
0.003041236047 0.009166446773
0.003120126822 0.009462138598
0.003199017597 0.009757830423
0.003277908372 0.01005352225
0.003356799147 0.01034921407
0.003435689858 0.01064490591
0.003514580569 0.01094059776
0.00359347128 0.0112362896
0.003672361992 0.01153198144
0.003751252703 0.01182767328
0.003830143414 0.01212336512
0.003909034125 0.01241905697
0.00398792488 0.0127147488
0.004066815635 0.01301044063
0.004145706389 0.01330613246
0.004224597144 0.01360182429
0.004303487898 0.01389751612
0.004382378653 0.01419320795
0.004461269408 0.01448889978
0.000656578117 0
0.0007354270718 0.0002956918307
0.0008142760266 0.0005913836615
0.0008931249814 0.0008870754922
0.0009719739362 0.001182767323
0.001050822891 0.001478459154
0.001129671846 0.001774150984
0.001208520801 0.002069842815
0.001287369745 0.002365534649
0.00136621869 0.002661226482
0.001445067635 0.002956918315
0.001523916579 0.003252610149
0.001602765524 0.003548301982
0.001681614468 0.003843993816
0.001760463413 0.004139685649
0.001839312357 0.004435377483
0.001918161301 0.004731069316
0.001997010245 0.00502676115
0.002075859189 0.005322452984
0.002154708133 0.005618144817
0.002233557077 0.005913836651
0.002312406021 0.006209528484
0.002391254976 0.006505220315
0.002470103932 0.006800912145
0.002548952887 0.007096603976
0.002627801843 0.007392295806
0.002706650798 0.007687987637
0.002785499754 0.007983679467
0.002864348709 0.008279371298
0.002943197685 0.008575063123
0.003022046661 0.008870754948
0.003100895636 0.009166446773
0.003179744612 0.009462138598
0.003258593588 0.009757830423
0.003337442563 0.01005352225
0.003416291539 0.01034921407
0.003495140451 0.01064490591
0.003573989363 0.01094059776
0.003652838275 0.0112362896
0.003731687188 0.01153198144
0.0038105361 0.01182767328
0.003889385012 0.01212336512
0.003968233924 0.01241905697
0.004047082879 0.0127147488
0.004125931835 0.01301044063
0.00420478079 0.01330613246
0.004283629746 0.01360182429
0.004362478701 0.01389751612
0.004441327657 0.01419320795
0.004520176612 0.01448889978
0.0007208304481 0
0.0007996353429 0.0002956918308
0.0008784402377 0.0005913836615
0.0009572451325 0.0008870754923
0.001036050027 0.001182767323
0.001114854922 0.001478459154
0.001193659817 0.001774150984
0.001272464712 0.002069842815
0.001351269596 0.002365534649
0.001430074481 0.002661226482
0.001508879366 0.002956918316
0.00158768425 0.003252610149
0.001666489135 0.003548301982
0.001745294019 0.003843993816
0.001824098904 0.004139685649
0.001902903788 0.004435377483
0.001981708672 0.004731069316
0.002060513556 0.00502676115
0.00213931844 0.005322452984
0.002218123324 0.005618144817
0.002296928208 0.005913836651
0.002375733092 0.006209528484
0.002454537987 0.006505220315
0.002533342883 0.006800912145
0.002612147778 0.007096603976
0.002690952674 0.007392295806
0.002769757569 0.007687987637
0.002848562464 0.007983679467
0.00292736736 0.008279371298
0.003006172276 0.008575063123
0.003084977191 0.008870754948
0.003163782107 0.009166446773
0.003242587023 0.009462138598
0.003321391938 0.009757830423
0.003400196854 0.01005352225
0.00347900177 0.01034921407
0.003557806622 0.01064490591
0.003636611474 0.01094059776
0.003715416326 0.0112362896
0.003794221178 0.01153198144
0.00387302603 0.01182767328
0.003951830882 0.01212336512
0.004030635735 0.01241905697
0.00410944063 0.0127147488
0.004188245525 0.01301044063
0.004267050421 0.01330613246
0.004345855316 0.01360182429
0.004424660212 0.01389751612
0.004503465107 0.01419320795
0.004582270003 0.01448889978
0.0007885580749 0
0.0008673165265 0.0002956918308
0.0009460749781 0.0005913836615
0.00102483343 0.0008870754923
0.001103591881 0.001182767323
0.001182350333 0.001478459154
0.001261108785 0.001774150985
0.001339867236 0.002069842815
0.001418625678 0.002365534649
0.001497384119 0.002661226482
0.001576142561 0.002956918316
0.001654901002 0.003252610149
0.001733659444 0.003548301982
0.001812417885 0.003843993816
0.001891176327 0.004139685649
0.001969934767 0.004435377483
0.002048693208 0.004731069317
0.002127451649 0.00502676115
0.00220621009 0.005322452984
0.002284968531 0.005618144817
0.002363726971 0.005913836651
0.002442485412 0.006209528484
0.002521243864 0.006505220315
0.002600002317 0.006800912145
0.002678760769 0.007096603976
0.002757519221 0.007392295806
0.002836277674 0.007687987637
0.002915036126 0.007983679467
0.002993794578 0.008279371298
0.003072553051 0.008575063123
0.003151311523 0.008870754948
0.003230069996 0.009166446773
0.003308828468 0.009462138598
0.003387586941 0.009757830423
0.003466345413 0.01005352225
0.003545103886 0.01034921407
0.003623862295 0.01064490591
0.003702620704 0.01094059776
0.003781379113 0.0112362896
0.003860137522 0.01153198144
0.003938895931 0.01182767328
0.00401765434 0.01212336512
0.004096412749 0.01241905697
0.004175171201 0.0127147488
0.004253929653 0.01301044063
0.004332688106 0.01330613246
0.004411446558 0.01360182429
0.00449020501 0.01389751612
0.004568963462 0.01419320795
0.004647721915 0.01448889978
0.0008599489698 0
0.0009386584663 0.0002956918308
0.001017367963 0.0005913836615
0.001096077459 0.0008870754923
0.001174786955 0.001182767323
0.001253496452 0.001478459154
0.001332205948 0.001774150985
0.001410915445 0.002069842815
0.001489624931 0.002365534649
0.001568334417 0.002661226482
0.001647043904 0.002956918316
0.00172575339 0.003252610149
0.001804462876 0.003548301983
0.001883172362 0.003843993816
0.001961881849 0.004139685649
0.002040591334 0.004435377483
0.00211930082 0.004731069317
0.002198010305 0.00502676115
0.002276719791 0.005322452984
0.002355429277 0.005618144817
0.002434138762 0.005913836651
0.002512848248 0.006209528485
0.002591557745 0.006505220315
0.002670267242 0.006800912146
0.002748976739 0.007096603976
0.002827686236 0.007392295806
0.002906395733 0.007687987637
0.00298510523 0.007983679467
0.003063814727 0.008279371298
0.003142524245 0.008575063123
0.003221233762 0.008870754948
0.003299943279 0.009166446773
0.003378652797 0.009462138598
0.003457362314 0.009757830423
0.003536071831 0.01005352225
0.003614781349 0.01034921407
0.003693490802 0.01064490591
0.003772200256 0.01094059776
0.00385090971 0.0112362896
0.003929619164 0.01153198144
0.004008328617 0.01182767328
0.004087038071 0.01212336512
0.004165747525 0.01241905697
0.004244457022 0.0127147488
0.004323166519 0.01301044063
0.004401876016 0.01330613246
0.004480585513 0.01360182429
0.00455929501 0.01389751612
0.004638004508 0.01419320795
0.004716714005 0.01448889978
0.0009352012728 0
0.001013859166 0.0002956918308
0.001092517059 0.0005913836616
0.001171174953 0.0008870754923
0.001249832846 0.001182767323
0.001328490739 0.001478459154
0.001407148632 0.001774150985
0.001485806526 0.002069842815
0.001564464409 0.002365534649
0.001643122292 0.002661226482
0.001721780175 0.002956918316
0.001800438058 0.003252610149
0.001879095942 0.003548301983
0.001957753825 0.003843993816
0.002036411708 0.004139685649
0.00211506959 0.004435377483
0.002193727473 0.004731069317
0.002272385355 0.00502676115
0.002351043238 0.005322452984
0.00242970112 0.005618144817
0.002508359003 0.005913836651
0.002587016885 0.006209528485
0.002665674779 0.006505220315
0.002744332673 0.006800912146
0.002822990567 0.007096603976
0.002901648461 0.007392295807
0.002980306355 0.007687987637
0.003058964249 0.007983679467
0.003137622143 0.008279371298
0.003216280057 0.008575063123
0.003294937971 0.008870754948
0.003373595885 0.009166446773
0.003452253799 0.009462138598
0.003530911714 0.009757830423
0.003609569628 0.01005352225
0.003688227542 0.01034921407
0.003766885393 0.01064490592
0.003845543243 0.01094059776
0.003924201094 0.0112362896
0.004002858945 0.01153198144
0.004081516795 0.01182767328
0.004160174646 0.01212336512
0.004238832497 0.01241905697
0.004317490391 0.0127147488
0.004396148284 0.01301044063
0.004474806178 0.01330613246
0.004553464072 0.01360182429
0.004632121966 0.01389751612
0.00471077986 0.01419320795
0.004789437754 0.01448889978
0.001014523841 0
0.00109312734 0.0002956918308
0.001171730839 0.0005913836616
0.001250334338 0.0008870754924
0.001328937837 0.001182767323
0.001407541336 0.001478459154
0.001486144835 0.001774150985
0.001564748334 0.002069842815
0.001643351822 0.002365534649
0.001721955311 0.002661226482
0.0018005588 0.002956918316
0.001879162289 0.003252610149
0.001957765778 0.003548301983
0.002036369267 0.003843993816
0.002114972756 0.00413968565
0.002193576244 0.004435377483
0.002272179732 0.004731069317
0.00235078322 0.00502676115
0.002429386709 0.005322452984
0.002507990197 0.005618144818
0.002586593685 0.005913836651
0.002665197173 0.006209528485
0.002743800673 0.006505220315
0.002822404172 0.006800912146
0.002901007672 0.007096603976
0.002979611172 0.007392295807
0.003058214672 0.007687987637
0.003136818171 0.007983679468
0.003215421671 0.008279371298
0.003294025191 0.008575063123
0.003372628711 0.008870754948
0.00345123223 0.009166446773
0.00352983575 0.009462138598
0.00360843927 0.009757830423
0.00368704279 0.01005352225
0.00376564631 0.01034921407
0.003844249766 0.01064490592
0.003922853223 0.01094059776
0.004001456679 0.0112362896
0.004080060136 0.01153198144
0.004158663592 0.01182767328
0.004237267048 0.01212336512
0.004315870505 0.01241905697
0.004394474004 0.0127147488
0.004473077504 0.01301044063
0.004551681004 0.01330613246
0.004630284503 0.01360182429
0.004708888003 0.01389751612
0.004787491503 0.01419320795
0.004866095002 0.01448889978
0.001098136827 0
0.001176682989 0.0002956918308
0.001255229152 0.0005913836616
0.001333775314 0.0008870754924
0.001412321477 0.001182767323
0.00149086764 0.001478459154
0.001569413802 0.001774150985
0.001647959965 0.002069842816
0.001726506117 0.002365534649
0.00180505227 0.002661226482
0.001883598422 0.002956918316
0.001962144575 0.003252610149
0.002040690727 0.003548301983
0.00211923688 0.003843993816
0.002197783032 0.00413968565
0.002276329184 0.004435377483
0.002354875336 0.004731069317
0.002433421488 0.00502676115
0.00251196764 0.005322452984
0.002590513791 0.005618144818
0.002669059943 0.005913836651
0.002747606095 0.006209528485
0.002826152258 0.006505220315
0.002904698421 0.006800912146
0.002983244585 0.007096603976
0.003061790748 0.007392295807
0.003140336911 0.007687987637
0.003218883075 0.007983679468
0.003297429238 0.008279371298
0.003375975421 0.008575063123
0.003454521605 0.008870754948
0.003533067788 0.009166446773
0.003611613972 0.009462138598
0.003690160155 0.009757830423
0.003768706339 0.01005352225
0.003847252522 0.01034921407
0.003925798642 0.01064490592
0.004004344762 0.01094059776
0.004082890882 0.0112362896
0.004161437002 0.01153198144
0.004239983122 0.01182767328
0.004318529242 0.01212336512
0.004397075362 0.01241905697
0.004475621526 0.0127147488
0.004554167689 0.01301044063
0.004632713852 0.01330613246
0.004711260015 0.01360182429
0.004789806179 0.01389751612
0.004868352342 0.01419320795
0.004946898505 0.01448889978
0.001186272292 0
0.001264758017 0.0002956918308
0.001343243742 0.0005913836616
0.001421729467 0.0008870754924
0.001500215192 0.001182767323
0.001578700917 0.001478459154
0.001657186642 0.001774150985
0.001735672367 0.002069842816
0.001814158082 0.002365534649
0.001892643796 0.002661226483
0.001971129511 0.002956918316
0.002049615226 0.003252610149
0.002128100941 0.003548301983
0.002206586656 0.003843993816
0.002285072371 0.00413968565
0.002363558085 0.004435377483
0.002442043799 0.004731069317
0.002520529513 0.005026761151
0.002599015227 0.005322452984
0.002677500942 0.005618144818
0.002755986656 0.005913836651
0.00283447237 0.006209528485
0.002912958096 0.006505220315
0.002991443821 0.006800912146
0.003069929547 0.007096603976
0.003148415272 0.007392295807
0.003226900998 0.007687987637
0.003305386724 0.007983679468
0.003383872449 0.008279371298
0.003462358195 0.008575063123
0.003540843941 0.008870754948
0.003619329687 0.009166446773
0.003697815433 0.009462138598
0.003776301178 0.009757830423
0.003854786924 0.01005352225
0.00393327267 0.01034921407
0.004011758352 0.01064490592
0.004090244035 0.01094059776
0.004168729717 0.0112362896
0.0042472154 0.01153198144
0.004325701082 0.01182767328
0.004404186765 0.01212336512
0.004482672447 0.01241905697
0.004561158173 0.0127147488
0.004639643898 0.01301044063
0.004718129624 0.01330613246
0.004796615349 0.01360182429
0.004875101075 0.01389751612
0.004953586801 0.01419320795
0.005032072526 0.01448889978
0.00127917485 0
0.001357596868 0.0002956918308
0.001436018886 0.0005913836617
0.001514440905 0.0008870754925
0.001592862923 0.001182767323
0.001671284941 0.001478459154
0.00174970696 0.001774150985
0.001828128978 0.002069842816
0.001906550986 0.002365534649
0.001984972995 0.002661226483
0.002063395003 0.002956918316
0.002141817011 0.00325261015
0.002220239019 0.003548301983
0.002298661028 0.003843993816
0.002377083036 0.00413968565
0.002455505043 0.004435377483
0.002533927051 0.004731069317
0.002612349058 0.005026761151
0.002690771066 0.005322452984
0.002769193073 0.005618144818
0.002847615081 0.005913836651
0.002926037088 0.006209528485
0.003004459107 0.006505220316
0.003082881126 0.006800912146
0.003161303145 0.007096603976
0.003239725164 0.007392295807
0.003318147183 0.007687987637
0.003396569202 0.007983679468
0.003474991221 0.008279371298
0.003553413261 0.008575063123
0.0036318353 0.008870754948
0.003710257339 0.009166446773
0.003788679378 0.009462138598
0.003867101417 0.009757830423
0.003945523456 0.01005352225
0.004023945495 0.01034921407
0.004102367471 0.01064490592
0.004180789447 0.01094059776
0.004259211423 0.0112362896
0.004337633399 0.01153198144
0.004416055375 0.01182767328
0.00449447735 0.01212336512
0.004572899326 0.01241905697
0.004651321345 0.0127147488
0.004729743364 0.01301044063
0.004808165383 0.01330613246
0.004886587402 0.01360182429
0.004965009421 0.01389751612
0.00504343144 0.01419320795
0.005121853459 0.01448889978
0.001377102344 0
0.001455457209 0.0002956918308
0.001533812075 0.0005913836617
0.001612166941 0.0008870754925
0.001690521807 0.001182767323
0.001768876673 0.001478459154
0.001847231539 0.001774150985
0.001925586405 0.002069842816
0.002003941261 0.002365534649
0.002082296116 0.002661226483
0.002160650972 0.002956918316
0.002239005828 0.00325261015
0.002317360684 0.003548301983
0.00239571554 0.003843993817
0.002474070395 0.00413968565
0.002552425251 0.004435377484
0.002630780106 0.004731069317
0.002709134961 0.005026761151
0.002787489816 0.005322452984
0.002865844671 0.005618144818
0.002944199526 0.005913836652
0.003022554381 0.006209528485
0.003100909248 0.006505220316
0.003179264114 0.006800912146
0.003257618981 0.007096603977
0.003335973847 0.007392295807
0.003414328714 0.007687987637
0.00349268358 0.007983679468
0.003571038447 0.008279371298
0.003649393334 0.008575063123
0.00372774822 0.008870754948
0.003806103107 0.009166446773
0.003884457994 0.009462138598
0.00396281288 0.009757830423
0.004041167767 0.01005352225
0.004119522654 0.01034921407
0.004197877477 0.01064490592
0.0042762323 0.01094059776
0.004354587124 0.0112362896
0.004432941947 0.01153198144
0.004511296771 0.01182767328
0.004589651594 0.01212336512
0.004668006417 0.01241905697
0.004746361284 0.0127147488
0.00482471615 0.01301044063
0.004903071017 0.01330613246
0.004981425884 0.01360182429
0.00505978075 0.01389751612
0.005138135617 0.01419320795
0.005216490483 0.01448889978
0.001480326563 0
0.001558610645 0.0002956918309
0.001636894726 0.0005913836617
0.001715178807 0.0008870754925
0.001793462888 0.001182767323
0.00187174697 0.001478459154
0.001950031051 0.001774150985
0.002028315132 0.002069842816
0.002106599203 0.002365534649
0.002184883274 0.002661226483
0.002263167346 0.002956918316
0.002341451417 0.00325261015
0.002419735488 0.003548301983
0.002498019559 0.003843993817
0.00257630363 0.00413968565
0.002654587701 0.004435377484
0.002732871771 0.004731069317
0.002811155842 0.005026761151
0.002889439912 0.005322452985
0.002967723983 0.005618144818
0.003046008053 0.005913836652
0.003124292124 0.006209528485
0.003202576206 0.006505220316
0.003280860287 0.006800912146
0.003359144369 0.007096603977
0.003437428451 0.007392295807
0.003515712533 0.007687987638
0.003593996615 0.007983679468
0.003672280697 0.008279371298
0.003750564799 0.008575063124
0.003828848901 0.008870754949
0.003907133003 0.009166446774
0.003985417105 0.009462138599
0.004063701207 0.009757830424
0.004141985309 0.01005352225
0.004220269411 0.01034921407
0.00429855345 0.01064490592
0.004376837489 0.01094059776
0.004455121528 0.0112362896
0.004533405566 0.01153198144
0.004611689605 0.01182767328
0.004689973644 0.01212336512
0.004768257683 0.01241905697
0.004846541765 0.0127147488
0.004924825847 0.01301044063
0.005003109928 0.01330613246
0.00508139401 0.01360182429
0.005159678092 0.01389751612
0.005237962174 0.01419320795
0.005316246256 0.01448889978
0.001589134 0
0.001667343468 0.0002956918309
0.001745552936 0.0005913836617
0.001823762404 0.0008870754926
0.001901971872 0.001182767323
0.00198018134 0.001478459154
0.002058390807 0.001774150985
0.002136600275 0.002069842816
0.002214809733 0.002365534649
0.002293019191 0.002661226483
0.002371228649 0.002956918316
0.002449438107 0.00325261015
0.002527647565 0.003548301983
0.002605857023 0.003843993817
0.002684066481 0.00413968565
0.002762275938 0.004435377484
0.002840485395 0.004731069317
0.002918694852 0.005026761151
0.00299690431 0.005322452985
0.003075113767 0.005618144818
0.003153323224 0.005913836652
0.003231532681 0.006209528485
0.00330974215 0.006505220316
0.003387951618 0.006800912146
0.003466161087 0.007096603977
0.003544370556 0.007392295807
0.003622580024 0.007687987638
0.003700789493 0.007983679468
0.003778998962 0.008279371299
0.00385720845 0.008575063124
0.003935417939 0.008870754949
0.004013627428 0.009166446774
0.004091836916 0.009462138599
0.004170046405 0.009757830424
0.004248255894 0.01005352225
0.004326465383 0.01034921407
0.004404674808 0.01064490592
0.004482884234 0.01094059776
0.004561093659 0.0112362896
0.004639303085 0.01153198144
0.00471751251 0.01182767328
0.004795721936 0.01212336512
0.004873931362 0.01241905697
0.00495214083 0.0127147488
0.005030350299 0.01301044063
0.005108559767 0.01330613246
0.005186769236 0.01360182429
0.005264978705 0.01389751612
0.005343188173 0.01419320795
0.005421397642 0.01448889978
0.001703826639 0
0.001781957458 0.0002956918309
0.001860088277 0.0005913836618
0.001938219096 0.0008870754926
0.002016349915 0.001182767323
0.002094480734 0.001478459154
0.002172611553 0.001774150985
0.002250742372 0.002069842816
0.002328873181 0.002365534649
0.002407003989 0.002661226483
0.002485134798 0.002956918316
0.002563265607 0.00325261015
0.002641396416 0.003548301983
0.002719527225 0.003843993817
0.002797658034 0.00413968565
0.002875788842 0.004435377484
0.00295391965 0.004731069318
0.003032050459 0.005026761151
0.003110181267 0.005322452985
0.003188312075 0.005618144818
0.003266442883 0.005913836652
0.003344573691 0.006209528485
0.003422704511 0.006505220316
0.003500835331 0.006800912146
0.00357896615 0.007096603977
0.00365709697 0.007392295807
0.003735227789 0.007687987638
0.003813358609 0.007983679468
0.003891489429 0.008279371299
0.003969620268 0.008575063124
0.004047751108 0.008870754949
0.004125881948 0.009166446774
0.004204012787 0.009462138599
0.004282143627 0.009757830424
0.004360274467 0.01005352225
0.004438405306 0.01034921407
0.004516536083 0.01064490592
0.004594666859 0.01094059776
0.004672797636 0.0112362896
0.004750928413 0.01153198144
0.004829059189 0.01182767328
0.004907189966 0.01212336512
0.004985320742 0.01241905697
0.005063451562 0.0127147488
0.005141582382 0.01301044063
0.005219713201 0.01330613246
0.005297844021 0.01360182429
0.00537597484 0.01389751612
0.00545410566 0.01419320795
0.005532236479 0.01448889978
0.001824722801 0
0.001902770717 0.0002956918309
0.001980818633 0.0005913836618
0.002058866549 0.0008870754927
0.002136914465 0.001182767324
0.002214962381 0.001478459154
0.002293010297 0.001774150985
0.002371058213 0.002069842816
0.002449106119 0.00236553465
0.002527154025 0.002661226483
0.002605201931 0.002956918317
0.002683249836 0.00325261015
0.002761297742 0.003548301984
0.002839345648 0.003843993817
0.002917393554 0.00413968565
0.002995441459 0.004435377484
0.003073489364 0.004731069318
0.00315153727 0.005026761151
0.003229585175 0.005322452985
0.00330763308 0.005618144818
0.003385680985 0.005913836652
0.00346372889 0.006209528486
0.003541776807 0.006505220316
0.003619824723 0.006800912147
0.00369787264 0.007096603977
0.003775920556 0.007392295807
0.003853968473 0.007687987638
0.00393201639 0.007983679468
0.004010064306 0.008279371299
0.004088112243 0.008575063124
0.004166160179 0.008870754949
0.004244208116 0.009166446774
0.004322256053 0.009462138599
0.004400303989 0.009757830424
0.004478351926 0.01005352225
0.004556399862 0.01034921407
0.004634447736 0.01064490592
0.00471249561 0.01094059776
0.004790543483 0.0112362896
0.004868591357 0.01153198144
0.00494663923 0.01182767328
0.005024687104 0.01212336512
0.005102734978 0.01241905697
0.005180782894 0.0127147488
0.005258830811 0.01301044063
0.005336878727 0.01330613246
0.005414926644 0.01360182429
0.00549297456 0.01389751612
0.005571022477 0.01419320795
0.005649070393 0.01448889978
0.001952158025 0
0.002030118554 0.0002956918309
0.002108079082 0.0005913836618
0.002186039611 0.0008870754927
0.00226400014 0.001182767324
0.002341960669 0.001478459154
0.002419921197 0.001774150985
0.002497881726 0.002069842816
0.002575842245 0.00236553465
0.002653802764 0.002661226483
0.002731763282 0.002956918317
0.002809723801 0.00325261015
0.00288768432 0.003548301984
0.002965644839 0.003843993817
0.003043605357 0.004139685651
0.003121565875 0.004435377484
0.003199526393 0.004731069318
0.003277486911 0.005026761151
0.003355447429 0.005322452985
0.003433407947 0.005618144819
0.003511368465 0.005913836652
0.003589328983 0.006209528486
0.003667289513 0.006505220316
0.003745250042 0.006800912147
0.003823210572 0.007096603977
0.003901171101 0.007392295808
0.003979131631 0.007687987638
0.00405709216 0.007983679468
0.004135052689 0.008279371299
0.004213013239 0.008575063124
0.004290973788 0.008870754949
0.004368934338 0.009166446774
0.004446894887 0.009462138599
0.004524855436 0.009757830424
0.004602815986 0.01005352225
0.004680776535 0.01034921407
0.004758737022 0.01064490592
0.004836697508 0.01094059776
0.004914657995 0.0112362896
0.004992618481 0.01153198144
0.005070578968 0.01182767328
0.005148539454 0.01212336512
0.005226499941 0.01241905697
0.00530446047 0.0127147488
0.005382420999 0.01301044063
0.005460381529 0.01330613246
0.005538342058 0.01360182429
0.005616302588 0.01389751612
0.005694263117 0.01419320795
0.005772223646 0.01448889978
0.002086485995 0
0.00216435441 0.0002956918309
0.002242222825 0.0005913836618
0.00232009124 0.0008870754928
0.002397959655 0.001182767324
0.00247582807 0.001478459155
0.002553696485 0.001774150985
0.0026315649 0.002069842816
0.002709433305 0.00236553465
0.00278730171 0.002661226483
0.002865170115 0.002956918317
0.00294303852 0.00325261015
0.003020906925 0.003548301984
0.00309877533 0.003843993817
0.003176643735 0.004139685651
0.003254512139 0.004435377484
0.003332380543 0.004731069318
0.003410248947 0.005026761152
0.003488117352 0.005322452985
0.003565985756 0.005618144819
0.00364385416 0.005913836652
0.003721722564 0.006209528486
0.00379959098 0.006505220316
0.003877459395 0.006800912147
0.003955327811 0.007096603977
0.004033196227 0.007392295808
0.004111064642 0.007687987638
0.004188933058 0.007983679469
0.004266801473 0.008279371299
0.004344669909 0.008575063124
0.004422538345 0.008870754949
0.00450040678 0.009166446774
0.004578275216 0.009462138599
0.004656143651 0.009757830424
0.004734012087 0.01005352225
0.004811880522 0.01034921407
0.004889748895 0.01064490592
0.004967617268 0.01094059776
0.005045485641 0.0112362896
0.005123354013 0.01153198144
0.005201222386 0.01182767328
0.005279090759 0.01212336512
0.005356959131 0.01241905697
0.005434827547 0.0127147488
0.005512695963 0.01301044063
0.005590564378 0.01330613246
0.005668432794 0.01360182429
0.005746301209 0.01389751612
0.005824169625 0.01419320795
0.00590203804 0.01448889978
0.00222807953 0
0.002305850849 0.0002956918309
0.002383622167 0.0005913836619
0.002461393486 0.0008870754928
0.002539164805 0.001182767324
0.002616936124 0.001478459155
0.002694707443 0.001774150985
0.002772478762 0.002069842816
0.00285025007 0.00236553465
0.002928021379 0.002661226483
0.003005792688 0.002956918317
0.003083563997 0.00325261015
0.003161335306 0.003548301984
0.003239106615 0.003843993817
0.003316877923 0.004139685651
0.003394649231 0.004435377484
0.00347242054 0.004731069318
0.003550191848 0.005026761152
0.003627963156 0.005322452985
0.003705734464 0.005618144819
0.003783505772 0.005913836652
0.00386127708 0.006209528486
0.003939048399 0.006505220317
0.004016819719 0.006800912147
0.004094591038 0.007096603977
0.004172362358 0.007392295808
0.004250133677 0.007687987638
0.004327904997 0.007983679469
0.004405676316 0.008279371299
0.004483447656 0.008575063124
0.004561218995 0.008870754949
0.004638990335 0.009166446774
0.004716761674 0.009462138599
0.004794533013 0.009757830424
0.004872304353 0.01005352225
0.004950075692 0.01034921407
0.005027846969 0.01064490592
0.005105618246 0.01094059776
0.005183389522 0.0112362896
0.005261160799 0.01153198144
0.005338932076 0.01182767328
0.005416703352 0.01212336512
0.005494474629 0.01241905697
0.005572245948 0.0127147488
0.005650017268 0.01301044063
0.005727788587 0.01330613246
0.005805559906 0.01360182429
0.005883331226 0.01389751612
0.005961102545 0.01419320795
0.006038873865 0.01448889978
0.002377331609 0
0.00245500058 0.000295691831
0.002532669551 0.0005913836619
0.002610338522 0.0008870754929
0.002688007493 0.001182767324
0.002765676464 0.001478459155
0.002843345435 0.001774150986
0.002921014406 0.002069842816
0.002998683367 0.00236553465
0.003076352328 0.002661226484
0.003154021288 0.002956918317
0.003231690249 0.003252610151
0.00330935921 0.003548301984
0.003387028171 0.003843993818
0.003464697132 0.004139685651
0.003542366092 0.004435377485
0.003620035052 0.004731069318
0.003697704013 0.005026761152
0.003775372973 0.005322452985
0.003853041933 0.005618144819
0.003930710893 0.005913836653
0.004008379853 0.006209528486
0.004086048825 0.006505220317
0.004163717796 0.006800912147
0.004241386768 0.007096603978
0.00431905574 0.007392295808
0.004396724711 0.007687987638
0.004474393683 0.007983679469
0.004552062654 0.008279371299
0.004629731646 0.008575063124
0.004707400637 0.008870754949
0.004785069629 0.009166446774
0.00486273862 0.009462138599
0.004940407612 0.009757830424
0.005018076603 0.01005352225
0.005095745594 0.01034921407
0.005173414523 0.01064490592
0.005251083452 0.01094059776
0.005328752381 0.0112362896
0.00540642131 0.01153198144
0.005484090238 0.01182767328
0.005561759167 0.01212336512
0.005639428096 0.01241905697
0.005717097067 0.0127147488
0.005794766039 0.01301044063
0.00587243501 0.01330613246
0.005950103982 0.01360182429
0.006027772953 0.01389751612
0.006105441925 0.01419320795
0.006183110896 0.01448889978
0.002534656472 0
0.002612217559 0.000295691831
0.002689778646 0.0005913836619
0.002767339733 0.0008870754929
0.00284490082 0.001182767324
0.002922461907 0.001478459155
0.003000022994 0.001774150986
0.003077584081 0.002069842817
0.003155145159 0.00236553465
0.003232706236 0.002661226484
0.003310267313 0.002956918317
0.00338782839 0.003252610151
0.003465389467 0.003548301984
0.003542950544 0.003843993818
0.003620511621 0.004139685651
0.003698072698 0.004435377485
0.003775633774 0.004731069318
0.003853194851 0.005026761152
0.003930755927 0.005322452986
0.004008317003 0.005618144819
0.00408587808 0.005913836653
0.004163439156 0.006209528486
0.004241000244 0.006505220317
0.004318561332 0.006800912147
0.004396122419 0.007096603978
0.004473683507 0.007392295808
0.004551244595 0.007687987639
0.004628805683 0.007983679469
0.00470636677 0.008279371299
0.004783927878 0.008575063125
0.004861488986 0.00887075495
0.004939050093 0.009166446775
0.005016611201 0.0094621386
0.005094172309 0.009757830425
0.005171733416 0.01005352225
0.005249294524 0.01034921407
0.005326855569 0.01064490592
0.005404416614 0.01094059776
0.005481977659 0.0112362896
0.005559538704 0.01153198144
0.005637099749 0.01182767328
0.005714660794 0.01212336512
0.005792221839 0.01241905697
0.005869782927 0.0127147488
0.005947344014 0.01301044063
0.006024905102 0.01330613246
0.00610246619 0.01360182429
0.006180027277 0.01389751612
0.006257588365 0.01419320795
0.006335149453 0.01448889978
0.002700490759 0
0.002777938127 0.000295691831
0.002855385495 0.000591383662
0.002932832863 0.000887075493
0.003010280231 0.001182767324
0.003087727599 0.001478459155
0.003165174967 0.001774150986
0.003242622335 0.002069842817
0.003320069693 0.00236553465
0.003397517051 0.002661226484
0.003474964409 0.002956918317
0.003552411768 0.003252610151
0.003629859126 0.003548301984
0.003707306484 0.003843993818
0.003784753842 0.004139685651
0.003862201199 0.004435377485
0.003939648556 0.004731069319
0.004017095914 0.005026761152
0.004094543271 0.005322452986
0.004171990628 0.005618144819
0.004249437986 0.005913836653
0.004326885343 0.006209528486
0.004404332712 0.006505220317
0.00448178008 0.006800912147
0.004559227449 0.007096603978
0.004636674818 0.007392295808
0.004714122186 0.007687987639
0.004791569555 0.007983679469
0.004869016924 0.0082793713
0.004946464312 0.008575063125
0.005023911701 0.00887075495
0.005101359089 0.009166446775
0.005178806478 0.0094621386
0.005256253866 0.009757830425
0.005333701255 0.01005352225
0.005411148643 0.01034921407
0.005488595969 0.01064490592
0.005566043295 0.01094059776
0.005643490621 0.0112362896
0.005720937947 0.01153198144
0.005798385273 0.01182767328
0.005875832599 0.01212336512
0.005953279925 0.01241905697
0.006030727294 0.0127147488
0.006108174662 0.01301044063
0.006185622031 0.01330613246
0.0062630694 0.01360182429
0.006340516768 0.01389751612
0.006417964137 0.01419320795
0.006495411505 0.01448889978
0.002875294732 0
0.00295262223 0.000295691831
0.003029949728 0.000591383662
0.003107277226 0.000887075493
0.003184604724 0.001182767324
0.003261932222 0.001478459155
0.00333925972 0.001774150986
0.003416587218 0.002069842817
0.003493914706 0.00236553465
0.003571242194 0.002661226484
0.003648569682 0.002956918317
0.00372589717 0.003252610151
0.003803224658 0.003548301984
0.003880552146 0.003843993818
0.003957879634 0.004139685651
0.004035207122 0.004435377485
0.004112534609 0.004731069319
0.004189862096 0.005026761152
0.004267189584 0.005322452986
0.004344517071 0.00561814482
0.004421844558 0.005913836653
0.004499172046 0.006209528487
0.004576499544 0.006505220317
0.004653827043 0.006800912148
0.004731154542 0.007096603978
0.00480848204 0.007392295809
0.004885809539 0.007687987639
0.004963137038 0.007983679469
0.005040464536 0.0082793713
0.005117792055 0.008575063125
0.005195119573 0.00887075495
0.005272447092 0.009166446775
0.00534977461 0.0094621386
0.005427102129 0.009757830425
0.005504429647 0.01005352225
0.005581757166 0.01034921407
0.005659084622 0.01064490592
0.005736412078 0.01094059776
0.005813739534 0.0112362896
0.00589106699 0.01153198144
0.005968394446 0.01182767328
0.006045721902 0.01212336512
0.006123049358 0.01241905697
0.006200376857 0.0127147488
0.006277704355 0.01301044063
0.006355031854 0.01330613246
0.006432359352 0.01360182429
0.006509686851 0.01389751612
0.006587014349 0.01419320795
0.006664341848 0.01448889978
0.003059553544 0
0.003136754688 0.000295691831
0.003213955832 0.0005913836621
0.003291156977 0.0008870754931
0.003368358121 0.001182767324
0.003445559266 0.001478459155
0.00352276041 0.001774150986
0.003599961555 0.002069842817
0.003677162689 0.002365534651
0.003754363824 0.002661226484
0.003831564958 0.002956918318
0.003908766093 0.003252610151
0.003985967227 0.003548301985
0.004063168361 0.003843993818
0.004140369496 0.004139685652
0.00421757063 0.004435377485
0.004294771763 0.004731069319
0.004371972897 0.005026761153
0.004449174031 0.005322452986
0.004526375165 0.00561814482
0.004603576298 0.005913836653
0.004680777432 0.006209528487
0.004757978577 0.006505220317
0.004835179722 0.006800912148
0.004912380867 0.007096603978
0.004989582012 0.007392295809
0.005066783157 0.007687987639
0.005143984302 0.00798367947
0.005221185447 0.0082793713
0.005298386612 0.008575063125
0.005375587777 0.00887075495
0.005452788942 0.009166446775
0.005529990107 0.0094621386
0.005607191271 0.009757830425
0.005684392436 0.01005352225
0.005761593601 0.01034921407
0.005838794704 0.01064490592
0.005915995806 0.01094059776
0.005993196909 0.0112362896
0.006070398011 0.01153198144
0.006147599114 0.01182767328
0.006224800216 0.01212336512
0.006302001319 0.01241905697
0.006379202464 0.0127147488
0.006456403609 0.01301044063
0.006533604753 0.01330613246
0.006610805898 0.01360182429
0.006688007043 0.01389751612
0.006765208188 0.01419320795
0.006842409333 0.01448889978
0.003253778591 0
0.003330846547 0.0002956918311
0.003407914504 0.0005913836621
0.00348498246 0.0008870754931
0.003562050417 0.001182767324
0.003639118373 0.001478459155
0.00371618633 0.001774150986
0.003793254286 0.002069842817
0.003870322233 0.002365534651
0.00394739018 0.002661226484
0.004024458126 0.002956918318
0.004101526073 0.003252610151
0.004178594019 0.003548301985
0.004255661966 0.003843993818
0.004332729913 0.004139685652
0.004409797858 0.004435377485
0.004486865804 0.004731069319
0.00456393375 0.005026761153
0.004641001696 0.005322452986
0.004718069642 0.00561814482
0.004795137588 0.005913836653
0.004872205533 0.006209528487
0.004949273491 0.006505220317
0.005026341448 0.006800912148
0.005103409405 0.007096603978
0.005180477362 0.007392295809
0.005257545319 0.007687987639
0.005334613276 0.00798367947
0.005411681233 0.0082793713
0.00548874921 0.008575063125
0.005565817187 0.00887075495
0.005642885164 0.009166446775
0.005719953141 0.0094621386
0.005797021118 0.009757830425
0.005874089094 0.01005352225
0.005951157071 0.01034921408
0.006028224986 0.01064490592
0.006105292901 0.01094059776
0.006182360815 0.0112362896
0.00625942873 0.01153198144
0.006336496645 0.01182767328
0.006413564559 0.01212336512
0.006490632474 0.01241905697
0.006567700431 0.0127147488
0.006644768388 0.01301044063
0.006721836345 0.01330613246
0.006798904302 0.01360182429
0.006875972259 0.01389751612
0.006953040216 0.01419320795
0.007030108173 0.01448889978
0.003458508929 0
0.003535436494 0.0002956918311
0.003612364059 0.0005913836622
0.003689291623 0.0008870754932
0.003766219188 0.001182767324
0.003843146753 0.001478459155
0.003920074317 0.001774150986
0.003997001882 0.002069842817
0.004073929437 0.002365534651
0.004150856991 0.002661226484
0.004227784546 0.002956918318
0.004304712101 0.003252610151
0.004381639656 0.003548301985
0.00445856721 0.003843993818
0.004535494765 0.004139685652
0.004612422319 0.004435377486
0.004689349873 0.004731069319
0.004766277427 0.005026761153
0.004843204981 0.005322452986
0.004920132535 0.00561814482
0.004997060089 0.005913836654
0.005073987643 0.006209528487
0.005150915208 0.006505220318
0.005227842773 0.006800912148
0.005304770339 0.007096603979
0.005381697904 0.007392295809
0.005458625469 0.007687987639
0.005535553034 0.00798367947
0.0056124806 0.0082793713
0.005689408185 0.008575063125
0.005766335769 0.00887075495
0.005843263354 0.009166446775
0.005920190939 0.0094621386
0.005997118524 0.009757830425
0.006074046109 0.01005352225
0.006150973694 0.01034921408
0.006227901217 0.01064490592
0.00630482874 0.01094059776
0.006381756263 0.0112362896
0.006458683786 0.01153198144
0.006535611308 0.01182767328
0.006612538831 0.01212336512
0.006689466354 0.01241905697
0.006766393919 0.0127147488
0.006843321484 0.01301044063
0.00692024905 0.01330613246
0.006997176615 0.01360182429
0.00707410418 0.01389751612
0.007151031745 0.01419320795
0.00722795931 0.01448889978
0.003674312772 0
0.003751092351 0.0002956918311
0.00382787193 0.0005913836622
0.00390465151 0.0008870754933
0.003981431089 0.001182767324
0.004058210668 0.001478459155
0.004134990247 0.001774150986
0.004211769826 0.002069842817
0.004288549395 0.002365534651
0.004365328965 0.002661226485
0.004442108534 0.002956918318
0.004518888103 0.003252610152
0.004595667673 0.003548301985
0.004672447242 0.003843993819
0.004749226811 0.004139685652
0.00482600638 0.004435377486
0.004902785948 0.004731069319
0.004979565517 0.005026761153
0.005056345085 0.005322452987
0.005133124654 0.00561814482
0.005209904222 0.005913836654
0.005286683791 0.006209528487
0.00536346337 0.006505220318
0.00544024295 0.006800912148
0.00551702253 0.007096603979
0.00559380211 0.007392295809
0.005670581689 0.00768798764
0.005747361269 0.00798367947
0.005824140849 0.0082793713
0.005900920448 0.008575063125
0.005977700048 0.008870754951
0.006054479647 0.009166446776
0.006131259247 0.009462138601
0.006208038846 0.009757830426
0.006284818445 0.01005352225
0.006361598045 0.01034921408
0.006438377582 0.01064490592
0.00651515712 0.01094059776
0.006591936657 0.0112362896
0.006668716195 0.01153198144
0.006745495732 0.01182767328
0.006822275269 0.01212336512
0.006899054807 0.01241905697
0.006975834386 0.0127147488
0.007052613966 0.01301044063
0.007129393546 0.01330613246
0.007206173125 0.01360182429
0.007282952705 0.01389751612
0.007359732285 0.01419320795
0.007436511864 0.01448889978
0.003901789065 0
0.003978412655 0.0002956918311
0.004055036244 0.0005913836622
0.004131659833 0.0008870754933
0.004208283423 0.001182767324
0.004284907012 0.001478459155
0.004361530601 0.001774150986
0.004438154191 0.002069842817
0.00451477777 0.002365534651
0.004591401349 0.002661226485
0.004668024929 0.002956918318
0.004744648508 0.003252610152
0.004821272088 0.003548301985
0.004897895667 0.003843993819
0.004974519247 0.004139685652
0.005051142825 0.004435377486
0.005127766404 0.00473106932
0.005204389983 0.005026761153
0.005281013562 0.005322452987
0.00535763714 0.00561814482
0.005434260719 0.005913836654
0.005510884298 0.006209528488
0.005587507888 0.006505220318
0.005664131477 0.006800912149
0.005740755067 0.007096603979
0.005817378657 0.007392295809
0.005894002247 0.00768798764
0.005970625837 0.00798367947
0.006047249427 0.008279371301
0.006123873037 0.008575063126
0.006200496646 0.008870754951
0.006277120256 0.009166446776
0.006353743865 0.009462138601
0.006430367475 0.009757830426
0.006506991084 0.01005352225
0.006583614694 0.01034921408
0.006660238242 0.01064490592
0.006736861789 0.01094059776
0.006813485337 0.0112362896
0.006890108885 0.01153198144
0.006966732432 0.01182767328
0.00704335598 0.01212336512
0.007119979528 0.01241905697
0.007196603117 0.0127147488
0.007273226707 0.01301044063
0.007349850297 0.01330613246
0.007426473887 0.01360182429
0.007503097477 0.01389751612
0.007579721066 0.01419320795
0.007656344656 0.01448889978
0.004141569151 0
0.004218028313 0.0002956918312
0.004294487476 0.0005913836623
0.004370946638 0.0008870754934
0.0044474058 0.001182767324
0.004523864962 0.001478459156
0.004600324124 0.001774150987
0.004676783287 0.002069842818
0.004753242439 0.002365534651
0.004829701591 0.002661226485
0.004906160744 0.002956918318
0.004982619896 0.003252610152
0.005059079048 0.003548301986
0.005135538201 0.003843993819
0.005211997353 0.004139685653
0.005288456505 0.004435377486
0.005364915656 0.00473106932
0.005441374808 0.005026761153
0.00551783396 0.005322452987
0.005594293111 0.005618144821
0.005670752263 0.005913836654
0.005747211414 0.006209528488
0.005823670577 0.006505220318
0.00590012974 0.006800912149
0.005976588903 0.007096603979
0.006053048066 0.00739229581
0.006129507228 0.00768798764
0.006205966391 0.00798367947
0.006282425554 0.008279371301
0.006358884736 0.008575063126
0.006435343919 0.008870754951
0.006511803101 0.009166446776
0.006588262284 0.009462138601
0.006664721466 0.009757830426
0.006741180648 0.01005352225
0.006817639831 0.01034921408
0.006894098951 0.01064490592
0.006970558072 0.01094059776
0.007047017193 0.0112362896
0.007123476313 0.01153198144
0.007199935434 0.01182767328
0.007276394555 0.01212336512
0.007352853675 0.01241905697
0.007429312838 0.0127147488
0.007505772001 0.01301044063
0.007582231163 0.01330613246
0.007658690326 0.01360182429
0.007735149489 0.01389751612
0.007811608651 0.01419320795
0.007888067814 0.01448889978
0.00439431852 0
0.004470604362 0.0002956918312
0.004546890203 0.0005913836623
0.004623176045 0.0008870754935
0.004699461886 0.001182767325
0.004775747728 0.001478459156
0.004852033569 0.001774150987
0.004928319411 0.002069842818
0.005004605242 0.002365534651
0.005080891074 0.002661226485
0.005157176905 0.002956918319
0.005233462737 0.003252610152
0.005309748569 0.003548301986
0.0053860344 0.003843993819
0.005462320232 0.004139685653
0.005538606063 0.004435377486
0.005614891894 0.00473106932
0.005691177725 0.005026761154
0.005767463555 0.005322452987
0.005843749386 0.005618144821
0.005920035217 0.005913836654
0.005996321048 0.006209528488
0.00607260689 0.006505220318
0.006148892732 0.006800912149
0.006225178574 0.007096603979
0.006301464416 0.00739229581
0.006377750258 0.00768798764
0.0064540361 0.007983679471
0.006530321942 0.008279371301
0.006606607804 0.008575063126
0.006682893665 0.008870754951
0.006759179527 0.009166446776
0.006835465389 0.009462138601
0.00691175125 0.009757830426
0.006988037112 0.01005352225
0.007064322973 0.01034921408
0.007140608773 0.01064490592
0.007216894573 0.01094059776
0.007293180373 0.0112362896
0.007369466173 0.01153198144
0.007445751973 0.01182767328
0.007522037773 0.01212336512
0.007598323573 0.01241905697
0.007674609415 0.0127147488
0.007750895257 0.01301044063
0.007827181099 0.01330613246
0.007903466941 0.01360182429
0.007979752783 0.01389751612
0.008056038624 0.01419320795
0.008132324466 0.01448889978
0.004660738659 0
0.004736841805 0.0002956918312
0.004812944951 0.0005913836624
0.004889048097 0.0008870754936
0.004965151243 0.001182767325
0.005041254389 0.001478459156
0.005117357535 0.001774150987
0.005193460681 0.002069842818
0.005269563817 0.002365534652
0.005345666953 0.002661226485
0.005421770089 0.002956918319
0.005497873225 0.003252610152
0.005573976362 0.003548301986
0.005650079498 0.00384399382
0.005726182634 0.004139685653
0.005802285769 0.004435377487
0.005878388905 0.00473106932
0.00595449204 0.005026761154
0.006030595176 0.005322452988
0.006106698311 0.005618144821
0.006182801447 0.005913836655
0.006258904582 0.006209528488
0.006335007729 0.006505220319
0.006411110875 0.006800912149
0.006487214022 0.00709660398
0.006563317168 0.00739229581
0.006639420315 0.00768798764
0.006715523461 0.007983679471
0.006791626608 0.008279371301
0.006867729774 0.008575063126
0.00694383294 0.008870754951
0.007019936106 0.009166446776
0.007096039272 0.009462138601
0.007172142438 0.009757830426
0.007248245604 0.01005352225
0.00732434877 0.01034921408
0.007400451875 0.01064490592
0.00747655498 0.01094059776
0.007552658084 0.0112362896
0.007628761189 0.01153198144
0.007704864294 0.01182767328
0.007780967398 0.01212336512
0.007857070503 0.01241905697
0.007933173649 0.0127147488
0.008009276796 0.01301044063
0.008085379942 0.01330613246
0.008161483088 0.01360182429
0.008237586235 0.01389751611
0.008313689381 0.01419320794
0.008389792528 0.01448889977
0.004941568994 0
0.005017479563 0.0002956918312
0.005093390131 0.0005913836625
0.0051693007 0.0008870754936
0.005245211269 0.001182767325
0.005321121838 0.001478459156
0.005397032406 0.001774150987
0.005472942975 0.002069842818
0.005548853534 0.002365534652
0.005624764093 0.002661226485
0.005700674652 0.002956918319
0.005776585211 0.003252610153
0.00585249577 0.003548301986
0.005928406329 0.00384399382
0.006004316888 0.004139685653
0.006080227447 0.004435377487
0.006156138005 0.004731069321
0.006232048563 0.005026761154
0.006307959121 0.005322452988
0.00638386968 0.005618144821
0.006459780238 0.005913836655
0.006535690796 0.006209528488
0.006611601365 0.006505220319
0.006687511935 0.006800912149
0.006763422504 0.00709660398
0.006839333074 0.00739229581
0.006915243643 0.007687987641
0.006991154212 0.007983679471
0.007067064782 0.008279371301
0.00714297537 0.008575063126
0.007218885959 0.008870754952
0.007294796548 0.009166446777
0.007370707137 0.009462138602
0.007446617726 0.009757830427
0.007522528314 0.01005352225
0.007598438903 0.01034921408
0.007674349431 0.01064490592
0.007750259958 0.01094059776
0.007826170486 0.0112362896
0.007902081013 0.01153198144
0.007977991541 0.01182767328
0.008053902068 0.01212336512
0.008129812596 0.01241905697
0.008205723165 0.0127147488
0.008281633734 0.01301044063
0.008357544303 0.01330613245
0.008433454872 0.01360182428
0.008509365442 0.01389751611
0.008585276011 0.01419320794
0.00866118658 0.01448889977
0.005237588948 0
0.005313296523 0.0002956918313
0.005389004099 0.0005913836625
0.005464711674 0.0008870754937
0.005540419249 0.001182767325
0.005616126825 0.001478459156
0.0056918344 0.001774150987
0.005767541975 0.002069842818
0.005843249541 0.002365534652
0.005918957106 0.002661226486
0.005994664672 0.002956918319
0.006070372238 0.003252610153
0.006146079803 0.003548301986
0.006221787369 0.00384399382
0.006297494934 0.004139685653
0.006373202499 0.004435377487
0.006448910064 0.004731069321
0.006524617629 0.005026761154
0.006600325194 0.005322452988
0.006676032758 0.005618144822
0.006751740323 0.005913836655
0.006827447888 0.006209528489
0.006903155464 0.006505220319
0.00697886304 0.00680091215
0.007054570616 0.00709660398
0.007130278192 0.00739229581
0.007205985767 0.007687987641
0.007281693343 0.007983679471
0.007357400919 0.008279371302
0.007433108515 0.008575063127
0.00750881611 0.008870754952
0.007584523705 0.009166446777
0.0076602313 0.009462138602
0.007735938896 0.009757830427
0.007811646491 0.01005352225
0.007887354086 0.01034921408
0.00796306162 0.01064490592
0.008038769154 0.01094059776
0.008114476689 0.0112362896
0.008190184223 0.01153198144
0.008265891757 0.01182767328
0.008341599291 0.01212336512
0.008417306825 0.01241905697
0.008493014401 0.01271474879
0.008568721977 0.01301044062
0.008644429552 0.01330613245
0.008720137128 0.01360182428
0.008795844704 0.01389751611
0.00887155228 0.01419320794
0.008947259855 0.01448889977
0.005549620101 0
0.005625113703 0.0002956918313
0.005700607305 0.0005913836626
0.005776100908 0.0008870754938
0.00585159451 0.001182767325
0.005927088112 0.001478459156
0.006002581714 0.001774150987
0.006078075317 0.002069842818
0.006153568909 0.002365534652
0.006229062502 0.002661226486
0.006304556094 0.002956918319
0.006380049687 0.003252610153
0.006455543279 0.003548301987
0.006531036872 0.00384399382
0.006606530464 0.004139685654
0.006682024056 0.004435377487
0.006757517648 0.004731069321
0.006833011239 0.005026761155
0.006908504831 0.005322452988
0.006983998423 0.005618144822
0.007059492014 0.005913836655
0.007134985606 0.006209528489
0.007210479209 0.006505220319
0.007285972812 0.00680091215
0.007361466415 0.00709660398
0.007436960017 0.007392295811
0.00751245362 0.007687987641
0.007587947223 0.007983679471
0.007663440826 0.008279371302
0.007738934448 0.008575063127
0.00781442807 0.008870754952
0.007889921692 0.009166446777
0.007965415314 0.009462138602
0.008040908936 0.009757830427
0.008116402558 0.01005352225
0.00819189618 0.01034921408
0.008267389741 0.01064490592
0.008342883303 0.01094059776
0.008418376864 0.0112362896
0.008493870425 0.01153198144
0.008569363986 0.01182767328
0.008644857547 0.01212336512
0.008720351108 0.01241905696
0.008795844711 0.01271474879
0.008871338313 0.01301044062
0.008946831916 0.01330613245
0.009022325519 0.01360182428
0.009097819121 0.01389751611
0.009173312724 0.01419320794
0.009248806326 0.01448889977
0.005878528471 0
0.005953796526 0.0002956918313
0.006029064582 0.0005913836626
0.006104332637 0.0008870754939
0.006179600693 0.001182767325
0.006254868749 0.001478459156
0.006330136804 0.001774150988
0.00640540486 0.002069842819
0.006480672906 0.002365534652
0.006555940952 0.002661226486
0.006631208997 0.00295691832
0.006706477043 0.003252610153
0.006781745089 0.003548301987
0.006857013135 0.00384399382
0.006932281181 0.004139685654
0.007007549226 0.004435377488
0.007082817271 0.004731069321
0.007158085316 0.005026761155
0.007233353362 0.005322452989
0.007308621407 0.005618144822
0.007383889452 0.005913836656
0.007459157497 0.006209528489
0.007534425553 0.00650522032
0.007609693609 0.00680091215
0.007684961665 0.007096603981
0.007760229721 0.007392295811
0.007835497778 0.007687987641
0.007910765834 0.007983679472
0.00798603389 0.008279371302
0.008061301965 0.008575063127
0.008136570041 0.008870754952
0.008211838116 0.009166446777
0.008287106191 0.009462138602
0.008362374267 0.009757830427
0.008437642342 0.01005352225
0.008512910418 0.01034921408
0.008588178432 0.01064490592
0.008663446447 0.01094059776
0.008738714461 0.0112362896
0.008813982476 0.01153198144
0.008889250491 0.01182767328
0.008964518505 0.01212336512
0.00903978652 0.01241905696
0.009115054576 0.01271474879
0.009190322632 0.01301044062
0.009265590688 0.01330613245
0.009340858744 0.01360182428
0.0094161268 0.01389751611
0.009491394856 0.01419320794
0.009566662912 0.01448889977
0.006225226916 0
0.006300257225 0.0002956918314
0.006375287534 0.0005913836627
0.006450317844 0.000887075494
0.006525348153 0.001182767325
0.006600378463 0.001478459157
0.006675408772 0.001774150988
0.006750439082 0.002069842819
0.006825469381 0.002365534653
0.006900499681 0.002661226486
0.006975529981 0.00295691832
0.007050560281 0.003252610154
0.007125590581 0.003548301987
0.00720062088 0.003843993821
0.00727565118 0.004139685654
0.007350681479 0.004435377488
0.007425711778 0.004731069322
0.007500742077 0.005026761155
0.007575772376 0.005322452989
0.007650802675 0.005618144822
0.007725832974 0.005913836656
0.007800863273 0.006209528489
0.007875893583 0.00650522032
0.007950923893 0.00680091215
0.008025954203 0.007096603981
0.008100984513 0.007392295811
0.008176014823 0.007687987642
0.008251045133 0.007983679472
0.008326075443 0.008279371302
0.008401105772 0.008575063127
0.008476136101 0.008870754952
0.00855116643 0.009166446777
0.00862619676 0.009462138603
0.008701227089 0.009757830428
0.008776257418 0.01005352225
0.008851287747 0.01034921408
0.008926318016 0.01064490592
0.009001348284 0.01094059776
0.009076378553 0.0112362896
0.009151408821 0.01153198144
0.00922643909 0.01182767328
0.009301469358 0.01212336512
0.009376499627 0.01241905696
0.009451529937 0.01271474879
0.009526560247 0.01301044062
0.009601590556 0.01330613245
0.009676620866 0.01360182428
0.009751651176 0.01389751611
0.009826681486 0.01419320794
0.009901711796 0.01448889977
0.00659067767 0
0.006665457374 0.0002956918314
0.006740237078 0.0005913836628
0.006815016782 0.0008870754941
0.006889796486 0.001182767325
0.00696457619 0.001478459157
0.007039355893 0.001774150988
0.007114135597 0.002069842819
0.007188915292 0.002365534653
0.007263694986 0.002661226487
0.00733847468 0.00295691832
0.007413254374 0.003252610154
0.007488034069 0.003548301987
0.007562813763 0.003843993821
0.007637593457 0.004139685655
0.007712373151 0.004435377488
0.007787152844 0.004731069322
0.007861932538 0.005026761155
0.007936712231 0.005322452989
0.008011491925 0.005618144823
0.008086271618 0.005913836656
0.008161051312 0.00620952849
0.008235831016 0.00650522032
0.008310610721 0.006800912151
0.008385390425 0.007096603981
0.008460170129 0.007392295811
0.008534949834 0.007687987642
0.008609729538 0.007983679472
0.008684509243 0.008279371302
0.008759288966 0.008575063128
0.00883406869 0.008870754953
0.008908848413 0.009166446778
0.008983628137 0.009462138603
0.009058407861 0.009757830428
0.009133187584 0.01005352225
0.009207967308 0.01034921408
0.009282746971 0.01064490592
0.009357526634 0.01094059776
0.009432306297 0.0112362896
0.00950708596 0.01153198144
0.009581865623 0.01182767328
0.009656645287 0.01212336512
0.00973142495 0.01241905696
0.009806204654 0.01271474879
0.009880984358 0.01301044062
0.009955764063 0.01330613245
0.01003054377 0.01360182428
0.01010532347 0.01389751611
0.01018010318 0.01419320794
0.01025488288 0.01448889977
0.006975895013 0
0.007050410557 0.0002956918314
0.0071249261 0.0005913836628
0.007199441644 0.0008870754942
0.007273957187 0.001182767326
0.00734847273 0.001478459157
0.007422988274 0.001774150988
0.007497503817 0.002069842819
0.007572019351 0.002365534653
0.007646534885 0.002661226487
0.007721050419 0.00295691832
0.007795565953 0.003252610154
0.007870081487 0.003548301988
0.00794459702 0.003843993821
0.008019112554 0.004139685655
0.008093628087 0.004435377489
0.00816814362 0.004731069322
0.008242659154 0.005026761156
0.008317174687 0.005322452989
0.00839169022 0.005618144823
0.008466205753 0.005913836656
0.008540721286 0.00620952849
0.00861523683 0.00650522032
0.008689752374 0.006800912151
0.008764267918 0.007096603981
0.008838783462 0.007392295812
0.008913299006 0.007687987642
0.00898781455 0.007983679472
0.009062330094 0.008279371303
0.009136845657 0.008575063128
0.00921136122 0.008870754953
0.009285876783 0.009166446778
0.009360392346 0.009462138603
0.009434907909 0.009757830428
0.009509423472 0.01005352225
0.009583939035 0.01034921408
0.009658454538 0.01064490592
0.00973297004 0.01094059776
0.009807485543 0.0112362896
0.009882001046 0.01153198144
0.009956516549 0.01182767328
0.01003103205 0.01212336512
0.01010554755 0.01241905696
0.0101800631 0.01271474879
0.01025457864 0.01301044062
0.01032909419 0.01330613245
0.01040360973 0.01360182428
0.01047812527 0.01389751611
0.01055264082 0.01419320794
0.01062715636 0.01448889977
0.007381948085 0
0.00745618518 0.0002956918315
0.007530422275 0.0005913836629
0.00760465937 0.0008870754943
0.007678896465 0.001182767326
0.00775313356 0.001478459157
0.007827370655 0.001774150988
0.00790160775 0.00206984282
0.007975844835 0.002365534653
0.00805008192 0.002661226487
0.008124319006 0.002956918321
0.008198556091 0.003252610154
0.008272793176 0.003548301988
0.008347030262 0.003843993822
0.008421267347 0.004139685655
0.008495504431 0.004435377489
0.008569741516 0.004731069322
0.008643978601 0.005026761156
0.008718215685 0.00532245299
0.00879245277 0.005618144823
0.008866689854 0.005913836657
0.008940926939 0.00620952849
0.009015164034 0.006505220321
0.00908940113 0.006800912151
0.009163638225 0.007096603982
0.00923787532 0.007392295812
0.009312112416 0.007687987642
0.009386349511 0.007983679473
0.009460586607 0.008279371303
0.009534823721 0.008575063128
0.009609060835 0.008870754953
0.00968329795 0.009166446778
0.009757535064 0.009462138603
0.009831772179 0.009757830428
0.009906009293 0.01005352225
0.009980246407 0.01034921408
0.01005448346 0.01064490592
0.01012872052 0.01094059776
0.01020295757 0.0112362896
0.01027719463 0.01153198144
0.01035143168 0.01182767328
0.01042566873 0.01212336512
0.01049990579 0.01241905696
0.01057414288 0.01271474879
0.01064837998 0.01301044062
0.01072261707 0.01330613245
0.01079685417 0.01360182428
0.01087109126 0.01389751611
0.01094532836 0.01419320794
0.01101956545 0.01448889977
0.007809963854 0
0.007883907439 0.0002956918315
0.007957851025 0.000591383663
0.00803179461 0.0008870754944
0.008105738196 0.001182767326
0.008179681781 0.001478459157
0.008253625367 0.001774150988
0.008327568952 0.00206984282
0.008401512528 0.002365534654
0.008475456104 0.002661226487
0.00854939968 0.002956918321
0.008623343256 0.003252610155
0.008697286832 0.003548301988
0.008771230407 0.003843993822
0.008845173983 0.004139685655
0.008919117559 0.004435377489
0.008993061134 0.004731069323
0.009067004709 0.005026761156
0.009140948284 0.00532245299
0.009214891859 0.005618144823
0.009288835434 0.005913836657
0.009362779009 0.00620952849
0.009436722595 0.006505220321
0.009510666181 0.006800912151
0.009584609767 0.007096603982
0.009658553353 0.007392295812
0.009732496939 0.007687987643
0.009806440525 0.007983679473
0.009880384111 0.008279371303
0.009954327716 0.008575063128
0.01002827132 0.008870754953
0.01010221493 0.009166446779
0.01017615853 0.009462138604
0.01025010213 0.009757830429
0.01032404574 0.01005352225
0.01039798934 0.01034921408
0.01047193289 0.01064490592
0.01054587643 0.01094059776
0.01061981998 0.0112362896
0.01069376353 0.01153198144
0.01076770707 0.01182767328
0.01084165062 0.01212336512
0.01091559416 0.01241905696
0.01098953775 0.01271474879
0.01106348133 0.01301044062
0.01113742492 0.01330613245
0.0112113685 0.01360182428
0.01128531209 0.01389751611
0.01135925567 0.01419320794
0.01143319926 0.01448889977
0.008261130243 0
0.008334764444 0.0002956918316
0.008408398644 0.0005913836631
0.008482032845 0.0008870754945
0.008555667045 0.001182767326
0.008629301246 0.001478459157
0.008702935446 0.001774150989
0.008776569646 0.00206984282
0.008850203837 0.002365534654
0.008923838028 0.002661226488
0.008997472219 0.002956918321
0.00907110641 0.003252610155
0.009144740601 0.003548301989
0.009218374792 0.003843993822
0.009292008983 0.004139685656
0.009365643173 0.004435377489
0.009439277363 0.004731069323
0.009512911553 0.005026761157
0.009586545743 0.00532245299
0.009660179934 0.005618144824
0.009733814124 0.005913836657
0.009807448314 0.006209528491
0.009881082515 0.006505220321
0.009954716716 0.006800912152
0.01002835092 0.007096603982
0.01010198512 0.007392295813
0.01017561932 0.007687987643
0.01024925352 0.007983679473
0.01032288772 0.008279371303
0.01039652194 0.008575063129
0.01047015616 0.008870754954
0.01054379038 0.009166446779
0.0106174246 0.009462138604
0.01069105882 0.009757830429
0.01076469304 0.01005352225
0.01083832726 0.01034921408
0.01091196142 0.01064490592
0.01098559558 0.01094059776
0.01105922974 0.0112362896
0.0111328639 0.01153198144
0.01120649806 0.01182767328
0.01128013222 0.01212336512
0.01135376638 0.01241905696
0.01142740058 0.01271474879
0.01150103478 0.01301044062
0.01157466898 0.01330613245
0.01164830318 0.01360182428
0.01172193738 0.01389751611
0.01179557158 0.01419320794
0.01186920578 0.01448889977
0.008736699429 0
0.008810007511 0.0002956918316
0.008883315592 0.0005913836631
0.008956623673 0.0008870754947
0.009029931754 0.001182767326
0.009103239835 0.001478459158
0.009176547917 0.001774150989
0.009249855998 0.00206984282
0.00932316407 0.002365534654
0.009396472141 0.002661226488
0.009469780213 0.002956918322
0.009543088285 0.003252610155
0.009616396356 0.003548301989
0.009689704428 0.003843993823
0.0097630125 0.004139685656
0.009836320571 0.00443537749
0.009909628642 0.004731069323
0.009982936713 0.005026761157
0.01005624478 0.005322452991
0.01012955285 0.005618144824
0.01020286093 0.005913836658
0.010276169 0.006209528491
0.01034947708 0.006505220322
0.01042278516 0.006800912152
0.01049609324 0.007096603982
0.01056940132 0.007392295813
0.0106427094 0.007687987643
0.01071601749 0.007983679473
0.01078932557 0.008279371304
0.01086263367 0.008575063129
0.01093594177 0.008870754954
0.01100924987 0.009166446779
0.01108255797 0.009462138604
0.01115586607 0.009757830429
0.01122917417 0.01005352225
0.01130248227 0.01034921408
0.01137579031 0.01064490592
0.01144909835 0.01094059776
0.01152240639 0.0112362896
0.01159571444 0.01153198144
0.01166902248 0.01182767328
0.01174233052 0.01212336512
0.01181563856 0.01241905696
0.01188894664 0.01271474879
0.01196225472 0.01301044062
0.0120355628 0.01330613245
0.01210887088 0.01360182428
0.01218217897 0.01389751611
0.01225548705 0.01419320794
0.01232879513 0.01448889977
0.009237991317 0
0.009310955639 0.0002956918316
0.009383919962 0.0005913836632
0.009456884284 0.0008870754948
0.009529848607 0.001182767326
0.00960281293 0.001478459158
0.009675777252 0.001774150989
0.009748741575 0.002069842821
0.009821705888 0.002365534654
0.009894670201 0.002661226488
0.009967634514 0.002956918322
0.01004059883 0.003252610156
0.01011356314 0.003548301989
0.01018652745 0.003843993823
0.01025949177 0.004139685656
0.01033245608 0.00443537749
0.01040542039 0.004731069324
0.0104783847 0.005026761157
0.01055134902 0.005322452991
0.01062431333 0.005618144824
0.01069727764 0.005913836658
0.01077024195 0.006209528491
0.01084320628 0.006505220322
0.0109161706 0.006800912152
0.01098913492 0.007096603983
0.01106209925 0.007392295813
0.01113506357 0.007687987643
0.01120802789 0.007983679474
0.01128099222 0.008279371304
0.01135395656 0.008575063129
0.0114269209 0.008870754954
0.01149988524 0.009166446779
0.01157284958 0.009462138604
0.01164581392 0.009757830429
0.01171877827 0.01005352225
0.01179174261 0.01034921408
0.01186470689 0.01064490592
0.01193767117 0.01094059776
0.01201063546 0.0112362896
0.01208359974 0.01153198144
0.01215656402 0.01182767328
0.0122295283 0.01212336512
0.01230249259 0.01241905696
0.01237545691 0.01271474879
0.01244842123 0.01301044062
0.01252138555 0.01330613245
0.01259434988 0.01360182428
0.0126673142 0.01389751611
0.01274027852 0.01419320794
0.01281324285 0.01448889977
0.009766397201 0
0.009838999171 0.0002956918317
0.009911601142 0.0005913836633
0.009984203112 0.0008870754949
0.01005680508 0.001182767326
0.01012940705 0.001478459158
0.01020200902 0.001774150989
0.01027461099 0.002069842821
0.01034721296 0.002365534655
0.01041981492 0.002661226488
0.01049241688 0.002956918322
0.01056501884 0.003252610156
0.0106376208 0.00354830199
0.01071022276 0.003843993823
0.01078282472 0.004139685657
0.01085542668 0.00443537749
0.01092802864 0.004731069324
0.0110006306 0.005026761158
0.01107323256 0.005322452991
0.01114583452 0.005618144825
0.01121843649 0.005913836658
0.01129103845 0.006209528492
0.01136364042 0.006505220322
0.01143624239 0.006800912153
0.01150884436 0.007096603983
0.01158144633 0.007392295813
0.0116540483 0.007687987644
0.01172665027 0.007983679474
0.01179925224 0.008279371304
0.01187185423 0.008575063129
0.01194445622 0.008870754955
0.01201705821 0.00916644678
0.0120896602 0.009462138605
0.01216226219 0.00975783043
0.01223486418 0.01005352225
0.01230746617 0.01034921408
0.0123800681 0.01064490592
0.01245267003 0.01094059776
0.01252527196 0.0112362896
0.01259787389 0.01153198144
0.01267047582 0.01182767328
0.01274307775 0.01212336512
0.01281567969 0.01241905696
0.01288828166 0.01271474879
0.01296088363 0.01301044062
0.0130334856 0.01330613245
0.01310608757 0.01360182428
0.01317868954 0.01389751611
0.01325129151 0.01419320794
0.01332389348 0.01448889977
0.01032338363 0
0.01039560365 0.0002956918317
0.01046782367 0.0005913836634
0.01054004369 0.0008870754951
0.01061226371 0.001182767327
0.01068448373 0.001478459158
0.01075670375 0.00177415099
0.01082892377 0.002069842821
0.01090114378 0.002365534655
0.01097336379 0.002661226489
0.0110455838 0.002956918323
0.01111780381 0.003252610156
0.01119002382 0.00354830199
0.01126224383 0.003843993824
0.01133446384 0.004139685657
0.01140668384 0.004435377491
0.01147890385 0.004731069325
0.01155112386 0.005026761158
0.01162334387 0.005322452992
0.01169556388 0.005618144825
0.01176778389 0.005913836659
0.0118400039 0.006209528492
0.01191222392 0.006505220323
0.01198444394 0.006800912153
0.01205666396 0.007096603983
0.01212888398 0.007392295814
0.012201104 0.007687987644
0.01227332402 0.007983679474
0.01234554404 0.008279371305
0.01241776408 0.00857506313
0.01248998412 0.008870754955
0.01256220415 0.00916644678
0.01263442419 0.009462138605
0.01270664423 0.00975783043
0.01277886427 0.01005352226
0.01285108431 0.01034921408
0.01292330429 0.01064490592
0.01299552427 0.01094059776
0.01306774425 0.0112362896
0.01313996423 0.01153198144
0.01321218421 0.01182767328
0.01328440419 0.01212336512
0.01335662417 0.01241905696
0.01342884418 0.01271474879
0.0135010642 0.01301044062
0.01357328422 0.01330613245
0.01364550424 0.01360182428
0.01371772426 0.01389751611
0.01378994428 0.01419320794
0.0138621643 0.01448889977
0.01091049648 0
0.01098231389 0.0002956918318
0.01105413129 0.0005913836635
0.0111259487 0.0008870754952
0.01119776611 0.001182767327
0.01126958352 0.001478459158
0.01134140093 0.00177415099
0.01141321834 0.002069842821
0.01148503574 0.002365534655
0.01155685314 0.002661226489
0.01162867054 0.002956918323
0.01170048794 0.003252610157
0.01177230534 0.00354830199
0.01184412274 0.003843993824
0.01191594014 0.004139685658
0.01198775753 0.004435377491
0.01205957493 0.004731069325
0.01213139233 0.005026761158
0.01220320973 0.005322452992
0.01227502713 0.005618144826
0.01234684453 0.005913836659
0.01241866193 0.006209528492
0.01249047934 0.006505220323
0.01256229675 0.006800912153
0.01263411416 0.007096603984
0.01270593157 0.007392295814
0.01277774897 0.007687987644
0.01284956638 0.007983679475
0.01292138379 0.008279371305
0.01299320122 0.00857506313
0.01306501865 0.008870754955
0.01313683608 0.00916644678
0.0132086535 0.009462138605
0.01328047093 0.00975783043
0.01335228836 0.01005352226
0.01342410579 0.01034921408
0.01349592316 0.01064490592
0.01356774053 0.01094059776
0.0136395579 0.0112362896
0.01371137527 0.01153198144
0.01378319263 0.01182767328
0.01385501 0.01212336512
0.01392682737 0.01241905696
0.01399864478 0.01271474879
0.01407046219 0.01301044062
0.0141422796 0.01330613245
0.01421409701 0.01360182428
0.01428591442 0.01389751611
0.01435773183 0.01419320794
0.01442954924 0.01448889977
0.01152936522 0
0.01160075825 0.0002956918318
0.01167215127 0.0005913836636
0.01174354429 0.0008870754953
0.01181493731 0.001182767327
0.01188633033 0.001478459159
0.01195772335 0.00177415099
0.01202911638 0.002069842822
0.01210050939 0.002365534656
0.0121719024 0.002661226489
0.01224329541 0.002956918323
0.01231468843 0.003252610157
0.01238608144 0.003548301991
0.01245747445 0.003843993824
0.01252886746 0.004139685658
0.01260026048 0.004435377492
0.01267165349 0.004731069325
0.0127430465 0.005026761159
0.01281443951 0.005322452992
0.01288583252 0.005618144826
0.01295722554 0.005913836659
0.01302861855 0.006209528493
0.01310001157 0.006505220323
0.01317140459 0.006800912154
0.01324279761 0.007096603984
0.01331419064 0.007392295814
0.01338558366 0.007687987645
0.01345697668 0.007983679475
0.0135283697 0.008279371305
0.01359976274 0.00857506313
0.01367115578 0.008870754956
0.01374254882 0.009166446781
0.01381394186 0.009462138606
0.0138853349 0.009757830431
0.01395672794 0.01005352226
0.01402812099 0.01034921408
0.01409951397 0.01064490592
0.01417090695 0.01094059776
0.01424229993 0.0112362896
0.01431369292 0.01153198144
0.0143850859 0.01182767328
0.01445647888 0.01212336512
0.01452787186 0.01241905696
0.01459926489 0.01271474879
0.01467065791 0.01301044062
0.01474205093 0.01330613245
0.01481344395 0.01360182428
0.01488483697 0.01389751611
0.01495623 0.01419320794
0.01502762302 0.01448889977
0.01218170749 0
0.01225265317 0.0002956918319
0.01232359885 0.0005913836637
0.01239454453 0.0008870754955
0.01246549021 0.001182767327
0.0125364359 0.001478459159
0.01260738158 0.00177415099
0.01267832726 0.002069842822
0.01274927293 0.002365534656
0.0128202186 0.00266122649
0.01289116427 0.002956918324
0.01296210994 0.003252610157
0.01303305561 0.003548301991
0.01310400128 0.003843993825
0.01317494695 0.004139685658
0.01324589262 0.004435377492
0.01331683829 0.004731069326
0.01338778396 0.005026761159
0.01345872963 0.005322452993
0.0135296753 0.005618144826
0.01360062097 0.00591383666
0.01367156664 0.006209528493
0.01374251232 0.006505220324
0.013813458 0.006800912154
0.01388440369 0.007096603984
0.01395534937 0.007392295815
0.01402629505 0.007687987645
0.01409724073 0.007983679475
0.01416818641 0.008279371306
0.01423913211 0.008575063131
0.0143100778 0.008870754956
0.0143810235 0.009166446781
0.0144519692 0.009462138606
0.0145229149 0.009757830431
0.0145938606 0.01005352226
0.0146648063 0.01034921408
0.01473575194 0.01064490592
0.01480669758 0.01094059776
0.01487764322 0.0112362896
0.01494858886 0.01153198144
0.0150195345 0.01182767328
0.01509048015 0.01212336512
0.01516142579 0.01241905696
0.01523237147 0.01271474879
0.01530331715 0.01301044062
0.01537426283 0.01330613245
0.01544520851 0.01360182428
0.01551615419 0.01389751611
0.01558709987 0.01419320794
0.01565804555 0.01448889977
0.01286933381 0
0.01293980795 0.0002956918319
0.0130102821 0.0005913836638
0.01308075624 0.0008870754956
0.01315123038 0.001182767327
0.01322170452 0.001478459159
0.01329217867 0.001774150991
0.01336265281 0.002069842822
0.01343312694 0.002365534656
0.01350360107 0.00266122649
0.01357407521 0.002956918324
0.01364454934 0.003252610158
0.01371502347 0.003548301991
0.01378549761 0.003843993825
0.01385597174 0.004139685659
0.01392644587 0.004435377492
0.01399692001 0.004731069326
0.01406739414 0.00502676116
0.01413786827 0.005322452993
0.0142083424 0.005618144827
0.01427881654 0.00591383666
0.01434929067 0.006209528493
0.01441976481 0.006505220324
0.01449023895 0.006800912154
0.0145607131 0.007096603985
0.01463118724 0.007392295815
0.01470166138 0.007687987645
0.01477213552 0.007983679476
0.01484260967 0.008279371306
0.01491308383 0.008575063131
0.01498355799 0.008870754956
0.01505403215 0.009166446781
0.01512450631 0.009462138606
0.01519498047 0.009757830432
0.01526545463 0.01005352226
0.01533592879 0.01034921408
0.0154064029 0.01064490592
0.015476877 0.01094059776
0.0155473511 0.0112362896
0.01561782521 0.01153198144
0.01568829931 0.01182767328
0.01575877341 0.01212336512
0.01582924752 0.01241905696
0.01589972166 0.01271474879
0.0159701958 0.01301044062
0.01604066995 0.01330613245
0.01611114409 0.01360182428
0.01618161823 0.01389751611
0.01625209237 0.01419320794
0.01632256652 0.01448889976
0.01359415263 0
0.01366412973 0.000295691832
0.01373410683 0.0005913836639
0.01380408393 0.0008870754958
0.01387406103 0.001182767328
0.01394403813 0.001478459159
0.01401401522 0.001774150991
0.01408399232 0.002069842823
0.01415396942 0.002365534657
0.01422394651 0.002661226491
0.0142939236 0.002956918324
0.01436390069 0.003252610158
0.01443387778 0.003548301992
0.01450385487 0.003843993826
0.01457383196 0.004139685659
0.01464380905 0.004435377493
0.01471378614 0.004731069327
0.01478376323 0.00502676116
0.01485374032 0.005322452994
0.01492371741 0.005618144827
0.0149936945 0.00591383666
0.01506367159 0.006209528494
0.01513364869 0.006505220324
0.01520362579 0.006800912155
0.01527360289 0.007096603985
0.01534357999 0.007392295816
0.01541355709 0.007687987646
0.01548353419 0.007983679476
0.01555351129 0.008279371306
0.01562348841 0.008575063131
0.01569346553 0.008870754957
0.01576344264 0.009166446782
0.01583341976 0.009462138607
0.01590339688 0.009757830432
0.015973374 0.01005352226
0.01604335111 0.01034921408
0.01611332818 0.01064490592
0.01618330524 0.01094059776
0.0162532823 0.0112362896
0.01632325936 0.01153198144
0.01639323642 0.01182767328
0.01646321348 0.01212336512
0.01653319054 0.01241905696
0.01660316764 0.01271474879
0.01667314474 0.01301044062
0.01674312184 0.01330613245
0.01681309894 0.01360182428
0.01688307604 0.01389751611
0.01695305314 0.01419320793
0.01702303024 0.01448889976
0.01435817562 0
0.01442762879 0.0002956918321
0.01449708196 0.0005913836641
0.01456653514 0.000887075496
0.01463598831 0.001182767328
0.01470544148 0.00147845916
0.01477489465 0.001774150991
0.01484434783 0.002069842823
0.01491380099 0.002365534657
0.01498325415 0.002661226491
0.01505270732 0.002956918325
0.01512216048 0.003252610159
0.01519161364 0.003548301992
0.01526106681 0.003843993826
0.01533051997 0.00413968566
0.01539997314 0.004435377493
0.0154694263 0.004731069327
0.01553887946 0.005026761161
0.01560833262 0.005322452994
0.01567778579 0.005618144828
0.01574723895 0.005913836661
0.01581669211 0.006209528494
0.01588614529 0.006505220325
0.01595559846 0.006800912155
0.01602505163 0.007096603986
0.01609450481 0.007392295816
0.01616395798 0.007687987646
0.01623341115 0.007983679476
0.01630286432 0.008279371306
0.01637231752 0.008575063132
0.01644177071 0.008870754957
0.0165112239 0.009166446782
0.01658067709 0.009462138607
0.01665013028 0.009757830432
0.01671958347 0.01005352226
0.01678903666 0.01034921408
0.01685848979 0.01064490592
0.01692794293 0.01094059776
0.01699739606 0.0112362896
0.0170668492 0.01153198144
0.01713630233 0.01182767328
0.01720575547 0.01212336512
0.0172752086 0.01241905696
0.01734466177 0.01271474879
0.01741411495 0.01301044062
0.01748356812 0.01330613245
0.01755302129 0.01360182428
0.01762247447 0.0138975161
0.01769192764 0.01419320793
0.01776138081 0.01448889976
0.01516352327 0
0.01523242418 0.0002956918321
0.01530132508 0.0005913836642
0.01537022599 0.0008870754962
0.0154391269 0.001182767328
0.0155080278 0.00147845916
0.01557692871 0.001774150992
0.01564582962 0.002069842823
0.01571473052 0.002365534657
0.01578363142 0.002661226491
0.01585253231 0.002956918325
0.01592143321 0.003252610159
0.01599033411 0.003548301993
0.01605923501 0.003843993826
0.01612813591 0.00413968566
0.0161970368 0.004435377494
0.0162659377 0.004731069327
0.0163348386 0.005026761161
0.0164037395 0.005322452995
0.01647264039 0.005618144828
0.01654154129 0.005913836661
0.01661044219 0.006209528495
0.0166793431 0.006505220325
0.016748244 0.006800912156
0.01681714491 0.007096603986
0.01688604582 0.007392295816
0.01695494673 0.007687987647
0.01702384763 0.007983679477
0.01709274854 0.008279371307
0.01716164947 0.008575063132
0.01723055039 0.008870754957
0.01729945132 0.009166446783
0.01736835224 0.009462138608
0.01743725317 0.009757830433
0.01750615409 0.01005352226
0.01757505502 0.01034921408
0.01764395589 0.01064490592
0.01771285676 0.01094059776
0.01778175762 0.0112362896
0.01785065849 0.01153198144
0.01791955936 0.01182767328
0.01798846023 0.01212336512
0.0180573611 0.01241905696
0.01812626201 0.01271474879
0.01819516292 0.01301044062
0.01826406382 0.01330613245
0.01833296473 0.01360182428
0.01840186564 0.0138975161
0.01847076654 0.01419320793
0.01853966745 0.01448889976
0.01601243076 0
0.01608074953 0.0002956918322
0.0161490683 0.0005913836643
0.01621738707 0.0008870754963
0.01628570584 0.001182767328
0.01635402461 0.00147845916
0.01642234338 0.001774150992
0.01649066215 0.002069842824
0.01655898091 0.002365534658
0.01662729967 0.002661226492
0.01669561843 0.002956918326
0.0167639372 0.00325261016
0.01683225596 0.003548301993
0.01690057472 0.003843993827
0.01696889348 0.004139685661
0.01703721224 0.004435377494
0.017105531 0.004731069328
0.01717384976 0.005026761161
0.01724216852 0.005322452995
0.01731048728 0.005618144828
0.01737880604 0.005913836662
0.01744712481 0.006209528495
0.01751544358 0.006505220326
0.01758376235 0.006800912156
0.01765208112 0.007096603986
0.01772039989 0.007392295817
0.01778871866 0.007687987647
0.01785703743 0.007983679477
0.0179253562 0.008279371307
0.01799367499 0.008575063132
0.01806199378 0.008870754958
0.01813031256 0.009166446783
0.01819863135 0.009462138608
0.01826695014 0.009757830433
0.01833526893 0.01005352226
0.01840358772 0.01034921408
0.01847190645 0.01064490592
0.01854022518 0.01094059776
0.01860854391 0.0112362896
0.01867686265 0.01153198144
0.01874518138 0.01182767328
0.01881350011 0.01212336512
0.01888181884 0.01241905696
0.01895013762 0.01271474879
0.01901845639 0.01301044062
0.01908677516 0.01330613245
0.01915509393 0.01360182427
0.0192234127 0.0138975161
0.01929173147 0.01419320793
0.01936005024 0.01448889976
0.01690725416 0
0.01697495931 0.0002956918323
0.01704266445 0.0005913836644
0.0171103696 0.0008870754965
0.01717807475 0.001182767329
0.01724577989 0.001478459161
0.01731348504 0.001774150992
0.01738119019 0.002069842824
0.01744889532 0.002365534658
0.01751660046 0.002661226492
0.0175843056 0.002956918326
0.01765201074 0.00325261016
0.01771971587 0.003548301994
0.01778742101 0.003843993827
0.01785512615 0.004139685661
0.01792283129 0.004435377495
0.01799053642 0.004731069328
0.01805824156 0.005026761162
0.0181259467 0.005322452995
0.01819365183 0.005618144829
0.01826135697 0.005913836662
0.01832906211 0.006209528495
0.01839676725 0.006505220326
0.0184644724 0.006800912156
0.01853217755 0.007096603987
0.01859988269 0.007392295817
0.01866758784 0.007687987647
0.01873529299 0.007983679477
0.01880299813 0.008279371308
0.0188707033 0.008575063133
0.01893840846 0.008870754958
0.01900611363 0.009166446783
0.01907381879 0.009462138608
0.01914152395 0.009757830433
0.01920922912 0.01005352226
0.01927693428 0.01034921408
0.01934463939 0.01064490592
0.0194123445 0.01094059776
0.01948004961 0.0112362896
0.01954775472 0.01153198144
0.01961545983 0.01182767328
0.01968316494 0.01212336512
0.01975087005 0.01241905696
0.01981857519 0.01271474879
0.01988628034 0.01301044062
0.01995398549 0.01330613244
0.02002169063 0.01360182427
0.02008939578 0.0138975161
0.02015710093 0.01419320793
0.02022480607 0.01448889976
0.01785047699 0
0.01791753532 0.0002956918323
0.01798459365 0.0005913836646
0.01805165199 0.0008870754967
0.01811871032 0.001182767329
0.01818576865 0.001478459161
0.01825282698 0.001774150993
0.01831988532 0.002069842825
0.01838694364 0.002365534659
0.01845400196 0.002661226493
0.01852106029 0.002956918327
0.01858811861 0.00325261016
0.01865517694 0.003548301994
0.01872223526 0.003843993828
0.01878929358 0.004139685662
0.01885635191 0.004435377495
0.01892341023 0.004731069329
0.01899046855 0.005026761162
0.01905752687 0.005322452996
0.0191245852 0.005618144829
0.01919164352 0.005913836663
0.01925870184 0.006209528496
0.01932576018 0.006505220326
0.01939281851 0.006800912157
0.01945987684 0.007096603987
0.01952693517 0.007392295817
0.01959399351 0.007687987648
0.01966105184 0.007983679478
0.01972811017 0.008279371308
0.01979516852 0.008575063133
0.01986222687 0.008870754959
0.01992928522 0.009166446784
0.01999634357 0.009462138609
0.02006340192 0.009757830434
0.02013046027 0.01005352226
0.02019751862 0.01034921408
0.02026457692 0.01064490592
0.02033163521 0.01094059776
0.02039869351 0.0112362896
0.0204657518 0.01153198144
0.0205328101 0.01182767328
0.02059986839 0.01212336512
0.02066692669 0.01241905696
0.02073398502 0.01271474879
0.02080104335 0.01301044062
0.02086810169 0.01330613244
0.02093516002 0.01360182427
0.02100221835 0.0138975161
0.02106927668 0.01419320793
0.02113633502 0.01448889976
0.01884471708 0
0.01891109362 0.0002956918324
0.01897747015 0.0005913836647
0.01904384668 0.0008870754969
0.01911022321 0.001182767329
0.01917659975 0.001478459161
0.01924297628 0.001774150993
0.01930935281 0.002069842825
0.01937572934 0.002365534659
0.01944210586 0.002661226493
0.01950848239 0.002956918327
0.01957485891 0.003252610161
0.01964123544 0.003548301995
0.01970761196 0.003843993828
0.01977398849 0.004139685662
0.01984036501 0.004435377496
0.01990674153 0.004731069329
0.01997311806 0.005026761163
0.02003949458 0.005322452996
0.0201058711 0.00561814483
0.02017224763 0.005913836663
0.02023862415 0.006209528496
0.02030500068 0.006505220327
0.02037137722 0.006800912157
0.02043775375 0.007096603988
0.02050413028 0.007392295818
0.02057050682 0.007687987648
0.02063688335 0.007983679478
0.02070325988 0.008279371308
0.02076963644 0.008575063134
0.02083601299 0.008870754959
0.02090238954 0.009166446784
0.02096876609 0.009462138609
0.02103514264 0.009757830434
0.02110151919 0.01005352226
0.02116789574 0.01034921408
0.02123427223 0.01064490592
0.02130064873 0.01094059776
0.02136702523 0.0112362896
0.02143340172 0.01153198144
0.02149977822 0.01182767328
0.02156615472 0.01212336512
0.02163253121 0.01241905696
0.02169890775 0.01271474879
0.02176528428 0.01301044061
0.02183166081 0.01330613244
0.02189803734 0.01360182427
0.02196441388 0.0138975161
0.02203079041 0.01419320793
0.02209716694 0.01448889976
0.01989273387 0
0.01995839173 0.0002956918325
0.02002404959 0.0005913836648
0.02008970744 0.0008870754971
0.0201553653 0.001182767329
0.02022102315 0.001478459161
0.02028668101 0.001774150994
0.02035233887 0.002069842825
0.02041799671 0.00236553466
0.02048365456 0.002661226494
0.02054931241 0.002956918328
0.02061497026 0.003252610161
0.0206806281 0.003548301995
0.02074628595 0.003843993829
0.0208119438 0.004139685663
0.02087760165 0.004435377496
0.02094325949 0.00473106933
0.02100891734 0.005026761163
0.02107457519 0.005322452997
0.02114023303 0.00561814483
0.02120589088 0.005913836664
0.02127154873 0.006209528497
0.02133720658 0.006505220327
0.02140286444 0.006800912158
0.0214685223 0.007096603988
0.02153418015 0.007392295818
0.02159983801 0.007687987648
0.02166549587 0.007983679479
0.02173115372 0.008279371309
0.0217968116 0.008575063134
0.02186246947 0.008870754959
0.02192812734 0.009166446785
0.02199378522 0.00946213861
0.02205944309 0.009757830435
0.02212510096 0.01005352226
0.02219075883 0.01034921408
0.02225641665 0.01064490592
0.02232207447 0.01094059776
0.02238773229 0.0112362896
0.02245339011 0.01153198144
0.02251904793 0.01182767328
0.02258470575 0.01212336512
0.02265036357 0.01241905696
0.02271602143 0.01271474878
0.02278167929 0.01301044061
0.02284733714 0.01330613244
0.022912995 0.01360182427
0.02297865285 0.0138975161
0.02304431071 0.01419320793
0.02310996857 0.01448889976
0.02099743605 0
0.02106233636 0.0002956918325
0.02112723666 0.000591383665
0.02119213697 0.0008870754974
0.02125703728 0.00118276733
0.02132193759 0.001478459162
0.02138683789 0.001774150994
0.0214517382 0.002069842826
0.0215166385 0.00236553466
0.0215815388 0.002661226494
0.02164643909 0.002956918328
0.02171133939 0.003252610162
0.02177623969 0.003548301996
0.02184113999 0.00384399383
0.02190604029 0.004139685663
0.02197094059 0.004435377497
0.02203584088 0.00473106933
0.02210074118 0.005026761164
0.02216564148 0.005322452997
0.02223054178 0.005618144831
0.02229544207 0.005913836664
0.02236034237 0.006209528497
0.02242524268 0.006505220328
0.02249014299 0.006800912158
0.02255504329 0.007096603988
0.0226199436 0.007392295819
0.02268484391 0.007687987649
0.02274974421 0.007983679479
0.02281464452 0.008279371309
0.02287954485 0.008575063134
0.02294444517 0.00887075496
0.02300934549 0.009166446785
0.02307424582 0.00946213861
0.02313914614 0.009757830435
0.02320404646 0.01005352226
0.02326894679 0.01034921409
0.02333384706 0.01064490592
0.02339874733 0.01094059776
0.0234636476 0.0112362896
0.02352854787 0.01153198144
0.02359344814 0.01182767328
0.02365834841 0.01212336512
0.02372324869 0.01241905696
0.02378814899 0.01271474878
0.0238530493 0.01301044061
0.02391794961 0.01330613244
0.02398284991 0.01360182427
0.02404775022 0.0138975161
0.02411265053 0.01419320793
0.02417755083 0.01448889975
0.02216188963 0
0.02222599141 0.0002956918326
0.02229009319 0.0005913836652
0.02235419497 0.0008870754976
0.02241829676 0.00118276733
0.02248239854 0.001478459162
0.02254650032 0.001774150994
0.02261060211 0.002069842826
0.02267470388 0.002365534661
0.02273880565 0.002661226495
0.02280290743 0.002956918329
0.0228670092 0.003252610163
0.02293111098 0.003548301996
0.02299521275 0.00384399383
0.02305931453 0.004139685664
0.0231234163 0.004435377497
0.02318751807 0.004731069331
0.02325161985 0.005026761165
0.02331572162 0.005322452998
0.0233798234 0.005618144831
0.02344392517 0.005913836664
0.02350802694 0.006209528498
0.02357212873 0.006505220328
0.02363623051 0.006800912159
0.02370033229 0.007096603989
0.02376443408 0.007392295819
0.02382853586 0.007687987649
0.02389263764 0.007983679479
0.02395673942 0.008279371309
0.02402084122 0.008575063135
0.02408494302 0.00887075496
0.02414904482 0.009166446785
0.02421314662 0.009462138611
0.02427724842 0.009757830436
0.02434135022 0.01005352226
0.02440545202 0.01034921409
0.02446955377 0.01064490592
0.02453365551 0.01094059776
0.02459775726 0.0112362896
0.02466185901 0.01153198144
0.02472596076 0.01182767328
0.0247900625 0.01212336512
0.02485416425 0.01241905695
0.02491826603 0.01271474878
0.02498236782 0.01301044061
0.0250464696 0.01330613244
0.02511057138 0.01360182427
0.02517467316 0.0138975161
0.02523877495 0.01419320792
0.02530287673 0.01448889975
0.02338932645 0
0.02345258652 0.0002956918327
0.02351584658 0.0005913836653
0.02357910665 0.0008870754978
0.02364236672 0.00118276733
0.02370562679 0.001478459163
0.02376888685 0.001774150995
0.02383214692 0.002069842827
0.02389540698 0.002365534661
0.02395866704 0.002661226495
0.0240219271 0.002956918329
0.02408518716 0.003252610163
0.02414844722 0.003548301997
0.02421170728 0.003843993831
0.02427496734 0.004139685664
0.0243382274 0.004435377498
0.02440148745 0.004731069332
0.02446474751 0.005026761165
0.02452800757 0.005322452998
0.02459126763 0.005618144832
0.02465452769 0.005913836665
0.02471778775 0.006209528498
0.02478104782 0.006505220329
0.02484430788 0.006800912159
0.02490756795 0.007096603989
0.02497082802 0.00739229582
0.02503408809 0.00768798765
0.02509734815 0.00798367948
0.02516060822 0.00827937131
0.02522386831 0.008575063135
0.02528712839 0.008870754961
0.02535038847 0.009166446786
0.02541364856 0.009462138611
0.02547690864 0.009757830436
0.02554016873 0.01005352226
0.02560342881 0.01034921409
0.02566668884 0.01064490592
0.02572994887 0.01094059776
0.02579320891 0.0112362896
0.02585646894 0.01153198144
0.02591972897 0.01182767328
0.025982989 0.01212336512
0.02604624904 0.01241905695
0.0261095091 0.01271474878
0.02617276917 0.01301044061
0.02623602924 0.01330613244
0.02629928931 0.01360182427
0.02636254937 0.0138975161
0.02642580944 0.01419320792
0.02648906951 0.01448889975
0.02468315317 0
0.024745526 0.0002956918328
0.02480789882 0.0005913836655
0.02487027165 0.0008870754981
0.02493264447 0.001182767331
0.0249950173 0.001478459163
0.02505739012 0.001774150995
0.02511976295 0.002069842827
0.02518213576 0.002365534662
0.02524450858 0.002661226496
0.0253068814 0.00295691833
0.02536925421 0.003252610164
0.02543162703 0.003548301998
0.02549399985 0.003843993831
0.02555637266 0.004139685665
0.02561874548 0.004435377499
0.0256811183 0.004731069332
0.02574349111 0.005026761166
0.02580586393 0.005322452999
0.02586823675 0.005618144832
0.02593060956 0.005913836665
0.02599298238 0.006209528499
0.0260553552 0.006505220329
0.02611772803 0.006800912159
0.02618010085 0.00709660399
0.02624247368 0.00739229582
0.02630484651 0.00768798765
0.02636721933 0.00798367948
0.02642959216 0.00827937131
0.026491965 0.008575063136
0.02655433784 0.008870754961
0.02661671068 0.009166446786
0.02667908352 0.009462138612
0.02674145636 0.009757830437
0.0268038292 0.01005352226
0.02686620204 0.01034921409
0.02692857483 0.01064490592
0.02699094762 0.01094059776
0.02705332042 0.0112362896
0.02711569321 0.01153198144
0.027178066 0.01182767328
0.02724043879 0.01212336511
0.02730281158 0.01241905695
0.0273651844 0.01271474878
0.02742755723 0.01301044061
0.02748993005 0.01330613244
0.02755230288 0.01360182427
0.0276146757 0.01389751609
0.02767704853 0.01419320792
0.02773942135 0.01448889975
0.0260469607 0
0.0261083983 0.0002956918329
0.02616983589 0.0005913836656
0.02623127348 0.0008870754983
0.02629271108 0.001182767331
0.02635414867 0.001478459163
0.02641558626 0.001774150996
0.02647702385 0.002069842828
0.02653846144 0.002365534662
0.02659989902 0.002661226496
0.02666133661 0.00295691833
0.02672277419 0.003252610164
0.02678421178 0.003548301998
0.02684564936 0.003843993832
0.02690708695 0.004139685666
0.02696852453 0.004435377499
0.02702996212 0.004731069333
0.0270913997 0.005026761166
0.02715283729 0.005322453
0.02721427487 0.005618144833
0.02727571245 0.005913836666
0.02733715004 0.006209528499
0.02739858763 0.006505220329
0.02746002522 0.00680091216
0.02752146282 0.00709660399
0.02758290041 0.00739229582
0.027644338 0.007687987651
0.0277057756 0.007983679481
0.02776721319 0.00827937131
0.0278286508 0.008575063136
0.02789008841 0.008870754961
0.02795152601 0.009166446787
0.02801296362 0.009462138612
0.02807440123 0.009757830437
0.02813583884 0.01005352226
0.02819727645 0.01034921409
0.02825871401 0.01064490593
0.02832015157 0.01094059776
0.02838158913 0.0112362896
0.02844302668 0.01153198144
0.02850446424 0.01182767328
0.0285659018 0.01212336511
0.02862733936 0.01241905695
0.02868877695 0.01271474878
0.02875021455 0.01301044061
0.02881165214 0.01330613244
0.02887308973 0.01360182426
0.02893452732 0.01389751609
0.02899596492 0.01419320792
0.02905740251 0.01448889975
0.02748453419 0
0.02754498597 0.000295691833
0.02760543774 0.0005913836658
0.02766588952 0.0008870754986
0.02772634129 0.001182767331
0.02778679307 0.001478459164
0.02784724484 0.001774150996
0.02790769662 0.002069842828
0.02796814838 0.002365534663
0.02802860015 0.002661226497
0.02808905192 0.002956918331
0.02814950369 0.003252610165
0.02820995545 0.003548301999
0.02827040722 0.003843993833
0.02833085899 0.004139685666
0.02839131075 0.0044353775
0.02845176252 0.004731069333
0.02851221429 0.005026761167
0.02857266605 0.005322453
0.02863311782 0.005618144833
0.02869356959 0.005913836666
0.02875402135 0.006209528499
0.02881447313 0.00650522033
0.0288749249 0.00680091216
0.02893537668 0.007096603991
0.02899582845 0.007392295821
0.02905628023 0.007687987651
0.029116732 0.007983679481
0.02917718378 0.008279371311
0.02923763557 0.008575063136
0.02929808736 0.008870754962
0.02935853915 0.009166446787
0.02941899094 0.009462138612
0.02947944273 0.009757830438
0.02953989452 0.01005352226
0.02960034631 0.01034921409
0.02966079806 0.01064490593
0.0297212498 0.01094059776
0.02978170154 0.0112362896
0.02984215328 0.01153198144
0.02990260502 0.01182767328
0.02996305676 0.01212336511
0.0300235085 0.01241905695
0.03008396028 0.01271474878
0.03014441205 0.01301044061
0.03020486383 0.01330613243
0.0302653156 0.01360182426
0.03032576738 0.01389751609
0.03038621915 0.01419320792
0.03044667093 0.01448889975
0.0289998635 0
0.02905927614 0.0002956918331
0.02911868877 0.000591383666
0.02917810141 0.0008870754988
0.02923751404 0.001182767332
0.02929692668 0.001478459164
0.02935633931 0.001774150997
0.02941575195 0.002069842829
0.02947516458 0.002365534663
0.02953457721 0.002661226498
0.02959398983 0.002956918332
0.02965340246 0.003252610166
0.02971281509 0.003548301999
0.02977222772 0.003843993833
0.02983164035 0.004139685667
0.02989105297 0.0044353775
0.0299504656 0.004731069334
0.03000987823 0.005026761167
0.03006929086 0.005322453001
0.03012870348 0.005618144834
0.03018811611 0.005913836667
0.03024752874 0.0062095285
0.03030694137 0.00650522033
0.03036635401 0.006800912161
0.03042576665 0.007096603991
0.03048517928 0.007392295821
0.03054459192 0.007687987651
0.03060400455 0.007983679481
0.03066341719 0.008279371311
0.03072282984 0.008575063137
0.03078224249 0.008870754962
0.03084165514 0.009166446788
0.03090106779 0.009462138613
0.03096048044 0.009757830438
0.03101989309 0.01005352226
0.03107930574 0.01034921409
0.03113871835 0.01064490593
0.03119813095 0.01094059776
0.03125754355 0.0112362896
0.03131695616 0.01153198144
0.03137636876 0.01182767328
0.03143578136 0.01212336511
0.03149519396 0.01241905695
0.0315546066 0.01271474878
0.03161401924 0.01301044061
0.03167343187 0.01330613243
0.03173284451 0.01360182426
0.03179225714 0.01389751609
0.03185166978 0.01419320792
0.03191108241 0.01448889974
0.03059715431 0
0.0306554716 0.0002956918332
0.03071378889 0.0005913836662
0.03077210618 0.0008870754991
0.03083042347 0.001182767332
0.03088874076 0.001478459165
0.03094705805 0.001774150997
0.03100537534 0.00206984283
0.03106369263 0.002365534664
0.03112200991 0.002661226498
0.03118032719 0.002956918332
0.03123864448 0.003252610166
0.03129696176 0.003548302
0.03135527904 0.003843993834
0.03141359632 0.004139685667
0.03147191361 0.004435377501
0.03153023089 0.004731069335
0.03158854817 0.005026761168
0.03164686545 0.005322453001
0.03170518274 0.005618144834
0.03176350002 0.005913836667
0.0318218173 0.0062095285
0.03188013459 0.006505220331
0.03193845188 0.006800912161
0.03199676917 0.007096603992
0.03205508646 0.007392295822
0.03211340376 0.007687987652
0.03217172105 0.007983679482
0.03223003834 0.008279371311
0.03228835564 0.008575063137
0.03234667295 0.008870754963
0.03240499025 0.009166446788
0.03246330756 0.009462138613
0.03252162486 0.009757830439
0.03257994217 0.01005352226
0.03263825948 0.01034921409
0.03269657673 0.01064490593
0.03275489399 0.01094059776
0.03281321125 0.0112362896
0.03287152851 0.01153198144
0.03292984577 0.01182767327
0.03298816303 0.01212336511
0.03304648028 0.01241905695
0.03310479757 0.01271474878
0.03316311487 0.0130104406
0.03322143216 0.01330613243
0.03327974945 0.01360182426
0.03333806674 0.01389751609
0.03339638403 0.01419320791
0.03345470132 0.01448889974
0.03228083977 0
0.03233800247 0.0002956918333
0.03239516517 0.0005913836664
0.03245232787 0.0008870754994
0.03250949057 0.001182767332
0.03256665327 0.001478459165
0.03262381597 0.001774150998
0.03268097867 0.00206984283
0.03273814136 0.002365534665
0.03279530405 0.002661226499
0.03285246674 0.002956918333
0.03290962944 0.003252610167
0.03296679213 0.003548302001
0.03302395482 0.003843993834
0.03308111751 0.004139685668
0.0331382802 0.004435377502
0.0331954429 0.004731069335
0.03325260559 0.005026761169
0.03330976828 0.005322453002
0.03336693097 0.005618144835
0.03342409366 0.005913836668
0.03348125635 0.006209528501
0.03353841906 0.006505220331
0.03359558176 0.006800912162
0.03365274446 0.007096603992
0.03370990715 0.007392295822
0.03376706985 0.007687987652
0.03382423255 0.007983679482
0.03388139525 0.008279371312
0.03393855797 0.008575063138
0.03399572068 0.008870754963
0.0340528834 0.009166446789
0.03411004611 0.009462138614
0.03416720883 0.009757830439
0.03422437154 0.01005352226
0.03428153426 0.01034921409
0.03433869692 0.01064490593
0.03439585959 0.01094059776
0.03445302226 0.0112362896
0.03451018493 0.01153198144
0.0345673476 0.01182767327
0.03462451027 0.01212336511
0.03468167293 0.01241905695
0.03473883563 0.01271474877
0.03479599833 0.0130104406
0.03485316103 0.01330613243
0.03491032373 0.01360182426
0.03496748643 0.01389751609
0.03502464913 0.01419320791
0.03508181183 0.01448889974
0.03405559281 0
0.03411153847 0.0002956918334
0.03416748413 0.0005913836666
0.03422342979 0.0008870754997
0.03427937545 0.001182767333
0.03433532111 0.001478459166
0.03439126676 0.001774150998
0.03444721242 0.002069842831
0.03450315807 0.002365534665
0.03455910373 0.002661226499
0.03461504938 0.002956918334
0.03467099503 0.003252610168
0.03472694068 0.003548302001
0.03478288633 0.003843993835
0.03483883198 0.004139685669
0.03489477763 0.004435377502
0.03495072329 0.004731069336
0.03500666894 0.005026761169
0.03506261459 0.005322453002
0.03511856024 0.005618144836
0.03517450589 0.005913836669
0.03523045154 0.006209528501
0.0352863972 0.006505220332
0.03534234286 0.006800912162
0.03539828852 0.007096603992
0.03545423417 0.007392295823
0.03551017983 0.007687987653
0.03556612549 0.007983679482
0.03562207115 0.008279371312
0.03567801682 0.008575063138
0.0357339625 0.008870754964
0.03578990817 0.009166446789
0.03584585384 0.009462138614
0.03590179952 0.00975783044
0.03595774519 0.01005352226
0.03601369086 0.01034921409
0.03606963649 0.01064490593
0.03612558212 0.01094059776
0.03618152775 0.0112362896
0.03623747337 0.01153198144
0.036293419 0.01182767327
0.03634936463 0.01212336511
0.03640531026 0.01241905695
0.03646125591 0.01271474877
0.03651720157 0.0130104406
0.03657314723 0.01330613243
0.03662909289 0.01360182426
0.03668503855 0.01389751608
0.03674098421 0.01419320791
0.03679692986 0.01448889974
0.03592633913 0
0.03598100192 0.0002956918335
0.03603566471 0.0005913836668
0.0360903275 0.0008870755
0.03614499029 0.001182767333
0.03619965308 0.001478459166
0.03625431587 0.001774150999
0.03630897866 0.002069842831
0.03636364144 0.002365534666
0.03641830422 0.0026612265
0.036472967 0.002956918334
0.03652762979 0.003252610168
0.03658229257 0.003548302002
0.03663695535 0.003843993836
0.03669161813 0.004139685669
0.03674628091 0.004435377503
0.0368009437 0.004731069337
0.03685560648 0.00502676117
0.03691026926 0.005322453003
0.03696493204 0.005618144836
0.03701959482 0.005913836669
0.0370742576 0.006209528502
0.03712892039 0.006505220332
0.03718358318 0.006800912163
0.03723824597 0.007096603993
0.03729290876 0.007392295823
0.03734757155 0.007687987653
0.03740223434 0.007983679483
0.03745689713 0.008279371313
0.03751155993 0.008575063138
0.03756622274 0.008870754964
0.03762088554 0.00916644679
0.03767554834 0.009462138615
0.03773021115 0.00975783044
0.03778487395 0.01005352227
0.03783953675 0.01034921409
0.03789419951 0.01064490593
0.03794886227 0.01094059776
0.03800352503 0.0112362896
0.03805818779 0.01153198144
0.03811285055 0.01182767327
0.03816751331 0.01212336511
0.03822217607 0.01241905694
0.03827683886 0.01271474877
0.03833150165 0.0130104406
0.03838616444 0.01330613243
0.03844082722 0.01360182425
0.03849549001 0.01389751608
0.0385501528 0.01419320791
0.03860481559 0.01448889974
0.03789827082 0
0.03795158136 0.0002956918336
0.03800489189 0.000591383667
0.03805820242 0.0008870755003
0.03811151295 0.001182767333
0.03816482348 0.001478459167
0.03821813401 0.001774150999
0.03827144455 0.002069842832
0.03832475507 0.002365534667
0.0383780656 0.002661226501
0.03843137612 0.002956918335
0.03848468664 0.003252610169
0.03853799717 0.003548302003
0.03859130769 0.003843993837
0.03864461822 0.00413968567
0.03869792874 0.004435377504
0.03875123927 0.004731069337
0.03880454979 0.005026761171
0.03885786031 0.005322453004
0.03891117084 0.005618144837
0.03896448136 0.00591383667
0.03901779189 0.006209528502
0.03907110242 0.006505220333
0.03912441295 0.006800912163
0.03917772348 0.007096603993
0.03923103401 0.007392295823
0.03928434454 0.007687987653
0.03933765507 0.007983679483
0.03939096561 0.008279371313
0.03944427615 0.008575063139
0.0394975867 0.008870754964
0.03955089724 0.00916644679
0.03960420779 0.009462138615
0.03965751833 0.009757830441
0.03971082888 0.01005352227
0.03976413942 0.01034921409
0.03981744992 0.01064490593
0.03987076043 0.01094059776
0.03992407093 0.0112362896
0.03997738143 0.01153198144
0.04003069193 0.01182767327
0.04008400243 0.01212336511
0.04013731293 0.01241905694
0.04019062347 0.01271474877
0.040243934 0.0130104406
0.04029724453 0.01330613242
0.04035055506 0.01360182425
0.04040386559 0.01389751608
0.04045717612 0.01419320791
0.04051048665 0.01448889973
0.03997686084 0
0.04002874597 0.0002956918337
0.0400806311 0.0005913836672
0.04013251624 0.0008870755006
0.04018440137 0.001182767334
0.0402362865 0.001478459167
0.04028817163 0.001774151
0.04034005676 0.002069842833
0.04039194189 0.002365534667
0.04044382701 0.002661226502
0.04049571214 0.002956918336
0.04054759726 0.00325261017
0.04059948239 0.003548302004
0.04065136751 0.003843993837
0.04070325264 0.004139685671
0.04075513776 0.004435377504
0.04080702289 0.004731069338
0.04085890801 0.005026761171
0.04091079313 0.005322453004
0.04096267826 0.005618144837
0.04101456338 0.00591383667
0.04106644851 0.006209528503
0.04111833364 0.006505220333
0.04117021877 0.006800912164
0.0412221039 0.007096603994
0.04127398903 0.007392295824
0.04132587416 0.007687987654
0.0413777593 0.007983679484
0.04142964443 0.008279371313
0.04148152957 0.008575063139
0.04153341472 0.008870754965
0.04158529986 0.00916644679
0.04163718501 0.009462138616
0.04168907015 0.009757830441
0.0417409553 0.01005352227
0.04179284044 0.01034921409
0.04184472554 0.01064490593
0.04189661065 0.01094059776
0.04194849575 0.0112362896
0.04200038085 0.01153198143
0.04205226596 0.01182767327
0.04210415106 0.01212336511
0.04215603616 0.01241905694
0.04220792129 0.01271474877
0.04225980642 0.0130104406
0.04231169155 0.01330613242
0.04236357669 0.01360182425
0.04241546182 0.01389751608
0.04246734695 0.0141932079
0.04251923208 0.01448889973
0.04216787813 0
0.04221826077 0.0002956918338
0.0422686434 0.0005913836675
0.04231902604 0.000887075501
0.04236940867 0.001182767334
0.0424197913 0.001478459168
0.04247017394 0.001774151001
0.04252055657 0.002069842833
0.0425709392 0.002365534668
0.04262132183 0.002661226502
0.04267170445 0.002956918336
0.04272208708 0.003252610171
0.04277246971 0.003548302004
0.04282285234 0.003843993838
0.04287323496 0.004139685672
0.04292361759 0.004435377505
0.04297400022 0.004731069339
0.04302438284 0.005026761172
0.04307476547 0.005322453005
0.0431251481 0.005618144838
0.04317553072 0.005913836671
0.04322591335 0.006209528503
0.04327629598 0.006505220334
0.04332667862 0.006800912164
0.04337706125 0.007096603994
0.04342744388 0.007392295824
0.04347782652 0.007687987654
0.04352820915 0.007983679484
0.04357859179 0.008279371313
0.04362897443 0.008575063139
0.04367935708 0.008870754965
0.04372973972 0.009166446791
0.04378012237 0.009462138616
0.04383050502 0.009757830442
0.04388088766 0.01005352227
0.04393127031 0.01034921409
0.04398165292 0.01064490593
0.04403203552 0.01094059776
0.04408241813 0.0112362896
0.04413280073 0.01153198143
0.04418318334 0.01182767327
0.04423356595 0.0121233651
0.04428394855 0.01241905694
0.04433433118 0.01271474877
0.04438471382 0.01301044059
0.04443509645 0.01330613242
0.04448547908 0.01360182425
0.04453586172 0.01389751607
0.04458624435 0.0141932079
0.04463662698 0.01448889973
0.0444774037 0
0.04452620257 0.0002956918339
0.04457500144 0.0005913836677
0.04462380031 0.0008870755013
0.04467259917 0.001182767335
0.04472139804 0.001478459168
0.04477019691 0.001774151001
0.04481899578 0.002069842834
0.04486779464 0.002365534669
0.0449165935 0.002661226503
0.04496539236 0.002956918337
0.04501419122 0.003252610171
0.04506299009 0.003548302005
0.04511178895 0.003843993839
0.04516058781 0.004139685672
0.04520938667 0.004435377506
0.04525818553 0.004731069339
0.04530698439 0.005026761172
0.04535578325 0.005322453006
0.04540458211 0.005618144838
0.04545338097 0.005913836671
0.04550217983 0.006209528504
0.0455509787 0.006505220334
0.04559977757 0.006800912164
0.04564857644 0.007096603995
0.0456973753 0.007392295825
0.04574617417 0.007687987655
0.04579497304 0.007983679484
0.04584377191 0.008279371314
0.04589257079 0.00857506314
0.04594136967 0.008870754966
0.04599016855 0.009166446791
0.04603896743 0.009462138617
0.04608776631 0.009757830442
0.04613656519 0.01005352227
0.04618536407 0.01034921409
0.04623416291 0.01064490593
0.04628296175 0.01094059776
0.04633176059 0.0112362896
0.04638055943 0.01153198143
0.04642935827 0.01182767327
0.04647815711 0.0121233651
0.04652695595 0.01241905694
0.04657575482 0.01271474876
0.04662455369 0.01301044059
0.04667335255 0.01330613242
0.04672215142 0.01360182425
0.04677095029 0.01389751607
0.04681974916 0.0141932079
0.04686854802 0.01448889972
0.04691184745 0
0.04695897689 0.0002956918341
0.04700610632 0.000591383668
0.04705323576 0.0008870755017
0.0471003652 0.001182767335
0.04714749464 0.001478459169
0.04719462408 0.001774151002
0.04724175352 0.002069842835
0.04728888295 0.002365534669
0.04733601238 0.002661226504
0.04738314181 0.002956918338
0.04743027124 0.003252610172
0.04747740067 0.003548302006
0.04752453011 0.00384399384
0.04757165954 0.004139685673
0.04761878897 0.004435377507
0.0476659184 0.00473106934
0.04771304783 0.005026761173
0.04776017726 0.005322453006
0.04780730669 0.005618144839
0.04785443613 0.005913836672
0.04790156556 0.006209528504
0.04794869499 0.006505220335
0.04799582443 0.006800912165
0.04804295387 0.007096603995
0.04809008331 0.007392295825
0.04813721275 0.007687987655
0.04818434218 0.007983679485
0.04823147162 0.008279371314
0.04827860107 0.00857506314
0.04832573052 0.008870754966
0.04837285997 0.009166446792
0.04841998942 0.009462138617
0.04846711887 0.009757830443
0.04851424832 0.01005352227
0.04856137777 0.01034921409
0.04860850718 0.01064490593
0.04865563659 0.01094059776
0.04870276601 0.0112362896
0.04874989542 0.01153198143
0.04879702483 0.01182767327
0.04884415424 0.0121233651
0.04889128365 0.01241905694
0.04893841309 0.01271474876
0.04898554253 0.01301044059
0.04903267196 0.01330613242
0.0490798014 0.01360182424
0.04912693084 0.01389751607
0.04917406028 0.0141932079
0.04922118971 0.01448889972
0.04947796598 0
0.04952333569 0.0002956918342
0.0495687054 0.0005913836682
0.04961407511 0.0008870755021
0.04965944482 0.001182767336
0.04970481453 0.001478459169
0.04975018424 0.001774151003
0.04979555395 0.002069842836
0.04984092366 0.00236553467
0.04988629336 0.002661226505
0.04993166307 0.002956918339
0.04997703277 0.003252610173
0.05002240248 0.003548302007
0.05006777218 0.00384399384
0.05011314189 0.004139685674
0.05015851159 0.004435377507
0.0502038813 0.004731069341
0.050249251 0.005026761174
0.05029462071 0.005322453007
0.05033999041 0.00561814484
0.05038536011 0.005913836672
0.05043072982 0.006209528505
0.05047609953 0.006505220335
0.05052146924 0.006800912165
0.05056683895 0.007096603995
0.05061220866 0.007392295825
0.05065757837 0.007687987655
0.05070294808 0.007983679485
0.05074831779 0.008279371314
0.05079368752 0.00857506314
0.05083905724 0.008870754966
0.05088442696 0.009166446792
0.05092979668 0.009462138618
0.05097516641 0.009757830443
0.05102053613 0.01005352227
0.05106590585 0.01034921409
0.05111127554 0.01064490593
0.05115664522 0.01094059776
0.05120201491 0.0112362896
0.05124738459 0.01153198143
0.05129275428 0.01182767327
0.05133812396 0.0121233651
0.05138349365 0.01241905693
0.05142886336 0.01271474876
0.05147423307 0.01301044059
0.05151960278 0.01330613241
0.05156497249 0.01360182424
0.0516103422 0.01389751607
0.05165571191 0.01419320789
0.05170108162 0.01448889972
0.05218288134 0
0.05222639615 0.0002956918343
0.05226991095 0.0005913836685
0.05231342575 0.0008870755024
0.05235694055 0.001182767336
0.05240045536 0.00147845917
0.05244397016 0.001774151003
0.05248748496 0.002069842837
0.05253099976 0.002365534671
0.05257451456 0.002661226505
0.05261802935 0.00295691834
0.05266154415 0.003252610174
0.05270505895 0.003548302008
0.05274857374 0.003843993841
0.05279208854 0.004139685675
0.05283560334 0.004435377508
0.05287911813 0.004731069341
0.05292263293 0.005026761174
0.05296614772 0.005322453007
0.05300966252 0.00561814484
0.05305317732 0.005913836673
0.05309669211 0.006209528505
0.05314020691 0.006505220335
0.05318372172 0.006800912166
0.05322723652 0.007096603996
0.05327075132 0.007392295826
0.05331426612 0.007687987656
0.05335778093 0.007983679485
0.05340129573 0.008279371314
0.05344481054 0.008575063141
0.05348832536 0.008870754967
0.05353184017 0.009166446793
0.05357535498 0.009462138618
0.0536188698 0.009757830444
0.05366238461 0.01005352227
0.05370589942 0.01034921409
0.0537494142 0.01064490593
0.05379292898 0.01094059776
0.05383644376 0.0112362896
0.05387995854 0.01153198143
0.05392347331 0.01182767326
0.05396698809 0.0121233651
0.05401050287 0.01241905693
0.05405401767 0.01271474876
0.05409753247 0.01301044058
0.05414104727 0.01330613241
0.05418456208 0.01360182424
0.05422807688 0.01389751606
0.05427159168 0.01419320789
0.05431510648 0.01448889971
0.05503410083 0
0.05507566039 0.0002956918345
0.05511721996 0.0005913836687
0.05515877952 0.0008870755028
0.05520033909 0.001182767337
0.05524189865 0.00147845917
0.05528345822 0.001774151004
0.05532501778 0.002069842837
0.05536657734 0.002365534672
0.0554081369 0.002661226506
0.05544969646 0.002956918341
0.05549125602 0.003252610175
0.05553281558 0.003548302008
0.05557437513 0.003843993842
0.05561593469 0.004139685676
0.05565749425 0.004435377509
0.05569905381 0.004731069342
0.05574061337 0.005026761175
0.05578217293 0.005322453008
0.05582373249 0.005618144841
0.05586529204 0.005913836673
0.0559068516 0.006209528505
0.05594841117 0.006505220336
0.05598997073 0.006800912166
0.0560315303 0.007096603996
0.05607308986 0.007392295826
0.05611464942 0.007687987656
0.05615620899 0.007983679485
0.05619776855 0.008279371315
0.05623932813 0.008575063141
0.0562808877 0.008870754967
0.05632244728 0.009166446793
0.05636400685 0.009462138619
0.05640556643 0.009757830444
0.056447126 0.01005352227
0.05648868558 0.01034921409
0.05653024512 0.01064490593
0.05657180466 0.01094059776
0.0566133642 0.0112362896
0.05665492374 0.01153198143
0.05669648328 0.01182767326
0.05673804282 0.0121233651
0.05677960237 0.01241905693
0.05682116193 0.01271474876
0.05686272149 0.01301044058
0.05690428106 0.01330613241
0.05694584062 0.01360182423
0.05698740018 0.01389751606
0.05702895975 0.01419320789
0.05707051931 0.01448889971
0.05803953776 0
0.05807903633 0.0002956918346
0.0581185349 0.000591383669
0.05815803347 0.0008870755032
0.05819753204 0.001182767337
0.05823703061 0.001478459171
0.05827652918 0.001774151005
0.05831602775 0.002069842838
0.05835552632 0.002365534673
0.05839502488 0.002661226507
0.05843452345 0.002956918341
0.05847402201 0.003252610175
0.05851352058 0.003548302009
0.05855301914 0.003843993843
0.05859251771 0.004139685676
0.05863201627 0.00443537751
0.05867151484 0.004731069343
0.0587110134 0.005026761176
0.05875051197 0.005322453009
0.05879001053 0.005618144841
0.0588295091 0.005913836674
0.05886900766 0.006209528506
0.05890850623 0.006505220336
0.0589480048 0.006800912166
0.05898750337 0.007096603996
0.05902700194 0.007392295826
0.05906650051 0.007687987656
0.05910599908 0.007983679486
0.05914549765 0.008279371315
0.05918499623 0.008575063141
0.05922449481 0.008870754967
0.05926399339 0.009166446793
0.05930349197 0.009462138619
0.05934299055 0.009757830445
0.05938248913 0.01005352227
0.05942198771 0.0103492141
0.05946148626 0.01064490593
0.05950098481 0.01094059776
0.05954048336 0.0112362896
0.0595799819 0.01153198143
0.05961948045 0.01182767326
0.059658979 0.01212336509
0.05969847755 0.01241905693
0.05973797612 0.01271474875
0.05977747469 0.01301044058
0.05981697326 0.0133061324
0.05985647183 0.01360182423
0.0598959704 0.01389751606
0.05993546897 0.01419320788
0.05997496753 0.01448889971
0.0612075335 0
0.0612448596 0.0002956918347
0.06128218569 0.0005913836693
0.06131951179 0.0008870755036
0.06135683789 0.001182767338
0.06139416399 0.001478459172
0.06143149009 0.001774151005
0.06146881619 0.002069842839
0.06150614229 0.002365534674
0.06154346838 0.002661226508
0.06158079448 0.002956918342
0.06161812057 0.003252610176
0.06165544667 0.00354830201
0.06169277276 0.003843993844
0.06173009885 0.004139685677
0.06176742495 0.00443537751
0.06180475104 0.004731069344
0.06184207714 0.005026761176
0.06187940323 0.005322453009
0.06191672932 0.005618144842
0.06195405542 0.005913836674
0.06199138151 0.006209528506
0.06202870761 0.006505220337
0.06206603371 0.006800912167
0.06210335981 0.007096603997
0.06214068591 0.007392295827
0.06217801201 0.007687987656
0.06221533811 0.007983679486
0.06225266421 0.008279371315
0.06228999032 0.008575063141
0.06232731643 0.008870754968
0.06236464253 0.009166446794
0.06240196864 0.00946213862
0.06243929475 0.009757830445
0.06247662086 0.01005352227
0.06251394697 0.0103492141
0.06255127305 0.01064490593
0.06258859913 0.01094059776
0.06262592521 0.01123628959
0.06266325128 0.01153198143
0.06270057736 0.01182767326
0.06273790344 0.01212336509
0.06277522952 0.01241905692
0.06281255562 0.01271474875
0.06284988172 0.01301044058
0.06288720782 0.0133061324
0.06292453391 0.01360182423
0.06296186001 0.01389751605
0.06299918611 0.01419320788
0.06303651221 0.0144888997
0.06454688055 0
0.06458191667 0.0002956918349
0.06461695279 0.0005913836696
0.06465198892 0.000887075504
0.06468702504 0.001182767338
0.06472206116 0.001478459172
0.06475709729 0.001774151006
0.06479213341 0.00206984284
0.06482716953 0.002365534674
0.06486220564 0.002661226509
0.06489724176 0.002956918343
0.06493227788 0.003252610177
0.064967314 0.003548302011
0.06500235012 0.003843993845
0.06503738623 0.004139685678
0.06507242235 0.004435377511
0.06510745847 0.004731069344
0.06514249459 0.005026761177
0.0651775307 0.00532245301
0.06521256682 0.005618144842
0.06524760294 0.005913836674
0.06528263906 0.006209528506
0.06531767518 0.006505220337
0.0653527113 0.006800912167
0.06538774742 0.007096603997
0.06542278355 0.007392295827
0.06545781967 0.007687987656
0.06549285579 0.007983679486
0.06552789191 0.008279371315
0.06556292805 0.008575063142
0.06559796418 0.008870754968
0.06563300031 0.009166446794
0.06566803644 0.00946213862
0.06570307257 0.009757830446
0.0657381087 0.01005352227
0.06577314483 0.0103492141
0.06580818094 0.01064490593
0.06584321704 0.01094059776
0.06587825314 0.01123628959
0.06591328925 0.01153198143
0.06594832535 0.01182767326
0.06598336145 0.01212336509
0.06601839755 0.01241905692
0.06605343368 0.01271474875
0.0660884698 0.01301044057
0.06612350592 0.0133061324
0.06615854204 0.01360182422
0.06619357816 0.01389751605
0.06622861429 0.01419320787
0.06626365041 0.0144888997
0.06806684701 0
0.0680994693 0.000295691835
0.06813209158 0.0005913836699
0.06816471387 0.0008870755045
0.06819733615 0.001182767339
0.06822995843 0.001478459173
0.06826258072 0.001774151007
0.068295203 0.002069842841
0.06832782528 0.002365534675
0.06836044756 0.00266122651
0.06839306984 0.002956918344
0.06842569212 0.003252610178
0.0684583144 0.003548302012
0.06849093668 0.003843993845
0.06852355896 0.004139685679
0.06855618124 0.004435377512
0.06858880352 0.004731069345
0.0686214258 0.005026761178
0.06865404808 0.00532245301
0.06868667036 0.005618144843
0.06871929263 0.005913836675
0.06875191491 0.006209528507
0.0687845372 0.006505220337
0.06881715948 0.006800912167
0.06884978177 0.007096603997
0.06888240405 0.007392295827
0.06891502633 0.007687987657
0.06894764862 0.007983679486
0.0689802709 0.008279371315
0.06901289319 0.008575063142
0.06904551548 0.008870754968
0.06907813778 0.009166446794
0.06911076007 0.00946213862
0.06914338236 0.009757830446
0.06917600465 0.01005352227
0.06920862694 0.0103492141
0.06924124921 0.01064490593
0.06927387148 0.01094059776
0.06930649374 0.01123628959
0.06933911601 0.01153198142
0.06937173827 0.01182767326
0.06940436054 0.01212336509
0.0694369828 0.01241905692
0.06946960509 0.01271474874
0.06950222737 0.01301044057
0.06953484965 0.01330613239
0.06956747194 0.01360182422
0.06960009422 0.01389751604
0.0696327165 0.01419320787
0.06966533879 0.01448889969
0.07177720227 0
0.07180728016 0.0002956918352
0.07183735804 0.0005913836702
0.07186743593 0.0008870755049
0.07189751381 0.001182767339
0.07192759169 0.001478459174
0.07195766958 0.001774151008
0.07198774746 0.002069842842
0.07201782534 0.002365534676
0.07204790322 0.002661226511
0.0720779811 0.002956918345
0.07210805898 0.003252610179
0.07213813686 0.003548302013
0.07216821474 0.003843993846
0.07219829262 0.00413968568
0.0722283705 0.004435377513
0.07225844838 0.004731069346
0.07228852626 0.005026761178
0.07231860414 0.005322453011
0.07234868202 0.005618144843
0.0723787599 0.005913836675
0.07240883778 0.006209528507
0.07243891566 0.006505220337
0.07246899355 0.006800912167
0.07249907143 0.007096603997
0.07252914931 0.007392295827
0.0725592272 0.007687987657
0.07258930508 0.007983679486
0.07261938297 0.008279371315
0.07264946086 0.008575063142
0.07267953875 0.008870754968
0.07270961664 0.009166446795
0.07273969453 0.009462138621
0.07276977242 0.009757830447
0.07279985031 0.01005352227
0.0728299282 0.0103492141
0.07286000607 0.01064490593
0.07289008394 0.01094059776
0.07292016181 0.01123628959
0.07295023967 0.01153198142
0.07298031754 0.01182767325
0.07301039541 0.01212336508
0.07304047327 0.01241905691
0.07307055116 0.01271474874
0.07310062904 0.01301044057
0.07313070692 0.01330613239
0.07316078481 0.01360182422
0.07319086269 0.01389751604
0.07322094057 0.01419320787
0.07325101846 0.01448889969
0.07568824413 0
0.07571563999 0.0002956918354
0.07574303585 0.0005913836705
0.07577043171 0.0008870755054
0.07579782757 0.00118276734
0.07582522343 0.001478459174
0.07585261929 0.001774151009
0.07588001515 0.002069842843
0.07590741101 0.002365534677
0.07593480687 0.002661226512
0.07596220273 0.002956918346
0.07598959858 0.00325261018
0.07601699444 0.003548302014
0.0760443903 0.003843993847
0.07607178615 0.00413968568
0.07609918201 0.004435377513
0.07612657787 0.004731069346
0.07615397372 0.005026761179
0.07618136958 0.005322453011
0.07620876544 0.005618144844
0.07623616129 0.005913836675
0.07626355715 0.006209528507
0.07629095301 0.006505220338
0.07631834887 0.006800912168
0.07634574473 0.007096603998
0.07637314059 0.007392295827
0.07640053645 0.007687987657
0.07642793231 0.007983679486
0.07645532817 0.008279371315
0.07648272404 0.008575063142
0.07651011991 0.008870754968
0.07653751577 0.009166446795
0.07656491164 0.009462138621
0.07659230751 0.009757830447
0.07661970338 0.01005352227
0.07664709924 0.0103492141
0.07667449509 0.01064490593
0.07670189093 0.01094059776
0.07672928678 0.01123628959
0.07675668262 0.01153198142
0.07678407847 0.01182767325
0.07681147431 0.01212336508
0.07683887016 0.01241905691
0.07686626602 0.01271474874
0.07689366188 0.01301044056
0.07692105774 0.01330613239
0.0769484536 0.01360182421
0.07697584946 0.01389751604
0.07700324532 0.01419320786
0.07703064118 0.01448889968
0.07981082736 0
0.07983539613 0.0002956918355
0.0798599649 0.0005913836708
0.07988453367 0.0008870755058
0.07990910244 0.001182767341
0.07993367121 0.001478459175
0.07995823998 0.001774151009
0.07998280875 0.002069842844
0.08000737752 0.002365534678
0.08003194629 0.002661226513
0.08005651505 0.002956918347
0.08008108382 0.003252610181
0.08010565259 0.003548302014
0.08013022136 0.003843993848
0.08015479012 0.004139685681
0.08017935889 0.004435377514
0.08020392766 0.004731069347
0.08022849642 0.00502676118
0.08025306519 0.005322453012
0.08027763396 0.005618144844
0.08030220272 0.005913836676
0.08032677149 0.006209528507
0.08035134026 0.006505220338
0.08037590903 0.006800912168
0.0804004778 0.007096603998
0.08042504657 0.007392295827
0.08044961534 0.007687987657
0.08047418411 0.007983679486
0.08049875288 0.008279371315
0.08052332165 0.008575063142
0.08054789043 0.008870754968
0.08057245921 0.009166446795
0.08059702798 0.009462138621
0.08062159676 0.009757830447
0.08064616554 0.01005352227
0.08067073431 0.0103492141
0.08069530307 0.01064490593
0.08071987182 0.01094059776
0.08074444058 0.01123628959
0.08076900934 0.01153198142
0.08079357809 0.01182767325
0.08081814685 0.01212336508
0.08084271561 0.01241905691
0.08086728438 0.01271474873
0.08089185314 0.01301044056
0.08091642191 0.01330613238
0.08094099068 0.01360182421
0.08096555945 0.01389751603
0.08099012822 0.01419320786
0.08101469699 0.01448889968
0.08415639387 0
0.08417798264 0.0002956918357
0.08419957141 0.0005913836711
0.08422116017 0.0008870755063
0.08424274894 0.001182767341
0.08426433771 0.001478459176
0.08428592647 0.00177415101
0.08430751524 0.002069842845
0.084329104 0.002365534679
0.08435069276 0.002661226514
0.08437228153 0.002956918348
0.08439387029 0.003252610182
0.08441545905 0.003548302015
0.08443704782 0.003843993849
0.08445863658 0.004139685682
0.08448022534 0.004435377515
0.08450181411 0.004731069348
0.08452340287 0.00502676118
0.08454499163 0.005322453012
0.0845665804 0.005618144844
0.08458816916 0.005913836676
0.08460975792 0.006209528507
0.08463134669 0.006505220338
0.08465293545 0.006800912168
0.08467452422 0.007096603998
0.08469611298 0.007392295827
0.08471770175 0.007687987657
0.08473929052 0.007983679486
0.08476087928 0.008279371315
0.08478246805 0.008575063142
0.08480405683 0.008870754969
0.0848256456 0.009166446795
0.08484723437 0.009462138621
0.08486882314 0.009757830448
0.08489041191 0.01005352227
0.08491200068 0.0103492141
0.08493358944 0.01064490593
0.08495517819 0.01094059776
0.08497676694 0.01123628959
0.0849983557 0.01153198142
0.08501994445 0.01182767325
0.08504153321 0.01212336508
0.08506312196 0.0124190569
0.08508471072 0.01271474873
0.08510629949 0.01301044055
0.08512788826 0.01330613238
0.08514947702 0.0136018242
0.08517106579 0.01389751603
0.08519265455 0.01419320785
0.08521424332 0.01448889967
0.08873700444 0
0.08875545202 0.0002956918359
0.08877389959 0.0005913836715
0.08879234717 0.0008870755068
0.08881079475 0.001182767342
0.08882924233 0.001478459177
0.0888476899 0.001774151011
0.08886613748 0.002069842846
0.08888458506 0.00236553468
0.08890303263 0.002661226515
0.08892148021 0.002956918349
0.08893992778 0.003252610183
0.08895837536 0.003548302016
0.08897682293 0.00384399385
0.08899527051 0.004139685683
0.08901371808 0.004435377516
0.08903216566 0.004731069348
0.08905061323 0.005026761181
0.08906906081 0.005322453013
0.08908750838 0.005618144845
0.08910595596 0.005913836676
0.08912440353 0.006209528507
0.08914285111 0.006505220338
0.08916129869 0.006800912168
0.08917974626 0.007096603998
0.08919819384 0.007392295827
0.08921664142 0.007687987656
0.089235089 0.007983679485
0.08925353657 0.008279371314
0.08927198416 0.008575063141
0.08929043174 0.008870754968
0.08930887932 0.009166446795
0.0893273269 0.009462138622
0.08934577448 0.009757830448
0.08936422207 0.01005352227
0.08938266965 0.0103492141
0.08940111721 0.01064490593
0.08941956478 0.01094059776
0.08943801235 0.01123628959
0.08945645992 0.01153198142
0.08947490748 0.01182767324
0.08949335505 0.01212336507
0.08951180262 0.0124190569
0.08953025019 0.01271474872
0.08954869777 0.01301044055
0.08956714535 0.01330613237
0.08958559293 0.0136018242
0.0896040405 0.01389751602
0.08962248808 0.01419320784
0.08964093566 0.01448889967
0.09356537218 0
0.09358050866 0.000295691836
0.09359564515 0.0005913836718
0.09361078163 0.0008870755073
0.09362591812 0.001182767343
0.09364105461 0.001478459177
0.09365619109 0.001774151012
0.09367132758 0.002069842847
0.09368646406 0.002365534681
0.09370160055 0.002661226516
0.09371673703 0.00295691835
0.09373187352 0.003252610184
0.09374701 0.003548302017
0.09376214648 0.00384399385
0.09377728297 0.004139685683
0.09379241945 0.004435377516
0.09380755594 0.004731069349
0.09382269242 0.005026761181
0.0938378289 0.005322453013
0.09385296539 0.005618144845
0.09386810187 0.005913836676
0.09388323836 0.006209528507
0.09389837484 0.006505220338
0.09391351133 0.006800912168
0.09392864781 0.007096603998
0.0939437843 0.007392295827
0.09395892079 0.007687987656
0.09397405727 0.007983679485
0.09398919376 0.008279371314
0.09400433025 0.008575063141
0.09401946674 0.008870754968
0.09403460323 0.009166446795
0.09404973972 0.009462138622
0.09406487621 0.009757830448
0.0940800127 0.01005352227
0.09409514919 0.0103492141
0.09411028567 0.01064490593
0.09412542214 0.01094059776
0.09414055862 0.01123628959
0.0941556951 0.01153198141
0.09417083158 0.01182767324
0.09418596805 0.01212336507
0.09420110453 0.0124190569
0.09421624102 0.01271474872
0.0942313775 0.01301044054
0.09424651399 0.01330613237
0.09426165047 0.01360182419
0.09427678696 0.01389751602
0.09429192345 0.01419320784
0.09430705993 0.01448889966
0.09865489783 0
0.09866654414 0.0002956918362
0.09867819044 0.0005913836721
0.09868983674 0.0008870755078
0.09870148304 0.001182767343
0.09871312935 0.001478459178
0.09872477565 0.001774151013
0.09873642195 0.002069842848
0.09874806825 0.002365534682
0.09875971455 0.002661226517
0.09877136085 0.002956918351
0.09878300715 0.003252610185
0.09879465345 0.003548302018
0.09880629976 0.003843993851
0.09881794606 0.004139685684
0.09882959236 0.004435377517
0.09884123866 0.004731069349
0.09885288496 0.005026761182
0.09886453126 0.005322453013
0.09887617756 0.005618144845
0.09888782386 0.005913836676
0.09889947016 0.006209528507
0.09891111646 0.006505220338
0.09892276276 0.006800912168
0.09893440907 0.007096603997
0.09894605537 0.007392295827
0.09895770167 0.007687987656
0.09896934797 0.007983679485
0.09898099427 0.008279371313
0.09899264058 0.008575063141
0.09900428689 0.008870754968
0.09901593319 0.009166446795
0.0990275795 0.009462138622
0.0990392258 0.009757830448
0.09905087211 0.01005352227
0.09906251841 0.0103492141
0.09907416471 0.01064490593
0.099085811 0.01094059776
0.0990974573 0.01123628958
0.09910910359 0.01153198141
0.09912074989 0.01182767324
0.09913239618 0.01212336506
0.09914404248 0.01241905689
0.09915568878 0.01271474872
0.09916733508 0.01301044054
0.09917898139 0.01330613236
0.09919062769 0.01360182419
0.09920227399 0.01389751601
0.09921392029 0.01419320783
0.09922556659 0.01448889966
0.104019707 0
0.1040276743 0.0002956918364
0.1040356417 0.0005913836725
0.104043609 0.0008870755083
0.1040515763 0.001182767344
0.1040595437 0.001478459179
0.104067511 0.001774151014
0.1040754784 0.002069842849
0.1040834457 0.002365534683
0.104091413 0.002661226518
0.1040993804 0.002956918352
0.1041073477 0.003252610185
0.1041153151 0.003548302019
0.1041232824 0.003843993852
0.1041312497 0.004139685685
0.1041392171 0.004435377518
0.1041471844 0.00473106935
0.1041551517 0.005026761182
0.1041631191 0.005322453014
0.1041710864 0.005618144845
0.1041790538 0.005913836676
0.1041870211 0.006209528507
0.1041949884 0.006505220337
0.1042029558 0.006800912167
0.1042109231 0.007096603997
0.1042188904 0.007392295826
0.1042268578 0.007687987656
0.1042348251 0.007983679484
0.1042427925 0.008279371313
0.1042507598 0.008575063141
0.1042587271 0.008870754968
0.1042666945 0.009166446795
0.1042746618 0.009462138622
0.1042826292 0.009757830448
0.1042905965 0.01005352227
0.1042985638 0.0103492141
0.1043065312 0.01064490593
0.1043144985 0.01094059775
0.1043224658 0.01123628958
0.1043304332 0.01153198141
0.1043384005 0.01182767323
0.1043463679 0.01212336506
0.1043543352 0.01241905689
0.1043623025 0.01271474871
0.1043702699 0.01301044053
0.1043782372 0.01330613236
0.1043862045 0.01360182418
0.1043941719 0.013897516
0.1044021392 0.01419320783
0.1044101066 0.01448889965
0.1096746892 0
0.1096787786 0.0002956918366
0.109682868 0.0005913836729
0.1096869574 0.0008870755088
0.1096910468 0.001182767345
0.1096951362 0.00147845918
0.1096992255 0.001774151015
0.1097033149 0.00206984285
0.1097074043 0.002365534684
0.1097114937 0.002661226519
0.1097155831 0.002956918353
0.1097196725 0.003252610186
0.1097237619 0.00354830202
0.1097278512 0.003843993853
0.1097319406 0.004139685686
0.10973603 0.004435377518
0.1097401194 0.00473106935
0.1097442088 0.005026761182
0.1097482982 0.005322453014
0.1097523875 0.005618144845
0.1097564769 0.005913836676
0.1097605663 0.006209528507
0.1097646557 0.006505220337
0.1097687451 0.006800912167
0.1097728345 0.007096603997
0.1097769239 0.007392295826
0.1097810132 0.007687987655
0.1097851026 0.007983679484
0.109789192 0.008279371312
0.1097932814 0.00857506314
0.1097973708 0.008870754968
0.1098014602 0.009166446795
0.1098055496 0.009462138622
0.1098096389 0.009757830448
0.1098137283 0.01005352227
0.1098178177 0.0103492141
0.1098219071 0.01064490593
0.1098259965 0.01094059775
0.1098300859 0.01123628958
0.1098341752 0.01153198141
0.1098382646 0.01182767323
0.109842354 0.01212336506
0.1098464434 0.01241905688
0.1098505328 0.0127147487
0.1098546222 0.01301044053
0.1098587116 0.01330613235
0.1098628009 0.01360182417
0.1098668903 0.013897516
0.1098709797 0.01419320782
0.1098750691 0.01448889964
0.1156355454 0
0.1156355454 0.0002956918293
0.1156355454 0.0005913836585
0.1156355454 0.0008870754878
0.1156355454 0.001182767317
0.1156355454 0.001478459146
0.1156355454 0.001774150976
0.1156355454 0.002069842805
0.1156355454 0.002365534634
0.1156355454 0.002661226463
0.1156355454 0.002956918293
0.1156355454 0.003252610122
0.1156355454 0.003548301951
0.1156355454 0.00384399378
0.1156355454 0.00413968561
0.1156355454 0.004435377439
0.1156355454 0.004731069268
0.1156355454 0.005026761098
0.1156355454 0.005322452927
0.1156355454 0.005618144756
0.1156355454 0.005913836585
0.1156355454 0.006209528415
0.1156355454 0.006505220244
0.1156355454 0.006800912073
0.1156355454 0.007096603902
0.1156355454 0.007392295732
0.1156355454 0.007687987561
0.1156355454 0.00798367939
0.1156355454 0.008279371219
0.1156355454 0.008575063049
0.1156355454 0.008870754878
0.1156355454 0.009166446707
0.1156355454 0.009462138536
0.1156355454 0.009757830366
0.1156355454 0.0100535222
0.1156355454 0.01034921402
0.1156355454 0.01064490585
0.1156355454 0.01094059768
0.1156355454 0.01123628951
0.1156355454 0.01153198134
0.1156355454 0.01182767317
0.1156355454 0.012123365
0.1156355454 0.01241905683
0.1156355454 0.01271474866
0.1156355454 0.01301044049
0.1156355454 0.01330613232
0.1156355454 0.01360182415
0.1156355454 0.01389751598
0.1156355454 0.0141932078
0.1156355454 0.01448889963
0.004015300607 0.01478449977
0.004015300606 0.01509880461
0.004015300604 0.01543299788
0.004015300602 0.01578833808
0.0040153006 0.01616616333
0.004015300599 0.01656789644
0.004015300596 0.01699505024
0.004015300594 0.01744923327
0.004015300592 0.0179321559
0.00401530059 0.01844563668
0.004015300587 0.01899160926
0.004015300584 0.01957212964
0.004015300581 0.02018938393
0.004015300578 0.02084569656
0.004015300575 0.02154353903
0.004015300571 0.02228553926
0.004015300567 0.02307449144
0.004015300563 0.02391336658
0.004015300559 0.02480532368
0.004015300555 0.02575372163
0.00401530055 0.02676213187
0.004015300545 0.02783435184
0.004015300539 0.02897441925
0.004015300533 0.03018662732
0.004015300527 0.03147554095
0.004015300521 0.03284601386
0.004015300514 0.03430320693
0.004015300506 0.03585260759
0.004015300499 0.03749999905
0.00405008615 0.01478449977
0.004050086149 0.01509880461
0.004050086147 0.01543299788
0.004050086145 0.01578833808
0.004050086143 0.01616616333
0.004050086142 0.01656789644
0.00405008614 0.01699505024
0.004050086137 0.01744923327
0.004050086135 0.0179321559
0.004050086133 0.01844563668
0.00405008613 0.01899160926
0.004050086127 0.01957212964
0.004050086124 0.02018938393
0.004050086121 0.02084569656
0.004050086118 0.02154353903
0.004050086114 0.02228553926
0.00405008611 0.02307449145
0.004050086106 0.02391336658
0.004050086102 0.02480532368
0.004050086098 0.02575372163
0.004050086093 0.02676213187
0.004050086088 0.02783435184
0.004050086082 0.02897441925
0.004050086077 0.03018662732
0.00405008607 0.03147554095
0.004050086064 0.03284601386
0.004050086057 0.03430320693
0.004050086049 0.0358526076
0.004050086042 0.03749999905
0.004086753181 0.01478449977
0.00408675318 0.01509880461
0.004086753178 0.01543299788
0.004086753177 0.01578833808
0.004086753175 0.01616616333
0.004086753173 0.01656789644
0.004086753171 0.01699505024
0.004086753169 0.01744923327
0.004086753166 0.0179321559
0.004086753164 0.01844563668
0.004086753161 0.01899160926
0.004086753159 0.01957212964
0.004086753156 0.02018938393
0.004086753152 0.02084569656
0.004086753149 0.02154353903
0.004086753146 0.02228553926
0.004086753142 0.02307449145
0.004086753138 0.02391336658
0.004086753134 0.02480532368
0.004086753129 0.02575372163
0.004086753124 0.02676213187
0.004086753119 0.02783435184
0.004086753114 0.02897441925
0.004086753108 0.03018662733
0.004086753102 0.03147554095
0.004086753095 0.03284601386
0.004086753088 0.03430320693
0.004086753081 0.0358526076
0.004086753073 0.03749999905
0.004125403467 0.01478449977
0.004125403466 0.01509880461
0.004125403464 0.01543299788
0.004125403463 0.01578833808
0.004125403461 0.01616616333
0.004125403459 0.01656789644
0.004125403457 0.01699505024
0.004125403455 0.01744923327
0.004125403452 0.0179321559
0.00412540345 0.01844563668
0.004125403447 0.01899160926
0.004125403445 0.01957212964
0.004125403442 0.02018938393
0.004125403439 0.02084569656
0.004125403435 0.02154353903
0.004125403432 0.02228553926
0.004125403428 0.02307449145
0.004125403424 0.02391336659
0.00412540342 0.02480532368
0.004125403415 0.02575372163
0.00412540341 0.02676213188
0.004125403405 0.02783435184
0.0041254034 0.02897441925
0.004125403394 0.03018662733
0.004125403388 0.03147554095
0.004125403381 0.03284601386
0.004125403374 0.03430320693
0.004125403367 0.0358526076
0.004125403359 0.03749999905
0.004166144279 0.01478449977
0.004166144277 0.01509880461
0.004166144276 0.01543299788
0.004166144274 0.01578833808
0.004166144272 0.01616616333
0.00416614427 0.01656789644
0.004166144268 0.01699505024
0.004166144266 0.01744923327
0.004166144264 0.0179321559
0.004166144262 0.01844563668
0.004166144259 0.01899160926
0.004166144256 0.01957212964
0.004166144253 0.02018938393
0.00416614425 0.02084569656
0.004166144247 0.02154353903
0.004166144243 0.02228553926
0.004166144239 0.02307449145
0.004166144235 0.02391336659
0.004166144231 0.02480532368
0.004166144227 0.02575372163
0.004166144222 0.02676213188
0.004166144217 0.02783435184
0.004166144211 0.02897441925
0.004166144205 0.03018662733
0.004166144199 0.03147554095
0.004166144193 0.03284601386
0.004166144186 0.03430320693
0.004166144178 0.0358526076
0.004166144171 0.03749999905
0.004209088689 0.01478449977
0.004209088687 0.01509880461
0.004209088686 0.01543299788
0.004209088684 0.01578833808
0.004209088682 0.01616616333
0.00420908868 0.01656789644
0.004209088678 0.01699505024
0.004209088676 0.01744923327
0.004209088674 0.0179321559
0.004209088671 0.01844563668
0.004209088669 0.01899160926
0.004209088666 0.01957212964
0.004209088663 0.02018938393
0.00420908866 0.02084569656
0.004209088656 0.02154353903
0.004209088653 0.02228553926
0.004209088649 0.02307449145
0.004209088645 0.02391336659
0.004209088641 0.02480532368
0.004209088636 0.02575372163
0.004209088632 0.02676213188
0.004209088626 0.02783435184
0.004209088621 0.02897441925
0.004209088615 0.03018662733
0.004209088609 0.03147554095
0.004209088603 0.03284601387
0.004209088596 0.03430320694
0.004209088588 0.0358526076
0.00420908858 0.03749999905
0.004254355885 0.01478449977
0.004254355884 0.01509880461
0.004254355882 0.01543299788
0.004254355881 0.01578833808
0.004254355879 0.01616616333
0.004254355877 0.01656789644
0.004254355875 0.01699505024
0.004254355873 0.01744923327
0.00425435587 0.0179321559
0.004254355868 0.01844563668
0.004254355865 0.01899160926
0.004254355863 0.01957212964
0.00425435586 0.02018938393
0.004254355856 0.02084569656
0.004254355853 0.02154353903
0.00425435585 0.02228553926
0.004254355846 0.02307449145
0.004254355842 0.02391336659
0.004254355838 0.02480532368
0.004254355833 0.02575372163
0.004254355828 0.02676213188
0.004254355823 0.02783435184
0.004254355818 0.02897441925
0.004254355812 0.03018662733
0.004254355806 0.03147554095
0.004254355799 0.03284601387
0.004254355792 0.03430320694
0.004254355785 0.03585260761
0.004254355777 0.03749999905
0.004302071504 0.01478449977
0.004302071503 0.01509880461
0.004302071501 0.01543299788
0.0043020715 0.01578833808
0.004302071498 0.01616616333
0.004302071496 0.01656789644
0.004302071494 0.01699505024
0.004302071492 0.01744923327
0.004302071489 0.0179321559
0.004302071487 0.01844563668
0.004302071484 0.01899160926
0.004302071482 0.01957212964
0.004302071479 0.02018938393
0.004302071476 0.02084569656
0.004302071472 0.02154353903
0.004302071469 0.02228553926
0.004302071465 0.02307449145
0.004302071461 0.02391336659
0.004302071457 0.02480532368
0.004302071452 0.02575372164
0.004302071447 0.02676213188
0.004302071442 0.02783435184
0.004302071437 0.02897441926
0.004302071431 0.03018662733
0.004302071425 0.03147554096
0.004302071418 0.03284601387
0.004302071411 0.03430320694
0.004302071404 0.03585260761
0.004302071396 0.03749999905
0.004352367977 0.01478449977
0.004352367975 0.01509880461
0.004352367974 0.01543299788
0.004352367972 0.01578833808
0.00435236797 0.01616616333
0.004352367968 0.01656789644
0.004352367966 0.01699505024
0.004352367964 0.01744923327
0.004352367962 0.0179321559
0.004352367959 0.01844563668
0.004352367957 0.01899160926
0.004352367954 0.01957212964
0.004352367951 0.02018938393
0.004352367948 0.02084569656
0.004352367945 0.02154353903
0.004352367941 0.02228553926
0.004352367937 0.02307449145
0.004352367933 0.02391336659
0.004352367929 0.02480532369
0.004352367924 0.02575372164
0.00435236792 0.02676213188
0.004352367915 0.02783435185
0.004352367909 0.02897441926
0.004352367903 0.03018662733
0.004352367897 0.03147554096
0.004352367891 0.03284601387
0.004352367884 0.03430320694
0.004352367876 0.03585260761
0.004352367868 0.03749999905
0.004405384896 0.01478449977
0.004405384894 0.01509880461
0.004405384893 0.01543299788
0.004405384891 0.01578833808
0.004405384889 0.01616616333
0.004405384887 0.01656789644
0.004405384885 0.01699505024
0.004405384883 0.01744923327
0.004405384881 0.0179321559
0.004405384879 0.01844563668
0.004405384876 0.01899160926
0.004405384873 0.01957212964
0.00440538487 0.02018938393
0.004405384867 0.02084569656
0.004405384864 0.02154353903
0.00440538486 0.02228553926
0.004405384856 0.02307449145
0.004405384852 0.02391336659
0.004405384848 0.02480532369
0.004405384844 0.02575372164
0.004405384839 0.02676213188
0.004405384834 0.02783435185
0.004405384828 0.02897441926
0.004405384823 0.03018662734
0.004405384816 0.03147554096
0.00440538481 0.03284601387
0.004405384803 0.03430320694
0.004405384796 0.03585260761
0.004405384788 0.03749999905
0.004461269406 0.01478449977
0.004461269405 0.01509880461
0.004461269403 0.01543299788
0.004461269402 0.01578833808
0.0044612694 0.01616616333
0.004461269398 0.01656789644
0.004461269396 0.01699505024
0.004461269394 0.01744923327
0.004461269391 0.0179321559
0.004461269389 0.01844563668
0.004461269386 0.01899160926
0.004461269384 0.01957212964
0.004461269381 0.02018938393
0.004461269377 0.02084569656
0.004461269374 0.02154353903
0.004461269371 0.02228553927
0.004461269367 0.02307449145
0.004461269363 0.02391336659
0.004461269359 0.02480532369
0.004461269354 0.02575372164
0.004461269349 0.02676213188
0.004461269344 0.02783435185
0.004461269339 0.02897441926
0.004461269333 0.03018662734
0.004461269327 0.03147554096
0.00446126932 0.03284601387
0.004461269313 0.03430320695
0.004461269306 0.03585260762
0.004461269298 0.03749999905
0.004520176611 0.01478449977
0.004520176609 0.01509880461
0.004520176608 0.01543299788
0.004520176606 0.01578833808
0.004520176604 0.01616616333
0.004520176602 0.01656789644
0.0045201766 0.01699505024
0.004520176598 0.01744923327
0.004520176596 0.0179321559
0.004520176593 0.01844563668
0.004520176591 0.01899160926
0.004520176588 0.01957212964
0.004520176585 0.02018938393
0.004520176582 0.02084569656
0.004520176579 0.02154353903
0.004520176575 0.02228553927
0.004520176571 0.02307449145
0.004520176567 0.02391336659
0.004520176563 0.02480532369
0.004520176559 0.02575372164
0.004520176554 0.02676213188
0.004520176549 0.02783435185
0.004520176543 0.02897441926
0.004520176538 0.03018662734
0.004520176531 0.03147554096
0.004520176525 0.03284601388
0.004520176518 0.03430320695
0.004520176511 0.03585260762
0.004520176503 0.03749999905
0.004582270001 0.01478449977
0.00458227 0.01509880461
0.004582269998 0.01543299788
0.004582269997 0.01578833808
0.004582269995 0.01616616333
0.004582269993 0.01656789644
0.004582269991 0.01699505024
0.004582269989 0.01744923327
0.004582269986 0.0179321559
0.004582269984 0.01844563668
0.004582269981 0.01899160926
0.004582269979 0.01957212964
0.004582269976 0.02018938393
0.004582269973 0.02084569656
0.004582269969 0.02154353903
0.004582269966 0.02228553927
0.004582269962 0.02307449145
0.004582269958 0.02391336659
0.004582269954 0.02480532369
0.004582269949 0.02575372164
0.004582269944 0.02676213188
0.004582269939 0.02783435185
0.004582269934 0.02897441926
0.004582269928 0.03018662734
0.004582269922 0.03147554097
0.004582269916 0.03284601388
0.004582269909 0.03430320695
0.004582269901 0.03585260762
0.004582269893 0.03749999905
0.004647721913 0.01478449977
0.004647721912 0.01509880461
0.00464772191 0.01543299788
0.004647721909 0.01578833808
0.004647721907 0.01616616333
0.004647721905 0.01656789644
0.004647721903 0.01699505024
0.004647721901 0.01744923327
0.004647721898 0.0179321559
0.004647721896 0.01844563668
0.004647721893 0.01899160926
0.004647721891 0.01957212964
0.004647721888 0.02018938393
0.004647721885 0.02084569656
0.004647721881 0.02154353903
0.004647721878 0.02228553927
0.004647721874 0.02307449145
0.00464772187 0.02391336659
0.004647721866 0.02480532369
0.004647721861 0.02575372164
0.004647721857 0.02676213189
0.004647721851 0.02783435185
0.004647721846 0.02897441927
0.00464772184 0.03018662734
0.004647721834 0.03147554097
0.004647721828 0.03284601388
0.004647721821 0.03430320695
0.004647721813 0.03585260763
0.004647721806 0.03749999905
0.004716714003 0.01478449977
0.004716714002 0.01509880461
0.004716714 0.01543299788
0.004716713998 0.01578833808
0.004716713997 0.01616616333
0.004716713995 0.01656789644
0.004716713993 0.01699505024
0.004716713991 0.01744923327
0.004716713988 0.0179321559
0.004716713986 0.01844563668
0.004716713983 0.01899160926
0.004716713981 0.01957212964
0.004716713978 0.02018938393
0.004716713974 0.02084569656
0.004716713971 0.02154353903
0.004716713968 0.02228553927
0.004716713964 0.02307449145
0.00471671396 0.02391336659
0.004716713956 0.02480532369
0.004716713951 0.02575372164
0.004716713946 0.02676213189
0.004716713941 0.02783435185
0.004716713936 0.02897441927
0.00471671393 0.03018662734
0.004716713924 0.03147554097
0.004716713918 0.03284601388
0.004716713911 0.03430320696
0.004716713903 0.03585260763
0.004716713896 0.03749999905
0.004789437753 0.01478449977
0.004789437751 0.01509880461
0.00478943775 0.01543299788
0.004789437748 0.01578833808
0.004789437746 0.01616616333
0.004789437744 0.01656789644
0.004789437742 0.01699505024
0.00478943774 0.01744923327
0.004789437738 0.0179321559
0.004789437735 0.01844563668
0.004789437733 0.01899160926
0.00478943773 0.01957212965
0.004789437727 0.02018938393
0.004789437724 0.02084569656
0.004789437721 0.02154353904
0.004789437717 0.02228553927
0.004789437714 0.02307449145
0.00478943771 0.02391336659
0.004789437705 0.02480532369
0.004789437701 0.02575372164
0.004789437696 0.02676213189
0.004789437691 0.02783435186
0.004789437686 0.02897441927
0.00478943768 0.03018662735
0.004789437674 0.03147554097
0.004789437667 0.03284601389
0.00478943766 0.03430320696
0.004789437653 0.03585260763
0.004789437645 0.03749999905
0.004866095001 0.01478449977
0.004866095 0.01509880461
0.004866094998 0.01543299788
0.004866094996 0.01578833808
0.004866094995 0.01616616333
0.004866094993 0.01656789644
0.004866094991 0.01699505024
0.004866094988 0.01744923327
0.004866094986 0.0179321559
0.004866094984 0.01844563668
0.004866094981 0.01899160926
0.004866094978 0.01957212965
0.004866094976 0.02018938394
0.004866094972 0.02084569656
0.004866094969 0.02154353904
0.004866094966 0.02228553927
0.004866094962 0.02307449145
0.004866094958 0.02391336659
0.004866094954 0.02480532369
0.004866094949 0.02575372165
0.004866094944 0.02676213189
0.004866094939 0.02783435186
0.004866094934 0.02897441927
0.004866094928 0.03018662735
0.004866094922 0.03147554098
0.004866094916 0.03284601389
0.004866094909 0.03430320696
0.004866094902 0.03585260764
0.004866094894 0.03749999905
0.004946898504 0.01478449977
0.004946898502 0.01509880461
0.004946898501 0.01543299788
0.004946898499 0.01578833808
0.004946898497 0.01616616333
0.004946898495 0.01656789644
0.004946898493 0.01699505024
0.004946898491 0.01744923327
0.004946898489 0.0179321559
0.004946898487 0.01844563668
0.004946898484 0.01899160926
0.004946898481 0.01957212965
0.004946898478 0.02018938394
0.004946898475 0.02084569656
0.004946898472 0.02154353904
0.004946898468 0.02228553927
0.004946898465 0.02307449145
0.004946898461 0.0239133666
0.004946898457 0.02480532369
0.004946898452 0.02575372165
0.004946898447 0.02676213189
0.004946898442 0.02783435186
0.004946898437 0.02897441927
0.004946898431 0.03018662735
0.004946898425 0.03147554098
0.004946898419 0.03284601389
0.004946898412 0.03430320697
0.004946898405 0.03585260764
0.004946898397 0.03749999905
0.005032072525 0.01478449977
0.005032072523 0.01509880461
0.005032072522 0.01543299788
0.00503207252 0.01578833808
0.005032072518 0.01616616333
0.005032072516 0.01656789644
0.005032072514 0.01699505024
0.005032072512 0.01744923327
0.00503207251 0.0179321559
0.005032072508 0.01844563668
0.005032072505 0.01899160926
0.005032072502 0.01957212965
0.005032072499 0.02018938394
0.005032072496 0.02084569656
0.005032072493 0.02154353904
0.00503207249 0.02228553927
0.005032072486 0.02307449146
0.005032072482 0.0239133666
0.005032072478 0.0248053237
0.005032072473 0.02575372165
0.005032072468 0.02676213189
0.005032072463 0.02783435186
0.005032072458 0.02897441928
0.005032072452 0.03018662735
0.005032072446 0.03147554098
0.00503207244 0.0328460139
0.005032072433 0.03430320697
0.005032072426 0.03585260764
0.005032072418 0.03749999905
0.005121853458 0.01478449977
0.005121853456 0.01509880461
0.005121853455 0.01543299788
0.005121853453 0.01578833808
0.005121853451 0.01616616333
0.005121853449 0.01656789644
0.005121853447 0.01699505024
0.005121853445 0.01744923327
0.005121853443 0.0179321559
0.00512185344 0.01844563668
0.005121853438 0.01899160926
0.005121853435 0.01957212965
0.005121853432 0.02018938394
0.005121853429 0.02084569656
0.005121853426 0.02154353904
0.005121853422 0.02228553927
0.005121853419 0.02307449146
0.005121853415 0.0239133666
0.005121853411 0.0248053237
0.005121853406 0.02575372165
0.005121853401 0.0267621319
0.005121853396 0.02783435186
0.005121853391 0.02897441928
0.005121853385 0.03018662736
0.005121853379 0.03147554098
0.005121853373 0.0328460139
0.005121853366 0.03430320698
0.005121853359 0.03585260765
0.005121853351 0.03749999905
0.005216490482 0.01478449977
0.00521649048 0.01509880461
0.005216490479 0.01543299788
0.005216490477 0.01578833808
0.005216490475 0.01616616333
0.005216490473 0.01656789644
0.005216490471 0.01699505024
0.005216490469 0.01744923327
0.005216490467 0.0179321559
0.005216490465 0.01844563668
0.005216490462 0.01899160926
0.005216490459 0.01957212965
0.005216490456 0.02018938394
0.005216490453 0.02084569656
0.00521649045 0.02154353904
0.005216490447 0.02228553927
0.005216490443 0.02307449146
0.005216490439 0.0239133666
0.005216490435 0.0248053237
0.00521649043 0.02575372165
0.005216490426 0.0267621319
0.005216490421 0.02783435187
0.005216490415 0.02897441928
0.00521649041 0.03018662736
0.005216490404 0.03147554099
0.005216490397 0.0328460139
0.00521649039 0.03430320698
0.005216490383 0.03585260765
0.005216490375 0.03749999905
0.005316246255 0.01478449977
0.005316246253 0.01509880461
0.005316246252 0.01543299788
0.00531624625 0.01578833808
0.005316246248 0.01616616333
0.005316246246 0.01656789644
0.005316246244 0.01699505024
0.005316246242 0.01744923327
0.00531624624 0.0179321559
0.005316246238 0.01844563668
0.005316246235 0.01899160926
0.005316246232 0.01957212965
0.005316246229 0.02018938394
0.005316246226 0.02084569656
0.005316246223 0.02154353904
0.00531624622 0.02228553927
0.005316246216 0.02307449146
0.005316246212 0.0239133666
0.005316246208 0.0248053237
0.005316246203 0.02575372165
0.005316246199 0.0267621319
0.005316246194 0.02783435187
0.005316246188 0.02897441928
0.005316246183 0.03018662736
0.005316246177 0.03147554099
0.00531624617 0.03284601391
0.005316246163 0.03430320698
0.005316246156 0.03585260766
0.005316246148 0.03749999905
0.00542139764 0.01478449977
0.005421397639 0.0150988046
0.005421397637 0.01543299788
0.005421397636 0.01578833808
0.005421397634 0.01616616333
0.005421397632 0.01656789644
0.00542139763 0.01699505024
0.005421397628 0.01744923327
0.005421397626 0.0179321559
0.005421397623 0.01844563668
0.005421397621 0.01899160926
0.005421397618 0.01957212965
0.005421397615 0.02018938394
0.005421397612 0.02084569656
0.005421397609 0.02154353904
0.005421397605 0.02228553927
0.005421397602 0.02307449146
0.005421397598 0.0239133666
0.005421397594 0.0248053237
0.005421397589 0.02575372165
0.005421397585 0.0267621319
0.00542139758 0.02783435187
0.005421397574 0.02897441929
0.005421397569 0.03018662737
0.005421397563 0.03147554099
0.005421397556 0.03284601391
0.005421397549 0.03430320699
0.005421397542 0.03585260766
0.005421397535 0.03749999905
0.005532236478 0.01478449977
0.005532236477 0.0150988046
0.005532236475 0.01543299788
0.005532236473 0.01578833808
0.005532236472 0.01616616333
0.00553223647 0.01656789644
0.005532236468 0.01699505024
0.005532236466 0.01744923327
0.005532236463 0.0179321559
0.005532236461 0.01844563668
0.005532236459 0.01899160926
0.005532236456 0.01957212965
0.005532236453 0.02018938394
0.00553223645 0.02084569656
0.005532236447 0.02154353904
0.005532236443 0.02228553927
0.00553223644 0.02307449146
0.005532236436 0.0239133666
0.005532236432 0.0248053237
0.005532236427 0.02575372166
0.005532236422 0.0267621319
0.005532236417 0.02783435187
0.005532236412 0.02897441929
0.005532236407 0.03018662737
0.005532236401 0.031475541
0.005532236394 0.03284601392
0.005532236387 0.03430320699
0.00553223638 0.03585260767
0.005532236373 0.03749999905
0.005649070392 0.01478449977
0.00564907039 0.0150988046
0.005649070389 0.01543299788
0.005649070387 0.01578833808
0.005649070385 0.01616616333
0.005649070384 0.01656789644
0.005649070382 0.01699505024
0.00564907038 0.01744923327
0.005649070377 0.0179321559
0.005649070375 0.01844563668
0.005649070372 0.01899160926
0.00564907037 0.01957212965
0.005649070367 0.02018938394
0.005649070364 0.02084569656
0.005649070361 0.02154353904
0.005649070357 0.02228553928
0.005649070354 0.02307449146
0.00564907035 0.0239133666
0.005649070346 0.0248053237
0.005649070341 0.02575372166
0.005649070336 0.02676213191
0.005649070332 0.02783435188
0.005649070326 0.02897441929
0.005649070321 0.03018662737
0.005649070315 0.031475541
0.005649070308 0.03284601392
0.005649070302 0.034303207
0.005649070294 0.03585260768
0.005649070287 0.03749999905
0.005772223645 0.01478449977
0.005772223643 0.0150988046
0.005772223642 0.01543299788
0.00577222364 0.01578833808
0.005772223639 0.01616616333
0.005772223637 0.01656789644
0.005772223635 0.01699505024
0.005772223633 0.01744923327
0.00577222363 0.0179321559
0.005772223628 0.01844563668
0.005772223626 0.01899160926
0.005772223623 0.01957212965
0.00577222362 0.02018938394
0.005772223617 0.02084569657
0.005772223614 0.02154353904
0.00577222361 0.02228553928
0.005772223607 0.02307449146
0.005772223603 0.0239133666
0.005772223599 0.02480532371
0.005772223594 0.02575372166
0.00577222359 0.02676213191
0.005772223585 0.02783435188
0.00577222358 0.02897441929
0.005772223574 0.03018662738
0.005772223568 0.03147554101
0.005772223562 0.03284601393
0.005772223555 0.034303207
0.005772223548 0.03585260768
0.00577222354 0.03749999905
0.005902038039 0.01478449977
0.005902038038 0.0150988046
0.005902038036 0.01543299788
0.005902038034 0.01578833808
0.005902038033 0.01616616333
0.005902038031 0.01656789644
0.005902038029 0.01699505024
0.005902038027 0.01744923327
0.005902038025 0.0179321559
0.005902038022 0.01844563668
0.00590203802 0.01899160926
0.005902038017 0.01957212965
0.005902038014 0.02018938394
0.005902038011 0.02084569657
0.005902038008 0.02154353904
0.005902038005 0.02228553928
0.005902038001 0.02307449146
0.005902037997 0.02391336661
0.005902037993 0.02480532371
0.005902037989 0.02575372166
0.005902037984 0.02676213191
0.005902037979 0.02783435188
0.005902037974 0.0289744193
0.005902037968 0.03018662738
0.005902037962 0.03147554101
0.005902037956 0.03284601393
0.005902037949 0.03430320701
0.005902037942 0.03585260769
0.005902037935 0.03749999905
0.006038873863 0.01478449977
0.006038873862 0.0150988046
0.00603887386 0.01543299788
0.006038873859 0.01578833808
0.006038873857 0.01616616333
0.006038873855 0.01656789644
0.006038873853 0.01699505024
0.006038873851 0.01744923327
0.006038873849 0.0179321559
0.006038873847 0.01844563668
0.006038873844 0.01899160926
0.006038873842 0.01957212965
0.006038873839 0.02018938394
0.006038873836 0.02084569657
0.006038873833 0.02154353904
0.006038873829 0.02228553928
0.006038873826 0.02307449147
0.006038873822 0.02391336661
0.006038873818 0.02480532371
0.006038873813 0.02575372166
0.006038873809 0.02676213191
0.006038873804 0.02783435188
0.006038873799 0.0289744193
0.006038873793 0.03018662738
0.006038873787 0.03147554102
0.006038873781 0.03284601394
0.006038873774 0.03430320702
0.006038873767 0.03585260769
0.00603887376 0.03749999905
0.006183110895 0.01478449977
0.006183110893 0.0150988046
0.006183110892 0.01543299788
0.00618311089 0.01578833808
0.006183110889 0.01616616333
0.006183110887 0.01656789644
0.006183110885 0.01699505024
0.006183110883 0.01744923327
0.00618311088 0.0179321559
0.006183110878 0.01844563668
0.006183110876 0.01899160926
0.006183110873 0.01957212965
0.00618311087 0.02018938394
0.006183110867 0.02084569657
0.006183110864 0.02154353904
0.006183110861 0.02228553928
0.006183110857 0.02307449147
0.006183110853 0.02391336661
0.006183110849 0.02480532371
0.006183110845 0.02575372167
0.00618311084 0.02676213192
0.006183110836 0.02783435189
0.00618311083 0.02897441931
0.006183110825 0.03018662739
0.006183110819 0.03147554102
0.006183110813 0.03284601394
0.006183110806 0.03430320702
0.006183110799 0.0358526077
0.006183110792 0.03749999905
0.006335149451 0.01478449977
0.00633514945 0.0150988046
0.006335149448 0.01543299788
0.006335149447 0.01578833808
0.006335149445 0.01616616333
0.006335149443 0.01656789644
0.006335149441 0.01699505024
0.006335149439 0.01744923327
0.006335149437 0.0179321559
0.006335149435 0.01844563668
0.006335149432 0.01899160926
0.00633514943 0.01957212965
0.006335149427 0.02018938394
0.006335149424 0.02084569657
0.006335149421 0.02154353905
0.006335149418 0.02228553928
0.006335149414 0.02307449147
0.00633514941 0.02391336661
0.006335149406 0.02480532371
0.006335149402 0.02575372167
0.006335149397 0.02676213192
0.006335149393 0.02783435189
0.006335149387 0.02897441931
0.006335149382 0.03018662739
0.006335149376 0.03147554103
0.00633514937 0.03284601395
0.006335149363 0.03430320703
0.006335149356 0.03585260771
0.006335149349 0.03749999905
0.006495411504 0.01478449977
0.006495411503 0.0150988046
0.006495411501 0.01543299788
0.006495411499 0.01578833808
0.006495411498 0.01616616333
0.006495411496 0.01656789644
0.006495411494 0.01699505024
0.006495411492 0.01744923327
0.00649541149 0.0179321559
0.006495411488 0.01844563668
0.006495411485 0.01899160926
0.006495411482 0.01957212965
0.00649541148 0.02018938394
0.006495411477 0.02084569657
0.006495411474 0.02154353905
0.00649541147 0.02228553928
0.006495411467 0.02307449147
0.006495411463 0.02391336661
0.006495411459 0.02480532372
0.006495411455 0.02575372167
0.00649541145 0.02676213192
0.006495411445 0.02783435189
0.00649541144 0.02897441931
0.006495411435 0.0301866274
0.006495411429 0.03147554103
0.006495411423 0.03284601395
0.006495411416 0.03430320704
0.00649541141 0.03585260772
0.006495411402 0.03749999905
0.006664341847 0.01478449977
0.006664341845 0.0150988046
0.006664341844 0.01543299788
0.006664341842 0.01578833808
0.00666434184 0.01616616333
0.006664341839 0.01656789644
0.006664341837 0.01699505024
0.006664341835 0.01744923327
0.006664341833 0.0179321559
0.00666434183 0.01844563668
0.006664341828 0.01899160926
0.006664341825 0.01957212965
0.006664341823 0.02018938394
0.00666434182 0.02084569657
0.006664341817 0.02154353905
0.006664341813 0.02228553928
0.00666434181 0.02307449147
0.006664341806 0.02391336662
0.006664341802 0.02480532372
0.006664341798 0.02575372168
0.006664341793 0.02676213193
0.006664341789 0.0278343519
0.006664341783 0.02897441932
0.006664341778 0.0301866274
0.006664341772 0.03147554104
0.006664341766 0.03284601396
0.00666434176 0.03430320704
0.006664341753 0.03585260773
0.006664341746 0.03749999905
0.006842409332 0.01478449977
0.006842409331 0.0150988046
0.006842409329 0.01543299787
0.006842409327 0.01578833808
0.006842409326 0.01616616333
0.006842409324 0.01656789644
0.006842409322 0.01699505024
0.00684240932 0.01744923327
0.006842409318 0.0179321559
0.006842409316 0.01844563668
0.006842409313 0.01899160926
0.006842409311 0.01957212965
0.006842409308 0.02018938394
0.006842409305 0.02084569657
0.006842409302 0.02154353905
0.006842409299 0.02228553928
0.006842409295 0.02307449147
0.006842409292 0.02391336662
0.006842409288 0.02480532372
0.006842409283 0.02575372168
0.006842409279 0.02676213193
0.006842409274 0.0278343519
0.006842409269 0.02897441932
0.006842409264 0.03018662741
0.006842409258 0.03147554104
0.006842409252 0.03284601397
0.006842409246 0.03430320705
0.006842409239 0.03585260774
0.006842409232 0.03749999905
0.007030108172 0.01478449977
0.00703010817 0.0150988046
0.007030108169 0.01543299787
0.007030108167 0.01578833808
0.007030108166 0.01616616333
0.007030108164 0.01656789644
0.007030108162 0.01699505024
0.00703010816 0.01744923327
0.007030108158 0.0179321559
0.007030108156 0.01844563668
0.007030108153 0.01899160926
0.007030108151 0.01957212965
0.007030108148 0.02018938394
0.007030108145 0.02084569657
0.007030108142 0.02154353905
0.007030108139 0.02228553929
0.007030108135 0.02307449148
0.007030108132 0.02391336662
0.007030108128 0.02480532372
0.007030108124 0.02575372168
0.007030108119 0.02676213193
0.007030108115 0.02783435191
0.00703010811 0.02897441933
0.007030108104 0.03018662741
0.007030108099 0.03147554105
0.007030108093 0.03284601398
0.007030108086 0.03430320706
0.007030108079 0.03585260774
0.007030108072 0.03749999905
0.007227959309 0.01478449977
0.007227959307 0.0150988046
0.007227959306 0.01543299787
0.007227959304 0.01578833808
0.007227959303 0.01616616333
0.007227959301 0.01656789644
0.007227959299 0.01699505024
0.007227959297 0.01744923327
0.007227959295 0.0179321559
0.007227959293 0.01844563668
0.007227959291 0.01899160926
0.007227959288 0.01957212965
0.007227959285 0.02018938395
0.007227959282 0.02084569657
0.007227959279 0.02154353905
0.007227959276 0.02228553929
0.007227959273 0.02307449148
0.007227959269 0.02391336662
0.007227959265 0.02480532373
0.007227959261 0.02575372168
0.007227959257 0.02676213194
0.007227959252 0.02783435191
0.007227959247 0.02897441933
0.007227959242 0.03018662742
0.007227959236 0.03147554106
0.00722795923 0.03284601398
0.007227959224 0.03430320707
0.007227959217 0.03585260775
0.00722795921 0.03749999905
0.007436511863 0.01478449977
0.007436511862 0.0150988046
0.00743651186 0.01543299787
0.007436511859 0.01578833808
0.007436511857 0.01616616333
0.007436511855 0.01656789644
0.007436511853 0.01699505024
0.007436511852 0.01744923327
0.007436511849 0.0179321559
0.007436511847 0.01844563668
0.007436511845 0.01899160926
0.007436511842 0.01957212965
0.00743651184 0.02018938395
0.007436511837 0.02084569657
0.007436511834 0.02154353905
0.007436511831 0.02228553929
0.007436511827 0.02307449148
0.007436511824 0.02391336662
0.00743651182 0.02480532373
0.007436511816 0.02575372169
0.007436511812 0.02676213194
0.007436511807 0.02783435192
0.007436511802 0.02897441934
0.007436511797 0.03018662743
0.007436511791 0.03147554106
0.007436511785 0.03284601399
0.007436511779 0.03430320708
0.007436511773 0.03585260777
0.007436511766 0.03749999905
0.007656344655 0.01478449977
0.007656344654 0.0150988046
0.007656344652 0.01543299787
0.007656344651 0.01578833808
0.007656344649 0.01616616333
0.007656344647 0.01656789644
0.007656344646 0.01699505024
0.007656344644 0.01744923327
0.007656344642 0.0179321559
0.007656344639 0.01844563668
0.007656344637 0.01899160927
0.007656344635 0.01957212965
0.007656344632 0.02018938395
0.007656344629 0.02084569658
0.007656344626 0.02154353905
0.007656344623 0.02228553929
0.00765634462 0.02307449148
0.007656344616 0.02391336663
0.007656344612 0.02480532373
0.007656344608 0.02575372169
0.007656344604 0.02676213194
0.0076563446 0.02783435192
0.007656344595 0.02897441934
0.00765634459 0.03018662743
0.007656344584 0.03147554107
0.007656344578 0.032846014
0.007656344572 0.03430320709
0.007656344566 0.03585260778
0.007656344559 0.03749999905
0.007888067813 0.01478449977
0.007888067811 0.0150988046
0.00788806781 0.01543299787
0.007888067808 0.01578833807
0.007888067807 0.01616616333
0.007888067805 0.01656789644
0.007888067803 0.01699505024
0.007888067802 0.01744923327
0.007888067799 0.0179321559
0.007888067797 0.01844563668
0.007888067795 0.01899160927
0.007888067793 0.01957212965
0.00788806779 0.02018938395
0.007888067787 0.02084569658
0.007888067784 0.02154353906
0.007888067781 0.02228553929
0.007888067778 0.02307449148
0.007888067774 0.02391336663
0.007888067771 0.02480532374
0.007888067767 0.0257537217
0.007888067763 0.02676213195
0.007888067758 0.02783435193
0.007888067753 0.02897441935
0.007888067748 0.03018662744
0.007888067743 0.03147554108
0.007888067737 0.03284601401
0.007888067731 0.0343032071
0.007888067724 0.03585260779
0.007888067718 0.03749999905
0.008132324465 0.01478449977
0.008132324464 0.0150988046
0.008132324462 0.01543299787
0.008132324461 0.01578833807
0.008132324459 0.01616616333
0.008132324458 0.01656789644
0.008132324456 0.01699505024
0.008132324454 0.01744923327
0.008132324452 0.0179321559
0.00813232445 0.01844563668
0.008132324448 0.01899160927
0.008132324445 0.01957212966
0.008132324443 0.02018938395
0.00813232444 0.02084569658
0.008132324437 0.02154353906
0.008132324434 0.0222855393
0.008132324431 0.02307449149
0.008132324427 0.02391336663
0.008132324424 0.02480532374
0.00813232442 0.0257537217
0.008132324416 0.02676213195
0.008132324411 0.02783435193
0.008132324406 0.02897441936
0.008132324401 0.03018662745
0.008132324396 0.03147554109
0.00813232439 0.03284601402
0.008132324384 0.03430320711
0.008132324378 0.0358526078
0.008132324371 0.03749999905
0.008389792527 0.01478449977
0.008389792525 0.0150988046
0.008389792524 0.01543299787
0.008389792522 0.01578833807
0.008389792521 0.01616616333
0.008389792519 0.01656789644
0.008389792518 0.01699505024
0.008389792516 0.01744923327
0.008389792514 0.0179321559
0.008389792512 0.01844563668
0.008389792509 0.01899160927
0.008389792507 0.01957212966
0.008389792505 0.02018938395
0.008389792502 0.02084569658
0.008389792499 0.02154353906
0.008389792496 0.0222855393
0.008389792493 0.02307449149
0.008389792489 0.02391336664
0.008389792486 0.02480532374
0.008389792482 0.0257537217
0.008389792478 0.02676213196
0.008389792473 0.02783435194
0.008389792469 0.02897441936
0.008389792464 0.03018662745
0.008389792459 0.0314755411
0.008389792453 0.03284601403
0.008389792447 0.03430320712
0.008389792441 0.03585260781
0.008389792434 0.03749999905
0.008661186579 0.01478449977
0.008661186578 0.0150988046
0.008661186576 0.01543299787
0.008661186575 0.01578833807
0.008661186573 0.01616616333
0.008661186572 0.01656789644
0.00866118657 0.01699505024
0.008661186568 0.01744923327
0.008661186566 0.0179321559
0.008661186564 0.01844563668
0.008661186562 0.01899160927
0.00866118656 0.01957212966
0.008661186557 0.02018938395
0.008661186555 0.02084569658
0.008661186552 0.02154353906
0.008661186549 0.0222855393
0.008661186546 0.02307449149
0.008661186542 0.02391336664
0.008661186539 0.02480532375
0.008661186535 0.02575372171
0.008661186531 0.02676213196
0.008661186527 0.02783435194
0.008661186522 0.02897441937
0.008661186517 0.03018662746
0.008661186512 0.03147554111
0.008661186507 0.03284601404
0.008661186501 0.03430320713
0.008661186495 0.03585260783
0.008661186488 0.03749999905
0.008947259854 0.01478449977
0.008947259853 0.0150988046
0.008947259852 0.01543299787
0.00894725985 0.01578833807
0.008947259849 0.01616616333
0.008947259847 0.01656789644
0.008947259845 0.01699505024
0.008947259844 0.01744923327
0.008947259842 0.0179321559
0.00894725984 0.01844563668
0.008947259838 0.01899160927
0.008947259835 0.01957212966
0.008947259833 0.02018938395
0.00894725983 0.02084569658
0.008947259827 0.02154353906
0.008947259825 0.0222855393
0.008947259821 0.02307449149
0.008947259818 0.02391336664
0.008947259815 0.02480532375
0.008947259811 0.02575372171
0.008947259807 0.02676213197
0.008947259803 0.02783435195
0.008947259798 0.02897441938
0.008947259794 0.03018662747
0.008947259788 0.03147554112
0.008947259783 0.03284601405
0.008947259777 0.03430320715
0.008947259771 0.03585260784
0.008947259765 0.03749999905
0.009248806325 0.01478449977
0.009248806324 0.0150988046
0.009248806323 0.01543299787
0.009248806321 0.01578833807
0.00924880632 0.01616616333
0.009248806318 0.01656789644
0.009248806317 0.01699505024
0.009248806315 0.01744923327
0.009248806313 0.0179321559
0.009248806311 0.01844563668
0.009248806309 0.01899160927
0.009248806307 0.01957212966
0.009248806305 0.02018938395
0.009248806302 0.02084569658
0.009248806299 0.02154353907
0.009248806296 0.0222855393
0.009248806293 0.0230744915
0.00924880629 0.02391336665
0.009248806287 0.02480532375
0.009248806283 0.02575372172
0.009248806279 0.02676213198
0.009248806275 0.02783435196
0.009248806271 0.02897441939
0.009248806266 0.03018662748
0.009248806261 0.03147554113
0.009248806256 0.03284601406
0.00924880625 0.03430320716
0.009248806244 0.03585260786
0.009248806238 0.03749999905
0.00956666291 0.01478449977
0.009566662909 0.0150988046
0.009566662908 0.01543299787
0.009566662907 0.01578833807
0.009566662905 0.01616616333
0.009566662904 0.01656789644
0.009566662902 0.01699505024
0.0095666629 0.01744923327
0.009566662899 0.0179321559
0.009566662897 0.01844563668
0.009566662895 0.01899160927
0.009566662892 0.01957212966
0.00956666289 0.02018938395
0.009566662888 0.02084569659
0.009566662885 0.02154353907
0.009566662882 0.02228553931
0.009566662879 0.0230744915
0.009566662876 0.02391336665
0.009566662873 0.02480532376
0.009566662869 0.02575372172
0.009566662865 0.02676213198
0.009566662861 0.02783435196
0.009566662857 0.02897441939
0.009566662852 0.03018662749
0.009566662848 0.03147554114
0.009566662842 0.03284601407
0.009566662837 0.03430320717
0.009566662831 0.03585260787
0.009566662825 0.03749999905
0.009901711794 0.01478449977
0.009901711793 0.0150988046
0.009901711792 0.01543299787
0.009901711791 0.01578833807
0.009901711789 0.01616616333
0.009901711788 0.01656789644
0.009901711786 0.01699505024
0.009901711785 0.01744923327
0.009901711783 0.0179321559
0.009901711781 0.01844563668
0.009901711779 0.01899160927
0.009901711777 0.01957212966
0.009901711775 0.02018938396
0.009901711772 0.02084569659
0.00990171177 0.02154353907
0.009901711767 0.02228553931
0.009901711764 0.0230744915
0.009901711761 0.02391336665
0.009901711758 0.02480532376
0.009901711754 0.02575372173
0.00990171175 0.02676213199
0.009901711746 0.02783435197
0.009901711742 0.0289744194
0.009901711738 0.0301866275
0.009901711733 0.03147554115
0.009901711728 0.03284601409
0.009901711723 0.03430320719
0.009901711717 0.03585260789
0.009901711711 0.03749999905
0.01025488288 0.01478449976
0.01025488288 0.0150988046
0.01025488288 0.01543299787
0.01025488287 0.01578833807
0.01025488287 0.01616616333
0.01025488287 0.01656789644
0.01025488287 0.01699505024
0.01025488287 0.01744923327
0.01025488287 0.0179321559
0.01025488287 0.01844563668
0.01025488286 0.01899160927
0.01025488286 0.01957212966
0.01025488286 0.02018938396
0.01025488286 0.02084569659
0.01025488285 0.02154353907
0.01025488285 0.02228553931
0.01025488285 0.02307449151
0.01025488285 0.02391336666
0.01025488284 0.02480532377
0.01025488284 0.02575372174
0.01025488284 0.026762132
0.01025488283 0.02783435198
0.01025488283 0.02897441941
0.01025488282 0.03018662751
0.01025488282 0.03147554116
0.01025488281 0.0328460141
0.01025488281 0.0343032072
0.0102548828 0.03585260791
0.0102548828 0.03749999905
0.01062715636 0.01478449976
0.01062715636 0.0150988046
0.01062715636 0.01543299787
0.01062715636 0.01578833807
0.01062715636 0.01616616333
0.01062715635 0.01656789644
0.01062715635 0.01699505024
0.01062715635 0.01744923327
0.01062715635 0.0179321559
0.01062715635 0.01844563668
0.01062715635 0.01899160927
0.01062715634 0.01957212966
0.01062715634 0.02018938396
0.01062715634 0.02084569659
0.01062715634 0.02154353907
0.01062715633 0.02228553932
0.01062715633 0.02307449151
0.01062715633 0.02391336666
0.01062715633 0.02480532377
0.01062715632 0.02575372174
0.01062715632 0.026762132
0.01062715631 0.02783435199
0.01062715631 0.02897441942
0.01062715631 0.03018662752
0.0106271563 0.03147554117
0.0106271563 0.03284601412
0.01062715629 0.03430320722
0.01062715629 0.03585260793
0.01062715628 0.03749999905
0.01101956545 0.01478449976
0.01101956545 0.0150988046
0.01101956545 0.01543299787
0.01101956545 0.01578833807
0.01101956545 0.01616616333
0.01101956545 0.01656789644
0.01101956545 0.01699505024
0.01101956544 0.01744923327
0.01101956544 0.0179321559
0.01101956544 0.01844563669
0.01101956544 0.01899160927
0.01101956544 0.01957212966
0.01101956544 0.02018938396
0.01101956543 0.02084569659
0.01101956543 0.02154353908
0.01101956543 0.02228553932
0.01101956543 0.02307449151
0.01101956542 0.02391336667
0.01101956542 0.02480532378
0.01101956542 0.02575372175
0.01101956541 0.02676213201
0.01101956541 0.027834352
0.01101956541 0.02897441943
0.0110195654 0.03018662753
0.0110195654 0.03147554119
0.01101956539 0.03284601413
0.01101956539 0.03430320724
0.01101956538 0.03585260794
0.01101956538 0.03749999905
0.01143319926 0.01478449976
0.01143319926 0.0150988046
0.01143319926 0.01543299787
0.01143319926 0.01578833807
0.01143319925 0.01616616333
0.01143319925 0.01656789644
0.01143319925 0.01699505024
0.01143319925 0.01744923327
0.01143319925 0.0179321559
0.01143319925 0.01844563669
0.01143319925 0.01899160927
0.01143319924 0.01957212967
0.01143319924 0.02018938396
0.01143319924 0.0208456966
0.01143319924 0.02154353908
0.01143319924 0.02228553932
0.01143319923 0.02307449152
0.01143319923 0.02391336667
0.01143319923 0.02480532379
0.01143319922 0.02575372175
0.01143319922 0.02676213202
0.01143319922 0.02783435201
0.01143319921 0.02897441944
0.01143319921 0.03018662755
0.01143319921 0.0314755412
0.0114331992 0.03284601415
0.0114331992 0.03430320726
0.01143319919 0.03585260797
0.01143319919 0.03749999905
0.01186920578 0.01478449976
0.01186920578 0.0150988046
0.01186920578 0.01543299787
0.01186920578 0.01578833807
0.01186920578 0.01616616333
0.01186920578 0.01656789644
0.01186920578 0.01699505024
0.01186920578 0.01744923328
0.01186920577 0.0179321559
0.01186920577 0.01844563669
0.01186920577 0.01899160927
0.01186920577 0.01957212967
0.01186920577 0.02018938396
0.01186920577 0.0208456966
0.01186920576 0.02154353908
0.01186920576 0.02228553933
0.01186920576 0.02307449152
0.01186920576 0.02391336668
0.01186920575 0.02480532379
0.01186920575 0.02575372176
0.01186920575 0.02676213203
0.01186920574 0.02783435202
0.01186920574 0.02897441945
0.01186920574 0.03018662756
0.01186920573 0.03147554122
0.01186920573 0.03284601416
0.01186920572 0.03430320728
0.01186920572 0.03585260799
0.01186920571 0.03749999905
0.01232879513 0.01478449976
0.01232879513 0.0150988046
0.01232879513 0.01543299787
0.01232879513 0.01578833807
0.01232879512 0.01616616333
0.01232879512 0.01656789644
0.01232879512 0.01699505024
0.01232879512 0.01744923328
0.01232879512 0.0179321559
0.01232879512 0.01844563669
0.01232879512 0.01899160928
0.01232879511 0.01957212967
0.01232879511 0.02018938397
0.01232879511 0.0208456966
0.01232879511 0.02154353909
0.01232879511 0.02228553933
0.0123287951 0.02307449153
0.0123287951 0.02391336668
0.0123287951 0.0248053238
0.0123287951 0.02575372177
0.01232879509 0.02676213204
0.01232879509 0.02783435203
0.01232879509 0.02897441947
0.01232879508 0.03018662757
0.01232879508 0.03147554123
0.01232879507 0.03284601418
0.01232879507 0.0343032073
0.01232879507 0.03585260801
0.01232879506 0.03749999905
0.01281324284 0.01478449976
0.01281324284 0.0150988046
0.01281324284 0.01543299787
0.01281324284 0.01578833807
0.01281324284 0.01616616333
0.01281324284 0.01656789644
0.01281324284 0.01699505024
0.01281324284 0.01744923328
0.01281324284 0.0179321559
0.01281324283 0.01844563669
0.01281324283 0.01899160928
0.01281324283 0.01957212967
0.01281324283 0.02018938397
0.01281324283 0.0208456966
0.01281324283 0.02154353909
0.01281324282 0.02228553933
0.01281324282 0.02307449153
0.01281324282 0.02391336669
0.01281324282 0.02480532381
0.01281324281 0.02575372178
0.01281324281 0.02676213205
0.01281324281 0.02783435204
0.0128132428 0.02897441948
0.0128132428 0.03018662759
0.0128132428 0.03147554125
0.01281324279 0.0328460142
0.01281324279 0.03430320732
0.01281324279 0.03585260803
0.01281324278 0.03749999905
0.01332389348 0.01478449976
0.01332389348 0.01509880459
0.01332389348 0.01543299787
0.01332389348 0.01578833807
0.01332389348 0.01616616333
0.01332389347 0.01656789644
0.01332389347 0.01699505024
0.01332389347 0.01744923328
0.01332389347 0.0179321559
0.01332389347 0.01844563669
0.01332389347 0.01899160928
0.01332389347 0.01957212967
0.01332389347 0.02018938397
0.01332389346 0.02084569661
0.01332389346 0.02154353909
0.01332389346 0.02228553934
0.01332389346 0.02307449154
0.01332389346 0.0239133667
0.01332389345 0.02480532381
0.01332389345 0.02575372179
0.01332389345 0.02676213205
0.01332389344 0.02783435205
0.01332389344 0.02897441949
0.01332389344 0.0301866276
0.01332389344 0.03147554127
0.01332389343 0.03284601422
0.01332389343 0.03430320734
0.01332389342 0.03585260806
0.01332389342 0.03749999905
0.0138621643 0.01478449976
0.0138621643 0.01509880459
0.0138621643 0.01543299787
0.0138621643 0.01578833807
0.0138621643 0.01616616333
0.0138621643 0.01656789644
0.0138621643 0.01699505024
0.01386216429 0.01744923328
0.01386216429 0.0179321559
0.01386216429 0.01844563669
0.01386216429 0.01899160928
0.01386216429 0.01957212967
0.01386216429 0.02018938397
0.01386216429 0.02084569661
0.01386216428 0.0215435391
0.01386216428 0.02228553934
0.01386216428 0.02307449154
0.01386216428 0.0239133667
0.01386216428 0.02480532382
0.01386216427 0.0257537218
0.01386216427 0.02676213207
0.01386216427 0.02783435206
0.01386216427 0.02897441951
0.01386216426 0.03018662762
0.01386216426 0.03147554128
0.01386216426 0.03284601424
0.01386216425 0.03430320736
0.01386216425 0.03585260809
0.01386216424 0.03749999905
0.01442954924 0.01478449976
0.01442954924 0.01509880459
0.01442954924 0.01543299787
0.01442954923 0.01578833807
0.01442954923 0.01616616333
0.01442954923 0.01656789644
0.01442954923 0.01699505024
0.01442954923 0.01744923328
0.01442954923 0.0179321559
0.01442954923 0.01844563669
0.01442954923 0.01899160928
0.01442954923 0.01957212967
0.01442954922 0.02018938397
0.01442954922 0.02084569661
0.01442954922 0.0215435391
0.01442954922 0.02228553935
0.01442954922 0.02307449155
0.01442954922 0.02391336671
0.01442954921 0.02480532383
0.01442954921 0.0257537218
0.01442954921 0.02676213208
0.01442954921 0.02783435207
0.0144295492 0.02897441952
0.0144295492 0.03018662764
0.0144295492 0.0314755413
0.0144295492 0.03284601426
0.01442954919 0.03430320739
0.01442954919 0.03585260812
0.01442954918 0.03749999905
0.01502762302 0.01478449976
0.01502762302 0.01509880459
0.01502762302 0.01543299787
0.01502762302 0.01578833807
0.01502762301 0.01616616333
0.01502762301 0.01656789644
0.01502762301 0.01699505024
0.01502762301 0.01744923328
0.01502762301 0.0179321559
0.01502762301 0.01844563669
0.01502762301 0.01899160928
0.01502762301 0.01957212968
0.01502762301 0.02018938398
0.015027623 0.02084569661
0.015027623 0.0215435391
0.015027623 0.02228553935
0.015027623 0.02307449155
0.015027623 0.02391336672
0.015027623 0.02480532384
0.01502762299 0.02575372181
0.01502762299 0.02676213209
0.01502762299 0.02783435209
0.01502762299 0.02897441954
0.01502762299 0.03018662765
0.01502762298 0.03147554132
0.01502762298 0.03284601429
0.01502762298 0.03430320742
0.01502762297 0.03585260815
0.01502762297 0.03749999905
0.01565804555 0.01478449976
0.01565804555 0.01509880459
0.01565804555 0.01543299786
0.01565804555 0.01578833807
0.01565804555 0.01616616332
0.01565804554 0.01656789644
0.01565804554 0.01699505023
0.01565804554 0.01744923328
0.01565804554 0.0179321559
0.01565804554 0.01844563669
0.01565804554 0.01899160928
0.01565804554 0.01957212968
0.01565804554 0.02018938398
0.01565804554 0.02084569662
0.01565804554 0.02154353911
0.01565804553 0.02228553936
0.01565804553 0.02307449156
0.01565804553 0.02391336672
0.01565804553 0.02480532385
0.01565804553 0.02575372183
0.01565804553 0.0267621321
0.01565804552 0.0278343521
0.01565804552 0.02897441955
0.01565804552 0.03018662767
0.01565804552 0.03147554135
0.01565804551 0.03284601431
0.01565804551 0.03430320744
0.01565804551 0.03585260818
0.01565804551 0.03749999905
0.01632256651 0.01478449976
0.01632256651 0.01509880459
0.01632256651 0.01543299786
0.01632256651 0.01578833807
0.01632256651 0.01616616332
0.01632256651 0.01656789644
0.01632256651 0.01699505023
0.01632256651 0.01744923328
0.01632256651 0.01793215591
0.01632256651 0.01844563669
0.01632256651 0.01899160928
0.01632256651 0.01957212968
0.01632256651 0.02018938398
0.0163225665 0.02084569662
0.0163225665 0.02154353911
0.0163225665 0.02228553936
0.0163225665 0.02307449157
0.0163225665 0.02391336673
0.0163225665 0.02480532386
0.0163225665 0.02575372184
0.0163225665 0.02676213211
0.01632256649 0.02783435212
0.01632256649 0.02897441957
0.01632256649 0.03018662769
0.01632256649 0.03147554137
0.01632256649 0.03284601434
0.01632256648 0.03430320747
0.01632256648 0.03585260821
0.01632256648 0.03749999905
0.01702303024 0.01478449976
0.01702303024 0.01509880459
0.01702303024 0.01543299786
0.01702303024 0.01578833807
0.01702303024 0.01616616332
0.01702303024 0.01656789644
0.01702303024 0.01699505023
0.01702303024 0.01744923328
0.01702303024 0.01793215591
0.01702303024 0.01844563669
0.01702303024 0.01899160929
0.01702303024 0.01957212968
0.01702303023 0.02018938399
0.01702303023 0.02084569662
0.01702303023 0.02154353912
0.01702303023 0.02228553937
0.01702303023 0.02307449157
0.01702303023 0.02391336674
0.01702303023 0.02480532387
0.01702303023 0.02575372185
0.01702303023 0.02676213213
0.01702303022 0.02783435213
0.01702303022 0.02897441959
0.01702303022 0.03018662771
0.01702303022 0.03147554139
0.01702303022 0.03284601437
0.01702303022 0.0343032075
0.01702303021 0.03585260825
0.01702303021 0.03749999905
0.01776138081 0.01478449975
0.01776138081 0.01509880459
0.01776138081 0.01543299786
0.01776138081 0.01578833806
0.01776138081 0.01616616332
0.01776138081 0.01656789644
0.01776138081 0.01699505023
0.01776138081 0.01744923328
0.01776138081 0.01793215591
0.01776138081 0.0184456367
0.01776138081 0.01899160929
0.01776138081 0.01957212969
0.0177613808 0.02018938399
0.0177613808 0.02084569663
0.0177613808 0.02154353912
0.0177613808 0.02228553937
0.0177613808 0.02307449158
0.0177613808 0.02391336675
0.0177613808 0.02480532388
0.0177613808 0.02575372186
0.0177613808 0.02676213214
0.0177613808 0.02783435215
0.01776138079 0.02897441961
0.01776138079 0.03018662774
0.01776138079 0.03147554142
0.01776138079 0.03284601439
0.01776138079 0.03430320754
0.01776138079 0.03585260828
0.01776138079 0.03749999905
0.01853966745 0.01478449975
0.01853966745 0.01509880459
0.01853966745 0.01543299786
0.01853966745 0.01578833806
0.01853966745 0.01616616332
0.01853966745 0.01656789644
0.01853966745 0.01699505023
0.01853966745 0.01744923328
0.01853966745 0.01793215591
0.01853966745 0.0184456367
0.01853966745 0.01899160929
0.01853966745 0.01957212969
0.01853966745 0.02018938399
0.01853966745 0.02084569663
0.01853966745 0.02154353913
0.01853966745 0.02228553938
0.01853966744 0.02307449159
0.01853966744 0.02391336676
0.01853966744 0.02480532389
0.01853966744 0.02575372187
0.01853966744 0.02676213216
0.01853966744 0.02783435217
0.01853966744 0.02897441963
0.01853966744 0.03018662776
0.01853966744 0.03147554145
0.01853966744 0.03284601443
0.01853966744 0.03430320757
0.01853966743 0.03585260832
0.01853966743 0.03749999905
0.01936005024 0.01478449975
0.01936005024 0.01509880459
0.01936005024 0.01543299786
0.01936005024 0.01578833806
0.01936005024 0.01616616332
0.01936005024 0.01656789644
0.01936005024 0.01699505023
0.01936005024 0.01744923328
0.01936005023 0.01793215591
0.01936005023 0.0184456367
0.01936005023 0.01899160929
0.01936005023 0.01957212969
0.01936005023 0.020189384
0.01936005023 0.02084569664
0.01936005023 0.02154353913
0.01936005023 0.02228553939
0.01936005023 0.0230744916
0.01936005023 0.02391336677
0.01936005023 0.0248053239
0.01936005023 0.02575372189
0.01936005023 0.02676213217
0.01936005023 0.02783435219
0.01936005023 0.02897441965
0.01936005023 0.03018662778
0.01936005023 0.03147554147
0.01936005023 0.03284601446
0.01936005023 0.03430320761
0.01936005023 0.03585260836
0.01936005022 0.03749999905
0.02022480607 0.01478449975
0.02022480607 0.01509880459
0.02022480607 0.01543299786
0.02022480607 0.01578833806
0.02022480607 0.01616616332
0.02022480607 0.01656789643
0.02022480607 0.01699505023
0.02022480607 0.01744923328
0.02022480607 0.01793215591
0.02022480607 0.0184456367
0.02022480607 0.01899160929
0.02022480607 0.01957212969
0.02022480607 0.020189384
0.02022480607 0.02084569664
0.02022480607 0.02154353914
0.02022480607 0.02228553939
0.02022480607 0.02307449161
0.02022480607 0.02391336678
0.02022480607 0.02480532391
0.02022480607 0.0257537219
0.02022480607 0.02676213219
0.02022480607 0.02783435221
0.02022480607 0.02897441967
0.02022480607 0.03018662781
0.02022480607 0.0314755415
0.02022480607 0.03284601449
0.02022480607 0.03430320765
0.02022480607 0.03585260841
0.02022480607 0.03749999905
0.02113633502 0.01478449975
0.02113633502 0.01509880459
0.02113633502 0.01543299786
0.02113633502 0.01578833806
0.02113633502 0.01616616332
0.02113633502 0.01656789643
0.02113633502 0.01699505023
0.02113633502 0.01744923328
0.02113633502 0.01793215591
0.02113633502 0.0184456367
0.02113633502 0.01899160929
0.02113633502 0.0195721297
0.02113633502 0.020189384
0.02113633502 0.02084569665
0.02113633502 0.02154353914
0.02113633502 0.0222855394
0.02113633502 0.02307449162
0.02113633502 0.02391336679
0.02113633502 0.02480532392
0.02113633502 0.02575372192
0.02113633502 0.02676213221
0.02113633502 0.02783435223
0.02113633502 0.0289744197
0.02113633502 0.03018662784
0.02113633502 0.03147554153
0.02113633502 0.03284601453
0.02113633502 0.03430320769
0.02113633502 0.03585260845
0.02113633502 0.03749999905
0.02209716694 0.01478449975
0.02209716694 0.01509880458
0.02209716694 0.01543299786
0.02209716694 0.01578833806
0.02209716694 0.01616616332
0.02209716694 0.01656789643
0.02209716694 0.01699505023
0.02209716694 0.01744923328
0.02209716695 0.01793215591
0.02209716695 0.0184456367
0.02209716695 0.0189916093
0.02209716695 0.0195721297
0.02209716695 0.02018938401
0.02209716695 0.02084569665
0.02209716695 0.02154353915
0.02209716695 0.02228553941
0.02209716695 0.02307449163
0.02209716695 0.0239133668
0.02209716695 0.02480532394
0.02209716695 0.02575372193
0.02209716695 0.02676213223
0.02209716695 0.02783435225
0.02209716695 0.02897441972
0.02209716695 0.03018662787
0.02209716695 0.03147554157
0.02209716695 0.03284601456
0.02209716695 0.03430320773
0.02209716695 0.0358526085
0.02209716696 0.03749999905
0.02310996857 0.01478449975
0.02310996857 0.01509880458
0.02310996857 0.01543299786
0.02310996857 0.01578833806
0.02310996857 0.01616616332
0.02310996857 0.01656789643
0.02310996857 0.01699505023
0.02310996857 0.01744923328
0.02310996857 0.01793215591
0.02310996857 0.0184456367
0.02310996857 0.0189916093
0.02310996857 0.0195721297
0.02310996857 0.02018938401
0.02310996857 0.02084569666
0.02310996857 0.02154353916
0.02310996857 0.02228553942
0.02310996857 0.02307449164
0.02310996857 0.02391336681
0.02310996858 0.02480532395
0.02310996858 0.02575372195
0.02310996858 0.02676213225
0.02310996858 0.02783435227
0.02310996858 0.02897441975
0.02310996858 0.0301866279
0.02310996858 0.0314755416
0.02310996858 0.0328460146
0.02310996858 0.03430320777
0.02310996859 0.03585260855
0.02310996859 0.03749999905
0.02417755083 0.01478449975
0.02417755083 0.01509880458
0.02417755083 0.01543299785
0.02417755083 0.01578833806
0.02417755083 0.01616616332
0.02417755084 0.01656789643
0.02417755084 0.01699505023
0.02417755084 0.01744923328
0.02417755084 0.01793215591
0.02417755084 0.0184456367
0.02417755084 0.0189916093
0.02417755084 0.0195721297
0.02417755084 0.02018938401
0.02417755084 0.02084569666
0.02417755084 0.02154353916
0.02417755084 0.02228553943
0.02417755084 0.02307449165
0.02417755085 0.02391336682
0.02417755085 0.02480532397
0.02417755085 0.02575372197
0.02417755085 0.02676213227
0.02417755085 0.02783435229
0.02417755085 0.02897441978
0.02417755085 0.03018662793
0.02417755086 0.03147554164
0.02417755086 0.03284601465
0.02417755086 0.03430320782
0.02417755086 0.03585260861
0.02417755086 0.03749999905
0.02530287673 0.01478449975
0.02530287673 0.01509880458
0.02530287673 0.01543299785
0.02530287673 0.01578833806
0.02530287673 0.01616616332
0.02530287673 0.01656789643
0.02530287673 0.01699505023
0.02530287674 0.01744923328
0.02530287674 0.01793215591
0.02530287674 0.01844563671
0.02530287674 0.0189916093
0.02530287674 0.01957212971
0.02530287674 0.02018938402
0.02530287674 0.02084569667
0.02530287674 0.02154353917
0.02530287674 0.02228553944
0.02530287675 0.02307449166
0.02530287675 0.02391336684
0.02530287675 0.02480532398
0.02530287675 0.02575372199
0.02530287675 0.02676213229
0.02530287675 0.02783435232
0.02530287676 0.0289744198
0.02530287676 0.03018662796
0.02530287676 0.03147554168
0.02530287676 0.03284601469
0.02530287677 0.03430320787
0.02530287677 0.03585260866
0.02530287677 0.03749999905
0.02648906951 0.01478449974
0.02648906951 0.01509880458
0.02648906951 0.01543299785
0.02648906951 0.01578833806
0.02648906951 0.01616616332
0.02648906951 0.01656789643
0.02648906951 0.01699505023
0.02648906952 0.01744923328
0.02648906952 0.01793215591
0.02648906952 0.01844563671
0.02648906952 0.01899160931
0.02648906952 0.01957212971
0.02648906952 0.02018938402
0.02648906952 0.02084569668
0.02648906953 0.02154353918
0.02648906953 0.02228553945
0.02648906953 0.02307449167
0.02648906953 0.02391336685
0.02648906953 0.024805324
0.02648906954 0.02575372201
0.02648906954 0.02676213231
0.02648906954 0.02783435235
0.02648906954 0.02897441984
0.02648906955 0.030186628
0.02648906955 0.03147554172
0.02648906955 0.03284601474
0.02648906956 0.03430320792
0.02648906956 0.03585260872
0.02648906956 0.03749999905
0.02773942135 0.01478449974
0.02773942135 0.01509880458
0.02773942135 0.01543299785
0.02773942136 0.01578833805
0.02773942136 0.01616616331
0.02773942136 0.01656789643
0.02773942136 0.01699505023
0.02773942136 0.01744923328
0.02773942136 0.01793215591
0.02773942136 0.01844563671
0.02773942136 0.01899160931
0.02773942137 0.01957212972
0.02773942137 0.02018938403
0.02773942137 0.02084569668
0.02773942137 0.02154353919
0.02773942137 0.02228553946
0.02773942138 0.02307449168
0.02773942138 0.02391336687
0.02773942138 0.02480532402
0.02773942138 0.02575372203
0.02773942139 0.02676213234
0.02773942139 0.02783435238
0.02773942139 0.02897441987
0.0277394214 0.03018662804
0.0277394214 0.03147554176
0.0277394214 0.03284601478
0.02773942141 0.03430320798
0.02773942141 0.03585260878
0.02773942142 0.03749999905
0.02905740251 0.01478449974
0.02905740251 0.01509880457
0.02905740251 0.01543299785
0.02905740251 0.01578833805
0.02905740251 0.01616616331
0.02905740252 0.01656789643
0.02905740252 0.01699505023
0.02905740252 0.01744923328
0.02905740252 0.01793215592
0.02905740252 0.01844563671
0.02905740252 0.01899160931
0.02905740253 0.01957212972
0.02905740253 0.02018938404
0.02905740253 0.02084569669
0.02905740253 0.0215435392
0.02905740254 0.02228553947
0.02905740254 0.02307449169
0.02905740254 0.02391336688
0.02905740254 0.02480532404
0.02905740255 0.02575372205
0.02905740255 0.02676213236
0.02905740255 0.02783435241
0.02905740256 0.0289744199
0.02905740256 0.03018662807
0.02905740257 0.03147554181
0.02905740257 0.03284601484
0.02905740258 0.03430320804
0.02905740258 0.03585260885
0.02905740259 0.03749999905
0.03044667093 0.01478449974
0.03044667093 0.01509880457
0.03044667093 0.01543299785
0.03044667093 0.01578833805
0.03044667093 0.01616616331
0.03044667094 0.01656789643
0.03044667094 0.01699505023
0.03044667094 0.01744923328
0.03044667094 0.01793215592
0.03044667094 0.01844563671
0.03044667095 0.01899160932
0.03044667095 0.01957212972
0.03044667095 0.02018938404
0.03044667095 0.0208456967
0.03044667096 0.02154353921
0.03044667096 0.02228553948
0.03044667096 0.02307449171
0.03044667097 0.0239133669
0.03044667097 0.02480532406
0.03044667097 0.02575372207
0.03044667098 0.02676213239
0.03044667098 0.02783435244
0.03044667099 0.02897441994
0.03044667099 0.03018662812
0.030446671 0.03147554185
0.030446671 0.03284601489
0.03044667101 0.0343032081
0.03044667101 0.03585260892
0.03044667102 0.03749999905
0.03191108241 0.01478449974
0.03191108242 0.01509880457
0.03191108242 0.01543299785
0.03191108242 0.01578833805
0.03191108242 0.01616616331
0.03191108242 0.01656789643
0.03191108242 0.01699505023
0.03191108243 0.01744923328
0.03191108243 0.01793215592
0.03191108243 0.01844563672
0.03191108243 0.01899160932
0.03191108244 0.01957212973
0.03191108244 0.02018938405
0.03191108244 0.0208456967
0.03191108245 0.02154353922
0.03191108245 0.02228553949
0.03191108245 0.02307449172
0.03191108246 0.02391336692
0.03191108246 0.02480532408
0.03191108246 0.0257537221
0.03191108247 0.02676213242
0.03191108247 0.02783435247
0.03191108248 0.02897441998
0.03191108249 0.03018662816
0.03191108249 0.0314755419
0.0319110825 0.03284601495
0.0319110825 0.03430320816
0.03191108251 0.03585260899
0.03191108252 0.03749999905
0.03345470132 0.01478449973
0.03345470132 0.01509880457
0.03345470132 0.01543299784
0.03345470132 0.01578833805
0.03345470133 0.01616616331
0.03345470133 0.01656789643
0.03345470133 0.01699505023
0.03345470133 0.01744923328
0.03345470134 0.01793215592
0.03345470134 0.01844563672
0.03345470134 0.01899160932
0.03345470134 0.01957212973
0.03345470135 0.02018938405
0.03345470135 0.02084569671
0.03345470135 0.02154353923
0.03345470136 0.0222855395
0.03345470136 0.02307449174
0.03345470137 0.02391336694
0.03345470137 0.0248053241
0.03345470138 0.02575372212
0.03345470138 0.02676213245
0.03345470139 0.0278343525
0.03345470139 0.02897442002
0.0334547014 0.03018662821
0.03345470141 0.03147554196
0.03345470142 0.03284601501
0.03345470142 0.03430320823
0.03345470143 0.03585260907
0.03345470144 0.03749999905
0.03508181183 0.01478449973
0.03508181183 0.01509880457
0.03508181184 0.01543299784
0.03508181184 0.01578833805
0.03508181184 0.01616616331
0.03508181184 0.01656789643
0.03508181184 0.01699505023
0.03508181185 0.01744923328
0.03508181185 0.01793215592
0.03508181185 0.01844563672
0.03508181186 0.01899160933
0.03508181186 0.01957212974
0.03508181186 0.02018938406
0.03508181187 0.02084569672
0.03508181187 0.02154353924
0.03508181188 0.02228553952
0.03508181188 0.02307449175
0.03508181189 0.02391336696
0.03508181189 0.02480532412
0.0350818119 0.02575372215
0.0350818119 0.02676213248
0.03508181191 0.02783435254
0.03508181192 0.02897442006
0.03508181193 0.03018662826
0.03508181193 0.03147554201
0.03508181194 0.03284601507
0.03508181195 0.0343032083
0.03508181196 0.03585260915
0.03508181197 0.03749999905
0.03679692987 0.01478449973
0.03679692987 0.01509880457
0.03679692987 0.01543299784
0.03679692987 0.01578833805
0.03679692988 0.01616616331
0.03679692988 0.01656789643
0.03679692988 0.01699505023
0.03679692988 0.01744923328
0.03679692989 0.01793215592
0.03679692989 0.01844563672
0.0367969299 0.01899160933
0.0367969299 0.01957212974
0.0367969299 0.02018938407
0.03679692991 0.02084569673
0.03679692991 0.02154353925
0.03679692992 0.02228553953
0.03679692992 0.02307449177
0.03679692993 0.02391336698
0.03679692994 0.02480532415
0.03679692994 0.02575372218
0.03679692995 0.02676213251
0.03679692996 0.02783435258
0.03679692996 0.02897442011
0.03679692997 0.03018662831
0.03679692998 0.03147554207
0.03679692999 0.03284601514
0.03679693 0.03430320838
0.03679693001 0.03585260924
0.03679693002 0.03749999905
0.03860481559 0.01478449973
0.0386048156 0.01509880456
0.0386048156 0.01543299784
0.0386048156 0.01578833804
0.0386048156 0.01616616331
0.03860481561 0.01656789642
0.03860481561 0.01699505023
0.03860481561 0.01744923328
0.03860481562 0.01793215592
0.03860481562 0.01844563673
0.03860481563 0.01899160933
0.03860481563 0.01957212975
0.03860481564 0.02018938407
0.03860481564 0.02084569674
0.03860481565 0.02154353926
0.03860481565 0.02228553955
0.03860481566 0.02307449179
0.03860481566 0.023913367
0.03860481567 0.02480532417
0.03860481568 0.02575372221
0.03860481569 0.02676213255
0.03860481569 0.02783435262
0.0386048157 0.02897442015
0.03860481571 0.03018662836
0.03860481572 0.03147554213
0.03860481573 0.03284601521
0.03860481574 0.03430320846
0.03860481576 0.03585260933
0.03860481577 0.03749999905
0.04051048665 0.01478449973
0.04051048666 0.01509880456
0.04051048666 0.01543299784
0.04051048666 0.01578833804
0.04051048667 0.0161661633
0.04051048667 0.01656789642
0.04051048667 0.01699505023
0.04051048668 0.01744923328
0.04051048668 0.01793215592
0.04051048669 0.01844563673
0.04051048669 0.01899160934
0.0405104867 0.01957212976
0.0405104867 0.02018938408
0.04051048671 0.02084569675
0.04051048671 0.02154353927
0.04051048672 0.02228553956
0.04051048673 0.02307449181
0.04051048673 0.02391336702
0.04051048674 0.0248053242
0.04051048675 0.02575372224
0.04051048676 0.02676213259
0.04051048677 0.02783435266
0.04051048678 0.0289744202
0.04051048679 0.03018662842
0.0405104868 0.0314755422
0.04051048681 0.03284601528
0.04051048682 0.03430320855
0.04051048684 0.03585260942
0.04051048685 0.03749999905
0.04251923208 0.01478449972
0.04251923208 0.01509880456
0.04251923209 0.01543299783
0.04251923209 0.01578833804
0.04251923209 0.0161661633
0.0425192321 0.01656789642
0.0425192321 0.01699505023
0.04251923211 0.01744923328
0.04251923211 0.01793215593
0.04251923212 0.01844563673
0.04251923212 0.01899160934
0.04251923213 0.01957212976
0.04251923213 0.02018938409
0.04251923214 0.02084569676
0.04251923215 0.02154353929
0.04251923215 0.02228553958
0.04251923216 0.02307449183
0.04251923217 0.02391336704
0.04251923218 0.02480532423
0.04251923219 0.02575372227
0.0425192322 0.02676213262
0.04251923221 0.02783435271
0.04251923222 0.02897442025
0.04251923223 0.03018662848
0.04251923224 0.03147554227
0.04251923226 0.03284601536
0.04251923227 0.03430320863
0.04251923228 0.03585260953
0.0425192323 0.03749999905
0.04463662699 0.01478449972
0.04463662699 0.01509880456
0.04463662699 0.01543299783
0.044636627 0.01578833804
0.044636627 0.0161661633
0.04463662701 0.01656789642
0.04463662701 0.01699505023
0.04463662702 0.01744923328
0.04463662702 0.01793215593
0.04463662703 0.01844563673
0.04463662703 0.01899160935
0.04463662704 0.01957212977
0.04463662704 0.0201893841
0.04463662705 0.02084569677
[truncated: 1,042,934 more chars]
