# Supplementary material for: Morphologic and Aerodynamic Considerations Regarding the Plumed Seeds of Tragopogon pratensis and Their Implications for Seed Dispersal
Source: PLoS One. 2015 May 4;10(5):e0125040. doi: 10.1371/journal.pone.0125040 (PMC4418730; doi:10.1371/journal.pone.0125040)
Supplement: S2 Archive — (ZIP) [file pone.0125040.s010.zip › CFD/2D-Mesh22.msh]

(0 " Created by : Fluent_V6 Interface Vers. 12.0.1")
(2 2)
(0 "Node Section")
(10 (0 1 54f3 0 2))
(10 (b 1 54f3 1 2)
(
-0.09999999747 0
-0.0825216356 0
-0.09999999747 0.0002838306051
-0.0825216356 0.0002838306051
-0.09999999747 0.0005676612101
-0.0825216356 0.0005676612101
-0.09999999747 0.0008514918152
-0.0825216356 0.0008514918152
-0.09999999747 0.00113532242
-0.0825216356 0.00113532242
-0.09999999747 0.001419153025
-0.0825216356 0.001419153025
-0.09999999747 0.00170298363
-0.0825216356 0.00170298363
-0.09999999747 0.001986814236
-0.0825216356 0.001986814236
-0.09999999747 0.002270644841
-0.0825216356 0.002270644841
-0.09999999747 0.002554475446
-0.0825216356 0.002554475446
-0.09999999747 0.002838306051
-0.0825216356 0.002838306051
-0.09999999747 0.003122136656
-0.0825216356 0.003122136656
-0.09999999747 0.003405967261
-0.0825216356 0.003405967261
-0.09999999747 0.003689797866
-0.0825216356 0.003689797866
-0.09999999747 0.003973628471
-0.0825216356 0.003973628471
-0.09999999747 0.004257459076
-0.0825216356 0.004257459076
-0.09999999747 0.004541289681
-0.0825216356 0.004541289681
-0.09999999747 0.004825120286
-0.0825216356 0.004825120286
-0.09999999747 0.005108950891
-0.0825216356 0.005108950891
-0.09999999747 0.005392781496
-0.0825216356 0.005392781496
-0.09999999747 0.005676612101
-0.0825216356 0.005676612101
-0.09999999747 0.005960442707
-0.0825216356 0.005960442707
-0.09999999747 0.006244273312
-0.0825216356 0.006244273312
-0.09999999747 0.006528103917
-0.0825216356 0.006528103917
-0.09999999747 0.006811934522
-0.0825216356 0.006811934522
-0.09999999747 0.007095765127
-0.0825216356 0.007095765127
-0.09999999747 0.007379595732
-0.0825216356 0.007379595732
-0.09999999747 0.007663426337
-0.0825216356 0.007663426337
-0.09999999747 0.007947256942
-0.0825216356 0.007947256942
-0.09999999747 0.008231087547
-0.0825216356 0.008231087547
-0.09999999747 0.008514918152
-0.0825216356 0.008514918152
-0.09999999747 0.008798748757
-0.0825216356 0.008798748757
-0.09999999747 0.009082579362
-0.0825216356 0.009082579362
-0.09999999747 0.009366409967
-0.0825216356 0.009366409967
-0.09999999747 0.009650240573
-0.0825216356 0.009650240573
-0.09999999747 0.009934071178
-0.0825216356 0.009934071178
-0.09999999747 0.01021790178
-0.0825216356 0.01021790178
-0.09999999747 0.01050173239
-0.0825216356 0.01050173239
-0.09999999747 0.01078556299
-0.0825216356 0.01078556299
-0.09999999747 0.0110693936
-0.0825216356 0.0110693936
-0.09999999747 0.0113532242
-0.0825216356 0.0113532242
-0.09999999747 0.01163705481
-0.0825216356 0.01163705481
-0.09999999747 0.01192088541
-0.0825216356 0.01192088541
-0.09999999747 0.01220471602
-0.0825216356 0.01220471602
-0.09999999747 0.01248854662
-0.0825216356 0.01248854662
-0.09999999747 0.01277237723
-0.0825216356 0.01277237723
-0.09999999747 0.01305620783
-0.0825216356 0.01305620783
-0.09999999747 0.01334003844
-0.0825216356 0.01334003844
-0.09999999747 0.01362386904
-0.0825216356 0.01362386904
-0.09999999747 0.01390769965
-0.0825216356 0.01390769965
-0.0700893089 0
-0.0700893089 0.0002838306051
-0.0700893089 0.0005676612101
-0.0700893089 0.0008514918152
-0.0700893089 0.00113532242
-0.0700893089 0.001419153025
-0.0700893089 0.00170298363
-0.0700893089 0.001986814236
-0.0700893089 0.002270644841
-0.0700893089 0.002554475446
-0.0700893089 0.002838306051
-0.0700893089 0.003122136656
-0.0700893089 0.003405967261
-0.0700893089 0.003689797866
-0.0700893089 0.003973628471
-0.0700893089 0.004257459076
-0.0700893089 0.004541289681
-0.0700893089 0.004825120286
-0.0700893089 0.005108950891
-0.0700893089 0.005392781496
-0.0700893089 0.005676612101
-0.0700893089 0.005960442707
-0.0700893089 0.006244273312
-0.0700893089 0.006528103917
-0.0700893089 0.006811934522
-0.0700893089 0.007095765127
-0.0700893089 0.007379595732
-0.0700893089 0.007663426337
-0.0700893089 0.007947256942
-0.0700893089 0.008231087547
-0.0700893089 0.008514918152
-0.0700893089 0.008798748757
-0.0700893089 0.009082579362
-0.0700893089 0.009366409967
-0.0700893089 0.009650240573
-0.0700893089 0.009934071178
-0.0700893089 0.01021790178
-0.0700893089 0.01050173239
-0.0700893089 0.01078556299
-0.0700893089 0.0110693936
-0.0700893089 0.0113532242
-0.0700893089 0.01163705481
-0.0700893089 0.01192088541
-0.0700893089 0.01220471602
-0.0700893089 0.01248854662
-0.0700893089 0.01277237723
-0.0700893089 0.01305620783
-0.0700893089 0.01334003844
-0.0700893089 0.01362386904
-0.0700893089 0.01390769965
-0.06124622386 0
-0.06124622386 0.0002838306051
-0.06124622386 0.0005676612101
-0.06124622386 0.0008514918152
-0.06124622386 0.00113532242
-0.06124622386 0.001419153025
-0.06124622386 0.00170298363
-0.06124622386 0.001986814236
-0.06124622386 0.002270644841
-0.06124622386 0.002554475446
-0.06124622386 0.002838306051
-0.06124622386 0.003122136656
-0.06124622386 0.003405967261
-0.06124622386 0.003689797866
-0.06124622386 0.003973628471
-0.06124622386 0.004257459076
-0.06124622386 0.004541289681
-0.06124622386 0.004825120286
-0.06124622386 0.005108950891
-0.06124622386 0.005392781496
-0.06124622386 0.005676612101
-0.06124622386 0.005960442707
-0.06124622386 0.006244273312
-0.06124622386 0.006528103917
-0.06124622386 0.006811934522
-0.06124622386 0.007095765127
-0.06124622386 0.007379595732
-0.06124622386 0.007663426337
-0.06124622386 0.007947256942
-0.06124622386 0.008231087547
-0.06124622386 0.008514918152
-0.06124622386 0.008798748757
-0.06124622386 0.009082579362
-0.06124622386 0.009366409967
-0.06124622386 0.009650240573
-0.06124622386 0.009934071178
-0.06124622386 0.01021790178
-0.06124622386 0.01050173239
-0.06124622386 0.01078556299
-0.06124622386 0.0110693936
-0.06124622386 0.0113532242
-0.06124622386 0.01163705481
-0.06124622386 0.01192088541
-0.06124622386 0.01220471602
-0.06124622386 0.01248854662
-0.06124622386 0.01277237723
-0.06124622386 0.01305620783
-0.06124622386 0.01334003844
-0.06124622386 0.01362386904
-0.06124622386 0.01390769965
-0.05495615805 0
-0.05495615805 0.0002838306051
-0.05495615805 0.0005676612101
-0.05495615805 0.0008514918152
-0.05495615805 0.00113532242
-0.05495615805 0.001419153025
-0.05495615805 0.00170298363
-0.05495615805 0.001986814236
-0.05495615805 0.002270644841
-0.05495615805 0.002554475446
-0.05495615805 0.002838306051
-0.05495615805 0.003122136656
-0.05495615805 0.003405967261
-0.05495615805 0.003689797866
-0.05495615805 0.003973628471
-0.05495615805 0.004257459076
-0.05495615805 0.004541289681
-0.05495615805 0.004825120286
-0.05495615805 0.005108950891
-0.05495615805 0.005392781496
-0.05495615805 0.005676612101
-0.05495615805 0.005960442707
-0.05495615805 0.006244273312
-0.05495615805 0.006528103917
-0.05495615805 0.006811934522
-0.05495615805 0.007095765127
-0.05495615805 0.007379595732
-0.05495615805 0.007663426337
-0.05495615805 0.007947256942
-0.05495615805 0.008231087547
-0.05495615805 0.008514918152
-0.05495615805 0.008798748757
-0.05495615805 0.009082579362
-0.05495615805 0.009366409967
-0.05495615805 0.009650240573
-0.05495615805 0.009934071178
-0.05495615805 0.01021790178
-0.05495615805 0.01050173239
-0.05495615805 0.01078556299
-0.05495615805 0.0110693936
-0.05495615805 0.0113532242
-0.05495615805 0.01163705481
-0.05495615805 0.01192088541
-0.05495615805 0.01220471602
-0.05495615805 0.01248854662
-0.05495615805 0.01277237723
-0.05495615805 0.01305620783
-0.05495615805 0.01334003844
-0.05495615805 0.01362386904
-0.05495615805 0.01390769965
-0.09999999747 0.01419149964
-0.0825216356 0.01419149964
-0.09999999747 0.0144943492
-0.0825216356 0.0144943492
-0.09999999747 0.01481752702
-0.0825216356 0.01481752702
-0.09999999747 0.01516239757
-0.0825216356 0.01516239757
-0.09999999747 0.01553041695
-0.0825216356 0.01553041695
-0.09999999747 0.01592313899
-0.0825216356 0.01592313899
-0.09999999747 0.0163422218
-0.0825216356 0.0163422218
-0.09999999747 0.01678943481
-0.0825216356 0.01678943481
-0.09999999747 0.0172666662
-0.0825216356 0.0172666662
-0.09999999747 0.01777593092
-0.0825216356 0.01777593092
-0.09999999747 0.01831937913
-0.0825216356 0.01831937913
-0.09999999747 0.01889930535
-0.0825216356 0.01889930535
-0.09999999747 0.01951815809
-0.0825216356 0.01951815809
-0.09999999747 0.02017855024
-0.0825216356 0.02017855024
-0.09999999747 0.02088327005
-0.0825216356 0.02088327005
-0.09999999747 0.02163529294
-0.0825216356 0.02163529294
-0.09999999747 0.02243779404
-0.0825216356 0.02243779404
-0.09999999747 0.02329416161
-0.0825216356 0.02329416161
-0.09999999747 0.02420801136
-0.0825216356 0.02420801136
-0.09999999747 0.02518320166
-0.0825216356 0.02518320166
-0.09999999747 0.0262238499
-0.0825216356 0.0262238499
-0.09999999747 0.02733434981
-0.0825216356 0.02733434981
-0.09999999747 0.02851939009
-0.0825216356 0.02851939009
-0.09999999747 0.0297839741
-0.0825216356 0.0297839741
-0.09999999747 0.0311334411
-0.0825216356 0.0311334411
-0.09999999747 0.03257348869
-0.0825216356 0.03257348869
-0.09999999747 0.03411019695
-0.0825216356 0.03411019695
-0.09999999747 0.03575005405
-0.0825216356 0.03575005405
-0.09999999747 0.03749999905
-0.0825216356 0.03749999905
-0.0700893089 0.01419149964
-0.0700893089 0.0144943492
-0.0700893089 0.01481752702
-0.0700893089 0.01516239757
-0.0700893089 0.01553041695
-0.0700893089 0.01592313899
-0.0700893089 0.0163422218
-0.0700893089 0.01678943481
-0.0700893089 0.0172666662
-0.0700893089 0.01777593092
-0.0700893089 0.01831937913
-0.0700893089 0.01889930535
-0.0700893089 0.01951815809
-0.0700893089 0.02017855024
-0.0700893089 0.02088327005
-0.0700893089 0.02163529294
-0.0700893089 0.02243779404
-0.0700893089 0.02329416161
-0.0700893089 0.02420801136
-0.0700893089 0.02518320166
-0.0700893089 0.0262238499
-0.0700893089 0.02733434981
-0.0700893089 0.02851939009
-0.0700893089 0.0297839741
-0.0700893089 0.0311334411
-0.0700893089 0.03257348869
-0.0700893089 0.03411019695
-0.0700893089 0.03575005405
-0.0700893089 0.03749999905
-0.06124622386 0.01419149964
-0.06124622386 0.0144943492
-0.06124622386 0.01481752702
-0.06124622386 0.01516239757
-0.06124622386 0.01553041695
-0.06124622386 0.01592313899
-0.06124622386 0.0163422218
-0.06124622386 0.01678943481
-0.06124622386 0.0172666662
-0.06124622386 0.01777593092
-0.06124622386 0.01831937913
-0.06124622386 0.01889930535
-0.06124622386 0.01951815809
-0.06124622386 0.02017855024
-0.06124622386 0.02088327005
-0.06124622386 0.02163529294
-0.06124622386 0.02243779404
-0.06124622386 0.02329416161
-0.06124622386 0.02420801136
-0.06124622386 0.02518320166
-0.06124622386 0.0262238499
-0.06124622386 0.02733434981
-0.06124622386 0.02851939009
-0.06124622386 0.0297839741
-0.06124622386 0.0311334411
-0.06124622386 0.03257348869
-0.06124622386 0.03411019695
-0.06124622386 0.03575005405
-0.06124622386 0.03749999905
-0.05495615805 0.01419149964
-0.05495615805 0.0144943492
-0.05495615805 0.01481752702
-0.05495615805 0.01516239757
-0.05495615805 0.01553041695
-0.05495615805 0.01592313899
-0.05495615805 0.0163422218
-0.05495615805 0.01678943481
-0.05495615805 0.0172666662
-0.05495615805 0.01777593092
-0.05495615805 0.01831937913
-0.05495615805 0.01889930535
-0.05495615805 0.01951815809
-0.05495615805 0.02017855024
-0.05495615805 0.02088327005
-0.05495615805 0.02163529294
-0.05495615805 0.02243779404
-0.05495615805 0.02329416161
-0.05495615805 0.02420801136
-0.05495615805 0.02518320166
-0.05495615805 0.0262238499
-0.05495615805 0.02733434981
-0.05495615805 0.02851939009
-0.05495615805 0.0297839741
-0.05495615805 0.0311334411
-0.05495615805 0.03257348869
-0.05495615805 0.03411019695
-0.05495615805 0.03575005405
-0.05495615805 0.03749999905
-0.09999999747 0.03923999901
-0.0825216356 0.03923999901
-0.09999999747 0.04107086677
-0.0825216356 0.04107086677
-0.09999999747 0.04299734771
-0.0825216356 0.04299734771
-0.09999999747 0.04502443502
-0.0825216356 0.04502443502
-0.09999999747 0.04715738266
-0.0825216356 0.04715738266
-0.09999999747 0.04940171897
-0.0825216356 0.04940171897
-0.09999999747 0.05176326097
-0.0825216356 0.05176326097
-0.09999999747 0.05424812949
-0.0825216356 0.05424812949
-0.09999999747 0.05686276499
-0.0825216356 0.05686276499
-0.09999999747 0.05961394427
-0.0825216356 0.05961394427
-0.09999999747 0.06250879805
-0.0825216356 0.06250879805
-0.09999999747 0.06555482942
-0.0825216356 0.06555482942
-0.09999999747 0.06875993331
-0.0825216356 0.06875993331
-0.09999999747 0.07213241694
-0.0825216356 0.07213241694
-0.09999999747 0.07568102137
-0.0825216356 0.07568102137
-0.09999999747 0.07941494413
-0.0825216356 0.07941494413
-0.09999999747 0.08334386307
-0.0825216356 0.08334386307
-0.09999999747 0.08747796146
-0.0825216356 0.08747796146
-0.09999999747 0.09182795436
-0.0825216356 0.09182795436
-0.09999999747 0.0964051164
-0.0825216356 0.0964051164
-0.09999999747 0.101221311
-0.0825216356 0.101221311
-0.09999999747 0.1062890211
-0.0825216356 0.1062890211
-0.09999999747 0.1116213817
-0.0825216356 0.1116213817
-0.09999999747 0.1172322134
-0.0825216356 0.1172322134
-0.09999999747 0.123136059
-0.0825216356 0.123136059
-0.09999999747 0.1293482203
-0.0825216356 0.1293482203
-0.09999999747 0.1358847985
-0.0825216356 0.1358847985
-0.09999999747 0.1427627357
-0.0825216356 0.1427627357
-0.09999999747 0.1499999962
-0.0825216356 0.1499999962
-0.0700893089 0.03923999901
-0.0700893089 0.04107086677
-0.0700893089 0.04299734771
-0.0700893089 0.04502443502
-0.0700893089 0.04715738266
-0.0700893089 0.04940171897
-0.0700893089 0.05176326097
-0.0700893089 0.05424812949
-0.0700893089 0.05686276499
-0.0700893089 0.05961394427
-0.0700893089 0.06250879805
-0.0700893089 0.06555482942
-0.0700893089 0.06875993331
-0.0700893089 0.07213241694
-0.0700893089 0.07568102137
-0.0700893089 0.07941494413
-0.0700893089 0.08334386307
-0.0700893089 0.08747796146
-0.0700893089 0.09182795436
-0.0700893089 0.0964051164
-0.0700893089 0.101221311
-0.0700893089 0.1062890211
-0.0700893089 0.1116213817
-0.0700893089 0.1172322134
-0.0700893089 0.123136059
-0.0700893089 0.1293482203
-0.0700893089 0.1358847985
-0.0700893089 0.1427627357
-0.0700893089 0.1499999962
-0.06124622386 0.03923999901
-0.06124622386 0.04107086677
-0.06124622386 0.04299734771
-0.06124622386 0.04502443502
-0.06124622386 0.04715738266
-0.06124622386 0.04940171897
-0.06124622386 0.05176326097
-0.06124622386 0.05424812949
-0.06124622386 0.05686276499
-0.06124622386 0.05961394427
-0.06124622386 0.06250879805
-0.06124622386 0.06555482942
-0.06124622386 0.06875993331
-0.06124622386 0.07213241694
-0.06124622386 0.07568102137
-0.06124622386 0.07941494413
-0.06124622386 0.08334386307
-0.06124622386 0.08747796146
-0.06124622386 0.09182795436
-0.06124622386 0.0964051164
-0.06124622386 0.101221311
-0.06124622386 0.1062890211
-0.06124622386 0.1116213817
-0.06124622386 0.1172322134
-0.06124622386 0.123136059
-0.06124622386 0.1293482203
-0.06124622386 0.1358847985
-0.06124622386 0.1427627357
-0.06124622386 0.1499999962
-0.05495615805 0.03923999901
-0.05495615805 0.04107086677
-0.05495615805 0.04299734771
-0.05495615805 0.04502443502
-0.05495615805 0.04715738266
-0.05495615805 0.04940171897
-0.05495615805 0.05176326097
-0.05495615805 0.05424812949
-0.05495615805 0.05686276499
-0.05495615805 0.05961394427
-0.05495615805 0.06250879805
-0.05495615805 0.06555482942
-0.05495615805 0.06875993331
-0.05495615805 0.07213241694
-0.05495615805 0.07568102137
-0.05495615805 0.07941494413
-0.05495615805 0.08334386307
-0.05495615805 0.08747796146
-0.05495615805 0.09182795436
-0.05495615805 0.0964051164
-0.05495615805 0.101221311
-0.05495615805 0.1062890211
-0.05495615805 0.1116213817
-0.05495615805 0.1172322134
-0.05495615805 0.123136059
-0.05495615805 0.1293482203
-0.05495615805 0.1358847985
-0.05495615805 0.1427627357
-0.05495615805 0.1499999962
-0.09999999747 0.157229996
-0.0825216356 0.157229996
-0.09999999747 0.1659017891
-0.0825216356 0.1659017891
-0.09999999747 0.1763028951
-0.0825216356 0.1763028951
-0.09999999747 0.1887781705
-0.0825216356 0.1887781705
-0.09999999747 0.2037412424
-0.0825216356 0.2037412424
-0.09999999747 0.2216882225
-0.0825216356 0.2216882225
-0.09999999747 0.2432141562
-0.0825216356 0.2432141562
-0.09999999747 0.269032752
-0.0825216356 0.269032752
-0.09999999747 0.2999999924
-0.0825216356 0.2999999924
-0.0700893089 0.157229996
-0.0700893089 0.1659017891
-0.0700893089 0.1763028951
-0.0700893089 0.1887781705
-0.0700893089 0.2037412424
-0.0700893089 0.2216882225
-0.0700893089 0.2432141562
-0.0700893089 0.269032752
-0.0700893089 0.2999999924
-0.06124622386 0.157229996
-0.06124622386 0.1659017891
-0.06124622386 0.1763028951
-0.06124622386 0.1887781705
-0.06124622386 0.2037412424
-0.06124622386 0.2216882225
-0.06124622386 0.2432141562
-0.06124622386 0.269032752
-0.06124622386 0.2999999924
-0.05495615805 0.157229996
-0.05495615805 0.1659017891
-0.05495615805 0.1763028951
-0.05495615805 0.1887781705
-0.05495615805 0.2037412424
-0.05495615805 0.2216882225
-0.05495615805 0.2432141562
-0.05495615805 0.269032752
-0.05495615805 0.2999999924
-0.04924323243 0
-0.04923125818 0.0002850930879
-0.04921928393 0.0005701861759
-0.04920730968 0.0008552792638
-0.04919533543 0.001140372352
-0.04918336118 0.00142546544
-0.04917138694 0.001710558528
-0.04915941269 0.001995651616
-0.04914743844 0.002280744704
-0.04913546419 0.002565837792
-0.04912348994 0.002850930879
-0.04911151569 0.003136023967
-0.04909954145 0.003421117055
-0.0490875672 0.003706210143
-0.04907559295 0.003991303231
-0.0490636187 0.004276396319
-0.04905164445 0.004561489407
-0.0490396702 0.004846582495
-0.04902769596 0.005131675583
-0.04901572171 0.005416768671
-0.04900374746 0.005701861759
-0.04899177321 0.005986954847
-0.04897979896 0.006272047935
-0.04896782472 0.006557141023
-0.04895585047 0.006842234111
-0.04894387622 0.007127327199
-0.04893190197 0.007412420287
-0.04891992772 0.007697513375
-0.04890795347 0.007982606463
-0.04889597923 0.008267699551
-0.04888400498 0.008552792638
-0.04887203073 0.008837885726
-0.04886005648 0.009122978814
-0.04884808223 0.009408071902
-0.04883610798 0.00969316499
-0.04882413374 0.009978258078
-0.04881215949 0.01026335117
-0.04880018524 0.01054844425
-0.04878821099 0.01083353734
-0.04877623674 0.01111863043
-0.04876426249 0.01140372352
-0.04875228825 0.01168881661
-0.048740314 0.01197390969
-0.04872833975 0.01225900278
-0.0487163655 0.01254409587
-0.04870439125 0.01282918896
-0.048692417 0.01311428205
-0.04868044276 0.01339937513
-0.04866846851 0.01368446822
-0.04865649426 0.01396956131
-0.04412135938 0
-0.04409858083 0.0002859608403
-0.04407580228 0.0005719216806
-0.04405302373 0.000857882521
-0.04403024518 0.001143843361
-0.04400746662 0.001429804202
-0.04398468807 0.001715765042
-0.04396190952 0.002001725882
-0.04393913097 0.002287686723
-0.04391635242 0.002573647563
-0.04389357387 0.002859608403
-0.04387079531 0.003145569244
-0.04384801676 0.003431530084
-0.04382523821 0.003717490924
-0.04380245966 0.004003451764
-0.04377968111 0.004289412605
-0.04375690256 0.004575373445
-0.04373412401 0.004861334285
-0.04371134545 0.005147295126
-0.0436885669 0.005433255966
-0.04366578835 0.005719216806
-0.0436430098 0.006005177647
-0.04362023125 0.006291138487
-0.0435974527 0.006577099327
-0.04357467415 0.006863060168
-0.04355189559 0.007149021008
-0.04352911704 0.007434981848
-0.04350633849 0.007720942689
-0.04348355994 0.008006903529
-0.04346078139 0.008292864369
-0.04343800284 0.00857882521
-0.04341522429 0.00886478605
-0.04339244573 0.00915074689
-0.04336966718 0.009436707731
-0.04334688863 0.009722668571
-0.04332411008 0.01000862941
-0.04330133153 0.01029459025
-0.04327855298 0.01058055109
-0.04325577442 0.01086651193
-0.04323299587 0.01115247277
-0.04321021732 0.01143843361
-0.04318743877 0.01172439445
-0.04316466022 0.01201035529
-0.04314188167 0.01229631613
-0.04311910312 0.01258227697
-0.04309632456 0.01286823781
-0.04307354601 0.01315419865
-0.04305076746 0.0134401595
-0.04302798891 0.01372612034
-0.04300521037 0.01401208118
-0.03952940394 0
-0.03949690748 0.0002865261476
-0.03946441102 0.0005730522952
-0.03943191456 0.0008595784428
-0.03939941809 0.00114610459
-0.03936692163 0.001432630738
-0.03933442517 0.001719156886
-0.0393019287 0.002005683033
-0.03926943224 0.002292209181
-0.03923693578 0.002578735328
-0.03920443932 0.002865261476
-0.03917194285 0.003151787623
-0.03913944639 0.003438313771
-0.03910694993 0.003724839919
-0.03907445346 0.004011366066
-0.039041957 0.004297892214
-0.03900946054 0.004584418361
-0.03897696408 0.004870944509
-0.03894446761 0.005157470657
-0.03891197115 0.005443996804
-0.03887947469 0.005730522952
-0.03884697823 0.006017049099
-0.03881448176 0.006303575247
-0.0387819853 0.006590101394
-0.03874948884 0.006876627542
-0.03871699237 0.00716315369
-0.03868449591 0.007449679837
-0.03865199945 0.007736205985
-0.03861950299 0.008022732132
-0.03858700652 0.00830925828
-0.03855451006 0.008595784428
-0.0385220136 0.008882310575
-0.03848951713 0.009168836723
-0.03845702067 0.00945536287
-0.03842452421 0.009741889018
-0.03839202775 0.01002841517
-0.03835953128 0.01031494131
-0.03832703482 0.01060146746
-0.03829453836 0.01088799361
-0.03826204189 0.01117451976
-0.03822954543 0.0114610459
-0.03819704897 0.01174757205
-0.03816455251 0.0120340982
-0.03813205604 0.01232062435
-0.03809955958 0.01260715049
-0.03806706312 0.01289367664
-0.03803456665 0.01318020279
-0.03800207019 0.01346672894
-0.03796957373 0.01375325508
-0.03793707728 0.01403978124
-0.03541253995 0
-0.03537132289 0.0002868635936
-0.03533010583 0.0005737271872
-0.03528888878 0.0008605907809
-0.03524767172 0.001147454374
-0.03520645466 0.001434317968
-0.03516523761 0.001721181562
-0.03512402055 0.002008045155
-0.03508280349 0.002294908749
-0.03504158644 0.002581772343
-0.03500036938 0.002868635936
-0.03495915232 0.00315549953
-0.03491793527 0.003442363123
-0.03487671821 0.003729226717
-0.03483550115 0.004016090311
-0.03479428409 0.004302953904
-0.03475306704 0.004589817498
-0.03471184998 0.004876681091
-0.03467063292 0.005163544685
-0.03462941587 0.005450408279
-0.03458819881 0.005737271872
-0.03454698175 0.006024135466
-0.0345057647 0.00631099906
-0.03446454764 0.006597862653
-0.03442333058 0.006884726247
-0.03438211353 0.00717158984
-0.03434089647 0.007458453434
-0.03429967941 0.007745317028
-0.03425846235 0.008032180621
-0.0342172453 0.008319044215
-0.03417602824 0.008605907809
-0.03413481118 0.008892771402
-0.03409359413 0.009179634996
-0.03405237707 0.009466498589
-0.03401116001 0.009753362183
-0.03396994296 0.01004022578
-0.0339287259 0.01032708937
-0.03388750884 0.01061395296
-0.03384629179 0.01090081656
-0.03380507473 0.01118768015
-0.03376385767 0.01147454374
-0.03372264062 0.01176140734
-0.03368142356 0.01204827093
-0.0336402065 0.01233513453
-0.03359898944 0.01262199812
-0.03355777239 0.01290886171
-0.03351655533 0.01319572531
-0.03347533827 0.0134825889
-0.03343412122 0.01376945249
-0.03339290417 0.01405631609
-0.03172161363 0
-0.03167258373 0.0002870322472
-0.03162355383 0.0005740644945
-0.03157452393 0.0008610967417
-0.03152549403 0.001148128989
-0.03147646413 0.001435161236
-0.03142743422 0.001722193483
-0.03137840432 0.002009225731
-0.03132937442 0.002296257978
-0.03128034452 0.002583290225
-0.03123131462 0.002870322472
-0.03118228472 0.00315735472
-0.03113325482 0.003444386967
-0.03108422492 0.003731419214
-0.03103519502 0.004018451461
-0.03098616511 0.004305483709
-0.03093713521 0.004592515956
-0.03088810531 0.004879548203
-0.03083907541 0.00516658045
-0.03079004551 0.005453612698
-0.03074101561 0.005740644945
-0.03069198571 0.006027677192
-0.03064295581 0.006314709439
-0.03059392591 0.006601741687
-0.030544896 0.006888773934
-0.0304958661 0.007175806181
-0.0304468362 0.007462838428
-0.0303978063 0.007749870676
-0.0303487764 0.008036902923
-0.0302997465 0.00832393517
-0.0302507166 0.008610967417
-0.0302016867 0.008897999665
-0.0301526568 0.009185031912
-0.03010362689 0.009472064159
-0.03005459699 0.009759096406
-0.03000556709 0.01004612865
-0.02995653719 0.0103331609
-0.02990750729 0.01062019315
-0.02985847739 0.0109072254
-0.02980944749 0.01119425764
-0.02976041759 0.01148128989
-0.02971138769 0.01176832214
-0.02966235778 0.01205535438
-0.02961332788 0.01234238663
-0.02956429798 0.01262941888
-0.02951526808 0.01291645113
-0.02946623818 0.01320348337
-0.02941720828 0.01349051562
-0.02936817838 0.01377754787
-0.02931914849 0.01406458012
-0.02841255677 0
-0.02835653512 0.0002870781553
-0.02830051347 0.0005741563107
-0.02824449182 0.000861234466
-0.02818847017 0.001148312621
-0.02813244852 0.001435390777
-0.02807642687 0.001722468932
-0.02802040522 0.002009547087
-0.02796438357 0.002296625243
-0.02790836192 0.002583703398
-0.02785234027 0.002870781553
-0.02779631862 0.003157859709
-0.02774029698 0.003444937864
-0.02768427533 0.003732016019
-0.02762825368 0.004019094175
-0.02757223203 0.00430617233
-0.02751621038 0.004593250485
-0.02746018873 0.004880328641
-0.02740416708 0.005167406796
-0.02734814543 0.005454484951
-0.02729212378 0.005741563107
-0.02723610213 0.006028641262
-0.02718008048 0.006315719417
-0.02712405883 0.006602797573
-0.02706803718 0.006889875728
-0.02701201554 0.007176953883
-0.02695599389 0.007464032039
-0.02689997224 0.007751110194
-0.02684395059 0.00803818835
-0.02678792894 0.008325266505
-0.02673190729 0.00861234466
-0.02667588564 0.008899422816
-0.02661986399 0.009186500971
-0.02656384234 0.009473579126
-0.02650782069 0.009760657282
-0.02645179904 0.01004773544
-0.02639577739 0.01033481359
-0.02633975575 0.01062189175
-0.0262837341 0.0109089699
-0.02622771245 0.01119604806
-0.0261716908 0.01148312621
-0.02611566915 0.01177020437
-0.0260596475 0.01205728252
-0.02600362585 0.01234436068
-0.0259476042 0.01263143883
-0.02589158255 0.01291851699
-0.0258355609 0.01320559515
-0.02577953925 0.0134926733
-0.0257235176 0.01377975146
-0.02566749597 0.01406682962
-0.02544586049 0
-0.02538358649 0.000287036754
-0.02532131248 0.000574073508
-0.02525903847 0.000861110262
-0.02519676447 0.001148147016
-0.02513449046 0.00143518377
-0.02507221645 0.001722220524
-0.02500994245 0.002009257278
-0.02494766844 0.002296294032
-0.02488539443 0.002583330786
-0.02482312043 0.00287036754
-0.02476084642 0.003157404294
-0.02469857241 0.003444441048
-0.0246362984 0.003731477802
-0.0245740244 0.004018514556
-0.02451175039 0.00430555131
-0.02444947638 0.004592588064
-0.02438720238 0.004879624818
-0.02432492837 0.005166661572
-0.02426265436 0.005453698326
-0.02420038036 0.00574073508
-0.02413810635 0.006027771834
-0.02407583234 0.006314808588
-0.02401355834 0.006601845342
-0.02395128433 0.006888882096
-0.02388901032 0.00717591885
-0.02382673631 0.007462955604
-0.02376446231 0.007749992358
-0.0237021883 0.008037029112
-0.02363991429 0.008324065866
-0.02357764029 0.00861110262
-0.02351536628 0.008898139374
-0.02345309227 0.009185176128
-0.02339081827 0.009472212882
-0.02332854426 0.009759249636
-0.02326627025 0.01004628639
-0.02320399624 0.01033332314
-0.02314172224 0.0106203599
-0.02307944823 0.01090739665
-0.02301717422 0.01119443341
-0.02295490022 0.01148147016
-0.02289262621 0.01176850691
-0.0228303522 0.01205554367
-0.0227680782 0.01234258042
-0.02270580419 0.01262961718
-0.02264353018 0.01291665393
-0.02258125618 0.01320369068
-0.02251898217 0.01349072744
-0.02245670816 0.01377776419
-0.02239443418 0.01406480095
-0.02278610361 0
-0.02271824095 0.0002869350125
-0.02265037828 0.000573870025
-0.02258251562 0.0008608050376
-0.02251465295 0.00114774005
-0.02244679028 0.001434675063
-0.02237892762 0.001721610075
-0.02231106495 0.002008545088
-0.02224320229 0.0022954801
-0.02217533962 0.002582415113
-0.02210747695 0.002869350125
-0.02203961429 0.003156285138
-0.02197175162 0.00344322015
-0.02190388895 0.003730155163
-0.02183602629 0.004017090175
-0.02176816362 0.004304025188
-0.02170030096 0.0045909602
-0.02163243829 0.004877895213
-0.02156457562 0.005164830225
-0.02149671296 0.005451765238
-0.02142885029 0.00573870025
-0.02136098763 0.006025635263
-0.02129312496 0.006312570275
-0.02122526229 0.006599505288
-0.02115739963 0.0068864403
-0.02108953696 0.007173375313
-0.02102167429 0.007460310325
-0.02095381163 0.007747245338
-0.02088594896 0.008034180351
-0.0208180863 0.008321115363
-0.02075022363 0.008608050376
-0.02068236096 0.008894985388
-0.0206144983 0.009181920401
-0.02054663563 0.009468855413
-0.02047877297 0.009755790426
-0.0204109103 0.01004272544
-0.02034304763 0.01032966045
-0.02027518497 0.01061659546
-0.0202073223 0.01090353048
-0.02013945963 0.01119046549
-0.02007159697 0.0114774005
-0.0200037343 0.01176433551
-0.01993587164 0.01205127053
-0.01986800897 0.01233820554
-0.0198001463 0.01262514055
-0.01973228364 0.01291207556
-0.01966442097 0.01319901058
-0.01959655831 0.01348594559
-0.01952869564 0.0137728806
-0.019460833 0.01405981562
-0.02040152966 0
-0.02032867277 0.0002867932463
-0.02025581588 0.0005735864925
-0.02018295899 0.0008603797388
-0.0201101021 0.001147172985
-0.02003724521 0.001433966231
-0.01996438833 0.001720759478
-0.01989153144 0.002007552724
-0.01981867455 0.00229434597
-0.01974581766 0.002581139216
-0.01967296077 0.002867932463
-0.01960010388 0.003154725709
-0.01952724699 0.003441518955
-0.0194543901 0.003728312201
-0.01938153321 0.004015105448
-0.01930867633 0.004301898694
-0.01923581944 0.00458869194
-0.01916296255 0.004875485186
-0.01909010566 0.005162278433
-0.01901724877 0.005449071679
-0.01894439188 0.005735864925
-0.01887153499 0.006022658171
-0.0187986781 0.006309451418
-0.01872582121 0.006596244664
-0.01865296433 0.00688303791
-0.01858010744 0.007169831156
-0.01850725055 0.007456624403
-0.01843439366 0.007743417649
-0.01836153677 0.008030210895
-0.01828867988 0.008317004141
-0.01821582299 0.008603797388
-0.0181429661 0.008890590634
-0.01807010921 0.00917738388
-0.01799725233 0.009464177126
-0.01792439544 0.009750970373
-0.01785153855 0.01003776362
-0.01777868166 0.01032455687
-0.01770582477 0.01061135011
-0.01763296788 0.01089814336
-0.01756011099 0.0111849366
-0.0174872541 0.01147172985
-0.01741439721 0.0117585231
-0.01734154033 0.01204531634
-0.01726868344 0.01233210959
-0.01719582655 0.01261890284
-0.01712296966 0.01290569608
-0.01705011277 0.01319248933
-0.01697725588 0.01347928257
-0.01690439899 0.01376607582
-0.01683154213 0.01405286908
-0.01826366774 0
-0.01818634823 0.0002866266005
-0.01810902872 0.000573253201
-0.01803170922 0.0008598798015
-0.01795438971 0.001146506402
-0.0178770702 0.001433133003
-0.0177997507 0.001719759603
-0.01772243119 0.002006386204
-0.01764511168 0.002293012804
-0.01756779217 0.002579639405
-0.01749047267 0.002866266005
-0.01741315316 0.003152892606
-0.01733583365 0.003439519206
-0.01725851414 0.003726145807
-0.01718119464 0.004012772407
-0.01710387513 0.004299399008
-0.01702655562 0.004586025608
-0.01694923611 0.004872652209
-0.01687191661 0.005159278809
-0.0167945971 0.00544590541
-0.01671727759 0.00573253201
-0.01663995808 0.006019158611
-0.01656263858 0.006305785211
-0.01648531907 0.006592411812
-0.01640799956 0.006879038412
-0.01633068005 0.007165665013
-0.01625336055 0.007452291613
-0.01617604104 0.007738918214
-0.01609872153 0.008025544814
-0.01602140202 0.008312171415
-0.01594408252 0.008598798015
-0.01586676301 0.008885424616
-0.0157894435 0.009172051216
-0.015712124 0.009458677817
-0.01563480449 0.009745304417
-0.01555748498 0.01003193102
-0.01548016547 0.01031855762
-0.01540284597 0.01060518422
-0.01532552646 0.01089181082
-0.01524820695 0.01117843742
-0.01517088744 0.01146506402
-0.01509356794 0.01175169062
-0.01501624843 0.01203831722
-0.01493892892 0.01232494382
-0.01486160941 0.01261157042
-0.01478428991 0.01289819702
-0.0147069704 0.01318482362
-0.01462965089 0.01347145022
-0.01455233138 0.01375807682
-0.0144750119 0.01404470344
-0.01634699261 0
-0.01626568544 0.0002864462388
-0.01618437826 0.0005728924776
-0.01610307109 0.0008593387164
-0.01602176391 0.001145784955
-0.01594045674 0.001432231194
-0.01585914956 0.001718677433
-0.01577784239 0.002005123672
-0.01569653521 0.002291569911
-0.01561522803 0.002578016149
-0.01553392086 0.002864462388
-0.01545261368 0.003150908627
-0.01537130651 0.003437354866
-0.01528999933 0.003723801105
-0.01520869216 0.004010247343
-0.01512738498 0.004296693582
-0.01504607781 0.004583139821
-0.01496477063 0.00486958606
-0.01488346346 0.005156032299
-0.01480215628 0.005442478537
-0.0147208491 0.005728924776
-0.01463954193 0.006015371015
-0.01455823475 0.006301817254
-0.01447692758 0.006588263493
-0.0143956204 0.006874709732
-0.01431431323 0.00716115597
-0.01423300605 0.007447602209
-0.01415169888 0.007734048448
-0.0140703917 0.008020494687
-0.01398908453 0.008306940926
-0.01390777735 0.008593387164
-0.01382647017 0.008879833403
-0.013745163 0.009166279642
-0.01366385582 0.009452725881
-0.01358254865 0.00973917212
-0.01350124147 0.01002561836
-0.0134199343 0.0103120646
-0.01333862712 0.01059851084
-0.01325731995 0.01088495707
-0.01317601277 0.01117140331
-0.0130947056 0.01145784955
-0.01301339842 0.01174429579
-0.01293209124 0.01203074203
-0.01285078407 0.01231718827
-0.01276947689 0.01260363451
-0.01268816972 0.01289008075
-0.01260686254 0.01317652699
-0.01252555537 0.01346297322
-0.01244424819 0.01374941946
-0.01236294104 0.01403586571
-0.01462861992 0
-0.01454374916 0.0002862602801
-0.0144588784 0.0005725205601
-0.01437400764 0.0008587808402
-0.01428913688 0.00114504112
-0.01420426612 0.0014313014
-0.01411939537 0.00171756168
-0.01403452461 0.002003821961
-0.01394965385 0.002290082241
-0.01386478309 0.002576342521
-0.01377991233 0.002862602801
-0.01369504157 0.003148863081
-0.01361017081 0.003435123361
-0.01352530005 0.003721383641
-0.01344042929 0.004007643921
-0.01335555853 0.004293904201
-0.01327068777 0.004580164481
-0.01318581701 0.004866424761
-0.01310094625 0.005152685041
-0.01301607549 0.005438945321
-0.01293120473 0.005725205601
-0.01284633397 0.006011465882
-0.01276146321 0.006297726162
-0.01267659245 0.006583986442
-0.01259172169 0.006870246722
-0.01250685093 0.007156507002
-0.01242198017 0.007442767282
-0.01233710941 0.007729027562
-0.01225223865 0.008015287842
-0.01216736789 0.008301548122
-0.01208249713 0.008587808402
-0.01199762637 0.008874068682
-0.01191275561 0.009160328962
-0.01182788485 0.009446589242
-0.01174301409 0.009732849523
-0.01165814333 0.0100191098
-0.01157327258 0.01030537008
-0.01148840182 0.01059163036
-0.01140353106 0.01087789064
-0.0113186603 0.01116415092
-0.01123378954 0.0114504112
-0.01114891878 0.01173667148
-0.01106404802 0.01202293176
-0.01097917726 0.01230919204
-0.0108943065 0.01259545232
-0.01080943574 0.0128817126
-0.01072456498 0.01316797288
-0.01063969422 0.01345423316
-0.01055482346 0.01374049344
-0.01046995273 0.01402675374
-0.01308803296 0
-0.01299997717 0.0002860745298
-0.01291192137 0.0005721490596
-0.01282386557 0.0008582235895
-0.01273580978 0.001144298119
-0.01264775398 0.001430372649
-0.01255969818 0.001716447179
-0.01247164238 0.002002521709
-0.01238358659 0.002288596239
-0.01229553079 0.002574670768
-0.01220747499 0.002860745298
-0.01211941919 0.003146819828
-0.0120313634 0.003432894358
-0.0119433076 0.003718968888
-0.0118552518 0.004005043418
-0.01176719601 0.004291117947
-0.01167914021 0.004577192477
-0.01159108441 0.004863267007
-0.01150302861 0.005149341537
-0.01141497282 0.005435416067
-0.01132691702 0.005721490596
-0.01123886122 0.006007565126
-0.01115080542 0.006293639656
-0.01106274963 0.006579714186
-0.01097469383 0.006865788716
-0.01088663803 0.007151863246
-0.01079858224 0.007437937775
-0.01071052644 0.007724012305
-0.01062247064 0.008010086835
-0.01053441484 0.008296161365
-0.01044635905 0.008582235895
-0.01035830325 0.008868310425
-0.01027024745 0.009154384954
-0.01018219165 0.009440459484
-0.01009413586 0.009726534014
-0.01000608006 0.01001260854
-0.009918024263 0.01029868307
-0.009829968466 0.0105847576
-0.009741912668 0.01087083213
-0.009653856871 0.01115690666
-0.009565801074 0.01144298119
-0.009477745277 0.01172905572
-0.009389689479 0.01201513025
-0.009301633682 0.01230120478
-0.009213577885 0.01258727931
-0.009125522088 0.01287335384
-0.00903746629 0.01315942837
-0.008949410493 0.0134455029
-0.008861354696 0.01373157743
-0.00877329893 0.01401765197
-0.01170683773 0
-0.01161593475 0.0002858930463
-0.01152503178 0.0005717860926
-0.0114341288 0.0008576791388
-0.01134322583 0.001143572185
-0.01125232285 0.001429465231
-0.01116141988 0.001715358278
-0.0110705169 0.002001251324
-0.01097961393 0.00228714437
-0.01088871095 0.002573037417
-0.01079780798 0.002858930463
-0.01070690501 0.003144823509
-0.01061600203 0.003430716555
-0.01052509906 0.003716609602
-0.01043419608 0.004002502648
-0.01034329311 0.004288395694
-0.01025239013 0.00457428874
-0.01016148716 0.004860181787
-0.01007058418 0.005146074833
-0.009979681209 0.005431967879
-0.009888778234 0.005717860926
-0.00979787526 0.006003753972
-0.009706972285 0.006289647018
-0.009616069311 0.006575540064
-0.009525166336 0.006861433111
-0.009434263362 0.007147326157
-0.009343360387 0.007433219203
-0.009252457412 0.00771911225
-0.009161554438 0.008005005296
-0.009070651463 0.008290898342
-0.008979748489 0.008576791388
-0.008888845514 0.008862684435
-0.00879794254 0.009148577481
-0.008707039565 0.009434470527
-0.008616136591 0.009720363574
-0.008525233616 0.01000625662
-0.008434330641 0.01029214967
-0.008343427667 0.01057804271
-0.008252524692 0.01086393576
-0.008161621718 0.0111498288
-0.008070718743 0.01143572185
-0.007979815769 0.0117216149
-0.007888912794 0.01200750794
-0.00779800982 0.01229340099
-0.007707106845 0.01257929404
-0.00761620387 0.01286518708
-0.007525300896 0.01315108013
-0.007434397921 0.01343697318
-0.007343494947 0.01372286622
-0.007252592004 0.01400875928
-0.01046854327 0
-0.01037509467 0.0002857185761
-0.01028164608 0.0005714371522
-0.01018819748 0.0008571557283
-0.01009474888 0.001142874304
-0.01000130028 0.00142859288
-0.009907851687 0.001714311457
-0.009814403089 0.002000030033
-0.009720954492 0.002285748609
-0.009627505894 0.002571467185
-0.009534057297 0.002857185761
-0.009440608699 0.003142904337
-0.009347160102 0.003428622913
-0.009253711504 0.003714341489
-0.009160262907 0.004000060065
-0.009066814309 0.004285778641
-0.008973365712 0.004571497217
-0.008879917114 0.004857215793
-0.008786468517 0.00514293437
-0.008693019919 0.005428652946
-0.008599571322 0.005714371522
-0.008506122724 0.006000090098
-0.008412674127 0.006285808674
-0.008319225529 0.00657152725
-0.008225776932 0.006857245826
-0.008132328334 0.007142964402
-0.008038879737 0.007428682978
-0.007945431139 0.007714401554
-0.007851982542 0.00800012013
-0.007758533944 0.008285838706
-0.007665085347 0.008571557283
-0.007571636749 0.008857275859
-0.007478188152 0.009142994435
-0.007384739554 0.009428713011
-0.007291290956 0.009714431587
-0.007197842359 0.01000015016
-0.007104393761 0.01028586874
-0.007010945164 0.01057158732
-0.006917496566 0.01085730589
-0.006824047969 0.01114302447
-0.006730599371 0.01142874304
-0.006637150774 0.01171446162
-0.006543702176 0.0120001802
-0.006450253579 0.01228589877
-0.006356804981 0.01257161735
-0.006263356384 0.01285733592
-0.006169907786 0.0131430545
-0.006076459189 0.01342877308
-0.005983010591 0.01371449165
-0.005889562027 0.01400021024
-0.009358364847 0
-0.009262639809 0.0002855528882
-0.00916691477 0.0005711057764
-0.009071189732 0.0008566586646
-0.008975464694 0.001142211553
-0.008879739655 0.001427764441
-0.008784014617 0.001713317329
-0.008688289578 0.001998870217
-0.00859256454 0.002284423106
-0.008496839502 0.002569975994
-0.008401114463 0.002855528882
-0.008305389425 0.00314108177
-0.008209664386 0.003426634658
-0.008113939348 0.003712187546
-0.00801821431 0.003997740435
-0.007922489271 0.004283293323
-0.007826764233 0.004568846211
-0.007731039194 0.004854399099
-0.007635314156 0.005139951987
-0.007539589118 0.005425504876
-0.007443864079 0.005711057764
-0.007348139041 0.005996610652
-0.007252414002 0.00628216354
-0.007156688964 0.006567716428
-0.007060963926 0.006853269317
-0.006965238887 0.007138822205
-0.006869513849 0.007424375093
-0.00677378881 0.007709927981
-0.006678063772 0.007995480869
-0.006582338734 0.008281033758
-0.006486613695 0.008566586646
-0.006390888657 0.008852139534
-0.006295163618 0.009137692422
-0.00619943858 0.00942324531
-0.006103713542 0.009708798198
-0.006007988503 0.009994351087
-0.005912263465 0.01027990397
-0.005816538426 0.01056545686
-0.005720813388 0.01085100975
-0.00562508835 0.01113656264
-0.005529363311 0.01142211553
-0.005433638273 0.01170766842
-0.005337913234 0.0119932213
-0.005242188196 0.01227877419
-0.005146463158 0.01256432708
-0.005050738119 0.01284987997
-0.004955013081 0.01313543286
-0.004859288042 0.01342098574
-0.004763563004 0.01370653863
-0.004667837999 0.01399209154
-0.008363047351 0
-0.008265286201 0.0002853970288
-0.008167525051 0.0005707940576
-0.0080697639 0.0008561910863
-0.00797200275 0.001141588115
-0.0078742416 0.001426985144
-0.007776480449 0.001712382173
-0.007678719299 0.001997779201
-0.007580958149 0.00228317623
-0.007483196998 0.002568573259
-0.007385435848 0.002853970288
-0.007287674698 0.003139367317
-0.007189913547 0.003424764345
-0.007092152397 0.003710161374
-0.006994391247 0.003995558403
-0.006896630096 0.004280955432
-0.006798868946 0.00456635246
-0.006701107796 0.004851749489
-0.006603346646 0.005137146518
-0.006505585495 0.005422543547
-0.006407824345 0.005707940576
-0.006310063195 0.005993337604
-0.006212302044 0.006278734633
-0.006114540894 0.006564131662
-0.006016779744 0.006849528691
-0.005919018593 0.007134925719
-0.005821257443 0.007420322748
-0.005723496293 0.007705719777
-0.005625735142 0.007991116806
-0.005527973992 0.008276513834
-0.005430212842 0.008561910863
-0.005332451691 0.008847307892
-0.005234690541 0.009132704921
-0.005136929391 0.00941810195
-0.00503916824 0.009703498978
-0.00494140709 0.009988896007
-0.00484364594 0.01027429304
-0.004745884789 0.01055969006
-0.004648123639 0.01084508709
-0.004550362489 0.01113048412
-0.004452601339 0.01141588115
-0.004354840188 0.01170127818
-0.004257079038 0.01198667521
-0.004159317888 0.01227207224
-0.004061556737 0.01255746927
-0.003963795587 0.01284286629
-0.003866034437 0.01312826332
-0.003768273286 0.01341366035
-0.003670512136 0.01369905738
-0.00357275102 0.01398445442
-0.007470707079 0
-0.007371124433 0.0002852515152
-0.007271541787 0.0005705030305
-0.007171959141 0.0008557545457
-0.007072376496 0.001141006061
-0.00697279385 0.001426257576
-0.006873211204 0.001711509091
-0.006773628558 0.001996760607
-0.006674045912 0.002282012122
-0.006574463266 0.002567263637
-0.00647488062 0.002852515152
-0.006375297974 0.003137766668
-0.006275715328 0.003423018183
-0.006176132682 0.003708269698
-0.006076550036 0.003993521213
-0.005976967391 0.004278772728
-0.005877384745 0.004564024244
-0.005777802099 0.004849275759
-0.005678219453 0.005134527274
-0.005578636807 0.005419778789
-0.005479054161 0.005705030305
-0.005379471515 0.00599028182
-0.005279888869 0.006275533335
-0.005180306223 0.00656078485
-0.005080723577 0.006846036366
-0.004981140931 0.007131287881
-0.004881558285 0.007416539396
-0.00478197564 0.007701790911
-0.004682392994 0.007987042426
-0.004582810348 0.008272293942
-0.004483227702 0.008557545457
-0.004383645056 0.008842796972
-0.00428406241 0.009128048487
-0.004184479764 0.009413300003
-0.004084897118 0.009698551518
-0.003985314472 0.009983803033
-0.003885731826 0.01026905455
-0.00378614918 0.01055430606
-0.003686566535 0.01083955758
-0.003586983889 0.01112480909
-0.003487401243 0.01141006061
-0.003387818597 0.01169531212
-0.003288235951 0.01198056364
-0.003188653305 0.01226581515
-0.003089070659 0.01255106667
-0.002989488013 0.01283631819
-0.002889905367 0.0131215697
-0.002790322721 0.01340682122
-0.002690740075 0.01369207273
-0.002591157465 0.01397732426
-0.006670689834 0
-0.006569477394 0.0002851164833
-0.006468264954 0.0005702329665
-0.006367052514 0.0008553494498
-0.006265840074 0.001140465933
-0.006164627634 0.001425582416
-0.006063415194 0.0017106989
-0.005962202754 0.001995815383
-0.005860990315 0.002280931866
-0.005759777875 0.002566048349
-0.005658565435 0.002851164833
-0.005557352995 0.003136281316
-0.005456140555 0.003421397799
-0.005354928115 0.003706514283
-0.005253715675 0.003991630766
-0.005152503235 0.004276747249
-0.005051290795 0.004561863732
-0.004950078355 0.004846980216
-0.004848865915 0.005132096699
-0.004747653475 0.005417213182
-0.004646441035 0.005702329665
-0.004545228595 0.005987446149
-0.004444016155 0.006272562632
-0.004342803715 0.006557679115
-0.004241591276 0.006842795599
-0.004140378836 0.007127912082
-0.004039166396 0.007413028565
-0.003937953956 0.007698145048
-0.003836741516 0.007983261532
-0.003735529076 0.008268378015
-0.003634316636 0.008553494498
-0.003533104196 0.008838610982
-0.003431891756 0.009123727465
-0.003330679316 0.009408843948
-0.003229466876 0.009693960431
-0.003128254436 0.009979076915
-0.003027041996 0.0102641934
-0.002925829556 0.01054930988
-0.002824617116 0.01083442636
-0.002723404677 0.01111954285
-0.002622192237 0.01140465933
-0.002520979797 0.01168977581
-0.002419767357 0.0119748923
-0.002318554917 0.01226000878
-0.002217342477 0.01254512526
-0.002116130037 0.01283024175
-0.002014917597 0.01311535823
-0.001913705157 0.01340047471
-0.001812492717 0.0136855912
-0.001711280313 0.01397070769
-0.00595344372 0
-0.005850772763 0.0002849917982
-0.005748101806 0.0005699835963
-0.005645430849 0.0008549753945
-0.005542759892 0.001139967193
-0.005440088935 0.001424958991
-0.005337417978 0.001709950789
-0.005234747022 0.001994942587
-0.005132076065 0.002279934385
-0.005029405108 0.002564926183
-0.004926734151 0.002849917982
-0.004824063194 0.00313490978
-0.004721392237 0.003419901578
-0.00461872128 0.003704893376
-0.004516050323 0.003989885174
-0.004413379366 0.004274876972
-0.004310708409 0.00455986877
-0.004208037452 0.004844860569
-0.004105366495 0.005129852367
-0.004002695539 0.005414844165
-0.003900024582 0.005699835963
-0.003797353625 0.005984827761
-0.003694682668 0.006269819559
-0.003592011711 0.006554811357
-0.003489340754 0.006839803156
-0.003386669797 0.007124794954
-0.00328399884 0.007409786752
-0.003181327883 0.00769477855
-0.003078656926 0.007979770348
-0.002975985969 0.008264762146
-0.002873315012 0.008549753945
-0.002770644055 0.008834745743
-0.002667973099 0.009119737541
-0.002565302142 0.009404729339
-0.002462631185 0.009689721137
-0.002359960228 0.009974712935
-0.002257289271 0.01025970473
-0.002154618314 0.01054469653
-0.002051947357 0.01082968833
-0.0019492764 0.01111468013
-0.001846605443 0.01139967193
-0.001743934486 0.01168466372
-0.001641263529 0.01196965552
-0.001538592572 0.01225464732
-0.001435921616 0.01253963912
-0.001333250659 0.01282463092
-0.001230579702 0.01310962271
-0.001127908745 0.01339461451
-0.001025237788 0.01367960631
-0.0009225668674 0.01396459812
-0.005310405096 0
-0.00520642869 0.0002848771383
-0.005102452284 0.0005697542766
-0.004998475878 0.0008546314149
-0.004894499472 0.001139508553
-0.004790523066 0.001424385692
-0.004686546659 0.00170926283
-0.004582570253 0.001994139968
-0.004478593847 0.002279017106
-0.004374617441 0.002563894245
-0.004270641035 0.002848771383
-0.004166664629 0.003133648521
-0.004062688222 0.00341852566
-0.003958711816 0.003703402798
-0.00385473541 0.003988279936
-0.003750759004 0.004273157075
-0.003646782598 0.004558034213
-0.003542806192 0.004842911351
-0.003438829785 0.005127788489
-0.003334853379 0.005412665628
-0.003230876973 0.005697542766
-0.003126900567 0.005982419904
-0.003022924161 0.006267297043
-0.002918947755 0.006552174181
-0.002814971348 0.006837051319
-0.002710994942 0.007121928458
-0.002607018536 0.007406805596
-0.00250304213 0.007691682734
-0.002399065724 0.007976559872
-0.002295089318 0.008261437011
-0.002191112911 0.008546314149
-0.002087136505 0.008831191287
-0.001983160099 0.009116068426
-0.001879183693 0.009400945564
-0.001775207287 0.009685822702
-0.001671230881 0.00997069984
-0.001567254474 0.01025557698
-0.001463278068 0.01054045412
-0.001359301662 0.01082533126
-0.001255325256 0.01111020839
-0.00115134885 0.01139508553
-0.001047372444 0.01167996267
-0.0009433960375 0.01196483981
-0.0008394196313 0.01224971695
-0.0007354432252 0.01253459409
-0.000631466819 0.01281947122
-0.0005274904129 0.01310434836
-0.0004235140067 0.0133892255
-0.0003195376005 0.01367410264
-0.0002155612312 0.01395897979
-0.004733896331 0
-0.004628751305 0.000284772058
-0.004523606278 0.000569544116
-0.004418461251 0.000854316174
-0.004313316224 0.001139088232
-0.004208171198 0.00142386029
-0.004103026171 0.001708632348
-0.003997881144 0.001993404406
-0.003892736117 0.002278176464
-0.00378759109 0.002562948522
-0.003682446064 0.00284772058
-0.003577301037 0.003132492638
-0.00347215601 0.003417264696
-0.003367010983 0.003702036754
-0.003261865957 0.003986808812
-0.00315672093 0.00427158087
-0.003051575903 0.004556352928
-0.002946430876 0.004841124986
-0.002841285849 0.005125897044
-0.002736140823 0.005410669102
-0.002630995796 0.00569544116
-0.002525850769 0.005980213218
-0.002420705742 0.006264985276
-0.002315560716 0.006549757334
-0.002210415689 0.006834529392
-0.002105270662 0.00711930145
-0.002000125635 0.007404073508
-0.001894980608 0.007688845566
-0.001789835582 0.007973617624
-0.001684690555 0.008258389682
-0.001579545528 0.00854316174
-0.001474400501 0.008827933798
-0.001369255475 0.009112705856
-0.001264110448 0.009397477914
-0.001158965421 0.009682249972
-0.001053820394 0.00996702203
-0.0009486753674 0.01025179409
-0.0008435303406 0.01053656615
-0.0007383853139 0.0108213382
-0.0006332402871 0.01110611026
-0.0005280952603 0.01139088232
-0.0004229502335 0.01167565438
-0.0003178052067 0.01196042644
-0.00021266018 0.01224519849
-0.0001075151532 0.01252997055
-2.370126414e-006 0.01281474261
0.0001027749004 0.01309951467
0.0002079199271 0.01338428673
0.0003130649539 0.01366905878
0.0004182099434 0.01395383086
-0.004217034134 0
-0.004110842828 0.000284676034
-0.004004651523 0.0005693520681
-0.003898460217 0.0008540281021
-0.003792268912 0.001138704136
-0.003686077606 0.00142338017
-0.003579886301 0.001708056204
-0.003473694995 0.001992732238
-0.00336750369 0.002277408272
-0.003261312384 0.002562084306
-0.003155121079 0.00284676034
-0.003048929773 0.003131436374
-0.002942738468 0.003416112408
-0.002836547162 0.003700788443
-0.002730355857 0.003985464477
-0.002624164551 0.004270140511
-0.002517973246 0.004554816545
-0.00241178194 0.004839492579
-0.002305590635 0.005124168613
-0.002199399329 0.005408844647
-0.002093208024 0.005693520681
-0.001987016718 0.005978196715
-0.001880825413 0.006262872749
-0.001774634107 0.006547548783
-0.001668442801 0.006832224817
-0.001562251496 0.007116900851
-0.00145606019 0.007401576885
-0.001349868885 0.007686252919
-0.001243677579 0.007970928953
-0.001137486274 0.008255604987
-0.001031294968 0.008540281021
-0.0009251036629 0.008824957055
-0.0008189123574 0.009109633089
-0.0007127210518 0.009394309123
-0.0006065297463 0.009678985157
-0.0005003384408 0.009963661191
-0.0003941471353 0.01024833723
-0.0002879558298 0.01053301326
-0.0001817645243 0.01081768929
-7.557321874e-005 0.01110236533
3.061808677e-005 0.01138704136
0.0001368093923 0.0116717174
0.0002430006978 0.01195639343
0.0003491920033 0.01224106946
0.0004553833088 0.0125257455
0.0005615746144 0.01281042153
0.0006677659199 0.01309509757
0.0007739572254 0.0133797736
0.0008801485309 0.01366444963
0.0009863397987 0.01394912568
-0.003753647369 0
-0.003646519199 0.0002845885
-0.003539391029 0.0005691769999
-0.003432262859 0.0008537654999
-0.003325134689 0.001138354
-0.003218006518 0.0014229425
-0.003110878348 0.001707531
-0.003003750178 0.0019921195
-0.002896622008 0.002276708
-0.002789493837 0.0025612965
-0.002682365667 0.002845885
-0.002575237497 0.0031304735
-0.002468109327 0.003415062
-0.002360981156 0.0036996505
-0.002253852986 0.003984238999
-0.002146724816 0.004268827499
-0.002039596646 0.004553415999
-0.001932468475 0.004838004499
-0.001825340305 0.005122592999
-0.001718212135 0.005407181499
-0.001611083965 0.005691769999
-0.001503955794 0.005976358499
-0.001396827624 0.006260946999
-0.001289699454 0.006545535499
-0.001182571284 0.006830123999
-0.001075443114 0.007114712499
-0.0009683149433 0.007399300999
-0.0008611867731 0.007683889499
-0.0007540586028 0.007968477999
-0.0006469304326 0.008253066499
-0.0005398022624 0.008537654999
-0.0004326740921 0.008822243499
-0.0003255459219 0.009106831999
-0.0002184177517 0.009391420499
-0.0001112895814 0.009676008999
-4.161411184e-006 0.009960597499
0.0001029667591 0.010245186
0.0002100949293 0.0105297745
0.0003172230995 0.010814363
0.0004243512698 0.0110989515
0.00053147944 0.01138354
0.0006386076102 0.0116681285
0.0007457357805 0.011952717
0.0008528639507 0.0122373055
0.0009599921209 0.012521894
0.001067120291 0.0128064825
0.001174248461 0.013091071
0.001281376632 0.0133756595
0.001388504802 0.013660248
0.001495632934 0.01394483651
-0.00333820338 0
-0.003230236218 0.0002845088713
-0.003122269057 0.0005690177426
-0.003014301895 0.0008535266138
-0.002906334734 0.001138035485
-0.002798367572 0.001422544356
-0.00269040041 0.001707053228
-0.002582433249 0.001991562099
-0.002474466087 0.00227607097
-0.002366498926 0.002560579841
-0.002258531764 0.002845088713
-0.002150564603 0.003129597584
-0.002042597441 0.003414106455
-0.001934630279 0.003698615327
-0.001826663118 0.003983124198
-0.001718695956 0.004267633069
-0.001610728795 0.00455214194
-0.001502761633 0.004836650812
-0.001394794472 0.005121159683
-0.00128682731 0.005405668554
-0.001178860149 0.005690177426
-0.001070892987 0.005974686297
-0.0009629258254 0.006259195168
-0.0008549586638 0.006543704039
-0.0007469915023 0.006828212911
-0.0006390243407 0.007112721782
-0.0005310571791 0.007397230653
-0.0004230900176 0.007681739524
-0.000315122856 0.007966248396
-0.0002071556944 0.008250757267
-9.918853288e-005 0.008535266138
8.778628682e-006 0.00881977501
0.0001167457902 0.009104283881
0.0002247129518 0.009388792752
0.0003326801134 0.009673301623
0.0004406472749 0.009957810495
0.0005486144365 0.01024231937
0.0006565815981 0.01052682824
0.0007645487596 0.01081133711
0.0008725159212 0.01109584598
0.0009804830828 0.01138035485
0.001088450244 0.01166486372
0.001196417406 0.01194937259
0.001304384567 0.01223388146
0.001412351729 0.01251839034
0.001520318891 0.01280289921
0.001628286052 0.01308740808
0.001736253214 0.01337191695
0.001844220375 0.01365642582
0.001952187499 0.01394093471
-0.002965741925 0
-0.00285702334 0.0002844365634
-0.002748304754 0.0005688731268
-0.002639586169 0.0008533096902
-0.002530867584 0.001137746254
-0.002422148999 0.001422182817
-0.002313430414 0.00170661938
-0.002204711829 0.001991055944
-0.002095993243 0.002275492507
-0.001987274658 0.002559929071
-0.001878556073 0.002844365634
-0.001769837488 0.003128802197
-0.001661118903 0.003413238761
-0.001552400317 0.003697675324
-0.001443681732 0.003982111888
-0.001334963147 0.004266548451
-0.001226244562 0.004550985014
-0.001117525977 0.004835421578
-0.001008807391 0.005119858141
-0.0009000888062 0.005404294705
-0.000791370221 0.005688731268
-0.0006826516358 0.005973167831
-0.0005739330506 0.006257604395
-0.0004652144655 0.006542040958
-0.0003564958803 0.006826477522
-0.0002477772951 0.007110914085
-0.0001390587099 0.007395350649
-3.034012469e-005 0.007679787212
7.83784605e-005 0.007964223775
0.0001870970457 0.008248660339
0.0002958156309 0.008533096902
0.0004045342161 0.008817533466
0.0005132528013 0.009101970029
0.0006219713865 0.009386406592
0.0007306899716 0.009670843156
0.0008394085568 0.009955279719
0.000948127142 0.01023971628
0.001056845727 0.01052415285
0.001165564312 0.01080858941
0.001274282898 0.01109302597
0.001383001483 0.01137746254
0.001491720068 0.0116618991
0.001600438653 0.01194633566
0.001709157238 0.01223077223
0.001817875824 0.01251520879
0.001926594409 0.01279964535
0.002035312994 0.01308408192
0.002144031579 0.01336851848
0.002252750164 0.01365295504
0.002361468711 0.01393739162
-0.002631815959 0
-0.002522424312 0.0002843710044
-0.002413032665 0.0005687420088
-0.002303641018 0.0008531130132
-0.002194249371 0.001137484018
-0.002084857724 0.001421855022
-0.001975466077 0.001706226026
-0.00186607443 0.001990597031
-0.001756682783 0.002274968035
-0.001647291136 0.00255933904
-0.001537899489 0.002843710044
-0.001428507842 0.003128081048
-0.001319116195 0.003412452053
-0.001209724548 0.003696823057
-0.001100332901 0.003981194061
-0.0009909412545 0.004265565066
-0.0008815496075 0.00454993607
-0.0007721579605 0.004834307075
-0.0006627663136 0.005118678079
-0.0005533746666 0.005403049083
-0.0004439830196 0.005687420088
-0.0003345913726 0.005971791092
-0.0002251997257 0.006256162097
-0.0001158080787 0.006540533101
-6.416431736e-006 0.006824904105
0.0001029752152 0.00710927511
0.0002123668622 0.007393646114
0.0003217585092 0.007678017119
0.0004311501561 0.007962388123
0.0005405418031 0.008246759127
0.0006499334501 0.008531130132
0.0007593250971 0.008815501136
0.000868716744 0.009099872141
0.000978108391 0.009384243145
0.001087500038 0.009668614149
0.001196891685 0.009952985154
0.001306283332 0.01023735616
0.001415674979 0.01052172716
0.001525066626 0.01080609817
0.001634458273 0.01109046917
0.00174384992 0.01137484018
0.001853241567 0.01165921118
0.001962633214 0.01194358218
0.002072024861 0.01222795319
0.002181416508 0.01251232419
0.002290808155 0.0127966952
0.002400199802 0.0130810662
0.002509591449 0.01336543721
0.002618983096 0.01364980821
0.002728374704 0.01393417923
-0.002332438536 0
-0.002222443963 0.0002843116436
-0.00211244939 0.0005686232871
-0.002002454817 0.0008529349307
-0.001892460245 0.001137246574
-0.001782465672 0.001421558218
-0.001672471099 0.001705869861
-0.001562476526 0.001990181505
-0.001452481953 0.002274493148
-0.00134248738 0.002558804792
-0.001232492808 0.002843116436
-0.001122498235 0.003127428079
-0.001012503662 0.003411739723
-0.000902509089 0.003696051366
-0.0007925145162 0.00398036301
-0.0006825199433 0.004264674653
-0.0005725253705 0.004548986297
-0.0004625307977 0.004833297941
-0.0003525362248 0.005117609584
-0.000242541652 0.005401921228
-0.0001325470792 0.005686232871
-2.255250633e-005 0.005970544515
8.74420665e-005 0.006254856158
0.0001974366393 0.006539167802
0.0003074312122 0.006823479445
0.000417425785 0.007107791089
0.0005274203578 0.007392102733
0.0006374149307 0.007676414376
0.0007474095035 0.00796072602
0.0008574040763 0.008245037663
0.0009673986492 0.008529349307
0.001077393222 0.00881366095
0.001187387795 0.009097972594
0.001297382368 0.009382284238
0.001407376941 0.009666595881
0.001517371513 0.009950907525
0.001627366086 0.01023521917
0.001737360659 0.01051953081
0.001847355232 0.01080384246
0.001957349805 0.0110881541
0.002067344378 0.01137246574
0.00217733895 0.01165677739
0.002287333523 0.01194108903
0.002397328096 0.01222540067
0.002507322669 0.01250971232
0.002617317242 0.01279402396
0.002727311815 0.0130783356
0.002837306387 0.01336264725
0.00294730096 0.01364695889
0.003057295494 0.01393127055
-0.002064035205 0
-0.00195350049 0.0002842579572
-0.001842965774 0.0005685159143
-0.001732431059 0.0008527738715
-0.001621896344 0.001137031829
-0.001511361629 0.001421289786
-0.001400826914 0.001705547743
-0.001290292198 0.0019898057
-0.001179757483 0.002274063657
-0.001069222768 0.002558321615
-0.0009586880528 0.002842579572
-0.0008481533375 0.003126837529
-0.0007376186223 0.003411095486
-0.0006270839071 0.003695353443
-0.0005165491919 0.0039796114
-0.0004060144767 0.004263869358
-0.0002954797615 0.004548127315
-0.0001849450463 0.004832385272
-7.441033104e-005 0.005116643229
3.612438417e-005 0.005400901186
0.0001466590994 0.005685159143
0.0002571938146 0.005969417101
0.0003677285298 0.006253675058
0.000478263245 0.006537933015
0.0005887979602 0.006822190972
0.0006993326755 0.007106448929
0.0008098673907 0.007390706886
0.0009204021059 0.007674964844
0.001030936821 0.007959222801
0.001141471536 0.008243480758
0.001252006252 0.008527738715
0.001362540967 0.008811996672
0.001473075682 0.00909625463
0.001583610397 0.009380512587
0.001694145112 0.009664770544
0.001804679828 0.009949028501
0.001915214543 0.01023328646
0.002025749258 0.01051754442
0.002136283973 0.01080180237
0.002246818688 0.01108606033
0.002357353404 0.01137031829
0.002467888119 0.01165457624
0.002578422834 0.0119388342
0.002688957549 0.01222309216
0.002799492265 0.01250735012
0.00291002698 0.01279160807
0.003020561695 0.01307586603
0.00313109641 0.01336012399
0.003241631125 0.01364438194
0.003352165801 0.01392863992
-0.001823401334 0
-0.001712382687 0.0002842094518
-0.001601364039 0.0005684189036
-0.001490345392 0.0008526283555
-0.001379326744 0.001136837807
-0.001268308097 0.001421047259
-0.001157289449 0.001705256711
-0.001046270801 0.001989466163
-0.0009352521538 0.002273675615
-0.0008242335062 0.002557885066
-0.0007132148586 0.002842094518
-0.000602196211 0.00312630397
-0.0004911775634 0.003410513422
-0.0003801589159 0.003694722874
-0.0002691402683 0.003978932326
-0.0001581216207 0.004263141777
-4.71029731e-005 0.004547351229
6.391567448e-005 0.004831560681
0.0001749343221 0.005115770133
0.0002859529696 0.005399979585
0.0003969716172 0.005684189036
0.0005079902648 0.005968398488
0.0006190089124 0.00625260794
0.00073002756 0.006536817392
0.0008410462076 0.006821026844
0.0009520648552 0.007105236296
0.001063083503 0.007389445747
0.00117410215 0.007673655199
0.001285120798 0.007957864651
0.001396139445 0.008242074103
0.001507158093 0.008526283555
0.001618176741 0.008810493006
0.001729195388 0.009094702458
0.001840214036 0.00937891191
0.001951232683 0.009663121362
0.002062251331 0.009947330814
0.002173269979 0.01023154027
0.002284288626 0.01051574972
0.002395307274 0.01079995917
0.002506325921 0.01108416862
0.002617344569 0.01136837807
0.002728363216 0.01165258752
0.002839381864 0.01193679698
0.002950400512 0.01222100643
0.003061419159 0.01250521588
0.003172437807 0.01278942533
0.003283456454 0.01307363478
0.003394475102 0.01335784424
0.00350549375 0.01364205369
0.003616512358 0.01392626316
-0.001607663849 0
-0.001496211601 0.0002841656662
-0.001384759352 0.0005683313324
-0.001273307104 0.0008524969986
-0.001161854856 0.001136662665
-0.001050402607 0.001420828331
-0.0009389503586 0.001704993997
-0.0008274981101 0.001989159663
-0.0007160458616 0.00227332533
-0.0006045936132 0.002557490996
-0.0004931413647 0.002841656662
-0.0003816891163 0.003125822328
-0.0002702368678 0.003409987995
-0.0001587846193 0.003694153661
-4.733237086e-005 0.003978319327
6.41198776e-005 0.004262484993
0.0001755721261 0.004546650659
0.0002870243745 0.004830816326
0.000398476623 0.005114981992
0.0005099288715 0.005399147658
0.0006213811199 0.005683313324
0.0007328333684 0.00596747899
0.0008442856169 0.006251644657
0.0009557378653 0.006535810323
0.001067190114 0.006819975989
0.001178642362 0.007104141655
0.001290094611 0.007388307321
0.001401546859 0.007672472988
0.001512999108 0.007956638654
0.001624451356 0.00824080432
0.001735903605 0.008524969986
0.001847355853 0.008809135653
0.001958808101 0.009093301319
0.00207026035 0.009377466985
0.002181712598 0.009661632651
0.002293164847 0.009945798317
0.002404617095 0.01022996398
0.002516069344 0.01051412965
0.002627521592 0.01079829532
0.002738973841 0.01108246098
0.002850426089 0.01136662665
0.002961878338 0.01165079231
0.003073330586 0.01193495798
0.003184782835 0.01221912365
0.003296235083 0.01250328931
0.003407687332 0.01278745498
0.00351913958 0.01307162065
0.003630591828 0.01335578631
0.003742044077 0.01363995198
0.003853496286 0.01392411766
-0.001414246928 0
-0.001302406152 0.0002841261717
-0.001190565375 0.0005682523434
-0.001078724599 0.0008523785151
-0.0009668838232 0.001136504687
-0.0008550430471 0.001420630858
-0.000743202271 0.00170475703
-0.0006313614949 0.001988883202
-0.0005195207187 0.002273009374
-0.0004076799426 0.002557135545
-0.0002958391665 0.002841261717
-0.0001839983904 0.003125387889
-7.215761427e-005 0.00340951406
3.968316184e-005 0.003693640232
0.000151523938 0.003977766404
0.0002633647141 0.004261892575
0.0003752054902 0.004546018747
0.0004870462663 0.004830144919
0.0005988870424 0.00511427109
0.0007107278185 0.005398397262
0.0008225685947 0.005682523434
0.0009344093708 0.005966649605
0.001046250147 0.006250775777
0.001158090923 0.006534901949
0.001269931699 0.006819028121
0.001381772475 0.007103154292
0.001493613251 0.007387280464
0.001605454027 0.007671406636
0.001717294804 0.007955532807
0.00182913558 0.008239658979
0.001940976356 0.008523785151
0.002052817132 0.008807911322
0.002164657908 0.009092037494
0.002276498684 0.009376163666
0.00238833946 0.009660289837
0.002500180236 0.009944416009
0.002612021013 0.01022854218
0.002723861789 0.01051266835
0.002835702565 0.01079679452
0.002947543341 0.0110809207
0.003059384117 0.01136504687
0.003171224893 0.01164917304
0.003283065669 0.01193329921
0.003394906445 0.01221742538
0.003506747221 0.01250155155
0.003618587998 0.01278567773
0.003730428774 0.0130698039
0.00384226955 0.01335393007
0.003954110326 0.01363805624
0.004065951062 0.01392218243
-0.001240841246 0
-0.001128652311 0.000284090572
-0.001016463376 0.0005681811439
-0.0009042744414 0.0008522717159
-0.0007920855064 0.001136362288
-0.0006798965713 0.00142045286
-0.0005677076363 0.001704543432
-0.0004555187013 0.001988634004
-0.0003433297663 0.002272724576
-0.0002311408313 0.002556815148
-0.0001189518963 0.00284090572
-6.762961323e-006 0.003124996292
0.0001054259737 0.003409086864
0.0002176149087 0.003693177436
0.0003298038437 0.003977268007
0.0004419927787 0.004261358579
0.0005541817137 0.004545449151
0.0006663706487 0.004829539723
0.0007785595837 0.005113630295
0.0008907485187 0.005397720867
0.001002937454 0.005681811439
0.001115126389 0.005965902011
0.001227315324 0.006249992583
0.001339504259 0.006534083155
0.001451693194 0.006818173727
0.001563882129 0.007102264299
0.001676071064 0.007386354871
0.001788259999 0.007670445443
0.001900448934 0.007954536015
0.002012637869 0.008238626587
0.002124826804 0.008522717159
0.002237015739 0.008806807731
0.002349204674 0.009090898303
0.002461393609 0.009374988875
0.002573582544 0.009659079447
0.002685771479 0.009943170019
0.002797960414 0.01022726059
0.002910149349 0.01051135116
0.003022338284 0.01079544173
0.003134527219 0.01107953231
0.003246716154 0.01136362288
0.003358905089 0.01164771345
0.003471094024 0.01193180402
0.003583282959 0.01221589459
0.003695471894 0.01249998517
0.003807660829 0.01278407574
0.003919849764 0.01306816631
0.004032038699 0.01335225688
0.004144227634 0.01363634745
0.004256416529 0.01392043804
-0.001085376409 0
-0.0009728754738 0.0002840585022
-0.0008603745389 0.0005681170043
-0.000747873604 0.0008521755065
-0.000635372669 0.001136234009
-0.0005228717341 0.001420292511
-0.0004103707992 0.001704351013
-0.0002978698642 0.001988409515
-0.0001853689293 0.002272468017
-7.286799438e-005 0.00255652652
3.963294056e-005 0.002840585022
0.0001521338755 0.003124643524
0.0002646348104 0.003408702026
0.0003771357454 0.003692760528
0.0004896366803 0.00397681903
0.0006021376152 0.004260877533
0.0007146385502 0.004544936035
0.0008271394851 0.004828994537
0.00093964042 0.005113053039
0.001052141355 0.005397111541
0.00116464229 0.005681170043
0.001277143225 0.005965228546
0.00138964416 0.006249287048
0.001502145095 0.00653334555
0.00161464603 0.006817404052
0.001727146965 0.007101462554
0.0018396479 0.007385521056
0.001952148834 0.007669579559
0.002064649769 0.007953638061
0.002177150704 0.008237696563
0.002289651639 0.008521755065
0.002402152574 0.008805813567
0.002514653509 0.009089872069
0.002627154444 0.009373930572
0.002739655379 0.009657989074
0.002852156314 0.009942047576
0.002964657249 0.01022610608
0.003077158184 0.01051016458
0.003189659119 0.01079422308
0.003302160054 0.01107828158
0.003414660989 0.01136234009
0.003527161924 0.01164639859
0.003639662858 0.01193045709
0.003752163793 0.01221451559
0.003864664728 0.0124985741
0.003977165663 0.0127826326
0.004089666598 0.0130666911
0.004202167533 0.0133507496
0.004314668468 0.0136348081
0.004427169363 0.01391886662
-0.000945996225 0
-0.0008332156813 0.0002840296276
-0.0007204351375 0.0005680592551
-0.0006076545938 0.0008520888827
-0.00049487405 0.00113611851
-0.0003820935062 0.001420148138
-0.0002693129625 0.001704177765
-0.0001565324187 0.001988207393
-4.375187497e-005 0.00227223702
6.902866879e-005 0.002556266648
0.0001818092125 0.002840296276
0.0002945897563 0.003124325903
0.0004073703001 0.003408355531
0.0005201508438 0.003692385158
0.0006329313876 0.003976414786
0.0007457119313 0.004260444413
0.0008584924751 0.004544474041
0.0009712730189 0.004828503669
0.001084053563 0.005112533296
0.001196834106 0.005396562924
0.00130961465 0.005680592551
0.001422395194 0.005964622179
0.001535175738 0.006248651806
0.001647956281 0.006532681434
0.001760736825 0.006816711061
0.001873517369 0.007100740689
0.001986297913 0.007384770317
0.002099078456 0.007668799944
0.002211859 0.007952829572
0.002324639544 0.008236859199
0.002437420088 0.008520888827
0.002550200631 0.008804918454
0.002662981175 0.009088948082
0.002775761719 0.009372977709
0.002888542263 0.009657007337
0.003001322806 0.009941036965
0.00311410335 0.01022506659
0.003226883894 0.01050909622
0.003339664438 0.01079312585
0.003452444982 0.01107715547
0.003565225525 0.0113611851
0.003678006069 0.01164521473
0.003790786613 0.01192924436
0.003903567157 0.01221327399
0.0040163477 0.01249730361
0.004129128244 0.01278133324
0.004241908788 0.01306536287
0.004354689332 0.0133493925
0.004467469875 0.01363342212
0.004580250379 0.01391745177
-0.0008210365497 0
-0.0007080054154 0.0002840036419
-0.0005949742811 0.0005680072839
-0.0004819431468 0.0008520109258
-0.0003689120125 0.001136014568
-0.0002558808782 0.00142001821
-0.0001428497438 0.001704021852
-2.981860953e-005 0.001988025494
8.321252479e-005 0.002272029136
0.0001962436591 0.002556032777
0.0003092747934 0.002840036419
0.0004223059277 0.003124040061
0.0005353370621 0.003408043703
0.0006483681964 0.003692047345
0.0007613993307 0.003976050987
0.000874430465 0.004260054629
0.0009874615993 0.004544058271
0.001100492734 0.004828061913
0.001213523868 0.005112065555
0.001326555002 0.005396069197
0.001439586137 0.005680072839
0.001552617271 0.005964076481
0.001665648405 0.006248080123
0.00177867954 0.006532083765
0.001891710674 0.006816087407
0.002004741808 0.007100091049
0.002117772943 0.007384094691
0.002230804077 0.007668098332
0.002343835211 0.007952101974
0.002456866345 0.008236105616
0.00256989748 0.008520109258
0.002682928614 0.0088041129
0.002795959748 0.009088116542
0.002908990883 0.009372120184
0.003022022017 0.009656123826
0.003135053151 0.009940127468
0.003248084286 0.01022413111
0.00336111542 0.01050813475
0.003474146554 0.01079213839
0.003587177689 0.01107614204
0.003700208823 0.01136014568
0.003813239957 0.01164414932
0.003926271092 0.01192815296
0.004039302226 0.0122121566
0.00415233336 0.01249616025
0.004265364495 0.01278016389
0.004378395629 0.01306416753
0.004491426763 0.01334817117
0.004604457898 0.01363217481
0.004717488992 0.01391617847
-0.0007090054129 0
-0.0005957496865 0.0002839802659
-0.0004824939602 0.0005679605319
-0.0003692382339 0.0008519407978
-0.0002559825076 0.001135921064
-0.0001427267813 0.00141990133
-2.947105498e-005 0.001703881596
8.378467133e-005 0.001987861862
0.0001970403976 0.002271842127
0.000310296124 0.002555822393
0.0004235518503 0.002839802659
0.0005368075766 0.003123782925
0.0006500633029 0.003407763191
0.0007633190292 0.003691743457
0.0008765747555 0.003975723723
0.0009898304818 0.004259703989
0.001103086208 0.004543684255
0.001216341934 0.004827664521
0.001329597661 0.005111644787
0.001442853387 0.005395625053
0.001556109113 0.005679605319
0.00166936484 0.005963585585
0.001782620566 0.006247565851
0.001895876292 0.006531546116
0.002009132019 0.006815526382
0.002122387745 0.007099506648
0.002235643471 0.007383486914
0.002348899198 0.00766746718
0.002462154924 0.007951447446
0.00257541065 0.008235427712
0.002688666376 0.008519407978
0.002801922103 0.008803388244
0.002915177829 0.00908736851
0.003028433555 0.009371348776
0.003141689282 0.009655329042
0.003254945008 0.009939309308
0.003368200734 0.01022328957
0.003481456461 0.01050726984
0.003594712187 0.01079125011
0.003707967913 0.01107523037
0.00382122364 0.01135921064
0.003934479366 0.0116431909
0.004047735092 0.01192717117
0.004160990819 0.01221115144
0.004274246545 0.0124951317
0.004387502271 0.01277911197
0.004500757997 0.01306309223
0.004614013724 0.0133470725
0.00472726945 0.01363105276
0.004840525136 0.01391503305
-0.000608565206 0
-0.0004951081824 0.0002839592452
-0.0003816511587 0.0005679184903
-0.0002681941351 0.0008518777355
-0.0001547371115 0.001135836981
-4.128008782e-005 0.001419796226
7.217693581e-005 0.001703755471
0.0001856339594 0.001987714716
0.0002990909831 0.002271673961
0.0004125480067 0.002555633207
0.0005260050303 0.002839592452
0.000639462054 0.003123551697
0.0007529190776 0.003407510942
0.0008663761012 0.003691470187
0.0009798331249 0.003975429432
0.001093290149 0.004259388678
0.001206747172 0.004543347923
0.001320204196 0.004827307168
0.001433661219 0.005111266413
0.001547118243 0.005395225658
0.001660575267 0.005679184903
0.00177403229 0.005963144149
0.001887489314 0.006247103394
0.002000946338 0.006531062639
0.002114403361 0.006815021884
0.002227860385 0.007098981129
0.002341317408 0.007382940374
0.002454774432 0.00766689962
0.002568231456 0.007950858865
0.002681688479 0.00823481811
0.002795145503 0.008518777355
0.002908602527 0.0088027366
0.00302205955 0.009086695845
0.003135516574 0.009370655091
0.003248973598 0.009654614336
0.003362430621 0.009938573581
0.003475887645 0.01022253283
0.003589344668 0.01050649207
0.003702801692 0.01079045132
0.003816258716 0.01107441056
0.003929715739 0.01135836981
0.004043172763 0.01164232905
0.004156629787 0.0119262883
0.00427008681 0.01221024754
0.004383543834 0.01249420679
0.004497000858 0.01277816603
0.004610457881 0.01306212528
0.004723914905 0.01334608452
0.004837371928 0.01363004377
0.004950828912 0.01391400303
-0.000518516712 0
-0.0004048792643 0.0002839403485
-0.0002912418166 0.000567880697
-0.0001776043689 0.0008518210455
-6.396692122e-005 0.001135761394
4.967052648e-005 0.001419701742
0.0001633079742 0.001703642091
0.0002769454219 0.001987582439
0.0003905828696 0.002271522788
0.0005042203173 0.002555463136
0.000617857765 0.002839403485
0.0007314952127 0.003123343833
0.0008451326604 0.003407284182
0.0009587701081 0.00369122453
0.001072407556 0.003975164879
0.001186045004 0.004259105227
0.001299682451 0.004543045576
0.001413319899 0.004826985924
0.001526957347 0.005110926273
0.001640594794 0.005394866621
0.001754232242 0.00567880697
0.00186786969 0.005962747318
0.001981507137 0.006246687667
0.002095144585 0.006530628015
0.002208782033 0.006814568364
0.002322419481 0.007098508712
0.002436056928 0.007382449061
0.002549694376 0.007666389409
0.002663331824 0.007950329758
0.002776969271 0.008234270106
0.002890606719 0.008518210455
0.003004244167 0.008802150803
0.003117881614 0.009086091152
0.003231519062 0.0093700315
0.00334515651 0.009653971849
0.003458793958 0.009937912197
0.003572431405 0.01022185255
0.003686068853 0.01050579289
0.003799706301 0.01078973324
0.003913343748 0.01107367359
0.004026981196 0.01135761394
0.004140618644 0.01164155429
0.004254256092 0.01192549464
0.004367893539 0.01220943499
0.004481530987 0.01249337533
0.004595168435 0.01277731568
0.004708805882 0.01306125603
0.00482244333 0.01334519638
0.004936080778 0.01362913673
0.005049718185 0.01391307709
-0.0004377847869 0
-0.0003239856197 0.0002839233662
-0.0002101864524 0.0005678467324
-9.638728522e-005 0.0008517700986
1.7411882e-005 0.001135693465
0.0001312110492 0.001419616831
0.0002450102164 0.001703540197
0.0003588093836 0.001987463563
0.0004726085509 0.00227138693
0.0005864077181 0.002555310296
0.0007002068853 0.002839233662
0.0008140060525 0.003123157028
0.0009278052197 0.003407080394
0.001041604387 0.00369100376
0.001155403554 0.003974927127
0.001269202721 0.004258850493
0.001383001889 0.004542773859
0.001496801056 0.004826697225
0.001610600223 0.005110620591
0.00172439939 0.005394543958
0.001838198557 0.005678467324
0.001951997725 0.00596239069
0.002065796892 0.006246314056
0.002179596059 0.006530237422
0.002293395226 0.006814160789
0.002407194394 0.007098084155
0.002520993561 0.007382007521
0.002634792728 0.007665930887
0.002748591895 0.007949854253
0.002862391062 0.00823377762
0.00297619023 0.008517700986
0.003089989397 0.008801624352
0.003203788564 0.009085547718
0.003317587731 0.009369471084
0.003431386898 0.00965339445
0.003545186066 0.009937317817
0.003658985233 0.01022124118
0.0037727844 0.01050516455
0.003886583567 0.01078908792
0.004000382735 0.01107301128
0.004114181902 0.01135693465
0.004227981069 0.01164085801
0.004341780236 0.01192478138
0.004455579403 0.01220870475
0.004569378571 0.01249262811
0.004683177738 0.01277655148
0.004796976905 0.01306047484
0.004910776072 0.01334439821
0.005024575239 0.01362832158
0.005138374366 0.01391224496
-0.0003654055226 0
-0.0002514613979 0.0002839081082
-0.0001375172732 0.0005678162165
-2.357314846e-005 0.0008517243247
9.037097626e-005 0.001135632433
0.000204315101 0.001419540541
0.0003182592257 0.001703448649
0.0004322033504 0.001987356758
0.0005461474751 0.002271264866
0.0006600915998 0.002555172974
0.0007740357245 0.002839081082
0.0008879798492 0.00312298919
0.001001923974 0.003406897299
0.001115868099 0.003690805407
0.001229812223 0.003974713515
0.001343756348 0.004258621623
0.001457700473 0.004542529732
0.001571644598 0.00482643784
0.001685588722 0.005110345948
0.001799532847 0.005394254056
0.001913476972 0.005678162165
0.002027421096 0.005962070273
0.002141365221 0.006245978381
0.002255309346 0.006529886489
0.002369253471 0.006813794597
0.002483197595 0.007097702706
0.00259714172 0.007381610814
0.002711085845 0.007665518922
0.002825029969 0.00794942703
0.002938974094 0.008233335139
0.003052918219 0.008517243247
0.003166862344 0.008801151355
0.003280806468 0.009085059463
0.003394750593 0.009368967571
0.003508694718 0.00965287568
0.003622638842 0.009936783788
0.003736582967 0.0102206919
0.003850527092 0.0105046
0.003964471217 0.01078850811
0.004078415341 0.01107241622
0.004192359466 0.01135632433
0.004306303591 0.01164023244
0.004420247715 0.01192414055
0.00453419184 0.01220804865
0.004648135965 0.01249195676
0.00476208009 0.01277586487
0.004876024214 0.01305977298
0.004989968339 0.01334368109
0.005103912464 0.01362758919
0.005217856548 0.01391149732
-0.0003005147389 0
-0.0001864406785 0.0002838944027
-7.23666182e-005 0.0005677888053
4.170744213e-005 0.000851683208
0.0001557815025 0.001135577611
0.0002698555628 0.001419472013
0.0003839296231 0.001703366416
0.0004980036835 0.001987260819
0.0006120777438 0.002271155221
0.0007261518041 0.002555049624
0.0008402258644 0.002838944027
0.0009542999248 0.003122838429
0.001068373985 0.003406732832
0.001182448045 0.003690627235
0.001296522106 0.003974521637
0.001410596166 0.00425841604
0.001524670226 0.004542310442
0.001638744287 0.004826204845
0.001752818347 0.005110099248
0.001866892407 0.00539399365
0.001980966468 0.005677888053
0.002095040528 0.005961782456
0.002209114588 0.006245676858
0.002323188649 0.006529571261
0.002437262709 0.006813465664
0.002551336769 0.007097360066
0.00266541083 0.007381254469
0.00277948489 0.007665148872
0.00289355895 0.007949043274
0.003007633011 0.008232937677
0.003121707071 0.00851683208
0.003235781131 0.008800726482
0.003349855192 0.009084620885
0.003463929252 0.009368515288
0.003578003312 0.00965240969
0.003692077373 0.009936304093
0.003806151433 0.0102201985
0.003920225493 0.0105040929
0.004034299554 0.0107879873
0.004148373614 0.0110718817
0.004262447674 0.01135577611
0.004376521735 0.01163967051
0.004490595795 0.01192356491
0.004604669855 0.01220745931
0.004718743916 0.01249135372
0.004832817976 0.01277524812
0.004946892036 0.01305914252
0.005060966097 0.01334303692
0.005175040157 0.01362693133
0.005289114177 0.01391082575
-0.0002423376649 0
-0.0001281471318 0.000283882094
-1.395659883e-005 0.0005677641881
0.0001002339342 0.0008516462821
0.0002144244672 0.001135528376
0.0003286150002 0.00141941047
0.0004428055332 0.001703292564
0.0005569960662 0.001987174658
0.0006711865993 0.002271056752
0.0007853771323 0.002554938846
0.0008995676653 0.00283882094
0.001013758198 0.003122703034
0.001127948731 0.003406585128
0.001242139264 0.003690467223
0.001356329797 0.003974349317
0.00147052033 0.004258231411
0.001584710863 0.004542113505
0.001698901396 0.004825995599
0.001813091929 0.005109877693
0.001927282462 0.005393759787
0.002041472995 0.005677641881
0.002155663528 0.005961523975
0.002269854061 0.006245406069
0.002384044594 0.006529288163
0.002498235128 0.006813170257
0.002612425661 0.007097052351
0.002726616194 0.007380934445
0.002840806727 0.007664816539
0.00295499726 0.007948698633
0.003069187793 0.008232580727
0.003183378326 0.008516462821
0.003297568859 0.008800344915
0.003411759392 0.009084227009
0.003525949925 0.009368109103
0.003640140458 0.009651991197
0.003754330991 0.009935873291
0.003868521524 0.01021975539
0.003982712057 0.01050363748
0.00409690259 0.01078751957
0.004211093123 0.01107140167
0.004325283656 0.01135528376
0.004439474189 0.01163916586
0.004553664722 0.01192304795
0.004667855255 0.01220693004
0.004782045788 0.01249081214
0.004896236321 0.01277469423
0.005010426854 0.01305857633
0.005124617387 0.01334245842
0.00523880792 0.01362634051
0.005352998412 0.01391022262
-0.0001901796889 0
-7.58847494e-005 0.000283871042
3.84101901e-005 0.000567742084
0.0001527051296 0.000851613126
0.0002670000691 0.001135484168
0.0003812950086 0.00141935521
0.0004955899481 0.001703226252
0.0006098848876 0.001987097294
0.000724179827 0.002270968336
0.0008384747665 0.002554839378
0.000952769706 0.00283871042
0.001067064646 0.003122581462
0.001181359585 0.003406452504
0.001295654525 0.003690323546
0.001409949464 0.003974194588
0.001524244403 0.00425806563
0.001638539343 0.004541936672
0.001752834282 0.004825807714
0.001867129222 0.005109678756
0.001981424161 0.005393549798
0.002095719101 0.00567742084
0.00221001404 0.005961291882
0.00232430898 0.006245162924
0.002438603919 0.006529033966
0.002552898859 0.006812905008
0.002667193798 0.00709677605
0.002781488738 0.007380647092
0.002895783677 0.007664518134
0.003010078617 0.007948389176
0.003124373556 0.008232260218
0.003238668496 0.00851613126
0.003352963435 0.008800002302
0.003467258375 0.009083873344
0.003581553314 0.009367744386
0.003695848254 0.009651615428
0.003810143193 0.00993548647
0.003924438133 0.01021935751
0.004038733072 0.01050322855
0.004153028012 0.0107870996
0.004267322951 0.01107097064
0.004381617891 0.01135484168
0.00449591283 0.01163871272
0.00461020777 0.01192258376
0.004724502709 0.01220645481
0.004838797649 0.01249032585
0.004953092588 0.01277419689
0.005067387528 0.01305806793
0.005181682467 0.01334193897
0.005295977407 0.01362581002
0.005410272306 0.01390968107
-0.0001434180649 0
-2.902953369e-005 0.0002838611198
8.535899755e-005 0.0005677222397
0.0001997475288 0.0008515833595
0.00031413606 0.001135444479
0.0004285245912 0.001419305599
0.0005429131225 0.001703166719
0.0006573016537 0.001987027839
0.0007716901849 0.002270888959
0.0008860787162 0.002554750079
0.001000467247 0.002838611198
0.001114855779 0.003122472318
0.00122924431 0.003406333438
0.001343632841 0.003690194558
0.001458021372 0.003974055678
0.001572409904 0.004257916798
0.001686798435 0.004541777918
0.001801186966 0.004825639037
0.001915575497 0.005109500157
0.002029964028 0.005393361277
0.00214435256 0.005677222397
0.002258741091 0.005961083517
0.002373129622 0.006244944637
0.002487518153 0.006528805756
0.002601906685 0.006812666876
0.002716295216 0.007096527996
0.002830683747 0.007380389116
0.002945072278 0.007664250236
0.00305946081 0.007948111356
0.003173849341 0.008231972476
0.003288237872 0.008515833595
0.003402626403 0.008799694715
0.003517014935 0.009083555835
0.003631403466 0.009367416955
0.003745791997 0.009651278075
0.003860180528 0.009935139195
0.003974569059 0.01021900031
0.004088957591 0.01050286143
0.004203346122 0.01078672255
0.004317734653 0.01107058367
0.004432123184 0.01135444479
0.004546511716 0.01163830591
0.004660900247 0.01192216703
0.004775288778 0.01220602815
0.004889677309 0.01248988927
0.005004065841 0.01277375039
0.005118454372 0.01305761151
0.005232842903 0.01334147263
0.005347231434 0.01362533375
0.005461619925 0.01390919489
-0.0001014944773 0
1.297795233e-005 0.0002838522134
0.000127450382 0.0005677044267
0.0002419228116 0.0008515566401
0.0003563952412 0.001135408853
0.0004708676708 0.001419261067
0.0005853401005 0.00170311328
0.0006998125301 0.001986965494
0.0008142849597 0.002270817707
0.0009287573893 0.00255466992
0.001043229819 0.002838522134
0.001157702249 0.003122374347
0.001272174678 0.00340622656
0.001386647108 0.003690078774
0.001501119537 0.003973930987
0.001615591967 0.004257783201
0.001730064397 0.004541635414
0.001844536826 0.004825487627
0.001959009256 0.005109339841
0.002073481686 0.005393192054
0.002187954115 0.005677044267
0.002302426545 0.005960896481
0.002416898974 0.006244748694
0.002531371404 0.006528600907
0.002645843834 0.006812453121
0.002760316263 0.007096305334
0.002874788693 0.007380157548
0.002989261123 0.007664009761
0.003103733552 0.007947861974
0.003218205982 0.008231714188
0.003332678411 0.008515566401
0.003447150841 0.008799418614
0.003561623271 0.009083270828
0.0036760957 0.009367123041
0.00379056813 0.009650975254
0.00390504056 0.009934827468
0.004019512989 0.01021867968
0.004133985419 0.01050253189
0.004248457848 0.01078638411
0.004362930278 0.01107023632
0.004477402708 0.01135408853
0.004591875137 0.01163794075
0.004706347567 0.01192179296
0.004820819997 0.01220564517
0.004935292426 0.01248949739
0.005049764856 0.0127733496
0.005164237285 0.01305720181
0.005278709715 0.01334105403
0.005393182145 0.01362490624
0.005507654534 0.01390875847
-6.390837462e-005 0
5.063926493e-005 0.0002838442196
0.0001651869045 0.0005676884392
0.000279734544 0.0008515326589
0.0003942821836 0.001135376878
0.0005088298232 0.001419221098
0.0006233774627 0.001703065318
0.0007379251023 0.001986909537
0.0008524727418 0.002270753757
0.0009670203814 0.002554597977
0.001081568021 0.002838442196
0.001196115661 0.003122286416
0.0013106633 0.003406130635
0.00142521094 0.003689974855
0.001539758579 0.003973819075
0.001654306219 0.004257663294
0.001768853858 0.004541507514
0.001883401498 0.004825351734
0.001997949137 0.005109195953
0.002112496777 0.005393040173
0.002227044417 0.005676884392
0.002341592056 0.005960728612
0.002456139696 0.006244572832
0.002570687335 0.006528417051
0.002685234975 0.006812261271
0.002799782614 0.00709610549
0.002914330254 0.00737994971
0.003028877893 0.00766379393
0.003143425533 0.007947638149
0.003257973173 0.008231482369
0.003372520812 0.008515326589
0.003487068452 0.008799170808
0.003601616091 0.009083015028
0.003716163731 0.009366859247
0.00383071137 0.009650703467
0.00394525901 0.009934547687
0.004059806649 0.01021839191
0.004174354289 0.01050223613
0.004288901929 0.01078608035
0.004403449568 0.01106992457
0.004517997208 0.01135376878
0.004632544847 0.011637613
0.004747092487 0.01192145722
0.004861640126 0.01220530144
0.004976187766 0.01248914566
0.005090735405 0.01277298988
0.005205283045 0.0130568341
0.005319830685 0.01334067832
0.005434378324 0.01362452254
0.005548925923 0.01390836678
-3.021099342e-005 0
8.440406814e-005 0.0002838370459
0.0001990191297 0.0005676740918
0.0003136341912 0.0008515111377
0.0004282492528 0.001135348184
0.0005428643144 0.001419185229
0.0006574793759 0.001703022275
0.0007720944375 0.001986859321
0.000886709499 0.002270696367
0.001001324561 0.002554533413
0.001115939622 0.002838370459
0.001230554684 0.003122207505
0.001345169745 0.003406044551
0.001459784807 0.003689881597
0.001574399868 0.003973718642
0.00168901493 0.004257555688
0.001803629991 0.004541392734
0.001918245053 0.00482522978
0.002032860115 0.005109066826
0.002147475176 0.005392903872
0.002262090238 0.005676740918
0.002376705299 0.005960577964
0.002491320361 0.00624441501
0.002605935422 0.006528252055
0.002720550484 0.006812089101
0.002835165545 0.007095926147
0.002949780607 0.007379763193
0.003064395669 0.007663600239
0.00317901073 0.007947437285
0.003293625792 0.008231274331
0.003408240853 0.008515111377
0.003522855915 0.008798948423
0.003637470976 0.009082785468
0.003752086038 0.009366622514
0.003866701099 0.00965045956
0.003981316161 0.009934296606
0.004095931223 0.01021813365
0.004210546284 0.0105019707
0.004325161346 0.01078580774
0.004439776407 0.01106964479
0.004554391469 0.01135348184
0.00466900653 0.01163731888
0.004783621592 0.01192115593
0.004898236653 0.01220499297
0.005012851715 0.01248883002
0.005127466776 0.01277266707
0.005242081838 0.01305650411
0.0053566969 0.01334034116
0.005471311961 0.0136241782
0.005585926982 0.01390801527
0 0
0.0001146755027 0.0002838306087
0.0002293510053 0.0005676612174
0.000344026508 0.0008514918262
0.0004587020106 0.001135322435
0.0005733775133 0.001419153044
0.000688053016 0.001702983652
0.0008027285186 0.001986814261
0.0009174040213 0.00227064487
0.001032079524 0.002554475479
0.001146755027 0.002838306087
0.001261430529 0.003122136696
0.001376106032 0.003405967305
0.001490781535 0.003689797913
0.001605457037 0.003973628522
0.00172013254 0.004257459131
0.001834808043 0.00454128974
0.001949483545 0.004825120348
0.002064159048 0.005108950957
0.002178834551 0.005392781566
0.002293510053 0.005676612174
0.002408185556 0.005960442783
0.002522861059 0.006244273392
0.002637536561 0.006528104001
0.002752212064 0.006811934609
0.002866887566 0.007095765218
0.002981563069 0.007379595827
0.003096238572 0.007663426436
0.003210914074 0.007947257044
0.003325589577 0.008231087653
0.00344026508 0.008514918262
0.003554940582 0.00879874887
0.003669616085 0.009082579479
0.003784291588 0.009366410088
0.00389896709 0.009650240697
0.004013642593 0.009934071305
0.004128318096 0.01021790191
0.004242993598 0.01050173252
0.004357669101 0.01078556313
0.004472344604 0.01106939374
0.004587020106 0.01135322435
0.004701695609 0.01163705496
0.004816371112 0.01192088557
0.004931046614 0.01220471618
0.005045722117 0.01248854678
0.00516039762 0.01277237739
0.005275073122 0.013056208
0.005389748625 0.01334003861
0.005504424128 0.01362386922
0.005619099589 0.01390769984
-0.04865652553 0.01425261715
-0.0486565589 0.01455467261
-0.04865659452 0.01487700301
-0.04865663252 0.01522096926
-0.04865667307 0.01558802365
-0.04865671634 0.01597971592
-0.04865676252 0.01639769984
-0.0486568118 0.0168437402
-0.04865686438 0.01731972022
-0.0486569205 0.01782764957
-0.04865698038 0.01836967278
-0.04865704428 0.01894807834
-0.04865711247 0.01956530836
-0.04865718524 0.02022396885
-0.04865726289 0.02092684077
-0.04865734575 0.02167689173
-0.04865743418 0.02247728853
-0.04865752854 0.02333141056
-0.04865762924 0.02424286403
-0.04865773669 0.02521549721
-0.04865785136 0.02625341667
-0.04865797372 0.02736100464
-0.0486581043 0.02854293751
-0.04865824364 0.02980420554
-0.04865839234 0.03115013396
-0.04865855101 0.03258640545
-0.04865872034 0.03411908414
-0.04865890103 0.03575464118
-0.04865909385 0.03749999905
-0.0430053104 0.01429462553
-0.04300541715 0.01459613517
-0.04300553106 0.01491788311
-0.04300565262 0.01526122781
-0.04300578234 0.01562761892
-0.04300592076 0.01601860339
-0.04300606848 0.016435832
-0.04300622611 0.01688106634
-0.04300639432 0.01735618625
-0.04300657383 0.01786319775
-0.04300676538 0.0184042415
-0.04300696979 0.01898160185
-0.04300718792 0.0195977165
-0.04300742069 0.02025518675
-0.04300766909 0.02095678854
-0.04300793416 0.02170548411
-0.04300821702 0.02250443454
-0.04300851887 0.02335701311
-0.04300884098 0.02426681951
-0.04300918472 0.02523769506
-0.04300955152 0.02627373891
-0.04300994295 0.02737932538
-0.04301036064 0.02855912239
-0.04301080638 0.02981811119
-0.04301128204 0.03116160739
-0.04301178962 0.0325952834
-0.04301233127 0.03412519238
-0.04301290928 0.0357577938
-0.0430135261 0.03749999905
-0.03793725749 0.01432199237
-0.0379374498 0.01462314643
-0.03793765501 0.01494451492
-0.037937874 0.01528745471
-0.03793810769 0.01565341372
-0.03793835707 0.01604393708
-0.03793862319 0.01646067363
-0.03793890716 0.01690538288
-0.0379392102 0.01737994246
-0.03793953358 0.01788635601
-0.03793987867 0.01842676167
-0.03794024692 0.0190034411
-0.03794063989 0.01961882912
-0.03794105923 0.02027552398
-0.03794150673 0.02097629831
-0.03794198426 0.02172411088
-0.03794249384 0.02252211905
-0.03794303763 0.0233736921
-0.03794361792 0.02428242549
-0.03794423716 0.025252156
-0.03794489797 0.02628697796
-0.03794560313 0.0273912605
-0.03794635562 0.02856966606
-0.03794715863 0.02982717001
-0.03794801553 0.03116908168
-0.03794892995 0.0326010668
-0.03794990575 0.03412917139
-0.03795094705 0.0357598473
-0.03795205826 0.03749999905
-0.03339316105 0.01433832833
-0.03339343517 0.01463927013
-0.03339372769 0.01496041212
-0.03339403985 0.01530311019
-0.03339437295 0.01566881127
-0.03339472842 0.01605905938
-0.03339510775 0.01647550221
-0.03339551253 0.01691989802
-0.03339594449 0.01739412312
-0.03339640545 0.01790017973
-0.03339689734 0.0184402045
-0.03339742225 0.01901647747
-0.0333979824 0.01963143174
-0.03339858014 0.02028766373
-0.03339921801 0.02098794413
-0.03339989869 0.02173522961
-0.03340062506 0.02253267531
-0.03340140019 0.02338364813
-0.03340222734 0.024291741
-0.03340311002 0.02526078798
-0.03340405195 0.02629488054
-0.0334050571 0.02739838472
-0.03340612972 0.02857595966
-0.03340727434 0.02983257724
-0.03340849579 0.03117354304
-0.03340979923 0.03260451879
-0.03341119015 0.03413154626
-0.03341267445 0.03576107274
-0.03341425839 0.03749999905
-0.02931947086 0.01434649294
-0.02931981487 0.01464732866
-0.02932018196 0.01496835745
-0.0293205737 0.01531093472
-0.02932099173 0.01567650688
-0.02932143782 0.01606661742
-0.02932191386 0.01648291344
-0.02932242185 0.0169271526
-0.02932296393 0.01740121052
-0.0293235424 0.01790708873
-0.0293241597 0.01844692312
-0.02932481844 0.01902299294
-0.02932552139 0.01963773042
-0.02932627153 0.02029373107
-0.02932707202 0.02099376459
-0.02932792624 0.02174078662
-0.0293288378 0.02253795118
-0.02932981054 0.023388624
-0.02933084858 0.02429639671
-0.02933195629 0.02526510206
-0.02933313836 0.02629883004
-0.02933439978 0.02740194518
-0.02933574586 0.02857910496
-0.02933718229 0.0298352795
-0.02933871515 0.03117577252
-0.02934035089 0.03260624377
-0.02934209643 0.03413273285
-0.02934395914 0.03576168481
-0.0293459469 0.03749999905
-0.02566786953 0.01434871538
-0.02566826816 0.01464952222
-0.02566869355 0.01497052019
-0.02566914749 0.01531306458
-0.0256696319 0.01567860164
-0.02567014883 0.01606867474
-0.02567070046 0.0164849308
-0.02567128911 0.0169291273
-0.02567191727 0.01740313971
-0.0256725876 0.01790896936
-0.02567330293 0.01844875192
-0.02567406626 0.01902476643
-0.02567488084 0.01963944489
-0.02567575009 0.02029538255
-0.02567667769 0.02099534886
-0.02567766755 0.02174229916
-0.02567872386 0.02253938717
-0.02567985107 0.0233899783
-0.02568105394 0.02429766385
-0.02568233755 0.02526627618
-0.02568370732 0.02629990489
-0.02568516904 0.02740291409
-0.02568672887 0.02857996082
-0.0256883934 0.02983601472
-0.02569016966 0.03117637901
-0.02569206514 0.03260671286
-0.02569408786 0.03413305534
-0.02569624635 0.03576185084
-0.02569854976 0.03749999905
-0.02239484419 0.01434671112
-0.02239528172 0.014647544
-0.02239574862 0.01496856976
-0.02239624686 0.0153111438
-0.02239677855 0.01567671251
-0.02239734592 0.01606681937
-0.02239795138 0.01648311146
-0.02239859748 0.01692734641
-0.02239928694 0.01740139985
-0.02240002269 0.01790727328
-0.02240080782 0.01844710256
-0.02240164565 0.01902316693
-0.02240253972 0.01963789859
-0.0224034938 0.02029389301
-0.02240451192 0.0209939199
-0.02240559838 0.02174093485
-0.02240675777 0.02253809184
-0.02240799498 0.02338875658
-0.02240931524 0.02429652068
-0.02241072412 0.02526521683
-0.02241222756 0.02629893498
-0.02241383192 0.02740203962
-0.02241554397 0.0285791882
-0.02241737094 0.02983535079
-0.02241932054 0.03117583105
-0.02242140101 0.03260628867
-0.02242362112 0.03413276321
-0.02242599025 0.03576169963
-0.02242851844 0.03749999905
-0.01946126578 0.01434178576
-0.01946172761 0.01464268264
-0.01946222044 0.01496377668
-0.01946274635 0.0153064236
-0.01946330756 0.01567207007
-0.01946390644 0.01606225992
-0.01946454552 0.01647864056
-0.0194652275 0.01692297001
-0.01946595525 0.01739712428
-0.01946673185 0.01790310532
-0.01946756058 0.01844304943
-0.01946844494 0.01901923633
-0.01946938866 0.01963409874
-0.01947039573 0.02029023271
-0.01947147039 0.02099040849
-0.01947261718 0.02173758233
-0.01947384096 0.02253490888
-0.01947514687 0.02338575456
-0.01947654045 0.02429371173
-0.01947802756 0.02526261392
-0.0194796145 0.02629655193
-0.01948130795 0.0273998912
-0.01948311508 0.02857729015
-0.0194850435 0.0298337199
-0.01948710137 0.03117448527
-0.01948929737 0.03260524712
-0.01949164077 0.03413204632
-0.01949414147 0.03576132919
-0.01949681006 0.03749999905
-0.01683198576 0.01433492278
-0.01683245917 0.01463590883
-0.01683296435 0.01495709803
-0.01683350345 0.01529984648
-0.01683407873 0.01566560132
-0.01683469262 0.01605590679
-0.01683534773 0.01647241082
-0.0168360468 0.01691687195
-0.0168367928 0.01739116673
-0.01683758887 0.01789729771
-0.01683843838 0.01843740183
-0.01683934491 0.01901375947
-0.01684031229 0.01962880409
-0.0168413446 0.02028513249
-0.0168424462 0.02098551575
-0.01684362175 0.021732911
-0.0168448762 0.02253047382
-0.01684621486 0.02338157162
-0.01684764337 0.02428979785
-0.01684916777 0.02525898714
-0.01685079449 0.02629323154
-0.0168525304 0.02739689774
-0.01685438283 0.02857464558
-0.0168563596 0.02983144763
-0.01685846906 0.03117261029
-0.01686072011 0.03260379609
-0.01686312226 0.0341310477
-0.01686568565 0.03576081334
-0.01686842115 0.03749999905
-0.01447545648 0.01432685536
-0.0144759309 0.01462794623
-0.01447643717 0.01494924729
-0.01447697742 0.01529211511
-0.01447755393 0.01565799732
-0.01447816913 0.01604843872
-0.01447882564 0.0164650878
-0.01447952621 0.0169097037
-0.0144802738 0.01738416366
-0.01448107157 0.01789047089
-0.0144819229 0.0184307631
-0.01448283136 0.01900732145
-0.01448380081 0.01962258026
-0.01448483533 0.02027913721
-0.01448593929 0.02097976438
-0.01448711735 0.0217274199
-0.01448837448 0.02252526046
-0.014489716 0.02337665464
-0.01449114757 0.02428519714
-0.01449267522 0.02525472394
-0.01449430542 0.02628932849
-0.01449604504 0.02739337902
-0.01449790143 0.02857153698
-0.01449988243 0.02982877668
-0.0145019964 0.03117040636
-0.01450425227 0.03260209054
-0.01450665955 0.03412987396
-0.01450922842 0.03576020712
-0.01451196976 0.03749999905
-0.01236337867 0.01431812395
-0.01236384567 0.01461932827
-0.01236434401 0.01494075039
-0.01236487581 0.0152837474
-0.0123654433 0.01564976746
-0.01236604889 0.01604035597
-0.01236669512 0.01645716204
-0.01236738473 0.01690194547
-0.01236812063 0.01737658419
-0.01236890593 0.0178830822
-0.01236974393 0.01842357797
-0.01237063819 0.01900035356
-0.01237159247 0.01961584418
-0.01237261081 0.02027264851
-0.0123736975 0.02097353965
-0.01237485713 0.02172147686
-0.0123760946 0.02251961803
-0.01237741514 0.02337133299
-0.01237882431 0.0242802178
-0.01238032807 0.02525010988
-0.01238193277 0.02628510423
-0.01238364518 0.02738957073
-0.01238547253 0.02856817257
-0.01238742254 0.02982588596
-0.01238950344 0.03116802111
-0.01239172402 0.03260024469
-0.01239409365 0.03412860371
-0.01239662234 0.03575955111
-0.0123993208 0.03749999905
-0.01047037733 0.01430912158
-0.01047083044 0.01461044287
-0.01047131396 0.01493198981
-0.01047182993 0.01527512001
-0.01047238054 0.01564128222
-0.0104729681 0.01603202241
-0.01047359511 0.01644899033
-0.0104742642 0.01689394648
-0.0104749782 0.01736876952
-0.01047574013 0.01787546421
-0.01047655321 0.01841616987
-0.01047742085 0.01899316944
-0.01047834674 0.01960889907
-0.01047933478 0.02026595845
-0.01048038914 0.02096712176
-0.01048151426 0.02171534941
-0.01048271492 0.02251380051
-0.01048399616 0.02336584621
-0.0104853634 0.02427508395
-0.01048682242 0.02524535265
-0.01048837937 0.02628074891
-0.01049004083 0.02738564429
-0.01049181381 0.0285647038
-0.0104937058 0.02982290556
-0.01049572479 0.03116556188
-0.01049787929 0.0325983416
-0.01050017842 0.0341272941
-0.01050263187 0.03575887481
-0.01050525004 0.03749999905
-0.008773706052 0.01430012931
-0.008774140502 0.01460156743
-0.008774604113 0.01492323905
-0.008775098844 0.0152665023
-0.008775626782 0.01563280649
-0.008776190157 0.01602369818
-0.008776791348 0.01644082779
-0.008777432893 0.01688595647
-0.0087781175 0.01736096362
-0.008778848061 0.01786785477
-0.008779627659 0.01840877009
-0.008780459586 0.01898599338
-0.008781347354 0.01960196175
-0.008782294713 0.02025927589
-0.008783305661 0.02096071108
-0.008784384468 0.02170922884
-0.008785535687 0.02250798952
-0.00878676418 0.02336036559
-0.008788075133 0.02426995587
-0.008789474082 0.02524060078
-0.008790966932 0.02627639849
-0.008792559988 0.02738172227
-0.008794259974 0.02856123893
-0.008796074069 0.02981992854
-0.008798009932 0.03116310544
-0.008800075737 0.03259644068
-0.008802280204 0.034125986
-0.008804632643 0.0357581993
-0.008807143024 0.03749999905
-0.007252978543 0.01429134359
-0.007253391028 0.01459289587
-0.0072538312 0.0149146893
-0.007254300918 0.01525808255
-0.007254802165 0.01562452545
-0.007255337058 0.01601556517
-0.007255907853 0.01643285274
-0.007256516963 0.01687814998
-0.007257166958 0.01735333701
-0.007257860583 0.01786042012
-0.007258600766 0.01840154027
-0.007259390632 0.01897898215
-0.007260233517 0.01959518378
-0.007261132979 0.02025274684
-0.007262092816 0.02095444765
-0.00726311708 0.02170324886
-0.007264210096 0.02250231202
-0.007265376479 0.02335501087
-0.007266621153 0.0242649456
-0.007267949373 0.02523595807
-0.007269366748 0.02627214801
-0.007270879262 0.02737789035
-0.007272493301 0.02855785367
-0.007274215679 0.02981701991
-0.007276053669 0.03116070544
-0.00727801503 0.03259458345
-0.007280108044 0.03412470796
-0.007282341548 0.03575753934
-0.00728472501 0.03749999905
-0.005889925998 0.01428289739
-0.005890314399 0.01458455941
-0.005890728872 0.01490646995
-0.005891171165 0.01524998816
-0.005891643146 0.01561656442
-0.005892146808 0.01600774645
-0.005892684277 0.01642518588
-0.005893257824 0.01687064518
-0.005893869868 0.01734600514
-0.005894522995 0.01785327278
-0.005895219962 0.01839458986
-0.005895963711 0.01897224187
-0.005896757383 0.01958866775
-0.00589760433 0.02024647011
-0.005898508125 0.02094842627
-0.005899472587 0.02169749998
-0.005900501786 0.02249685393
-0.005901600069 0.02334986308
-0.005902772072 0.02426012895
-0.005904022743 0.02523149478
-0.005905357363 0.0262680618
-0.005906781568 0.02737420653
-0.005908301369 0.02855459924
-0.005909923185 0.0298142237
-0.005911653862 0.03115839821
-0.005913500707 0.03259279801
-0.005915471519 0.03412347934
-0.005917574618 0.03575690491
-0.00591981892 0.03749999905
-0.004668178313 0.01427487635
-0.00466854147 0.01457664259
-0.004668929003 0.01489866434
-0.004669342549 0.01524230123
-0.004669783853 0.01560900413
-0.004670254779 0.01600032131
-0.004670757315 0.01641790495
-0.004671293583 0.01686351814
-0.004671865847 0.01733904232
-0.004672476523 0.01784648522
-0.004673128189 0.0183879893
-0.004673823598 0.01896584088
-0.004674565684 0.01958247971
-0.004675357582 0.02024050932
-0.004676202634 0.02094270799
-0.004677104409 0.02169204049
-0.004678066715 0.02249167059
-0.004679093613 0.02334497443
-0.004680189439 0.02425555476
-0.004681358822 0.02522725616
-0.004682606697 0.02626418128
-0.004683938333 0.02737070814
-0.004685359353 0.02855150864
-0.004686875756 0.02981156826
-0.004688493946 0.03115620712
-0.004690220753 0.03259110246
-0.004692063469 0.03412231258
-0.004694029875 0.03575630243
-0.004696128305 0.03749999905
-0.003573067293 0.01426733111
-0.003573404795 0.01456919538
-0.003573764951 0.01489132175
-0.003574149282 0.01523507028
-0.00357455941 0.01560189231
-0.003574997068 0.01599333661
-0.003575464103 0.01641105591
-0.003575962486 0.01685681388
-0.003576494323 0.01733249254
-0.003577061858 0.01784010028
-0.003577667488 0.01838178029
-0.00357831377 0.01895981959
-0.003579003432 0.01957665875
-0.003579739387 0.02023490213
-0.003580524741 0.02093732892
-0.003581362811 0.02168690485
-0.003582257134 0.02248679472
-0.003583211488 0.02334037576
-0.003584229901 0.02425125191
-0.003585316673 0.02522326898
-0.003586476393 0.02626053096
-0.003587713956 0.02736741729
-0.003589034589 0.02854860138
-0.003590443867 0.02980907034
-0.003591947741 0.03115414602
-0.003593552559 0.03258950749
-0.003595265098 0.03412121504
-0.003597092587 0.0357557357
-0.003599042776 0.03749999905
-0.002591449851 0.01426028671
-0.002591761864 0.01456224252
-0.002592094819 0.01488446656
-0.002592450124 0.01522831931
-0.002592829278 0.01559525257
-0.002593233882 0.01598681556
-0.002593665644 0.01640466152
-0.002594126387 0.01685055464
-0.002594618058 0.01732637753
-0.00259514273 0.01783413918
-0.00259570262 0.01837598343
-0.002596300092 0.018954198
-0.002596937668 0.01957122418
-0.002597618041 0.02022966714
-0.002598344082 0.02093230691
-0.002599118857 0.02168211011
-0.002599945638 0.02248224251
-0.002600827914 0.02333608236
-0.002601769412 0.02424723468
-0.002602774107 0.02521954647
-0.00260384624 0.02625712294
-0.002604990337 0.02736434488
-0.002606211231 0.0285458871
-0.002607514074 0.02980673823
-0.002608904369 0.03115222173
-0.002610387984 0.03258801841
-0.002611971185 0.03412019036
-0.002613660655 0.0357552066
-0.002615463557 0.03749999905
-0.001711549371 0.01425374974
-0.001711836489 0.01455579048
-0.001712142879 0.01487810516
-0.001712469835 0.01522205463
-0.001712818737 0.0155890911
-0.001713191059 0.01598076423
-0.001713588372 0.01639872772
-0.001714012354 0.01684474626
-0.001714464796 0.01732070299
-0.001714947606 0.01782860747
-0.001715462824 0.01837060412
-0.001716012626 0.01894898133
-0.001716599332 0.01956618107
-0.001717225419 0.02022480924
-0.001717893532 0.02092764664
-0.00171860649 0.02167766075
-0.001719367304 0.0224780182
-0.001720179187 0.02333209822
-0.001721045566 0.02424350682
-0.001721970098 0.0252160921
-0.001722956689 0.02625396042
-0.001724009503 0.02736149379
-0.001725132985 0.02854336835
-0.001726331878 0.02980457412
-0.001727611245 0.03115043607
-0.001728976488 0.03258663659
-0.00173043337 0.03411923949
-0.001731988042 0.03575471562
-0.001733647096 0.03749999905
-0.0009228134447 0.01424771367
-0.0009230765731 0.01454983283
-0.0009233573635 0.0148722312
-0.0009236570015 0.01521626998
-0.0009239767521 0.01558340175
-0.0009243179655 0.01597517659
-0.0009246820821 0.0163932486
-0.0009250706395 0.01683938295
-0.000925485278 0.01731546327
-0.0009259277484 0.01782349963
-0.0009263999189 0.01836563701
-0.000926903783 0.0189441644
-0.000927441468 0.0195615244
-0.0009280152441 0.02022032358
-0.000928627534 0.02092334347
-0.0009292809227 0.02167355232
-0.000929978169 0.02247411759
-0.0009307222167 0.02332841936
-0.0009315162072 0.02424006462
-0.0009323634929 0.02521290242
-0.0009332676512 0.02625104022
-0.0009342324995 0.02735886116
-0.0009352621115 0.02854104259
-0.0009363608343 0.02980257583
-0.0009375333069 0.03114878723
-0.0009387844797 0.03258536065
-0.0009401196352 0.03411836149
-0.0009415444106 0.03575426226
-0.0009430648468 0.03749999905
-0.0002157863765 0.01424216292
-0.0002160266343 0.0145443542
-0.0002162830189 0.01486682954
-0.0002165566129 0.01521095045
-0.0002168485714 0.01557816986
-0.0002171601271 0.01597003821
-0.0002174925954 0.01638821003
-0.0002178473801 0.01683445088
-0.000218225979 0.01731064484
-0.0002186299907 0.01781880248
-0.000219061121 0.01836106928
-0.0002195211901 0.01893973477
-0.0002200121405 0.01955724214
-0.0002205360451 0.02021619858
-0.0002210951159 0.0209193863
-0.0002216917133 0.02166977423
-0.0002223283562 0.0224705306
-0.0002230077326 0.02332503631
-0.0002237327109 0.02423689918
-0.0002245063522 0.02520996921
-0.0002253319226 0.02624835483
-0.0002262129081 0.02735644021
-0.0002271530281 0.02853890384
-0.0002281562519 0.02980073822
-0.0002292268154 0.03114727097
-0.0002303692385 0.03258418731
-0.0002315883448 0.03411755409
-0.0002328892813 0.03575384537
-0.0002342775641 0.03749999905
0.0004180050529 0.01423707592
0.0004177864096 0.0145393333
0.0004175530902 0.01486187917
0.0004173041097 0.01520607535
0.0004170384168 0.01557337508
0.0004167548897 0.01596532914
0.0004164523314 0.01638359242
0.0004161294644 0.01682993087
0.0004157849255 0.01730622899
0.0004154172601 0.01781449776
0.0004150249158 0.01835688317
0.0004146062361 0.01893567522
0.0004141594532 0.01955331765
0.0004136826809 0.02021241822
0.0004131739061 0.02091575973
0.0004126309807 0.02166631179
0.0004120516124 0.0224672433
0.000411433355 0.0233219359
0.0004107735982 0.02423399821
0.0004100695564 0.02520728107
0.0004093182571 0.02624589379
0.0004085165282 0.02735422153
0.0004076609846 0.02853694378
0.0004067480142 0.02979905414
0.0004057737623 0.03114588139
0.0004047341155 0.03258311201
0.0004036246843 0.03411681415
0.0004024407845 0.0357534633
0.0004011773963 0.03749999905
0.0009861539131 0.01423242735
0.0009859555502 0.01453474513
0.0009857438725 0.01485735545
0.0009855179864 0.0152016204
0.000985276938 0.01556899353
0.0009850197097 0.01596102592
0.0009847452155 0.01637937278
0.0009844522963 0.01682580042
0.0009841397154 0.01730219371
0.0009838061531 0.01781056405
0.000983450201 0.01835305784
0.0009830703563 0.01893196554
0.0009826650151 0.01954973139
0.0009822324662 0.02020896367
0.0009817708832 0.02091244573
0.0009812783173 0.02166314776
0.0009807526888 0.02246423931
0.0009801917784 0.0233191027
0.0009795932179 0.02423134726
0.0009789544801 0.0252048246
0.0009782728682 0.02624364486
0.0009775455043 0.02735219406
0.0009767693174 0.02853515264
0.0009759410303 0.0297975152
0.000975057146 0.03114461157
0.0009741139325 0.03258212938
0.0009731074075 0.03411613798
0.0009720333213 0.03575311417
0.0009708871197 0.03749999905
0.001495464773 0.01422818977
0.001495285325 0.01453056261
0.001495093831 0.01485323169
0.001494889484 0.01519755934
0.001494671421 0.01556499938
0.00149443872 0.01595710316
0.0014941904 0.01637552621
0.001493925411 0.01682203515
0.001493642636 0.01729851521
0.00149334088 0.01780697813
0.001493018869 0.01834957072
0.001492675244 0.01892858386
0.001492308553 0.01954646222
0.001491917249 0.02020581455
0.00149149968 0.02090942472
0.001491054082 0.02166026347
0.001490578573 0.02246150092
0.001490071148 0.02331652
0.001489529662 0.02422893069
0.00148895183 0.02520258532
0.001488335212 0.02624159477
0.001487677204 0.02735034586
0.00148697503 0.02853351987
0.001486225722 0.02979611233
0.001485426119 0.03114345403
0.001484572844 0.03258123363
0.001483662295 0.0341155216
0.001482690626 0.0357527959
0.001481653719 0.03749999905
0.001952035785 0.0142243349
0.001951873888 0.01452675783
0.001951701124 0.01484948035
0.001951516763 0.01519386505
0.001951320028 0.01556136594
0.001951110087 0.01595353468
0.001950886054 0.01637202703
0.001950646983 0.01681860994
0.001950391865 0.01729516892
0.001950119623 0.01780371607
0.001949829107 0.01834639853
0.001949519091 0.01892550758
0.001949188265 0.01954348828
0.001948835233 0.02020294983
0.001948458505 0.02090667656
0.00194805649 0.02165763967
0.00194762749 0.02245900984
0.001947169694 0.02331417054
0.001946681169 0.02422673237
0.001946159853 0.02520054827
0.001945603544 0.02623972982
0.001945009895 0.02734866457
0.001944376397 0.02853203456
0.001943700378 0.02979483615
0.001942978981 0.03114240103
0.001942209163 0.03258041878
0.001941387671 0.03411496089
0.001940511038 0.03575250638
0.001939575548 0.03749999905
0.002361332193 0.01422083444
0.002361186513 0.01452330285
0.002361031053 0.0148460739
0.002360865159 0.01519051039
0.002360688129 0.01555806655
0.002360499216 0.01595029427
0.002360297623 0.01636884956
0.002360082499 0.01681549963
0.002359852934 0.01729213028
0.002359607961 0.01780075391
0.002359346544 0.01834351798
0.00235906758 0.01892271412
0.002358769891 0.01954078777
0.00235845222 0.02020034849
0.002358113226 0.02090418105
0.002357751478 0.0216552571
0.002357365448 0.02245674778
0.002356953506 0.02331203709
0.002356513914 0.02422473615
0.002356044814 0.02519869851
0.002355544228 0.02623803633
0.00235501004 0.02734713785
0.002354439996 0.02853068581
0.002353831689 0.0297936773
0.00235318255 0.03114144483
0.002352489839 0.03257967884
0.002351750631 0.03411445172
0.002350961804 0.03575224348
0.002350120015 0.03749999905
0.002728252175 0.01421766069
0.002728121421 0.01452017034
0.002727981891 0.0148429854
0.002727832995 0.01518746884
0.002727674105 0.01555507512
0.002727504549 0.0159473563
0.002727323613 0.01636596866
0.002727130531 0.01681267962
0.002726924489 0.01728937525
0.002726704617 0.01779806822
0.002726469987 0.01834090629
0.002726219607 0.0189201814
0.002725952421 0.0195383393
0.0027256673 0.02019798995
0.002725363042 0.02090191845
0.00272503836 0.0216530969
0.002724691885 0.02245469685
0.002724322154 0.02331010276
0.002723927605 0.02422292626
0.002723506572 0.02519702139
0.002723057278 0.02623650091
0.002722577827 0.02734575363
0.002722066193 0.02852946294
0.002721520216 0.02979262662
0.002720937592 0.03114057789
0.00272031586 0.03257900797
0.002719652396 0.03411399008
0.002718944398 0.03575200512
0.002718188863 0.03749999905
0.003057185801 0.014214787
0.003057068744 0.01451733398
0.003056943831 0.01484018889
0.003056810533 0.01518471485
0.003056668288 0.0155523665
0.003056516494 0.0159446961
0.003056354512 0.01636336013
0.003056181657 0.01681012623
0.003055997199 0.01728688069
0.00305580036 0.01779563645
0.003055590309 0.01833854152
0.003055366158 0.01891788812
0.003055126962 0.01953612232
0.00305487171 0.02019585439
0.003054599324 0.02089986978
0.003054308656 0.02165114094
0.003053998476 0.02245283983
0.003053667476 0.02330835131
0.003053314259 0.02422128747
0.003052937332 0.02519550283
0.003052535105 0.02623511065
0.00305210588 0.02734450028
0.003051647843 0.02852835569
0.003051159061 0.02979167527
0.003050637471 0.03113979291
0.00305008087 0.03257840052
0.003049486908 0.03411357209
0.003048853077 0.03575178929
0.00304817669 0.03749999905
0.003352067854 0.01421218801
0.003351963332 0.01451476876
0.003351851794 0.01483765971
0.003351732769 0.01518222412
0.003351605755 0.0155499168
0.003351470215 0.0159422902
0.003351325578 0.01636100095
0.003351171232 0.01680781691
0.003351006526 0.0172846246
0.003350830764 0.01779343714
0.003350643205 0.0183364028
0.003350443055 0.01891581407
0.003350229472 0.01953411727
0.003350001552 0.02019392297
0.003349758333 0.02089801694
0.003349498788 0.02164937195
0.003349221822 0.02245116032
0.003348926265 0.02330676729
0.00334861087 0.02421980535
0.003348274304 0.02519412944
0.003347915147 0.02623385329
0.003347531882 0.02734336673
0.00334712289 0.02852735428
0.003346686447 0.02979081486
0.003346220707 0.03113908296
0.003345723706 0.03257785114
0.003345193344 0.03411319405
0.003344627383 0.0357515941
0.003344023422 0.03749999905
0.003616425133 0.01420983984
0.003616332053 0.0145124511
0.003616232726 0.0148353746
0.003616126731 0.01517997376
0.003616013622 0.01554770352
0.00361589292 0.01594011648
0.003615764117 0.01635886945
0.003615626668 0.01680573047
0.003615479992 0.01728258622
0.003615323472 0.01779145007
0.003615156445 0.01833447048
0.003614978207 0.01891394017
0.003614788005 0.01953230572
0.003614585036 0.02019217794
0.003614368444 0.02089634291
0.003614137312 0.02164777368
0.003613890667 0.02244964289
0.003613627466 0.02330533613
0.003613346598 0.02421846625
0.003613046877 0.02519288859
0.003612727038 0.02623271727
0.00361238573 0.02734234259
0.003612021513 0.02852644951
0.003611632848 0.02979003749
0.003611218095 0.03113844153
0.003610775502 0.03257735478
0.003610303201 0.0341128525
0.003609799198 0.03575141774
0.003609261355 0.03749999905
0.003853418829 0.01420772016
0.003853336174 0.01451035896
0.00385324797 0.01483331185
0.003853153846 0.01517794237
0.003853053404 0.01554570559
0.003852946219 0.01593815427
0.003852831841 0.01635694535
0.003852709784 0.01680384704
0.003852579535 0.01728074619
0.003852440544 0.01778965635
0.003852292223 0.01833272619
0.003852133945 0.01891224861
0.003851965044 0.01953067044
0.003851784806 0.02019060272
0.003851592469 0.02089483177
0.003851387223 0.02164633093
0.003851168199 0.02244827312
0.003850934474 0.02330404424
0.003850685061 0.02421725746
0.003850418906 0.02519176847
0.003850134886 0.02623169179
0.003849831801 0.02734141809
0.003849508373 0.02852563278
0.003849163235 0.02978933575
0.00384879493 0.03113786252
0.003848401903 0.03257690672
0.003847982496 0.03411254418
0.003847534936 0.03575125855
0.003847057326 0.03749999905
0.004065882489 0.0142058082
0.004065809312 0.01450847185
0.004065731224 0.01483145125
0.004065647893 0.01517611006
0.00406555897 0.01554390347
0.004065464078 0.01593638436
0.004065362816 0.01635520982
0.004065254757 0.01680214819
0.004065139446 0.01727908649
0.004065016393 0.01778803842
0.004064885082 0.01833115283
0.004064744956 0.01891072283
0.004064595425 0.01952919542
0.004064435856 0.02018918186
0.004064265577 0.02089346872
0.004064083868 0.02164502956
0.004063889962 0.02244703758
0.004063683041 0.02330287895
0.00406346223 0.02421616712
0.004063226598 0.02519075813
0.00406297515 0.02623076681
0.004062706823 0.0273405842
0.004062420486 0.02852489609
0.004062114928 0.02978870279
0.004061788861 0.03113734025
0.004061440907 0.03257650257
0.004061069597 0.03411226608
0.004060673364 0.03575111495
0.004060250527 0.03749999905
0.00425635602 0.0142040848
0.004256291449 0.01450677084
0.004256222544 0.01482977413
0.004256149014 0.01517445844
0.004256070548 0.01554227907
0.004255986816 0.01593478899
0.004255897463 0.01635364544
0.004255802113 0.01680061687
0.004255700362 0.01727759046
0.004255591781 0.01778658004
0.004255475912 0.01832973464
0.004255352266 0.01890934751
0.00425522032 0.01952786585
0.004255079517 0.02018790113
0.004254929264 0.02089224009
0.004254768925 0.02164385654
0.004254597823 0.02244592389
0.004254415236 0.02330182857
0.004254220394 0.02421518432
0.004254012473 0.02518984743
0.004253790596 0.02622993305
0.004253553826 0.02733983255
0.004253301163 0.02852423206
0.004253031541 0.02978813225
0.00425274382 0.03113686948
0.004252436787 0.03257613828
0.004252109145 0.0341120154
0.00425175951 0.03575098552
0.004251386401 0.03749999905
0.004427116165 0.01420253228
0.004427059397 0.01450523849
0.004426998818 0.01482826331
0.004426934173 0.01517297059
0.004426865188 0.01554081573
0.004426791573 0.01593335181
0.004426713017 0.01635223617
0.004426629188 0.01679923739
0.004426539732 0.01727624277
0.004426444271 0.01778526627
0.004426342403 0.01832845707
0.004426233697 0.01890810856
0.004426117695 0.01952666813
0.004425993906 0.02018674739
0.004425861807 0.02089113329
0.004425720842 0.02164279983
0.004425570415 0.02244492063
0.004425409891 0.02330088235
0.004425238592 0.02421429896
0.004425055795 0.02518902702
0.004424860728 0.02622918196
0.004424652567 0.02733915542
0.004424430434 0.02852363386
0.00442419339 0.02978761829
0.004423940436 0.0311364454
0.004423670502 0.0325758101
0.00442338245 0.03411178958
0.004423075062 0.03575086892
0.004422747036 0.03749999905
0.004580203802 0.01420113445
0.004580154098 0.01450385882
0.004580101058 0.01482690302
0.004580044458 0.01517163098
0.004579984059 0.01553949819
0.004579919605 0.01593205782
0.004579850825 0.01635096732
0.004579777429 0.01679799536
0.004579699106 0.01727502935
0.004579615525 0.0177840834
0.004579526335 0.01832730678
0.004579431157 0.01890699306
0.004579329591 0.01952558973
0.004579221208 0.0201857086
0.004579105549 0.02089013676
0.004578982127 0.0216418484
0.004578850421 0.02244401732
0.004578709874 0.0233000304
0.004578559893 0.02421350182
0.004578399845 0.02518828836
0.004578229054 0.0262285057
0.004578046799 0.02733854576
0.004577852311 0.02852309526
0.004577644767 0.02978715553
0.004577423293 0.03113606356
0.004577186953 0.03257551463
0.004576934749 0.03411158626
0.004576665616 0.03575076394
0.004576378413 0.03749999905
0.004717448403 0.01419987647
0.004717405089 0.01450261719
0.004717358868 0.01482567883
0.004717309545 0.0151704254
0.004717256911 0.01553831247
0.004717200744 0.0159308933
0.004717140807 0.01634982542
0.004717076847 0.01679687759
0.004717008593 0.01727393734
0.004716935759 0.01778301887
0.004716858035 0.01832627159
0.004716775094 0.01890598916
0.004716686586 0.01952461924
0.004716592137 0.02018477375
0.004716491348 0.02088923994
0.004716383794 0.02164099216
0.004716269021 0.0224432044
0.004716146544 0.02329926369
0.004716015845 0.02421278443
0.004715876374 0.0251876236
0.004715727541 0.02622789711
0.004715568718 0.0273379971
0.004715399234 0.02852261056
0.004715218374 0.02978673907
0.004715025373 0.03113571993
0.004714819418 0.03257524871
0.004714599639 0.03411140328
0.004714365108 0.03575066946
0.004714114829 0.03749999905
0.004840489958 0.01419874482
0.004840452419 0.01450150024
0.00484041236 0.01482457758
0.004840369613 0.0151693409
0.004840323996 0.01553724583
0.004840275317 0.01592984573
0.00484022337 0.01634879819
0.004840167937 0.01679587208
0.004840108783 0.017272955
0.004840045658 0.01778206125
0.004839978296 0.01832534035
0.004839906413 0.01890508608
0.004839829704 0.0195237462
0.004839747847 0.02018393277
0.004839660495 0.02088843318
0.00483956728 0.02164022191
0.004839467807 0.02244247311
0.004839361658 0.02329857398
0.004839248384 0.02421213908
0.004839127507 0.0251870256
0.004838998516 0.02622734963
0.004838860866 0.02733750353
0.004838713977 0.02852217453
0.004838557229 0.02978636443
0.004838389958 0.03113541081
0.004838211461 0.03257500951
0.004838020982 0.03411123868
0.004837817717 0.03575058447
0.004837600805 0.03749999905
0.004950798619 0.0141977272
0.004950766294 0.01450049584
0.004950731798 0.01482358728
0.004950694988 0.01516836566
0.004950655706 0.01553628666
0.004950613788 0.0159289037
0.004950569055 0.01634787446
0.004950521321 0.01679496787
0.004950470382 0.01727207163
0.004950416024 0.01778120012
0.004950358017 0.01832450294
0.004950296117 0.01890427399
0.004950230062 0.01952296113
0.004950159573 0.02018317653
0.004950084353 0.02088770771
0.004950004083 0.02163952927
0.004949918426 0.0224418155
0.004949827019 0.02329795376
0.004949729476 0.02421155876
0.004949625386 0.02518648785
0.004949514309 0.02622685731
0.004949395777 0.0273370597
0.004949269288 0.02852178243
0.004949134309 0.02978602754
0.004948990269 0.03113513284
0.004948836561 0.0325747944
0.004948672536 0.03411109066
0.004948497501 0.03575050804
0.004948310714 0.03749999905
0.0050496923 0.0141968124
0.005049664678 0.01449959293
0.005049635202 0.01482269705
0.005049603747 0.01516748896
0.005049570181 0.01553542441
0.005049534362 0.01592805687
0.005049496138 0.01634704407
0.005049455349 0.01679415504
0.005049411822 0.01727127752
0.005049365373 0.017780426
0.005049315807 0.01832375015
0.005049262913 0.01890354396
0.005049206469 0.01952225539
0.005049146236 0.02018249671
0.005049081961 0.02088705554
0.005049013371 0.02163890662
0.005048940177 0.02244122435
0.005048862069 0.02329739621
0.00504877872 0.02421103708
0.005048689775 0.02518600444
0.00504859486 0.02622641474
0.005048493574 0.02733666071
0.00504838549 0.02852142995
0.00504827015 0.02978572469
0.005048147069 0.03113488295
0.005048015726 0.03257460103
0.005047875566 0.0341109576
0.005047725999 0.03575043934
0.00504756639 0.03749999905
0.005138352455 0.01419599028
0.005138329074 0.01449878149
0.005138304122 0.01482189701
0.005138277496 0.01516670109
0.005138249083 0.01553464952
0.005138218763 0.01592729582
0.005138186407 0.01634629781
0.00513815188 0.01679342455
0.005138115035 0.01727056386
0.005138075717 0.0177797303
0.00513803376 0.01832307362
0.005137988986 0.01890288789
0.005137941207 0.01952162114
0.005137890221 0.02018188575
0.005137835813 0.02088646944
0.005137777752 0.02163834704
0.005137715795 0.02244069308
0.005137649678 0.02329689515
0.005137579124 0.02421056825
0.005137503834 0.02518557001
0.00513742349 0.02622601701
0.005137337753 0.02733630215
0.005137246262 0.02852111318
0.005137148629 0.02978545253
0.005137044442 0.03113465838
0.005136933262 0.03257442725
0.00513681462 0.03411083802
0.005136688014 0.0357503776
0.005136552907 0.03749999905
0.005217838217 0.01419525163
0.005217818656 0.01449805244
0.005217797782 0.0148211782
0.005217775507 0.01516599321
0.005217751737 0.0155339533
0.005217726371 0.01592661205
0.005217699303 0.01634562732
0.005217670418 0.01679276823
0.005217639593 0.01726992267
0.0052176067 0.01777910524
0.005217571599 0.01832246579
0.005217534142 0.01890229843
0.00521749417 0.01952105129
0.005217451516 0.02018133683
0.005217405998 0.02088594285
0.005217357426 0.02163784429
0.005217305592 0.02244021575
0.00521725028 0.02329644496
0.005217191255 0.02421014702
0.005217128268 0.02518517968
0.005217061053 0.02622565966
0.005216989326 0.02733597999
0.005216912785 0.02852082858
0.005216831106 0.02978520799
0.005216743944 0.03113445661
0.005216650932 0.03257427111
0.005216551677 0.03411073058
0.005216445759 0.03575032212
0.00521633273 0.03749999905
0.005289099071 0.01419458813
0.00528908295 0.01449739756
0.005289065748 0.01482053253
0.005289047391 0.01516535735
0.005289027802 0.01553332792
0.005289006898 0.01592599785
0.005288984591 0.01634502504
0.005288960787 0.01679217868
0.005288935385 0.01726934671
0.005288908277 0.01777854378
0.005288879351 0.01832191979
0.005288848482 0.01890176894
0.005288815542 0.01952053942
0.00528878039 0.02018084376
0.005288742879 0.02088546984
0.00528870285 0.02163739268
0.005288660134 0.02243978699
0.005288614551 0.02329604058
0.005288565909 0.02420976865
0.005288514001 0.02518482907
0.005288458609 0.02622533867
0.005288399499 0.02733569061
0.005288336421 0.02852057293
0.00528826911 0.02978498834
0.00528819728 0.03113427537
0.005288120629 0.03257413086
0.005288038832 0.03411063407
0.005287951546 0.03575027229
0.005287858398 0.03749999905
0.005352986208 0.01419399227
0.005352973185 0.01449680944
0.005352959288 0.01481995267
0.005352944458 0.0151647863
0.005352928632 0.01553276628
0.005352911745 0.01592544625
0.005352893723 0.01634448416
0.005352874492 0.01679164923
0.005352853971 0.01726882946
0.005352832071 0.01777803955
0.005352808702 0.01832142945
0.005352783764 0.01890129343
0.005352757152 0.01952007973
0.005352728754 0.02018040095
0.00535269845 0.02088504504
0.005352666112 0.02163698711
0.005352631603 0.02243940193
0.005352594778 0.02329567741
0.00535255548 0.02420942884
0.005352513545 0.02518451419
0.005352468796 0.0262250504
0.005352421042 0.02733543072
0.005352370083 0.02852034334
0.005352315704 0.02978479108
0.005352257675 0.0311341126
0.00535219575 0.03257400491
0.005352129669 0.0341105474
0.005352059152 0.03575022754
0.005351983901 0.03749999905
0.005410262713 0.01419345723
0.005410252476 0.01449628135
0.005410241553 0.014819432
0.005410229896 0.01516427355
0.005410217457 0.01553226198
0.005410204182 0.01592495096
0.005410190017 0.01634399849
0.005410174901 0.01679117383
0.00541015877 0.01726836501
0.005410141557 0.01777758679
0.005410123188 0.01832098917
0.005410103586 0.01890086646
0.005410082669 0.01951966696
0.005410060347 0.02018000334
0.005410036527 0.02088466361
0.005410011108 0.02163662294
0.005409983983 0.02243905618
0.005409955037 0.02329535132
0.005409924149 0.02420912372
0.005409891187 0.02518423146
0.005409856012 0.02622479155
0.005409818477 0.02733519737
0.005409778422 0.02852013718
0.005409735678 0.02978461395
0.005409690065 0.03113396645
0.005409641391 0.03257389181
0.005409589449 0.03411046957
0.005409534021 0.03575018736
0.005409474871 0.03749999905
0.005461612681 0.01419297689
0.00546160495 0.01449580726
0.005461596701 0.01481896457
0.005461587898 0.01516381323
0.005461578505 0.01553180923
0.00546156848 0.01592450631
0.005461557783 0.01634356247
0.005461546368 0.01679074703
0.005461534187 0.01726794805
0.005461521188 0.01777718032
0.005461507316 0.0183205939
0.005461492514 0.01890048314
0.005461476717 0.0195192964
0.005461459861 0.02017964638
0.005461441873 0.02088432118
0.005461422677 0.021636296
0.005461402193 0.02243874578
0.005461380335 0.02329505856
0.005461357009 0.0242088498
0.005461332117 0.02518397764
0.005461305554 0.02622455917
0.005461277209 0.02733498787
0.00546124696 0.02851995211
0.005461214682 0.02978445493
0.005461180236 0.03113383524
0.005461143479 0.03257379028
0.005461104255 0.03411039971
0.005461062397 0.03575015128
0.005461017729 0.03749999905
0.005507649401 0.01419254573
0.005507643924 0.01449538169
0.00550763808 0.01481854498
0.005507631843 0.01516340002
0.005507625187 0.01553140283
0.005507618085 0.01592410718
0.005507610506 0.01634317109
0.005507602419 0.01679036392
0.005507593788 0.01726757376
0.005507584578 0.01777681546
0.00550757475 0.01832023909
0.005507564263 0.01890013905
0.005507553071 0.01951896376
0.005507541128 0.02017932596
0.005507528383 0.02088401379
0.005507514783 0.02163600253
0.00550750027 0.02243846716
0.005507484783 0.02329479578
0.005507468257 0.02420860392
0.005507450621 0.02518374979
0.005507431801 0.02622435058
0.005507411718 0.02733479982
0.005507390287 0.02851978598
0.005507367418 0.02978431219
0.005507343013 0.03113371746
0.005507316971 0.03257369914
0.00550728918 0.03411033699
0.005507259524 0.0357501189
0.005507227877 0.03749999905
0.005548922688 0.01419215875
0.005548919237 0.01449499974
0.005548915554 0.01481816839
0.005548911623 0.01516302916
0.005548907429 0.01553103808
0.005548902953 0.01592374894
0.005548898177 0.01634281982
0.00554889308 0.01679002007
0.005548887641 0.01726723784
0.005548881837 0.01777648799
0.005548875644 0.01831992064
0.005548869034 0.01889983023
0.005548861981 0.01951866521
0.005548854455 0.02017903838
0.005548846423 0.02088373791
0.005548837853 0.02163573913
0.005548828707 0.02243821708
0.005548818947 0.02329455992
0.005548808532 0.02420838324
0.005548797418 0.0251835453
0.005548785558 0.02622416336
0.005548772901 0.02733463104
0.005548759396 0.02851963687
0.005548744983 0.02978418408
0.005548729604 0.03113361176
0.005548713192 0.03257361734
0.005548695678 0.0341102807
0.005548676989 0.03575008984
0.005548657045 0.03749999905
0.005585925453 0.01419181146
0.005585923821 0.01449465697
0.00558592208 0.01481783043
0.005585920222 0.01516269634
0.00558591824 0.01553071075
0.005585916124 0.01592342746
0.005585913866 0.01634250458
0.005585911457 0.01678971149
0.005585908886 0.01726693637
0.005585906142 0.01777619411
0.005585903215 0.01831963486
0.00558590009 0.01889955309
0.005585896756 0.01951839729
0.005585893199 0.0201787803
0.005585889402 0.02088349033
0.005585885351 0.02163550275
0.005585881027 0.02243799266
0.005585876414 0.02329434826
0.00558587149 0.02420818519
0.005585866237 0.02518336178
0.00558586063 0.02622399535
0.005585854648 0.02733447957
0.005585848263 0.02851950306
0.005585841451 0.02978406911
0.005585834181 0.03113351689
0.005585826423 0.03257354393
0.005585818144 0.03411023019
0.005585809309 0.03575006376
0.005585799882 0.03749999905
0.005619099593 0.01419149983
0.005619099596 0.01449434939
0.0056190996 0.01481752718
0.005619099604 0.01516239769
0.005619099608 0.01553041702
0.005619099612 0.01592313898
0.005619099617 0.01634222171
0.005619099622 0.0167894346
0.005619099628 0.01726666586
0.005619099634 0.0177759304
0.00561909964 0.01831937842
0.005619099646 0.01889930441
0.005619099653 0.01951815688
0.005619099661 0.02017854872
0.005619099669 0.02088326817
0.005619099677 0.02163529065
0.005619099687 0.02243779128
0.005619099696 0.02329415833
0.005619099707 0.02420800748
0.005619099718 0.02518319711
0.00561909973 0.02622384459
0.005619099742 0.02733434366
0.005619099756 0.02851938299
0.00561909977 0.02978396595
0.005619099786 0.03113343177
0.005619099802 0.03257347806
0.005619099819 0.03411018486
0.005619099838 0.03575004035
0.005619099858 0.03749999905
-0.04865909385 0.03923999901
-0.04865909385 0.04107086677
-0.04865909385 0.04299734771
-0.04865909385 0.04502443502
-0.04865909385 0.04715738266
-0.04865909385 0.04940171897
-0.04865909385 0.05176326097
-0.04865909385 0.05424812949
-0.04865909385 0.05686276499
-0.04865909385 0.05961394427
-0.04865909385 0.06250879805
-0.04865909385 0.06555482942
-0.04865909385 0.06875993331
-0.04865909385 0.07213241694
-0.04865909385 0.07568102137
-0.04865909385 0.07941494413
-0.04865909385 0.08334386307
-0.04865909385 0.08747796146
-0.04865909385 0.09182795436
-0.04865909385 0.0964051164
-0.04865909385 0.101221311
-0.04865909385 0.1062890211
-0.04865909385 0.1116213817
-0.04865909385 0.1172322134
-0.04865909385 0.123136059
-0.04865909385 0.1293482203
-0.04865909385 0.1358847985
-0.04865909385 0.1427627357
-0.04865909385 0.1499999962
-0.0430135261 0.03923999901
-0.0430135261 0.04107086677
-0.0430135261 0.04299734771
-0.0430135261 0.04502443502
-0.0430135261 0.04715738266
-0.0430135261 0.04940171897
-0.0430135261 0.05176326097
-0.0430135261 0.05424812949
-0.0430135261 0.05686276499
-0.0430135261 0.05961394427
-0.0430135261 0.06250879805
-0.0430135261 0.06555482942
-0.0430135261 0.06875993331
-0.0430135261 0.07213241694
-0.0430135261 0.07568102137
-0.0430135261 0.07941494413
-0.0430135261 0.08334386307
-0.0430135261 0.08747796146
-0.0430135261 0.09182795436
-0.0430135261 0.0964051164
-0.0430135261 0.101221311
-0.0430135261 0.1062890211
-0.0430135261 0.1116213817
-0.0430135261 0.1172322134
-0.0430135261 0.123136059
-0.0430135261 0.1293482203
-0.0430135261 0.1358847985
-0.0430135261 0.1427627357
-0.0430135261 0.1499999962
-0.03795205826 0.03923999901
-0.03795205826 0.04107086677
-0.03795205826 0.04299734771
-0.03795205826 0.04502443502
-0.03795205826 0.04715738266
-0.03795205826 0.04940171897
-0.03795205826 0.05176326097
-0.03795205826 0.05424812949
-0.03795205826 0.05686276499
-0.03795205826 0.05961394427
-0.03795205826 0.06250879805
-0.03795205826 0.06555482942
-0.03795205826 0.06875993331
-0.03795205826 0.07213241694
-0.03795205826 0.07568102137
-0.03795205826 0.07941494413
-0.03795205826 0.08334386307
-0.03795205826 0.08747796146
-0.03795205826 0.09182795436
-0.03795205826 0.0964051164
-0.03795205826 0.101221311
-0.03795205826 0.1062890211
-0.03795205826 0.1116213817
-0.03795205826 0.1172322134
-0.03795205826 0.123136059
-0.03795205826 0.1293482203
-0.03795205826 0.1358847985
-0.03795205826 0.1427627357
-0.03795205826 0.1499999962
-0.03341425839 0.03923999901
-0.03341425839 0.04107086677
-0.03341425839 0.04299734771
-0.03341425839 0.04502443502
-0.03341425839 0.04715738266
-0.03341425839 0.04940171897
-0.03341425839 0.05176326097
-0.03341425839 0.05424812949
-0.03341425839 0.05686276499
-0.03341425839 0.05961394427
-0.03341425839 0.06250879805
-0.03341425839 0.06555482942
-0.03341425839 0.06875993331
-0.03341425839 0.07213241694
-0.03341425839 0.07568102137
-0.03341425839 0.07941494413
-0.03341425839 0.08334386307
-0.03341425839 0.08747796146
-0.03341425839 0.09182795436
-0.03341425839 0.0964051164
-0.03341425839 0.101221311
-0.03341425839 0.1062890211
-0.03341425839 0.1116213817
-0.03341425839 0.1172322134
-0.03341425839 0.123136059
-0.03341425839 0.1293482203
-0.03341425839 0.1358847985
-0.03341425839 0.1427627357
-0.03341425839 0.1499999962
-0.0293459469 0.03923999901
-0.0293459469 0.04107086677
-0.0293459469 0.04299734771
-0.0293459469 0.04502443502
-0.0293459469 0.04715738266
-0.0293459469 0.04940171897
-0.0293459469 0.05176326097
-0.0293459469 0.05424812949
-0.0293459469 0.05686276499
-0.0293459469 0.05961394427
-0.0293459469 0.06250879805
-0.0293459469 0.06555482942
-0.0293459469 0.06875993331
-0.0293459469 0.07213241694
-0.0293459469 0.07568102137
-0.0293459469 0.07941494413
-0.0293459469 0.08334386307
-0.0293459469 0.08747796146
-0.0293459469 0.09182795436
-0.0293459469 0.0964051164
-0.0293459469 0.101221311
-0.0293459469 0.1062890211
-0.0293459469 0.1116213817
-0.0293459469 0.1172322134
-0.0293459469 0.123136059
-0.0293459469 0.1293482203
-0.0293459469 0.1358847985
-0.0293459469 0.1427627357
-0.0293459469 0.1499999962
-0.02569854976 0.03923999901
-0.02569854976 0.04107086677
-0.02569854976 0.04299734771
-0.02569854976 0.04502443502
-0.02569854976 0.04715738266
-0.02569854976 0.04940171897
-0.02569854976 0.05176326097
-0.02569854976 0.05424812949
-0.02569854976 0.05686276499
-0.02569854976 0.05961394427
-0.02569854976 0.06250879805
-0.02569854976 0.06555482942
-0.02569854976 0.06875993331
-0.02569854976 0.07213241694
-0.02569854976 0.07568102137
-0.02569854976 0.07941494413
-0.02569854976 0.08334386307
-0.02569854976 0.08747796146
-0.02569854976 0.09182795436
-0.02569854976 0.0964051164
-0.02569854976 0.101221311
-0.02569854976 0.1062890211
-0.02569854976 0.1116213817
-0.02569854976 0.1172322134
-0.02569854976 0.123136059
-0.02569854976 0.1293482203
-0.02569854976 0.1358847985
-0.02569854976 0.1427627357
-0.02569854976 0.1499999962
-0.02242851844 0.03923999901
-0.02242851844 0.04107086677
-0.02242851844 0.04299734771
-0.02242851844 0.04502443502
-0.02242851844 0.04715738266
-0.02242851844 0.04940171897
-0.02242851844 0.05176326097
-0.02242851844 0.05424812949
-0.02242851844 0.05686276499
-0.02242851844 0.05961394427
-0.02242851844 0.06250879805
-0.02242851844 0.06555482942
-0.02242851844 0.06875993331
-0.02242851844 0.07213241694
-0.02242851844 0.07568102137
-0.02242851844 0.07941494413
-0.02242851844 0.08334386307
-0.02242851844 0.08747796146
-0.02242851844 0.09182795436
-0.02242851844 0.0964051164
-0.02242851844 0.101221311
-0.02242851844 0.1062890211
-0.02242851844 0.1116213817
-0.02242851844 0.1172322134
-0.02242851844 0.123136059
-0.02242851844 0.1293482203
-0.02242851844 0.1358847985
-0.02242851844 0.1427627357
-0.02242851844 0.1499999962
-0.01949681006 0.03923999901
-0.01949681006 0.04107086677
-0.01949681006 0.04299734771
-0.01949681006 0.04502443502
-0.01949681006 0.04715738266
-0.01949681006 0.04940171897
-0.01949681006 0.05176326097
-0.01949681006 0.05424812949
-0.01949681006 0.05686276499
-0.01949681006 0.05961394427
-0.01949681006 0.06250879805
-0.01949681006 0.06555482942
-0.01949681006 0.06875993331
-0.01949681006 0.07213241694
-0.01949681006 0.07568102137
-0.01949681006 0.07941494413
-0.01949681006 0.08334386307
-0.01949681006 0.08747796146
-0.01949681006 0.09182795436
-0.01949681006 0.0964051164
-0.01949681006 0.101221311
-0.01949681006 0.1062890211
-0.01949681006 0.1116213817
-0.01949681006 0.1172322134
-0.01949681006 0.123136059
-0.01949681006 0.1293482203
-0.01949681006 0.1358847985
-0.01949681006 0.1427627357
-0.01949681006 0.1499999962
-0.01686842115 0.03923999901
-0.01686842115 0.04107086677
-0.01686842115 0.04299734771
-0.01686842115 0.04502443502
-0.01686842115 0.04715738266
-0.01686842115 0.04940171897
-0.01686842115 0.05176326097
-0.01686842115 0.05424812949
-0.01686842115 0.05686276499
-0.01686842115 0.05961394427
-0.01686842115 0.06250879805
-0.01686842115 0.06555482942
-0.01686842115 0.06875993331
-0.01686842115 0.07213241694
-0.01686842115 0.07568102137
-0.01686842115 0.07941494413
-0.01686842115 0.08334386307
-0.01686842115 0.08747796146
-0.01686842115 0.09182795436
-0.01686842115 0.0964051164
-0.01686842115 0.101221311
-0.01686842115 0.1062890211
-0.01686842115 0.1116213817
-0.01686842115 0.1172322134
-0.01686842115 0.123136059
-0.01686842115 0.1293482203
-0.01686842115 0.1358847985
-0.01686842115 0.1427627357
-0.01686842115 0.1499999962
-0.01451196976 0.03923999901
-0.01451196976 0.04107086677
-0.01451196976 0.04299734771
-0.01451196976 0.04502443502
-0.01451196976 0.04715738266
-0.01451196976 0.04940171897
-0.01451196976 0.05176326097
-0.01451196976 0.05424812949
-0.01451196976 0.05686276499
-0.01451196976 0.05961394427
-0.01451196976 0.06250879805
-0.01451196976 0.06555482942
-0.01451196976 0.06875993331
-0.01451196976 0.07213241694
-0.01451196976 0.07568102137
-0.01451196976 0.07941494413
-0.01451196976 0.08334386307
-0.01451196976 0.08747796146
-0.01451196976 0.09182795436
-0.01451196976 0.0964051164
-0.01451196976 0.101221311
-0.01451196976 0.1062890211
-0.01451196976 0.1116213817
-0.01451196976 0.1172322134
-0.01451196976 0.123136059
-0.01451196976 0.1293482203
-0.01451196976 0.1358847985
-0.01451196976 0.1427627357
-0.01451196976 0.1499999962
-0.0123993208 0.03923999901
-0.0123993208 0.04107086677
-0.0123993208 0.04299734771
-0.0123993208 0.04502443502
-0.0123993208 0.04715738266
-0.0123993208 0.04940171897
-0.0123993208 0.05176326097
-0.0123993208 0.05424812949
-0.0123993208 0.05686276499
-0.0123993208 0.05961394427
-0.0123993208 0.06250879805
-0.0123993208 0.06555482942
-0.0123993208 0.06875993331
-0.0123993208 0.07213241694
-0.0123993208 0.07568102137
-0.0123993208 0.07941494413
-0.0123993208 0.08334386307
-0.0123993208 0.08747796146
-0.0123993208 0.09182795436
-0.0123993208 0.0964051164
-0.0123993208 0.101221311
-0.0123993208 0.1062890211
-0.0123993208 0.1116213817
-0.0123993208 0.1172322134
-0.0123993208 0.123136059
-0.0123993208 0.1293482203
-0.0123993208 0.1358847985
-0.0123993208 0.1427627357
-0.0123993208 0.1499999962
-0.01050525004 0.03923999901
-0.01050525004 0.04107086677
-0.01050525004 0.04299734771
-0.01050525004 0.04502443502
-0.01050525004 0.04715738266
-0.01050525004 0.04940171897
-0.01050525004 0.05176326097
-0.01050525004 0.05424812949
-0.01050525004 0.05686276499
-0.01050525004 0.05961394427
-0.01050525004 0.06250879805
-0.01050525004 0.06555482942
-0.01050525004 0.06875993331
-0.01050525004 0.07213241694
-0.01050525004 0.07568102137
-0.01050525004 0.07941494413
-0.01050525004 0.08334386307
-0.01050525004 0.08747796146
-0.01050525004 0.09182795436
-0.01050525004 0.0964051164
-0.01050525004 0.101221311
-0.01050525004 0.1062890211
-0.01050525004 0.1116213817
-0.01050525004 0.1172322134
-0.01050525004 0.123136059
-0.01050525004 0.1293482203
-0.01050525004 0.1358847985
-0.01050525004 0.1427627357
-0.01050525004 0.1499999962
-0.008807143024 0.03923999901
-0.008807143024 0.04107086677
-0.008807143024 0.04299734771
-0.008807143024 0.04502443502
-0.008807143024 0.04715738266
-0.008807143024 0.04940171897
-0.008807143024 0.05176326097
-0.008807143024 0.05424812949
-0.008807143024 0.05686276499
-0.008807143024 0.05961394427
-0.008807143024 0.06250879805
-0.008807143024 0.06555482942
-0.008807143024 0.06875993331
-0.008807143024 0.07213241694
-0.008807143024 0.07568102137
-0.008807143024 0.07941494413
-0.008807143024 0.08334386307
-0.008807143024 0.08747796146
-0.008807143024 0.09182795436
-0.008807143024 0.0964051164
-0.008807143024 0.101221311
-0.008807143024 0.1062890211
-0.008807143024 0.1116213817
-0.008807143024 0.1172322134
-0.008807143024 0.123136059
-0.008807143024 0.1293482203
-0.008807143024 0.1358847985
-0.008807143024 0.1427627357
-0.008807143024 0.1499999962
-0.00728472501 0.03923999901
-0.00728472501 0.04107086677
-0.00728472501 0.04299734771
-0.00728472501 0.04502443502
-0.00728472501 0.04715738266
-0.00728472501 0.04940171897
-0.00728472501 0.05176326097
-0.00728472501 0.05424812949
-0.00728472501 0.05686276499
-0.00728472501 0.05961394427
-0.00728472501 0.06250879805
-0.00728472501 0.06555482942
-0.00728472501 0.06875993331
-0.00728472501 0.07213241694
-0.00728472501 0.07568102137
-0.00728472501 0.07941494413
-0.00728472501 0.08334386307
-0.00728472501 0.08747796146
-0.00728472501 0.09182795436
-0.00728472501 0.0964051164
-0.00728472501 0.101221311
-0.00728472501 0.1062890211
-0.00728472501 0.1116213817
-0.00728472501 0.1172322134
-0.00728472501 0.123136059
-0.00728472501 0.1293482203
-0.00728472501 0.1358847985
-0.00728472501 0.1427627357
-0.00728472501 0.1499999962
-0.00591981892 0.03923999901
-0.00591981892 0.04107086677
-0.00591981892 0.04299734771
-0.00591981892 0.04502443502
-0.00591981892 0.04715738266
-0.00591981892 0.04940171897
-0.00591981892 0.05176326097
-0.00591981892 0.05424812949
-0.00591981892 0.05686276499
-0.00591981892 0.05961394427
-0.00591981892 0.06250879805
-0.00591981892 0.06555482942
-0.00591981892 0.06875993331
-0.00591981892 0.07213241694
-0.00591981892 0.07568102137
-0.00591981892 0.07941494413
-0.00591981892 0.08334386307
-0.00591981892 0.08747796146
-0.00591981892 0.09182795436
-0.00591981892 0.0964051164
-0.00591981892 0.101221311
-0.00591981892 0.1062890211
-0.00591981892 0.1116213817
-0.00591981892 0.1172322134
-0.00591981892 0.123136059
-0.00591981892 0.1293482203
-0.00591981892 0.1358847985
-0.00591981892 0.1427627357
-0.00591981892 0.1499999962
-0.004696128305 0.03923999901
-0.004696128305 0.04107086677
-0.004696128305 0.04299734771
-0.004696128305 0.04502443502
-0.004696128305 0.04715738266
-0.004696128305 0.04940171897
-0.004696128305 0.05176326097
-0.004696128305 0.05424812949
-0.004696128305 0.05686276499
-0.004696128305 0.05961394427
-0.004696128305 0.06250879805
-0.004696128305 0.06555482942
-0.004696128305 0.06875993331
-0.004696128305 0.07213241694
-0.004696128305 0.07568102137
-0.004696128305 0.07941494413
-0.004696128305 0.08334386307
-0.004696128305 0.08747796146
-0.004696128305 0.09182795436
-0.004696128305 0.0964051164
-0.004696128305 0.101221311
-0.004696128305 0.1062890211
-0.004696128305 0.1116213817
-0.004696128305 0.1172322134
-0.004696128305 0.123136059
-0.004696128305 0.1293482203
-0.004696128305 0.1358847985
-0.004696128305 0.1427627357
-0.004696128305 0.1499999962
-0.003599042776 0.03923999901
-0.003599042776 0.04107086677
-0.003599042776 0.04299734771
-0.003599042776 0.04502443502
-0.003599042776 0.04715738266
-0.003599042776 0.04940171897
-0.003599042776 0.05176326097
-0.003599042776 0.05424812949
-0.003599042776 0.05686276499
-0.003599042776 0.05961394427
-0.003599042776 0.06250879805
-0.003599042776 0.06555482942
-0.003599042776 0.06875993331
-0.003599042776 0.07213241694
-0.003599042776 0.07568102137
-0.003599042776 0.07941494413
-0.003599042776 0.08334386307
-0.003599042776 0.08747796146
-0.003599042776 0.09182795436
-0.003599042776 0.0964051164
-0.003599042776 0.101221311
-0.003599042776 0.1062890211
-0.003599042776 0.1116213817
-0.003599042776 0.1172322134
-0.003599042776 0.123136059
-0.003599042776 0.1293482203
-0.003599042776 0.1358847985
-0.003599042776 0.1427627357
-0.003599042776 0.1499999962
-0.002615463557 0.03923999901
-0.002615463557 0.04107086677
-0.002615463557 0.04299734771
-0.002615463557 0.04502443502
-0.002615463557 0.04715738266
-0.002615463557 0.04940171897
-0.002615463557 0.05176326097
-0.002615463557 0.05424812949
-0.002615463557 0.05686276499
-0.002615463557 0.05961394427
-0.002615463557 0.06250879805
-0.002615463557 0.06555482942
-0.002615463557 0.06875993331
-0.002615463557 0.07213241694
-0.002615463557 0.07568102137
-0.002615463557 0.07941494413
-0.002615463557 0.08334386307
-0.002615463557 0.08747796146
-0.002615463557 0.09182795436
-0.002615463557 0.0964051164
-0.002615463557 0.101221311
-0.002615463557 0.1062890211
-0.002615463557 0.1116213817
-0.002615463557 0.1172322134
-0.002615463557 0.123136059
-0.002615463557 0.1293482203
-0.002615463557 0.1358847985
-0.002615463557 0.1427627357
-0.002615463557 0.1499999962
-0.001733647096 0.03923999901
-0.001733647096 0.04107086677
-0.001733647096 0.04299734771
-0.001733647096 0.04502443502
-0.001733647096 0.04715738266
-0.001733647096 0.04940171897
-0.001733647096 0.05176326097
-0.001733647096 0.05424812949
-0.001733647096 0.05686276499
-0.001733647096 0.05961394427
-0.001733647096 0.06250879805
-0.001733647096 0.06555482942
-0.001733647096 0.06875993331
-0.001733647096 0.07213241694
-0.001733647096 0.07568102137
-0.001733647096 0.07941494413
-0.001733647096 0.08334386307
-0.001733647096 0.08747796146
-0.001733647096 0.09182795436
-0.001733647096 0.0964051164
-0.001733647096 0.101221311
-0.001733647096 0.1062890211
-0.001733647096 0.1116213817
-0.001733647096 0.1172322134
-0.001733647096 0.123136059
-0.001733647096 0.1293482203
-0.001733647096 0.1358847985
-0.001733647096 0.1427627357
-0.001733647096 0.1499999962
-0.0009430648468 0.03923999901
-0.0009430648468 0.04107086677
-0.0009430648468 0.04299734771
-0.0009430648468 0.04502443502
-0.0009430648468 0.04715738266
-0.0009430648468 0.04940171897
-0.0009430648468 0.05176326097
-0.0009430648468 0.05424812949
-0.0009430648468 0.05686276499
-0.0009430648468 0.05961394427
-0.0009430648468 0.06250879805
-0.0009430648468 0.06555482942
-0.0009430648468 0.06875993331
-0.0009430648468 0.07213241694
-0.0009430648468 0.07568102137
-0.0009430648468 0.07941494413
-0.0009430648468 0.08334386307
-0.0009430648468 0.08747796146
-0.0009430648468 0.09182795436
-0.0009430648468 0.0964051164
-0.0009430648468 0.101221311
-0.0009430648468 0.1062890211
-0.0009430648468 0.1116213817
-0.0009430648468 0.1172322134
-0.0009430648468 0.123136059
-0.0009430648468 0.1293482203
-0.0009430648468 0.1358847985
-0.0009430648468 0.1427627357
-0.0009430648468 0.1499999962
-0.0002342775641 0.03923999901
-0.0002342775641 0.04107086677
-0.0002342775641 0.04299734771
-0.0002342775641 0.04502443502
-0.0002342775641 0.04715738266
-0.0002342775641 0.04940171897
-0.0002342775641 0.05176326097
-0.0002342775641 0.05424812949
-0.0002342775641 0.05686276499
-0.0002342775641 0.05961394427
-0.0002342775641 0.06250879805
-0.0002342775641 0.06555482942
-0.0002342775641 0.06875993331
-0.0002342775641 0.07213241694
-0.0002342775641 0.07568102137
-0.0002342775641 0.07941494413
-0.0002342775641 0.08334386307
-0.0002342775641 0.08747796146
-0.0002342775641 0.09182795436
-0.0002342775641 0.0964051164
-0.0002342775641 0.101221311
-0.0002342775641 0.1062890211
-0.0002342775641 0.1116213817
-0.0002342775641 0.1172322134
-0.0002342775641 0.123136059
-0.0002342775641 0.1293482203
-0.0002342775641 0.1358847985
-0.0002342775641 0.1427627357
-0.0002342775641 0.1499999962
0.0004011773963 0.03923999901
0.0004011773963 0.04107086677
0.0004011773963 0.04299734771
0.0004011773963 0.04502443502
0.0004011773963 0.04715738266
0.0004011773963 0.04940171897
0.0004011773963 0.05176326097
0.0004011773963 0.05424812949
0.0004011773963 0.05686276499
0.0004011773963 0.05961394427
0.0004011773963 0.06250879805
0.0004011773963 0.06555482942
0.0004011773963 0.06875993331
0.0004011773963 0.07213241694
0.0004011773963 0.07568102137
0.0004011773963 0.07941494413
0.0004011773963 0.08334386307
0.0004011773963 0.08747796146
0.0004011773963 0.09182795436
0.0004011773963 0.0964051164
0.0004011773963 0.101221311
0.0004011773963 0.1062890211
0.0004011773963 0.1116213817
0.0004011773963 0.1172322134
0.0004011773963 0.123136059
0.0004011773963 0.1293482203
0.0004011773963 0.1358847985
0.0004011773963 0.1427627357
0.0004011773963 0.1499999962
0.0009708871197 0.03923999901
0.0009708871197 0.04107086677
0.0009708871197 0.04299734771
0.0009708871197 0.04502443502
0.0009708871197 0.04715738266
0.0009708871197 0.04940171897
0.0009708871197 0.05176326097
0.0009708871197 0.05424812949
0.0009708871197 0.05686276499
0.0009708871197 0.05961394427
0.0009708871197 0.06250879805
0.0009708871197 0.06555482942
0.0009708871197 0.06875993331
0.0009708871197 0.07213241694
0.0009708871197 0.07568102137
0.0009708871197 0.07941494413
0.0009708871197 0.08334386307
0.0009708871197 0.08747796146
0.0009708871197 0.09182795436
0.0009708871197 0.0964051164
0.0009708871197 0.101221311
0.0009708871197 0.1062890211
0.0009708871197 0.1116213817
0.0009708871197 0.1172322134
0.0009708871197 0.123136059
0.0009708871197 0.1293482203
0.0009708871197 0.1358847985
0.0009708871197 0.1427627357
0.0009708871197 0.1499999962
0.001481653719 0.03923999901
0.001481653719 0.04107086677
0.001481653719 0.04299734771
0.001481653719 0.04502443502
0.001481653719 0.04715738266
0.001481653719 0.04940171897
0.001481653719 0.05176326097
0.001481653719 0.05424812949
0.001481653719 0.05686276499
0.001481653719 0.05961394427
0.001481653719 0.06250879805
0.001481653719 0.06555482942
0.001481653719 0.06875993331
0.001481653719 0.07213241694
0.001481653719 0.07568102137
0.001481653719 0.07941494413
0.001481653719 0.08334386307
0.001481653719 0.08747796146
0.001481653719 0.09182795436
0.001481653719 0.0964051164
0.001481653719 0.101221311
0.001481653719 0.1062890211
0.001481653719 0.1116213817
0.001481653719 0.1172322134
0.001481653719 0.123136059
0.001481653719 0.1293482203
0.001481653719 0.1358847985
0.001481653719 0.1427627357
0.001481653719 0.1499999962
0.001939575548 0.03923999901
0.001939575548 0.04107086677
0.001939575548 0.04299734771
0.001939575548 0.04502443502
0.001939575548 0.04715738266
0.001939575548 0.04940171897
0.001939575548 0.05176326097
0.001939575548 0.05424812949
0.001939575548 0.05686276499
0.001939575548 0.05961394427
0.001939575548 0.06250879805
0.001939575548 0.06555482942
0.001939575548 0.06875993331
0.001939575548 0.07213241694
0.001939575548 0.07568102137
0.001939575548 0.07941494413
0.001939575548 0.08334386307
0.001939575548 0.08747796146
0.001939575548 0.09182795436
0.001939575548 0.0964051164
0.001939575548 0.101221311
0.001939575548 0.1062890211
0.001939575548 0.1116213817
0.001939575548 0.1172322134
0.001939575548 0.123136059
0.001939575548 0.1293482203
0.001939575548 0.1358847985
0.001939575548 0.1427627357
0.001939575548 0.1499999962
0.002350120015 0.03923999901
0.002350120015 0.04107086677
0.002350120015 0.04299734771
0.002350120015 0.04502443502
0.002350120015 0.04715738266
0.002350120015 0.04940171897
0.002350120015 0.05176326097
0.002350120015 0.05424812949
0.002350120015 0.05686276499
0.002350120015 0.05961394427
0.002350120015 0.06250879805
0.002350120015 0.06555482942
0.002350120015 0.06875993331
0.002350120015 0.07213241694
0.002350120015 0.07568102137
0.002350120015 0.07941494413
0.002350120015 0.08334386307
0.002350120015 0.08747796146
0.002350120015 0.09182795436
0.002350120015 0.0964051164
0.002350120015 0.101221311
0.002350120015 0.1062890211
0.002350120015 0.1116213817
0.002350120015 0.1172322134
0.002350120015 0.123136059
0.002350120015 0.1293482203
0.002350120015 0.1358847985
0.002350120015 0.1427627357
0.002350120015 0.1499999962
0.002718188863 0.03923999901
0.002718188863 0.04107086677
0.002718188863 0.04299734771
0.002718188863 0.04502443502
0.002718188863 0.04715738266
0.002718188863 0.04940171897
0.002718188863 0.05176326097
0.002718188863 0.05424812949
0.002718188863 0.05686276499
0.002718188863 0.05961394427
0.002718188863 0.06250879805
0.002718188863 0.06555482942
0.002718188863 0.06875993331
0.002718188863 0.07213241694
0.002718188863 0.07568102137
0.002718188863 0.07941494413
0.002718188863 0.08334386307
0.002718188863 0.08747796146
0.002718188863 0.09182795436
0.002718188863 0.0964051164
0.002718188863 0.101221311
0.002718188863 0.1062890211
0.002718188863 0.1116213817
0.002718188863 0.1172322134
0.002718188863 0.123136059
0.002718188863 0.1293482203
0.002718188863 0.1358847985
0.002718188863 0.1427627357
0.002718188863 0.1499999962
0.00304817669 0.03923999901
0.00304817669 0.04107086677
0.00304817669 0.04299734771
0.00304817669 0.04502443502
0.00304817669 0.04715738266
0.00304817669 0.04940171897
0.00304817669 0.05176326097
0.00304817669 0.05424812949
0.00304817669 0.05686276499
0.00304817669 0.05961394427
0.00304817669 0.06250879805
0.00304817669 0.06555482942
0.00304817669 0.06875993331
0.00304817669 0.07213241694
0.00304817669 0.07568102137
0.00304817669 0.07941494413
0.00304817669 0.08334386307
0.00304817669 0.08747796146
0.00304817669 0.09182795436
0.00304817669 0.0964051164
0.00304817669 0.101221311
0.00304817669 0.1062890211
0.00304817669 0.1116213817
0.00304817669 0.1172322134
0.00304817669 0.123136059
0.00304817669 0.1293482203
0.00304817669 0.1358847985
0.00304817669 0.1427627357
0.00304817669 0.1499999962
0.003344023422 0.03923999901
0.003344023422 0.04107086677
0.003344023422 0.04299734771
0.003344023422 0.04502443502
0.003344023422 0.04715738266
0.003344023422 0.04940171897
0.003344023422 0.05176326097
0.003344023422 0.05424812949
0.003344023422 0.05686276499
0.003344023422 0.05961394427
0.003344023422 0.06250879805
0.003344023422 0.06555482942
0.003344023422 0.06875993331
0.003344023422 0.07213241694
0.003344023422 0.07568102137
0.003344023422 0.07941494413
0.003344023422 0.08334386307
0.003344023422 0.08747796146
0.003344023422 0.09182795436
0.003344023422 0.0964051164
0.003344023422 0.101221311
0.003344023422 0.1062890211
0.003344023422 0.1116213817
0.003344023422 0.1172322134
0.003344023422 0.123136059
0.003344023422 0.1293482203
0.003344023422 0.1358847985
0.003344023422 0.1427627357
0.003344023422 0.1499999962
0.003609261355 0.03923999901
0.003609261355 0.04107086677
0.003609261355 0.04299734771
0.003609261355 0.04502443502
0.003609261355 0.04715738266
0.003609261355 0.04940171897
0.003609261355 0.05176326097
0.003609261355 0.05424812949
0.003609261355 0.05686276499
0.003609261355 0.05961394427
0.003609261355 0.06250879805
0.003609261355 0.06555482942
0.003609261355 0.06875993331
0.003609261355 0.07213241694
0.003609261355 0.07568102137
0.003609261355 0.07941494413
0.003609261355 0.08334386307
0.003609261355 0.08747796146
0.003609261355 0.09182795436
0.003609261355 0.0964051164
0.003609261355 0.101221311
0.003609261355 0.1062890211
0.003609261355 0.1116213817
0.003609261355 0.1172322134
0.003609261355 0.123136059
0.003609261355 0.1293482203
0.003609261355 0.1358847985
0.003609261355 0.1427627357
0.003609261355 0.1499999962
0.003847057326 0.03923999901
0.003847057326 0.04107086677
0.003847057326 0.04299734771
0.003847057326 0.04502443502
0.003847057326 0.04715738266
0.003847057326 0.04940171897
0.003847057326 0.05176326097
0.003847057326 0.05424812949
0.003847057326 0.05686276499
0.003847057326 0.05961394427
0.003847057326 0.06250879805
0.003847057326 0.06555482942
0.003847057326 0.06875993331
0.003847057326 0.07213241694
0.003847057326 0.07568102137
0.003847057326 0.07941494413
0.003847057326 0.08334386307
0.003847057326 0.08747796146
0.003847057326 0.09182795436
0.003847057326 0.0964051164
0.003847057326 0.101221311
0.003847057326 0.1062890211
0.003847057326 0.1116213817
0.003847057326 0.1172322134
0.003847057326 0.123136059
0.003847057326 0.1293482203
0.003847057326 0.1358847985
0.003847057326 0.1427627357
0.003847057326 0.1499999962
0.004060250527 0.03923999901
0.004060250527 0.04107086677
0.004060250527 0.04299734771
0.004060250527 0.04502443502
0.004060250527 0.04715738266
0.004060250527 0.04940171897
0.004060250527 0.05176326097
0.004060250527 0.05424812949
0.004060250527 0.05686276499
0.004060250527 0.05961394427
0.004060250527 0.06250879805
0.004060250527 0.06555482942
0.004060250527 0.06875993331
0.004060250527 0.07213241694
0.004060250527 0.07568102137
0.004060250527 0.07941494413
0.004060250527 0.08334386307
0.004060250527 0.08747796146
0.004060250527 0.09182795436
0.004060250527 0.0964051164
0.004060250527 0.101221311
0.004060250527 0.1062890211
0.004060250527 0.1116213817
0.004060250527 0.1172322134
0.004060250527 0.123136059
0.004060250527 0.1293482203
0.004060250527 0.1358847985
0.004060250527 0.1427627357
0.004060250527 0.1499999962
0.004251386401 0.03923999901
0.004251386401 0.04107086677
0.004251386401 0.04299734771
0.004251386401 0.04502443502
0.004251386401 0.04715738266
0.004251386401 0.04940171897
0.004251386401 0.05176326097
0.004251386401 0.05424812949
0.004251386401 0.05686276499
0.004251386401 0.05961394427
0.004251386401 0.06250879805
0.004251386401 0.06555482942
0.004251386401 0.06875993331
0.004251386401 0.07213241694
0.004251386401 0.07568102137
0.004251386401 0.07941494413
0.004251386401 0.08334386307
0.004251386401 0.08747796146
0.004251386401 0.09182795436
0.004251386401 0.0964051164
0.004251386401 0.101221311
0.004251386401 0.1062890211
0.004251386401 0.1116213817
0.004251386401 0.1172322134
0.004251386401 0.123136059
0.004251386401 0.1293482203
0.004251386401 0.1358847985
0.004251386401 0.1427627357
0.004251386401 0.1499999962
0.004422747036 0.03923999901
0.004422747036 0.04107086677
0.004422747036 0.04299734771
0.004422747036 0.04502443502
0.004422747036 0.04715738266
0.004422747036 0.04940171897
0.004422747036 0.05176326097
0.004422747036 0.05424812949
0.004422747036 0.05686276499
0.004422747036 0.05961394427
0.004422747036 0.06250879805
0.004422747036 0.06555482942
0.004422747036 0.06875993331
0.004422747036 0.07213241694
0.004422747036 0.07568102137
0.004422747036 0.07941494413
0.004422747036 0.08334386307
0.004422747036 0.08747796146
0.004422747036 0.09182795436
0.004422747036 0.0964051164
0.004422747036 0.101221311
0.004422747036 0.1062890211
0.004422747036 0.1116213817
0.004422747036 0.1172322134
0.004422747036 0.123136059
0.004422747036 0.1293482203
0.004422747036 0.1358847985
0.004422747036 0.1427627357
0.004422747036 0.1499999962
0.004576378413 0.03923999901
0.004576378413 0.04107086677
0.004576378413 0.04299734771
0.004576378413 0.04502443502
0.004576378413 0.04715738266
0.004576378413 0.04940171897
0.004576378413 0.05176326097
0.004576378413 0.05424812949
0.004576378413 0.05686276499
0.004576378413 0.05961394427
0.004576378413 0.06250879805
0.004576378413 0.06555482942
0.004576378413 0.06875993331
0.004576378413 0.07213241694
0.004576378413 0.07568102137
0.004576378413 0.07941494413
0.004576378413 0.08334386307
0.004576378413 0.08747796146
0.004576378413 0.09182795436
0.004576378413 0.0964051164
0.004576378413 0.101221311
0.004576378413 0.1062890211
0.004576378413 0.1116213817
0.004576378413 0.1172322134
0.004576378413 0.123136059
0.004576378413 0.1293482203
0.004576378413 0.1358847985
0.004576378413 0.1427627357
0.004576378413 0.1499999962
0.004714114829 0.03923999901
0.004714114829 0.04107086677
0.004714114829 0.04299734771
0.004714114829 0.04502443502
0.004714114829 0.04715738266
0.004714114829 0.04940171897
0.004714114829 0.05176326097
0.004714114829 0.05424812949
0.004714114829 0.05686276499
0.004714114829 0.05961394427
0.004714114829 0.06250879805
0.004714114829 0.06555482942
0.004714114829 0.06875993331
0.004714114829 0.07213241694
0.004714114829 0.07568102137
0.004714114829 0.07941494413
0.004714114829 0.08334386307
0.004714114829 0.08747796146
0.004714114829 0.09182795436
0.004714114829 0.0964051164
0.004714114829 0.101221311
0.004714114829 0.1062890211
0.004714114829 0.1116213817
0.004714114829 0.1172322134
0.004714114829 0.123136059
0.004714114829 0.1293482203
0.004714114829 0.1358847985
0.004714114829 0.1427627357
0.004714114829 0.1499999962
0.004837600805 0.03923999901
0.004837600805 0.04107086677
0.004837600805 0.04299734771
0.004837600805 0.04502443502
0.004837600805 0.04715738266
0.004837600805 0.04940171897
0.004837600805 0.05176326097
0.004837600805 0.05424812949
0.004837600805 0.05686276499
0.004837600805 0.05961394427
0.004837600805 0.06250879805
0.004837600805 0.06555482942
0.004837600805 0.06875993331
0.004837600805 0.07213241694
0.004837600805 0.07568102137
0.004837600805 0.07941494413
0.004837600805 0.08334386307
0.004837600805 0.08747796146
0.004837600805 0.09182795436
0.004837600805 0.0964051164
0.004837600805 0.101221311
0.004837600805 0.1062890211
0.004837600805 0.1116213817
0.004837600805 0.1172322134
0.004837600805 0.123136059
0.004837600805 0.1293482203
0.004837600805 0.1358847985
0.004837600805 0.1427627357
0.004837600805 0.1499999962
0.004948310714 0.03923999901
0.004948310714 0.04107086677
0.004948310714 0.04299734771
0.004948310714 0.04502443502
0.004948310714 0.04715738266
0.004948310714 0.04940171897
0.004948310714 0.05176326097
0.004948310714 0.05424812949
0.004948310714 0.05686276499
0.004948310714 0.05961394427
0.004948310714 0.06250879805
0.004948310714 0.06555482942
0.004948310714 0.06875993331
0.004948310714 0.07213241694
0.004948310714 0.07568102137
0.004948310714 0.07941494413
0.004948310714 0.08334386307
0.004948310714 0.08747796146
0.004948310714 0.09182795436
0.004948310714 0.0964051164
0.004948310714 0.101221311
0.004948310714 0.1062890211
0.004948310714 0.1116213817
0.004948310714 0.1172322134
0.004948310714 0.123136059
0.004948310714 0.1293482203
0.004948310714 0.1358847985
0.004948310714 0.1427627357
0.004948310714 0.1499999962
0.00504756639 0.03923999901
0.00504756639 0.04107086677
0.00504756639 0.04299734771
0.00504756639 0.04502443502
0.00504756639 0.04715738266
0.00504756639 0.04940171897
0.00504756639 0.05176326097
0.00504756639 0.05424812949
0.00504756639 0.05686276499
0.00504756639 0.05961394427
0.00504756639 0.06250879805
0.00504756639 0.06555482942
0.00504756639 0.06875993331
0.00504756639 0.07213241694
0.00504756639 0.07568102137
0.00504756639 0.07941494413
0.00504756639 0.08334386307
0.00504756639 0.08747796146
0.00504756639 0.09182795436
0.00504756639 0.0964051164
0.00504756639 0.101221311
0.00504756639 0.1062890211
0.00504756639 0.1116213817
0.00504756639 0.1172322134
0.00504756639 0.123136059
0.00504756639 0.1293482203
0.00504756639 0.1358847985
0.00504756639 0.1427627357
0.00504756639 0.1499999962
0.005136552907 0.03923999901
0.005136552907 0.04107086677
0.005136552907 0.04299734771
0.005136552907 0.04502443502
0.005136552907 0.04715738266
0.005136552907 0.04940171897
0.005136552907 0.05176326097
0.005136552907 0.05424812949
0.005136552907 0.05686276499
0.005136552907 0.05961394427
0.005136552907 0.06250879805
0.005136552907 0.06555482942
0.005136552907 0.06875993331
0.005136552907 0.07213241694
0.005136552907 0.07568102137
0.005136552907 0.07941494413
0.005136552907 0.08334386307
0.005136552907 0.08747796146
0.005136552907 0.09182795436
0.005136552907 0.0964051164
0.005136552907 0.101221311
0.005136552907 0.1062890211
0.005136552907 0.1116213817
0.005136552907 0.1172322134
0.005136552907 0.123136059
0.005136552907 0.1293482203
0.005136552907 0.1358847985
0.005136552907 0.1427627357
0.005136552907 0.1499999962
0.00521633273 0.03923999901
0.00521633273 0.04107086677
0.00521633273 0.04299734771
0.00521633273 0.04502443502
0.00521633273 0.04715738266
0.00521633273 0.04940171897
0.00521633273 0.05176326097
0.00521633273 0.05424812949
0.00521633273 0.05686276499
0.00521633273 0.05961394427
0.00521633273 0.06250879805
0.00521633273 0.06555482942
0.00521633273 0.06875993331
0.00521633273 0.07213241694
0.00521633273 0.07568102137
0.00521633273 0.07941494413
0.00521633273 0.08334386307
0.00521633273 0.08747796146
0.00521633273 0.09182795436
0.00521633273 0.0964051164
0.00521633273 0.101221311
0.00521633273 0.1062890211
0.00521633273 0.1116213817
0.00521633273 0.1172322134
0.00521633273 0.123136059
0.00521633273 0.1293482203
0.00521633273 0.1358847985
0.00521633273 0.1427627357
0.00521633273 0.1499999962
0.005287858398 0.03923999901
0.005287858398 0.04107086677
0.005287858398 0.04299734771
0.005287858398 0.04502443502
0.005287858398 0.04715738266
0.005287858398 0.04940171897
0.005287858398 0.05176326097
0.005287858398 0.05424812949
0.005287858398 0.05686276499
0.005287858398 0.05961394427
0.005287858398 0.06250879805
0.005287858398 0.06555482942
0.005287858398 0.06875993331
0.005287858398 0.07213241694
0.005287858398 0.07568102137
0.005287858398 0.07941494413
0.005287858398 0.08334386307
0.005287858398 0.08747796146
0.005287858398 0.09182795436
0.005287858398 0.0964051164
0.005287858398 0.101221311
0.005287858398 0.1062890211
0.005287858398 0.1116213817
0.005287858398 0.1172322134
0.005287858398 0.123136059
0.005287858398 0.1293482203
0.005287858398 0.1358847985
0.005287858398 0.1427627357
0.005287858398 0.1499999962
0.005351983901 0.03923999901
0.005351983901 0.04107086677
0.005351983901 0.04299734771
0.005351983901 0.04502443502
0.005351983901 0.04715738266
0.005351983901 0.04940171897
0.005351983901 0.05176326097
0.005351983901 0.05424812949
0.005351983901 0.05686276499
0.005351983901 0.05961394427
0.005351983901 0.06250879805
0.005351983901 0.06555482942
0.005351983901 0.06875993331
0.005351983901 0.07213241694
0.005351983901 0.07568102137
0.005351983901 0.07941494413
0.005351983901 0.08334386307
0.005351983901 0.08747796146
0.005351983901 0.09182795436
0.005351983901 0.0964051164
0.005351983901 0.101221311
0.005351983901 0.1062890211
0.005351983901 0.1116213817
0.005351983901 0.1172322134
0.005351983901 0.123136059
0.005351983901 0.1293482203
0.005351983901 0.1358847985
0.005351983901 0.1427627357
0.005351983901 0.1499999962
0.005409474871 0.03923999901
0.005409474871 0.04107086677
0.005409474871 0.04299734771
0.005409474871 0.04502443502
0.005409474871 0.04715738266
0.005409474871 0.04940171897
0.005409474871 0.05176326097
0.005409474871 0.05424812949
0.005409474871 0.05686276499
0.005409474871 0.05961394427
0.005409474871 0.06250879805
0.005409474871 0.06555482942
0.005409474871 0.06875993331
0.005409474871 0.07213241694
0.005409474871 0.07568102137
0.005409474871 0.07941494413
0.005409474871 0.08334386307
0.005409474871 0.08747796146
0.005409474871 0.09182795436
0.005409474871 0.0964051164
0.005409474871 0.101221311
0.005409474871 0.1062890211
0.005409474871 0.1116213817
0.005409474871 0.1172322134
0.005409474871 0.123136059
0.005409474871 0.1293482203
0.005409474871 0.1358847985
0.005409474871 0.1427627357
0.005409474871 0.1499999962
0.005461017729 0.03923999901
0.005461017729 0.04107086677
0.005461017729 0.04299734771
0.005461017729 0.04502443502
0.005461017729 0.04715738266
0.005461017729 0.04940171897
0.005461017729 0.05176326097
0.005461017729 0.05424812949
0.005461017729 0.05686276499
0.005461017729 0.05961394427
0.005461017729 0.06250879805
0.005461017729 0.06555482942
0.005461017729 0.06875993331
0.005461017729 0.07213241694
0.005461017729 0.07568102137
0.005461017729 0.07941494413
0.005461017729 0.08334386307
0.005461017729 0.08747796146
0.005461017729 0.09182795436
0.005461017729 0.0964051164
0.005461017729 0.101221311
0.005461017729 0.1062890211
0.005461017729 0.1116213817
0.005461017729 0.1172322134
0.005461017729 0.123136059
0.005461017729 0.1293482203
0.005461017729 0.1358847985
0.005461017729 0.1427627357
0.005461017729 0.1499999962
0.005507227877 0.03923999901
0.005507227877 0.04107086677
0.005507227877 0.04299734771
0.005507227877 0.04502443502
0.005507227877 0.04715738266
0.005507227877 0.04940171897
0.005507227877 0.05176326097
0.005507227877 0.05424812949
0.005507227877 0.05686276499
0.005507227877 0.05961394427
0.005507227877 0.06250879805
0.005507227877 0.06555482942
0.005507227877 0.06875993331
0.005507227877 0.07213241694
0.005507227877 0.07568102137
0.005507227877 0.07941494413
0.005507227877 0.08334386307
0.005507227877 0.08747796146
0.005507227877 0.09182795436
0.005507227877 0.0964051164
0.005507227877 0.101221311
0.005507227877 0.1062890211
0.005507227877 0.1116213817
0.005507227877 0.1172322134
0.005507227877 0.123136059
0.005507227877 0.1293482203
0.005507227877 0.1358847985
0.005507227877 0.1427627357
0.005507227877 0.1499999962
0.005548657045 0.03923999901
0.005548657045 0.04107086677
0.005548657045 0.04299734771
0.005548657045 0.04502443502
0.005548657045 0.04715738266
0.005548657045 0.04940171897
0.005548657045 0.05176326097
0.005548657045 0.05424812949
0.005548657045 0.05686276499
0.005548657045 0.05961394427
0.005548657045 0.06250879805
0.005548657045 0.06555482942
0.005548657045 0.06875993331
0.005548657045 0.07213241694
0.005548657045 0.07568102137
0.005548657045 0.07941494413
0.005548657045 0.08334386307
0.005548657045 0.08747796146
0.005548657045 0.09182795436
0.005548657045 0.0964051164
0.005548657045 0.101221311
0.005548657045 0.1062890211
0.005548657045 0.1116213817
0.005548657045 0.1172322134
0.005548657045 0.123136059
0.005548657045 0.1293482203
0.005548657045 0.1358847985
0.005548657045 0.1427627357
0.005548657045 0.1499999962
0.005585799882 0.03923999901
0.005585799882 0.04107086677
0.005585799882 0.04299734771
0.005585799882 0.04502443502
0.005585799882 0.04715738266
0.005585799882 0.04940171897
0.005585799882 0.05176326097
0.005585799882 0.05424812949
0.005585799882 0.05686276499
0.005585799882 0.05961394427
0.005585799882 0.06250879805
0.005585799882 0.06555482942
0.005585799882 0.06875993331
0.005585799882 0.07213241694
0.005585799882 0.07568102137
0.005585799882 0.07941494413
0.005585799882 0.08334386307
0.005585799882 0.08747796146
0.005585799882 0.09182795436
0.005585799882 0.0964051164
0.005585799882 0.101221311
0.005585799882 0.1062890211
0.005585799882 0.1116213817
0.005585799882 0.1172322134
0.005585799882 0.123136059
0.005585799882 0.1293482203
0.005585799882 0.1358847985
0.005585799882 0.1427627357
0.005585799882 0.1499999962
0.005619099858 0.03923999901
0.005619099858 0.04107086677
0.005619099858 0.04299734771
0.005619099858 0.04502443502
0.005619099858 0.04715738266
0.005619099858 0.04940171897
0.005619099858 0.05176326097
0.005619099858 0.05424812949
0.005619099858 0.05686276499
0.005619099858 0.05961394427
0.005619099858 0.06250879805
0.005619099858 0.06555482942
0.005619099858 0.06875993331
0.005619099858 0.07213241694
0.005619099858 0.07568102137
0.005619099858 0.07941494413
0.005619099858 0.08334386307
0.005619099858 0.08747796146
0.005619099858 0.09182795436
0.005619099858 0.0964051164
0.005619099858 0.101221311
0.005619099858 0.1062890211
0.005619099858 0.1116213817
0.005619099858 0.1172322134
0.005619099858 0.123136059
0.005619099858 0.1293482203
0.005619099858 0.1358847985
0.005619099858 0.1427627357
0.005619099858 0.1499999962
-0.04865909385 0.157229996
-0.04865909385 0.1659017891
-0.04865909385 0.1763028951
-0.04865909385 0.1887781705
-0.04865909385 0.2037412424
-0.04865909385 0.2216882225
-0.04865909385 0.2432141562
-0.04865909385 0.269032752
-0.04865909385 0.2999999924
-0.0430135261 0.157229996
-0.0430135261 0.1659017891
-0.0430135261 0.1763028951
-0.0430135261 0.1887781705
-0.0430135261 0.2037412424
-0.0430135261 0.2216882225
-0.0430135261 0.2432141562
-0.0430135261 0.269032752
-0.0430135261 0.2999999924
-0.03795205826 0.157229996
-0.03795205826 0.1659017891
-0.03795205826 0.1763028951
-0.03795205826 0.1887781705
-0.03795205826 0.2037412424
-0.03795205826 0.2216882225
-0.03795205826 0.2432141562
-0.03795205826 0.269032752
-0.03795205826 0.2999999924
-0.03341425839 0.157229996
-0.03341425839 0.1659017891
-0.03341425839 0.1763028951
-0.03341425839 0.1887781705
-0.03341425839 0.2037412424
-0.03341425839 0.2216882225
-0.03341425839 0.2432141562
-0.03341425839 0.269032752
-0.03341425839 0.2999999924
-0.0293459469 0.157229996
-0.0293459469 0.1659017891
-0.0293459469 0.1763028951
-0.0293459469 0.1887781705
-0.0293459469 0.2037412424
-0.0293459469 0.2216882225
-0.0293459469 0.2432141562
-0.0293459469 0.269032752
-0.0293459469 0.2999999924
-0.02569854976 0.157229996
-0.02569854976 0.1659017891
-0.02569854976 0.1763028951
-0.02569854976 0.1887781705
-0.02569854976 0.2037412424
-0.02569854976 0.2216882225
-0.02569854976 0.2432141562
-0.02569854976 0.269032752
-0.02569854976 0.2999999924
-0.02242851844 0.157229996
-0.02242851844 0.1659017891
-0.02242851844 0.1763028951
-0.02242851844 0.1887781705
-0.02242851844 0.2037412424
-0.02242851844 0.2216882225
-0.02242851844 0.2432141562
-0.02242851844 0.269032752
-0.02242851844 0.2999999924
-0.01949681006 0.157229996
-0.01949681006 0.1659017891
-0.01949681006 0.1763028951
-0.01949681006 0.1887781705
-0.01949681006 0.2037412424
-0.01949681006 0.2216882225
-0.01949681006 0.2432141562
-0.01949681006 0.269032752
-0.01949681006 0.2999999924
-0.01686842115 0.157229996
-0.01686842115 0.1659017891
-0.01686842115 0.1763028951
-0.01686842115 0.1887781705
-0.01686842115 0.2037412424
-0.01686842115 0.2216882225
-0.01686842115 0.2432141562
-0.01686842115 0.269032752
-0.01686842115 0.2999999924
-0.01451196976 0.157229996
-0.01451196976 0.1659017891
-0.01451196976 0.1763028951
-0.01451196976 0.1887781705
-0.01451196976 0.2037412424
-0.01451196976 0.2216882225
-0.01451196976 0.2432141562
-0.01451196976 0.269032752
-0.01451196976 0.2999999924
-0.0123993208 0.157229996
-0.0123993208 0.1659017891
-0.0123993208 0.1763028951
-0.0123993208 0.1887781705
-0.0123993208 0.2037412424
-0.0123993208 0.2216882225
-0.0123993208 0.2432141562
-0.0123993208 0.269032752
-0.0123993208 0.2999999924
-0.01050525004 0.157229996
-0.01050525004 0.1659017891
-0.01050525004 0.1763028951
-0.01050525004 0.1887781705
-0.01050525004 0.2037412424
-0.01050525004 0.2216882225
-0.01050525004 0.2432141562
-0.01050525004 0.269032752
-0.01050525004 0.2999999924
-0.008807143024 0.157229996
-0.008807143024 0.1659017891
-0.008807143024 0.1763028951
-0.008807143024 0.1887781705
-0.008807143024 0.2037412424
-0.008807143024 0.2216882225
-0.008807143024 0.2432141562
-0.008807143024 0.269032752
-0.008807143024 0.2999999924
-0.00728472501 0.157229996
-0.00728472501 0.1659017891
-0.00728472501 0.1763028951
-0.00728472501 0.1887781705
-0.00728472501 0.2037412424
-0.00728472501 0.2216882225
-0.00728472501 0.2432141562
-0.00728472501 0.269032752
-0.00728472501 0.2999999924
-0.00591981892 0.157229996
-0.00591981892 0.1659017891
-0.00591981892 0.1763028951
-0.00591981892 0.1887781705
-0.00591981892 0.2037412424
-0.00591981892 0.2216882225
-0.00591981892 0.2432141562
-0.00591981892 0.269032752
-0.00591981892 0.2999999924
-0.004696128305 0.157229996
-0.004696128305 0.1659017891
-0.004696128305 0.1763028951
-0.004696128305 0.1887781705
-0.004696128305 0.2037412424
-0.004696128305 0.2216882225
-0.004696128305 0.2432141562
-0.004696128305 0.269032752
-0.004696128305 0.2999999924
-0.003599042776 0.157229996
-0.003599042776 0.1659017891
-0.003599042776 0.1763028951
-0.003599042776 0.1887781705
-0.003599042776 0.2037412424
-0.003599042776 0.2216882225
-0.003599042776 0.2432141562
-0.003599042776 0.269032752
-0.003599042776 0.2999999924
-0.002615463557 0.157229996
-0.002615463557 0.1659017891
-0.002615463557 0.1763028951
-0.002615463557 0.1887781705
-0.002615463557 0.2037412424
-0.002615463557 0.2216882225
-0.002615463557 0.2432141562
-0.002615463557 0.269032752
-0.002615463557 0.2999999924
-0.001733647096 0.157229996
-0.001733647096 0.1659017891
-0.001733647096 0.1763028951
-0.001733647096 0.1887781705
-0.001733647096 0.2037412424
-0.001733647096 0.2216882225
-0.001733647096 0.2432141562
-0.001733647096 0.269032752
-0.001733647096 0.2999999924
-0.0009430648468 0.157229996
-0.0009430648468 0.1659017891
-0.0009430648468 0.1763028951
-0.0009430648468 0.1887781705
-0.0009430648468 0.2037412424
-0.0009430648468 0.2216882225
-0.0009430648468 0.2432141562
-0.0009430648468 0.269032752
-0.0009430648468 0.2999999924
-0.0002342775641 0.157229996
-0.0002342775641 0.1659017891
-0.0002342775641 0.1763028951
-0.0002342775641 0.1887781705
-0.0002342775641 0.2037412424
-0.0002342775641 0.2216882225
-0.0002342775641 0.2432141562
-0.0002342775641 0.269032752
-0.0002342775641 0.2999999924
0.0004011773963 0.157229996
0.0004011773963 0.1659017891
0.0004011773963 0.1763028951
0.0004011773963 0.1887781705
0.0004011773963 0.2037412424
0.0004011773963 0.2216882225
0.0004011773963 0.2432141562
0.0004011773963 0.269032752
0.0004011773963 0.2999999924
0.0009708871197 0.157229996
0.0009708871197 0.1659017891
0.0009708871197 0.1763028951
0.0009708871197 0.1887781705
0.0009708871197 0.2037412424
0.0009708871197 0.2216882225
0.0009708871197 0.2432141562
0.0009708871197 0.269032752
0.0009708871197 0.2999999924
0.001481653719 0.157229996
0.001481653719 0.1659017891
0.001481653719 0.1763028951
0.001481653719 0.1887781705
0.001481653719 0.2037412424
0.001481653719 0.2216882225
0.001481653719 0.2432141562
0.001481653719 0.269032752
0.001481653719 0.2999999924
0.001939575548 0.157229996
0.001939575548 0.1659017891
0.001939575548 0.1763028951
0.001939575548 0.1887781705
0.001939575548 0.2037412424
0.001939575548 0.2216882225
0.001939575548 0.2432141562
0.001939575548 0.269032752
0.001939575548 0.2999999924
0.002350120015 0.157229996
0.002350120015 0.1659017891
0.002350120015 0.1763028951
0.002350120015 0.1887781705
0.002350120015 0.2037412424
0.002350120015 0.2216882225
0.002350120015 0.2432141562
0.002350120015 0.269032752
0.002350120015 0.2999999924
0.002718188863 0.157229996
0.002718188863 0.1659017891
0.002718188863 0.1763028951
0.002718188863 0.1887781705
0.002718188863 0.2037412424
0.002718188863 0.2216882225
0.002718188863 0.2432141562
0.002718188863 0.269032752
0.002718188863 0.2999999924
0.00304817669 0.157229996
0.00304817669 0.1659017891
0.00304817669 0.1763028951
0.00304817669 0.1887781705
0.00304817669 0.2037412424
0.00304817669 0.2216882225
0.00304817669 0.2432141562
0.00304817669 0.269032752
0.00304817669 0.2999999924
0.003344023422 0.157229996
0.003344023422 0.1659017891
0.003344023422 0.1763028951
0.003344023422 0.1887781705
0.003344023422 0.2037412424
0.003344023422 0.2216882225
0.003344023422 0.2432141562
0.003344023422 0.269032752
0.003344023422 0.2999999924
0.003609261355 0.157229996
0.003609261355 0.1659017891
0.003609261355 0.1763028951
0.003609261355 0.1887781705
0.003609261355 0.2037412424
0.003609261355 0.2216882225
0.003609261355 0.2432141562
0.003609261355 0.269032752
0.003609261355 0.2999999924
0.003847057326 0.157229996
0.003847057326 0.1659017891
0.003847057326 0.1763028951
0.003847057326 0.1887781705
0.003847057326 0.2037412424
0.003847057326 0.2216882225
0.003847057326 0.2432141562
0.003847057326 0.269032752
0.003847057326 0.2999999924
0.004060250527 0.157229996
0.004060250527 0.1659017891
0.004060250527 0.1763028951
0.004060250527 0.1887781705
0.004060250527 0.2037412424
0.004060250527 0.2216882225
0.004060250527 0.2432141562
0.004060250527 0.269032752
0.004060250527 0.2999999924
0.004251386401 0.157229996
0.004251386401 0.1659017891
0.004251386401 0.1763028951
0.004251386401 0.1887781705
0.004251386401 0.2037412424
0.004251386401 0.2216882225
0.004251386401 0.2432141562
0.004251386401 0.269032752
0.004251386401 0.2999999924
0.004422747036 0.157229996
0.004422747036 0.1659017891
0.004422747036 0.1763028951
0.004422747036 0.1887781705
0.004422747036 0.2037412424
0.004422747036 0.2216882225
0.004422747036 0.2432141562
0.004422747036 0.269032752
0.004422747036 0.2999999924
0.004576378413 0.157229996
0.004576378413 0.1659017891
0.004576378413 0.1763028951
0.004576378413 0.1887781705
0.004576378413 0.2037412424
0.004576378413 0.2216882225
0.004576378413 0.2432141562
0.004576378413 0.269032752
0.004576378413 0.2999999924
0.004714114829 0.157229996
0.004714114829 0.1659017891
0.004714114829 0.1763028951
0.004714114829 0.1887781705
0.004714114829 0.2037412424
0.004714114829 0.2216882225
0.004714114829 0.2432141562
0.004714114829 0.269032752
0.004714114829 0.2999999924
0.004837600805 0.157229996
0.004837600805 0.1659017891
0.004837600805 0.1763028951
0.004837600805 0.1887781705
0.004837600805 0.2037412424
0.004837600805 0.2216882225
0.004837600805 0.2432141562
0.004837600805 0.269032752
0.004837600805 0.2999999924
0.004948310714 0.157229996
0.004948310714 0.1659017891
0.004948310714 0.1763028951
0.004948310714 0.1887781705
0.004948310714 0.2037412424
0.004948310714 0.2216882225
0.004948310714 0.2432141562
0.004948310714 0.269032752
0.004948310714 0.2999999924
0.00504756639 0.157229996
0.00504756639 0.1659017891
0.00504756639 0.1763028951
0.00504756639 0.1887781705
0.00504756639 0.2037412424
0.00504756639 0.2216882225
0.00504756639 0.2432141562
0.00504756639 0.269032752
0.00504756639 0.2999999924
0.005136552907 0.157229996
0.005136552907 0.1659017891
0.005136552907 0.1763028951
0.005136552907 0.1887781705
0.005136552907 0.2037412424
0.005136552907 0.2216882225
0.005136552907 0.2432141562
0.005136552907 0.269032752
0.005136552907 0.2999999924
0.00521633273 0.157229996
0.00521633273 0.1659017891
0.00521633273 0.1763028951
0.00521633273 0.1887781705
0.00521633273 0.2037412424
0.00521633273 0.2216882225
0.00521633273 0.2432141562
0.00521633273 0.269032752
0.00521633273 0.2999999924
0.005287858398 0.157229996
0.005287858398 0.1659017891
0.005287858398 0.1763028951
0.005287858398 0.1887781705
0.005287858398 0.2037412424
0.005287858398 0.2216882225
0.005287858398 0.2432141562
0.005287858398 0.269032752
0.005287858398 0.2999999924
0.005351983901 0.157229996
0.005351983901 0.1659017891
0.005351983901 0.1763028951
0.005351983901 0.1887781705
0.005351983901 0.2037412424
0.005351983901 0.2216882225
0.005351983901 0.2432141562
0.005351983901 0.269032752
0.005351983901 0.2999999924
0.005409474871 0.157229996
0.005409474871 0.1659017891
0.005409474871 0.1763028951
0.005409474871 0.1887781705
0.005409474871 0.2037412424
0.005409474871 0.2216882225
0.005409474871 0.2432141562
0.005409474871 0.269032752
0.005409474871 0.2999999924
0.005461017729 0.157229996
0.005461017729 0.1659017891
0.005461017729 0.1763028951
0.005461017729 0.1887781705
0.005461017729 0.2037412424
0.005461017729 0.2216882225
0.005461017729 0.2432141562
0.005461017729 0.269032752
0.005461017729 0.2999999924
0.005507227877 0.157229996
0.005507227877 0.1659017891
0.005507227877 0.1763028951
0.005507227877 0.1887781705
0.005507227877 0.2037412424
0.005507227877 0.2216882225
0.005507227877 0.2432141562
0.005507227877 0.269032752
0.005507227877 0.2999999924
0.005548657045 0.157229996
0.005548657045 0.1659017891
0.005548657045 0.1763028951
0.005548657045 0.1887781705
0.005548657045 0.2037412424
0.005548657045 0.2216882225
0.005548657045 0.2432141562
0.005548657045 0.269032752
0.005548657045 0.2999999924
0.005585799882 0.157229996
0.005585799882 0.1659017891
0.005585799882 0.1763028951
0.005585799882 0.1887781705
0.005585799882 0.2037412424
0.005585799882 0.2216882225
0.005585799882 0.2432141562
0.005585799882 0.269032752
0.005585799882 0.2999999924
0.005619099858 0.157229996
0.005619099858 0.1659017891
0.005619099858 0.1763028951
0.005619099858 0.1887781705
0.005619099858 0.2037412424
0.005619099858 0.2216882225
0.005619099858 0.2432141562
0.005619099858 0.269032752
0.005619099858 0.2999999924
0.005652432922 0.01390769965
0.005652432925 0.01419149964
0.005652432929 0.0144943492
0.005652432932 0.01481752699
0.005652432936 0.01516239751
0.00565243294 0.01553041684
0.005652432945 0.01592313881
0.00565243295 0.01634222153
0.005652432955 0.01678943443
0.00565243296 0.01726666569
0.005652432966 0.01777593024
0.005652432972 0.01831937826
0.005652432979 0.01889930425
0.005652432986 0.01951815673
0.005652432993 0.02017854857
0.005652433001 0.02088326803
0.00565243301 0.02163529052
0.005652433019 0.02243779116
0.005652433029 0.02329415821
0.005652433039 0.02420800737
0.00565243305 0.02518319701
0.005652433062 0.02622384449
0.005652433075 0.02733434358
0.005652433088 0.02851938291
0.005652433103 0.02978396588
0.005652433118 0.03113343172
0.005652433134 0.03257347802
0.005652433152 0.03411018484
0.005652433171 0.03575004034
0.005652433191 0.03749999905
0.005685766254 0.01390769965
0.005685766258 0.01419149964
0.005685766261 0.0144943492
0.005685766265 0.01481752699
0.005685766269 0.01516239751
0.005685766273 0.01553041684
0.005685766277 0.01592313881
0.005685766282 0.01634222153
0.005685766287 0.01678943443
0.005685766293 0.01726666569
0.005685766299 0.01777593024
0.005685766305 0.01831937826
0.005685766311 0.01889930425
0.005685766318 0.01951815673
0.005685766326 0.02017854857
0.005685766334 0.02088326803
0.005685766342 0.02163529052
0.005685766352 0.02243779116
0.005685766361 0.02329415821
0.005685766372 0.02420800737
0.005685766383 0.02518319701
0.005685766395 0.02622384449
0.005685766407 0.02733434358
0.005685766421 0.02851938291
0.005685766435 0.02978396588
0.005685766451 0.03113343172
0.005685766467 0.03257347802
0.005685766484 0.03411018484
0.005685766503 0.03575004034
0.005685766523 0.03749999905
0.005719099587 0.01390769984
0.00571909959 0.01419149983
0.005719099594 0.01449434939
0.005719099597 0.01481752718
0.005719099601 0.01516239769
0.005719099605 0.01553041702
0.00571909961 0.01592313898
0.005719099615 0.01634222171
0.00571909962 0.0167894346
0.005719099625 0.01726666586
0.005719099631 0.0177759304
0.005719099637 0.01831937842
0.005719099644 0.01889930441
0.005719099651 0.01951815688
0.005719099658 0.02017854872
0.005719099666 0.02088326817
0.005719099675 0.02163529065
0.005719099684 0.02243779128
0.005719099694 0.02329415833
0.005719099704 0.02420800748
0.005719099715 0.02518319711
0.005719099727 0.02622384459
0.00571909974 0.02733434366
0.005719099753 0.02851938299
0.005719099768 0.02978396595
0.005719099783 0.03113343177
0.005719099799 0.03257347806
0.005719099817 0.03411018486
0.005719099836 0.03575004035
0.005719099856 0.03749999905
0.005652433191 0.03923999901
0.005652433191 0.04107086677
0.005652433191 0.04299734771
0.005652433191 0.04502443502
0.005652433191 0.04715738266
0.005652433191 0.04940171897
0.005652433191 0.05176326097
0.005652433191 0.05424812949
0.005652433191 0.05686276499
0.005652433191 0.05961394427
0.005652433191 0.06250879805
0.005652433191 0.06555482942
0.005652433191 0.06875993331
0.005652433191 0.07213241694
0.005652433191 0.07568102137
0.005652433191 0.07941494413
0.005652433191 0.08334386307
0.005652433191 0.08747796146
0.005652433191 0.09182795436
0.005652433191 0.0964051164
0.005652433191 0.101221311
0.005652433191 0.1062890211
0.005652433191 0.1116213817
0.005652433191 0.1172322134
0.005652433191 0.123136059
0.005652433191 0.1293482203
0.005652433191 0.1358847985
0.005652433191 0.1427627357
0.005652433191 0.1499999962
0.005685766523 0.03923999901
0.005685766523 0.04107086677
0.005685766523 0.04299734771
0.005685766523 0.04502443502
0.005685766523 0.04715738266
0.005685766523 0.04940171897
0.005685766523 0.05176326097
0.005685766523 0.05424812949
0.005685766523 0.05686276499
0.005685766523 0.05961394427
0.005685766523 0.06250879805
0.005685766523 0.06555482942
0.005685766523 0.06875993331
0.005685766523 0.07213241694
0.005685766523 0.07568102137
0.005685766523 0.07941494413
0.005685766523 0.08334386307
0.005685766523 0.08747796146
0.005685766523 0.09182795436
0.005685766523 0.0964051164
0.005685766523 0.101221311
0.005685766523 0.1062890211
0.005685766523 0.1116213817
0.005685766523 0.1172322134
0.005685766523 0.123136059
0.005685766523 0.1293482203
0.005685766523 0.1358847985
0.005685766523 0.1427627357
0.005685766523 0.1499999962
0.005719099856 0.03923999901
0.005719099856 0.04107086677
0.005719099856 0.04299734771
0.005719099856 0.04502443502
0.005719099856 0.04715738266
0.005719099856 0.04940171897
0.005719099856 0.05176326097
0.005719099856 0.05424812949
0.005719099856 0.05686276499
0.005719099856 0.05961394427
0.005719099856 0.06250879805
0.005719099856 0.06555482942
0.005719099856 0.06875993331
0.005719099856 0.07213241694
0.005719099856 0.07568102137
0.005719099856 0.07941494413
0.005719099856 0.08334386307
0.005719099856 0.08747796146
0.005719099856 0.09182795436
0.005719099856 0.0964051164
0.005719099856 0.101221311
0.005719099856 0.1062890211
0.005719099856 0.1116213817
0.005719099856 0.1172322134
0.005719099856 0.123136059
0.005719099856 0.1293482203
0.005719099856 0.1358847985
0.005719099856 0.1427627357
0.005719099856 0.1499999962
0.005652433191 0.157229996
0.005652433191 0.1659017891
0.005652433191 0.1763028951
0.005652433191 0.1887781705
0.005652433191 0.2037412424
0.005652433191 0.2216882225
0.005652433191 0.2432141562
0.005652433191 0.269032752
0.005652433191 0.2999999924
0.005685766523 0.157229996
0.005685766523 0.1659017891
0.005685766523 0.1763028951
0.005685766523 0.1887781705
0.005685766523 0.2037412424
0.005685766523 0.2216882225
0.005685766523 0.2432141562
0.005685766523 0.269032752
0.005685766523 0.2999999924
0.005719099856 0.157229996
0.005719099856 0.1659017891
0.005719099856 0.1763028951
0.005719099856 0.1887781705
0.005719099856 0.2037412424
0.005719099856 0.2216882225
0.005719099856 0.2432141562
0.005719099856 0.269032752
0.005719099856 0.2999999924
9.999999747e-005 0
0.0001345359828 0
0.0002146755001 0.0002838306087
0.0002491862632 0.0002838306087
0.0003293510028 0.0005676612174
0.0003638365437 0.0005676612174
0.0004440265055 0.0008514918262
0.0004784868241 0.0008514918262
0.0005587020081 0.001135322435
0.0005931371045 0.001135322435
0.0006733775108 0.001419153044
0.000707787385 0.001419153044
0.0007880530134 0.001702983652
0.0008224376654 0.001702983652
0.0009027285161 0.001986814261
0.0009370879458 0.001986814261
0.001017404019 0.00227064487
0.001051738226 0.00227064487
0.001132079521 0.002554475479
0.001166388507 0.002554475479
0.001246755024 0.002838306087
0.001281038787 0.002838306087
0.001361430527 0.003122136696
0.001395689068 0.003122136696
0.001476106029 0.003405967305
0.001510339348 0.003405967305
0.001590781532 0.003689797913
0.001624989628 0.003689797913
0.001705457035 0.003973628522
0.001739639909 0.003973628522
0.001820132537 0.004257459131
0.001854290189 0.004257459131
0.00193480804 0.00454128974
0.00196894047 0.00454128974
0.002049483543 0.004825120348
0.00208359075 0.004825120348
0.002164159045 0.005108950957
0.002198241031 0.005108950957
0.002278834548 0.005392781566
0.002312891311 0.005392781566
0.002393510051 0.005676612174
0.002427541591 0.005676612174
0.002508185553 0.005960442783
0.002542191872 0.005960442783
0.002622861056 0.006244273392
0.002656842152 0.006244273392
0.002737536559 0.006528104001
0.002771492433 0.006528104001
0.002852212061 0.006811934609
0.002886142713 0.006811934609
0.002966887564 0.007095765218
0.003000792994 0.007095765218
0.003081563067 0.007379595827
0.003115443274 0.007379595827
0.003196238569 0.007663426436
0.003230093554 0.007663426436
0.003310914072 0.007947257044
0.003344743835 0.007947257044
0.003425589575 0.008231087653
0.003459394115 0.008231087653
0.003540265077 0.008514918262
0.003574044396 0.008514918262
0.00365494058 0.00879874887
0.003688694676 0.00879874887
0.003769616083 0.009082579479
0.003803344957 0.009082579479
0.003884291585 0.009366410088
0.003917995237 0.009366410088
0.003998967088 0.009650240697
0.004032645518 0.009650240697
0.004113642591 0.009934071305
0.004147295798 0.009934071305
0.004228318093 0.01021790191
0.004261946078 0.01021790191
0.004342993596 0.01050173252
0.004376596359 0.01050173252
0.004457669099 0.01078556313
0.004491246639 0.01078556313
0.004572344601 0.01106939374
0.00460589692 0.01106939374
0.004687020104 0.01135322435
0.0047205472 0.01135322435
0.004801695607 0.01163705496
0.004835197481 0.01163705496
0.004916371109 0.01192088557
0.004949847761 0.01192088557
0.005031046612 0.01220471618
0.005064498041 0.01220471618
0.005145722114 0.01248854678
0.005179148322 0.01248854678
0.005260397617 0.01277237739
0.005293798602 0.01277237739
0.00537507312 0.013056208
0.005408448883 0.013056208
0.005489748622 0.01334003861
0.005523099163 0.01334003861
0.005604424125 0.01362386922
0.005637749444 0.01362386922
0.005752399683 0.01390769984
0.0001710736764 0
0.0002856972728 0.0002838306087
0.0004003208691 0.0005676612174
0.0005149444654 0.0008514918262
0.0006295680617 0.001135322435
0.0007441916581 0.001419153044
0.0008588152544 0.001702983652
0.0009734388507 0.001986814261
0.001088062447 0.00227064487
0.001202686043 0.002554475479
0.00131730964 0.002838306087
0.001431933236 0.003122136696
0.001546556832 0.003405967305
0.001661180429 0.003689797913
0.001775804025 0.003973628522
0.001890427621 0.004257459131
0.002005051218 0.00454128974
0.002119674814 0.004825120348
0.00223429841 0.005108950957
0.002348922007 0.005392781566
0.002463545603 0.005676612174
0.002578169199 0.005960442783
0.002692792796 0.006244273392
0.002807416392 0.006528104001
0.002922039988 0.006811934609
0.003036663585 0.007095765218
0.003151287181 0.007379595827
0.003265910777 0.007663426436
0.003380534374 0.007947257044
0.00349515797 0.008231087653
0.003609781566 0.008514918262
0.003724405163 0.00879874887
0.003839028759 0.009082579479
0.003953652355 0.009366410088
0.004068275952 0.009650240697
0.004182899548 0.009934071305
0.004297523144 0.01021790191
0.00441214674 0.01050173252
0.004526770337 0.01078556313
0.004641393933 0.01106939374
0.004756017529 0.01135322435
0.004870641126 0.01163705496
0.004985264722 0.01192088557
0.005099888318 0.01220471618
0.005214511915 0.01248854678
0.005329135511 0.01277237739
0.005443759107 0.013056208
0.005558382704 0.01334003861
0.0056730063 0.01362386922
0.005787629856 0.01390769984
0.0002097290976 0
0.0003243244632 0.0002838306087
0.0004389198288 0.0005676612174
0.0005535151944 0.0008514918262
0.00066811056 0.001135322435
0.0007827059256 0.001419153044
0.0008973012912 0.001702983652
0.001011896657 0.001986814261
0.001126492022 0.00227064487
0.001241087388 0.002554475478
0.001355682754 0.002838306087
0.001470278119 0.003122136696
0.001584873485 0.003405967305
0.00169946885 0.003689797913
0.001814064216 0.003973628522
0.001928659582 0.004257459131
0.002043254947 0.00454128974
0.002157850313 0.004825120348
0.002272445679 0.005108950957
0.002387041044 0.005392781566
0.00250163641 0.005676612174
0.002616231775 0.005960442783
0.002730827141 0.006244273392
0.002845422507 0.006528104001
0.002960017872 0.006811934609
0.003074613238 0.007095765218
0.003189208603 0.007379595827
0.003303803969 0.007663426435
0.003418399335 0.007947257044
0.0035329947 0.008231087653
0.003647590066 0.008514918262
0.003762185431 0.00879874887
0.003876780797 0.009082579479
0.003991376163 0.009366410088
0.004105971528 0.009650240697
0.004220566894 0.009934071305
0.004335162259 0.01021790191
0.004449757625 0.01050173252
0.004564352991 0.01078556313
0.004678948356 0.01106939374
0.004793543722 0.01135322435
0.004908139087 0.01163705496
0.005022734453 0.01192088557
0.005137329819 0.01220471618
0.005251925184 0.01248854678
0.00536652055 0.01277237739
0.005481115915 0.013056208
0.005595711281 0.01334003861
0.005710306647 0.01362386922
0.005824901972 0.01390769984
0.0002506249899 0
0.0003651904885 0.0002838306087
0.0004797559872 0.0005676612174
0.0005943214858 0.0008514918262
0.0007088869844 0.001135322435
0.0008234524831 0.001419153044
0.0009380179817 0.001702983652
0.00105258348 0.001986814261
0.001167148979 0.00227064487
0.001281714478 0.002554475478
0.001396279976 0.002838306087
0.001510845475 0.003122136696
0.001625410973 0.003405967305
0.001739976472 0.003689797913
0.001854541971 0.003973628522
0.001969107469 0.004257459131
0.002083672968 0.00454128974
0.002198238467 0.004825120348
0.002312803965 0.005108950957
0.002427369464 0.005392781566
0.002541934963 0.005676612174
0.002656500461 0.005960442783
0.00277106596 0.006244273392
0.002885631458 0.006528104001
0.003000196957 0.006811934609
0.003114762456 0.007095765218
0.003229327954 0.007379595827
0.003343893453 0.007663426435
0.003458458952 0.007947257044
0.00357302445 0.008231087653
0.003687589949 0.008514918262
0.003802155448 0.00879874887
0.003916720946 0.009082579479
0.004031286445 0.009366410088
0.004145851943 0.009650240697
0.004260417442 0.009934071305
0.004374982941 0.01021790191
0.004489548439 0.01050173252
0.004604113938 0.01078556313
0.004718679437 0.01106939374
0.004833244935 0.01135322435
0.004947810434 0.01163705496
0.005062375932 0.01192088557
0.005176941431 0.01220471617
0.00529150693 0.01248854678
0.005406072428 0.01277237739
0.005520637927 0.013056208
0.005635203426 0.01334003861
0.005749768924 0.01362386922
0.005864334382 0.01390769984
0.0002938912112 0
0.0004084251118 0.0002838306087
0.0005229590124 0.0005676612174
0.0006374929129 0.0008514918262
0.0007520268135 0.001135322435
0.0008665607141 0.001419153044
0.0009810946146 0.001702983652
0.001095628515 0.001986814261
0.001210162416 0.00227064487
0.001324696316 0.002554475478
0.001439230217 0.002838306087
0.001553764117 0.003122136696
0.001668298018 0.003405967305
0.001782831919 0.003689797913
0.001897365819 0.003973628522
0.00201189972 0.004257459131
0.00212643362 0.00454128974
0.002240967521 0.004825120348
0.002355501421 0.005108950957
0.002470035322 0.005392781566
0.002584569223 0.005676612174
0.002699103123 0.005960442783
0.002813637024 0.006244273392
0.002928170924 0.006528104001
0.003042704825 0.006811934609
0.003157238725 0.007095765218
0.003271772626 0.007379595827
0.003386306527 0.007663426435
0.003500840427 0.007947257044
0.003615374328 0.008231087653
0.003729908228 0.008514918262
0.003844442129 0.00879874887
0.003958976029 0.009082579479
0.00407350993 0.009366410088
0.004188043831 0.009650240696
0.004302577731 0.009934071305
0.004417111632 0.01021790191
0.004531645532 0.01050173252
0.004646179433 0.01078556313
0.004760713333 0.01106939374
0.004875247234 0.01135322435
0.004989781135 0.01163705496
0.005104315035 0.01192088557
0.005218848936 0.01220471617
0.005333382836 0.01248854678
0.005447916737 0.01277237739
0.005562450637 0.013056208
0.005676984538 0.01334003861
0.005791518438 0.01362386922
0.005906052298 0.01390769984
0.0003396651461 0
0.0004541656171 0.0002838306087
0.0005686660882 0.0005676612174
0.0006831665593 0.0008514918262
0.0007976670304 0.001135322435
0.0009121675014 0.001419153044
0.001026667973 0.001702983652
0.001141168444 0.001986814261
0.001255668915 0.00227064487
0.001370169386 0.002554475478
0.001484669857 0.002838306087
0.001599170328 0.003122136696
0.001713670799 0.003405967305
0.00182817127 0.003689797913
0.001942671741 0.003973628522
0.002057172212 0.004257459131
0.002171672683 0.004541289739
0.002286173154 0.004825120348
0.002400673625 0.005108950957
0.002515174097 0.005392781566
0.002629674568 0.005676612174
0.002744175039 0.005960442783
0.00285867551 0.006244273392
0.002973175981 0.006528104001
0.003087676452 0.006811934609
0.003202176923 0.007095765218
0.003316677394 0.007379595827
0.003431177865 0.007663426435
0.003545678336 0.007947257044
0.003660178807 0.008231087653
0.003774679278 0.008514918262
0.003889179749 0.00879874887
0.004003680221 0.009082579479
0.004118180692 0.009366410088
0.004232681163 0.009650240696
0.004347181634 0.009934071305
0.004461682105 0.01021790191
0.004576182576 0.01050173252
0.004690683047 0.01078556313
0.004805183518 0.01106939374
0.004919683989 0.01135322435
0.00503418446 0.01163705496
0.005148684931 0.01192088557
0.005263185402 0.01220471617
0.005377685873 0.01248854678
0.005492186345 0.01277237739
0.005606686816 0.013056208
0.005721187287 0.01334003861
0.005835687758 0.01362386922
0.005950188188 0.01390769984
0.0003880921416 0
0.0005025572456 0.0002838306087
0.0006170223497 0.0005676612174
0.0007314874537 0.0008514918262
0.0008459525577 0.001135322435
0.0009604176617 0.001419153044
0.001074882766 0.001702983652
0.00118934787 0.001986814261
0.001303812974 0.00227064487
0.001418278078 0.002554475478
0.001532743182 0.002838306087
0.001647208286 0.003122136696
0.00176167339 0.003405967305
0.001876138494 0.003689797913
0.001990603598 0.003973628522
0.002105068702 0.004257459131
0.002219533806 0.004541289739
0.00233399891 0.004825120348
0.002448464014 0.005108950957
0.002562929118 0.005392781566
0.002677394222 0.005676612174
0.002791859326 0.005960442783
0.00290632443 0.006244273392
0.003020789534 0.006528104
0.003135254638 0.006811934609
0.003249719742 0.007095765218
0.003364184846 0.007379595827
0.00347864995 0.007663426435
0.003593115054 0.007947257044
0.003707580158 0.008231087653
0.003822045262 0.008514918262
0.003936510366 0.00879874887
0.00405097547 0.009082579479
0.004165440574 0.009366410088
0.004279905678 0.009650240696
0.004394370782 0.009934071305
0.004508835886 0.01021790191
0.00462330099 0.01050173252
0.004737766094 0.01078556313
0.004852231198 0.01106939374
0.004966696302 0.01135322435
0.005081161406 0.01163705496
0.00519562651 0.01192088557
0.005310091614 0.01220471617
0.005424556718 0.01248854678
0.005539021822 0.01277237739
0.005653486926 0.013056208
0.00576795203 0.01334003861
0.005882417134 0.01362386922
0.005996882198 0.01390769984
0.0004393259695 0
0.0005537536566 0.0002838306087
0.0006681813437 0.0005676612174
0.0007826090307 0.0008514918261
0.0008970367178 0.001135322435
0.001011464405 0.001419153044
0.001125892092 0.001702983652
0.001240319779 0.001986814261
0.001354747466 0.00227064487
0.001469175153 0.002554475478
0.00158360284 0.002838306087
0.001698030527 0.003122136696
0.001812458214 0.003405967305
0.001926885901 0.003689797913
0.002041313589 0.003973628522
0.002155741276 0.004257459131
0.002270168963 0.004541289739
0.00238459665 0.004825120348
0.002499024337 0.005108950957
0.002613452024 0.005392781566
0.002727879711 0.005676612174
0.002842307398 0.005960442783
0.002956735085 0.006244273392
0.003071162772 0.006528104
0.003185590459 0.006811934609
0.003300018146 0.007095765218
0.003414445833 0.007379595827
0.00352887352 0.007663426435
0.003643301208 0.007947257044
0.003757728895 0.008231087653
0.003872156582 0.008514918261
0.003986584269 0.00879874887
0.004101011956 0.009082579479
0.004215439643 0.009366410088
0.00432986733 0.009650240696
0.004444295017 0.009934071305
0.004558722704 0.01021790191
0.004673150391 0.01050173252
0.004787578078 0.01078556313
0.004902005765 0.01106939374
0.005016433452 0.01135322435
0.005130861139 0.01163705496
0.005245288827 0.01192088557
0.005359716514 0.01220471617
0.005474144201 0.01248854678
0.005588571888 0.01277237739
0.005702999575 0.013056208
0.005817427262 0.01334003861
0.005931854949 0.01362386922
0.006046282595 0.01390769984
0.000493529314 0
0.0006079174155 0.0002838306087
0.0007223055169 0.0005676612174
0.0008366936183 0.0008514918261
0.0009510817198 0.001135322435
0.001065469821 0.001419153044
0.001179857923 0.001702983652
0.001294246024 0.001986814261
0.001408634126 0.00227064487
0.001523022227 0.002554475478
0.001637410328 0.002838306087
0.00175179843 0.003122136696
0.001866186531 0.003405967305
0.001980574633 0.003689797913
0.002094962734 0.003973628522
0.002209350836 0.004257459131
0.002323738937 0.004541289739
0.002438127039 0.004825120348
0.00255251514 0.005108950957
0.002666903241 0.005392781566
0.002781291343 0.005676612174
0.002895679444 0.005960442783
0.003010067546 0.006244273392
0.003124455647 0.006528104
0.003238843749 0.006811934609
0.00335323185 0.007095765218
0.003467619951 0.007379595827
0.003582008053 0.007663426435
0.003696396154 0.007947257044
0.003810784256 0.008231087653
0.003925172357 0.008514918261
0.004039560459 0.00879874887
0.00415394856 0.009082579479
0.004268336662 0.009366410088
0.004382724763 0.009650240696
0.004497112864 0.009934071305
0.004611500966 0.01021790191
0.004725889067 0.01050173252
0.004840277169 0.01078556313
0.00495466527 0.01106939374
0.005069053372 0.01135322435
0.005183441473 0.01163705496
0.005297829575 0.01192088557
0.005412217676 0.01220471617
0.005526605777 0.01248854678
0.005640993879 0.01277237739
0.00575538198 0.013056208
0.005869770082 0.01334003861
0.005984158183 0.01362386922
0.006098546244 0.01390769984
0.0005508742885 0
0.0006652205099 0.0002838306087
0.0007795667313 0.0005676612174
0.0008939129527 0.0008514918261
0.001008259174 0.001135322435
0.001122605396 0.001419153044
0.001236951617 0.001702983652
0.001351297838 0.001986814261
0.00146564406 0.00227064487
0.001579990281 0.002554475478
0.001694336503 0.002838306087
0.001808682724 0.003122136696
0.001923028946 0.003405967305
0.002037375167 0.003689797913
0.002151721388 0.003973628522
0.00226606761 0.004257459131
0.002380413831 0.004541289739
0.002494760053 0.004825120348
0.002609106274 0.005108950957
0.002723452496 0.005392781566
0.002837798717 0.005676612174
0.002952144938 0.005960442783
0.00306649116 0.006244273392
0.003180837381 0.006528104
0.003295183603 0.006811934609
0.003409529824 0.007095765218
0.003523876046 0.007379595827
0.003638222267 0.007663426435
0.003752568488 0.007947257044
0.00386691471 0.008231087653
0.003981260931 0.008514918261
0.004095607153 0.00879874887
0.004209953374 0.009082579479
0.004324299596 0.009366410088
0.004438645817 0.009650240696
0.004552992038 0.009934071305
0.00466733826 0.01021790191
0.004781684481 0.01050173252
0.004896030703 0.01078556313
0.005010376924 0.01106939374
0.005124723146 0.01135322435
0.005239069367 0.01163705496
0.005353415588 0.01192088557
0.00546776181 0.01220471617
0.005582108031 0.01248854678
0.005696454253 0.01277237739
0.005810800474 0.013056208
0.005925146696 0.01334003861
0.006039492917 0.01362386922
0.006153839098 0.01390769984
0.000611542982 0
0.000725844896 0.0002838306087
0.0008401468101 0.0005676612174
0.0009544487241 0.0008514918261
0.001068750638 0.001135322435
0.001183052552 0.001419153044
0.001297354466 0.001702983652
0.00141165638 0.001986814261
0.001525958294 0.00227064487
0.001640260208 0.002554475478
0.001754562122 0.002838306087
0.001868864036 0.003122136696
0.001983165951 0.003405967305
0.002097467865 0.003689797913
0.002211769779 0.003973628522
0.002326071693 0.004257459131
0.002440373607 0.004541289739
0.002554675521 0.004825120348
0.002668977435 0.005108950957
0.002783279349 0.005392781566
0.002897581263 0.005676612174
0.003011883177 0.005960442783
0.003126185091 0.006244273392
0.003240487005 0.006528104
0.003354788919 0.006811934609
0.003469090833 0.007095765218
0.003583392747 0.007379595827
0.003697694661 0.007663426435
0.003811996575 0.007947257044
0.003926298489 0.008231087653
0.004040600403 0.008514918261
0.004154902317 0.00879874887
0.004269204231 0.009082579479
0.004383506145 0.009366410088
0.00449780806 0.009650240696
0.004612109974 0.009934071305
0.004726411888 0.01021790191
0.004840713802 0.01050173252
0.004955015716 0.01078556313
0.00506931763 0.01106939374
0.005183619544 0.01135322435
0.005297921458 0.01163705496
0.005412223372 0.01192088557
0.005526525286 0.01220471617
0.0056408272 0.01248854678
0.005755129114 0.01277237739
0.005869431028 0.013056208
0.005983732942 0.01334003861
0.006098034856 0.01362386922
0.00621233673 0.01390769984
0.0006757280376 0
0.0007899830762 0.0002838306087
0.0009042381148 0.0005676612174
0.001018493153 0.0008514918261
0.001132748192 0.001135322435
0.001247003231 0.001419153044
0.001361258269 0.001702983652
0.001475513308 0.001986814261
0.001589768346 0.00227064487
0.001704023385 0.002554475478
0.001818278424 0.002838306087
0.001932533462 0.003122136696
0.002046788501 0.003405967305
0.002161043539 0.003689797913
0.002275298578 0.003973628522
0.002389553617 0.004257459131
0.002503808655 0.004541289739
0.002618063694 0.004825120348
0.002732318732 0.005108950957
0.002846573771 0.005392781566
0.00296082881 0.005676612174
0.003075083848 0.005960442783
0.003189338887 0.006244273392
0.003303593926 0.006528104
0.003417848964 0.006811934609
0.003532104003 0.007095765218
0.003646359041 0.007379595826
0.00376061408 0.007663426435
0.003874869119 0.007947257044
0.003989124157 0.008231087653
0.004103379196 0.008514918261
0.004217634234 0.00879874887
0.004331889273 0.009082579479
0.004446144312 0.009366410087
0.00456039935 0.009650240696
0.004674654389 0.009934071305
0.004788909427 0.01021790191
0.004903164466 0.01050173252
0.005017419505 0.01078556313
0.005131674543 0.01106939374
0.005245929582 0.01135322435
0.00536018462 0.01163705496
0.005474439659 0.01192088557
0.005588694698 0.01220471617
0.005702949736 0.01248854678
0.005817204775 0.01277237739
0.005931459813 0.013056208
0.006045714852 0.01334003861
0.006159969891 0.01362386922
0.006274224889 0.01390769984
0.0007436332639 0
0.0008578387102 0.0002838306087
0.0009720441565 0.0005676612174
0.001086249603 0.0008514918261
0.001200455049 0.001135322435
0.001314660495 0.001419153044
0.001428865942 0.001702983652
0.001543071388 0.001986814261
0.001657276834 0.00227064487
0.00177148228 0.002554475478
0.001885687727 0.002838306087
0.001999893173 0.003122136696
0.002114098619 0.003405967305
0.002228304065 0.003689797913
0.002342509512 0.003973628522
0.002456714958 0.004257459131
0.002570920404 0.004541289739
0.00268512585 0.004825120348
0.002799331297 0.005108950957
0.002913536743 0.005392781565
0.003027742189 0.005676612174
0.003141947635 0.005960442783
0.003256153082 0.006244273392
0.003370358528 0.006528104
0.003484563974 0.006811934609
0.00359876942 0.007095765218
0.003712974867 0.007379595826
0.003827180313 0.007663426435
0.003941385759 0.007947257044
0.004055591206 0.008231087653
0.004169796652 0.008514918261
0.004284002098 0.00879874887
0.004398207544 0.009082579479
0.004512412991 0.009366410087
0.004626618437 0.009650240696
0.004740823883 0.009934071305
0.004855029329 0.01021790191
0.004969234776 0.01050173252
0.005083440222 0.01078556313
0.005197645668 0.01106939374
0.005311851114 0.01135322435
0.005426056561 0.01163705496
0.005540262007 0.01192088557
0.005654467453 0.01220471617
0.005768672899 0.01248854678
0.005882878346 0.01277237739
0.005997083792 0.013056208
0.006111289238 0.01334003861
0.006225494685 0.01362386922
0.00633970009 0.01390769984
0.0008154742823 0
0.0009296272619 0.0002838306087
0.001043780241 0.0005676612174
0.001157933221 0.0008514918261
0.001272086201 0.001135322435
0.00138623918 0.001419153044
0.00150039216 0.001702983652
0.001614545139 0.001986814261
0.001728698119 0.00227064487
0.001842851098 0.002554475478
0.001957004078 0.002838306087
0.002071157057 0.003122136696
0.002185310037 0.003405967304
0.002299463016 0.003689797913
0.002413615996 0.003973628522
0.002527768976 0.004257459131
0.002641921955 0.004541289739
0.002756074935 0.004825120348
0.002870227914 0.005108950957
0.002984380894 0.005392781565
0.003098533873 0.005676612174
0.003212686853 0.005960442783
0.003326839832 0.006244273392
0.003440992812 0.006528104
0.003555145791 0.006811934609
0.003669298771 0.007095765218
0.003783451751 0.007379595826
0.00389760473 0.007663426435
0.00401175771 0.007947257044
0.004125910689 0.008231087653
0.004240063669 0.008514918261
0.004354216648 0.00879874887
0.004468369628 0.009082579479
0.004582522607 0.009366410087
0.004696675587 0.009650240696
0.004810828566 0.009934071305
0.004924981546 0.01021790191
0.005039134526 0.01050173252
0.005153287505 0.01078556313
0.005267440485 0.01106939374
0.005381593464 0.01135322435
0.005495746444 0.01163705496
0.005609899423 0.01192088557
0.005724052403 0.01220471617
0.005838205382 0.01248854678
0.005952358362 0.01277237739
0.006066511341 0.013056208
0.006180664321 0.01334003861
0.006294817301 0.01362386922
0.006408970239 0.01390769984
0.0008914792117 0
0.001005576684 0.0002838306087
0.001119674155 0.0005676612174
0.001233771627 0.0008514918261
0.001347869099 0.001135322435
0.001461966571 0.001419153044
0.001576064043 0.001702983652
0.001690161515 0.001986814261
0.001804258986 0.00227064487
0.001918356458 0.002554475478
0.00203245393 0.002838306087
0.002146551402 0.003122136696
0.002260648874 0.003405967304
0.002374746346 0.003689797913
0.002488843818 0.003973628522
0.002602941289 0.004257459131
0.002717038761 0.004541289739
0.002831136233 0.004825120348
0.002945233705 0.005108950957
0.003059331177 0.005392781565
0.003173428649 0.005676612174
0.003287526121 0.005960442783
0.003401623592 0.006244273392
0.003515721064 0.006528104
0.003629818536 0.006811934609
0.003743916008 0.007095765218
0.00385801348 0.007379595826
0.003972110952 0.007663426435
0.004086208424 0.007947257044
0.004200305895 0.008231087652
0.004314403367 0.008514918261
0.004428500839 0.00879874887
0.004542598311 0.009082579479
0.004656695783 0.009366410087
0.004770793255 0.009650240696
0.004884890727 0.009934071305
0.004998988198 0.01021790191
0.00511308567 0.01050173252
0.005227183142 0.01078556313
0.005341280614 0.01106939374
0.005455378086 0.01135322435
0.005569475558 0.01163705496
0.00568357303 0.01192088557
0.005797670501 0.01220471617
0.005911767973 0.01248854678
0.006025865445 0.01277237739
0.006139962917 0.013056208
0.006254060389 0.01334003861
0.006368157861 0.01362386922
0.006482255292 0.01390769984
0.0009718893924 0
0.001085928139 0.0002838306087
0.001199966886 0.0005676612174
0.001314005633 0.0008514918261
0.00142804438 0.001135322435
0.001542083127 0.001419153044
0.001656121874 0.001702983652
0.001770160621 0.001986814261
0.001884199368 0.00227064487
0.001998238115 0.002554475478
0.002112276862 0.002838306087
0.002226315609 0.003122136696
0.002340354356 0.003405967304
0.002454393103 0.003689797913
0.00256843185 0.003973628522
0.002682470596 0.004257459131
0.002796509343 0.004541289739
0.00291054809 0.004825120348
0.003024586837 0.005108950957
0.003138625584 0.005392781565
0.003252664331 0.005676612174
0.003366703078 0.005960442783
0.003480741825 0.006244273391
0.003594780572 0.006528104
0.003708819319 0.006811934609
0.003822858066 0.007095765218
0.003936896813 0.007379595826
0.00405093556 0.007663426435
0.004164974307 0.007947257044
0.004279013054 0.008231087652
0.004393051801 0.008514918261
0.004507090547 0.00879874887
0.004621129294 0.009082579479
0.004735168041 0.009366410087
0.004849206788 0.009650240696
0.004963245535 0.009934071305
0.005077284282 0.01021790191
0.005191323029 0.01050173252
0.005305361776 0.01078556313
0.005419400523 0.01106939374
0.00553343927 0.01135322435
0.005647478017 0.01163705496
0.005761516764 0.01192088557
0.005875555511 0.01220471617
0.005989594258 0.01248854678
0.006103633005 0.01277237739
0.006217671751 0.013056208
0.006331710498 0.01334003861
0.006445749245 0.01362386922
0.006559787952 0.01390769984
0.001056960153 0
0.001170936772 0.0002838306087
0.00128491339 0.0005676612174
0.001398890008 0.0008514918261
0.001512866627 0.001135322435
0.001626843245 0.001419153044
0.001740819863 0.001702983652
0.001854796482 0.001986814261
0.0019687731 0.00227064487
0.002082749718 0.002554475478
0.002196726337 0.002838306087
0.002310702955 0.003122136696
0.002424679573 0.003405967304
0.002538656192 0.003689797913
0.00265263281 0.003973628522
0.002766609428 0.004257459131
0.002880586047 0.004541289739
0.002994562665 0.004825120348
0.003108539283 0.005108950957
0.003222515901 0.005392781565
0.00333649252 0.005676612174
0.003450469138 0.005960442783
0.003564445756 0.006244273391
0.003678422375 0.006528104
0.003792398993 0.006811934609
0.003906375611 0.007095765218
0.00402035223 0.007379595826
0.004134328848 0.007663426435
0.004248305466 0.007947257044
0.004362282085 0.008231087652
0.004476258703 0.008514918261
0.004590235321 0.00879874887
0.00470421194 0.009082579478
0.004818188558 0.009366410087
0.004932165176 0.009650240696
0.005046141795 0.009934071305
0.005160118413 0.01021790191
0.005274095031 0.01050173252
0.00538807165 0.01078556313
0.005502048268 0.01106939374
0.005616024886 0.01135322435
0.005730001504 0.01163705496
0.005843978123 0.01192088557
0.005957954741 0.01220471617
0.006071931359 0.01248854678
0.006185907978 0.01277237739
0.006299884596 0.013056208
0.006413861214 0.01334003861
0.006527837833 0.01362386922
0.00664181441 0.01390769984
0.001146961622 0
0.001260872511 0.0002838306087
0.0013747834 0.0005676612174
0.001488694288 0.0008514918261
0.001602605177 0.001135322435
0.001716516066 0.001419153043
0.001830426955 0.001702983652
0.001944337843 0.001986814261
0.002058248732 0.00227064487
0.002172159621 0.002554475478
0.002286070509 0.002838306087
0.002399981398 0.003122136696
0.002513892287 0.003405967304
0.002627803176 0.003689797913
0.002741714064 0.003973628522
0.002855624953 0.00425745913
0.002969535842 0.004541289739
0.00308344673 0.004825120348
0.003197357619 0.005108950957
0.003311268508 0.005392781565
0.003425179397 0.005676612174
0.003539090285 0.005960442783
0.003653001174 0.006244273391
0.003766912063 0.006528104
0.003880822952 0.006811934609
0.00399473384 0.007095765217
0.004108644729 0.007379595826
0.004222555618 0.007663426435
0.004336466506 0.007947257044
0.004450377395 0.008231087652
0.004564288284 0.008514918261
0.004678199173 0.00879874887
0.004792110061 0.009082579478
0.00490602095 0.009366410087
0.005019931839 0.009650240696
0.005133842727 0.009934071304
0.005247753616 0.01021790191
0.005361664505 0.01050173252
0.005475575394 0.01078556313
0.005589486282 0.01106939374
0.005703397171 0.01135322435
0.00581730806 0.01163705496
0.005931218949 0.01192088557
0.006045129837 0.01220471617
0.006159040726 0.01248854678
0.006272951615 0.01277237739
0.006386862503 0.013056208
0.006500773392 0.01334003861
0.006614684281 0.01362386922
0.006728595129 0.01390769984
0.001242179583 0
0.001356020932 0.0002838306087
0.001469862282 0.0005676612174
0.001583703631 0.0008514918261
0.001697544981 0.001135322435
0.00181138633 0.001419153043
0.00192522768 0.001702983652
0.002039069029 0.001986814261
0.002152910378 0.00227064487
0.002266751728 0.002554475478
0.002380593077 0.002838306087
0.002494434427 0.003122136696
0.002608275776 0.003405967304
0.002722117126 0.003689797913
0.002835958475 0.003973628522
0.002949799824 0.00425745913
0.003063641174 0.004541289739
0.003177482523 0.004825120348
0.003291323873 0.005108950957
0.003405165222 0.005392781565
0.003519006572 0.005676612174
0.003632847921 0.005960442783
0.003746689271 0.006244273391
0.00386053062 0.006528104
0.003974371969 0.006811934609
0.004088213319 0.007095765217
0.004202054668 0.007379595826
0.004315896018 0.007663426435
0.004429737367 0.007947257044
0.004543578717 0.008231087652
0.004657420066 0.008514918261
0.004771261415 0.00879874887
0.004885102765 0.009082579478
0.004998944114 0.009366410087
0.005112785464 0.009650240696
0.005226626813 0.009934071304
0.005340468163 0.01021790191
0.005454309512 0.01050173252
0.005568150862 0.01078556313
0.005681992211 0.01106939374
0.00579583356 0.01135322435
0.00590967491 0.01163705496
0.006023516259 0.01192088557
0.006137357609 0.01220471617
0.006251198958 0.01248854678
0.006365040308 0.01277237739
0.006478881657 0.013056208
0.006592723006 0.01334003861
0.006706564356 0.01362386922
0.006820405665 0.01390769984
0.001342916384 0
0.001456684164 0.0002838306087
0.001570451943 0.0005676612174
0.001684219723 0.0008514918261
0.001797987503 0.001135322435
0.001911755282 0.001419153043
0.002025523062 0.001702983652
0.002139290841 0.001986814261
0.002253058621 0.00227064487
0.002366826401 0.002554475478
0.00248059418 0.002838306087
0.00259436196 0.003122136696
0.00270812974 0.003405967304
0.002821897519 0.003689797913
0.002935665299 0.003973628522
0.003049433079 0.00425745913
0.003163200858 0.004541289739
0.003276968638 0.004825120348
0.003390736418 0.005108950957
0.003504504197 0.005392781565
0.003618271977 0.005676612174
0.003732039757 0.005960442783
0.003845807536 0.006244273391
0.003959575316 0.006528104
0.004073343096 0.006811934609
0.004187110875 0.007095765217
0.004300878655 0.007379595826
0.004414646434 0.007663426435
0.004528414214 0.007947257043
0.004642181994 0.008231087652
0.004755949773 0.008514918261
0.004869717553 0.00879874887
0.004983485333 0.009082579478
0.005097253112 0.009366410087
0.005211020892 0.009650240696
0.005324788672 0.009934071304
0.005438556451 0.01021790191
0.005552324231 0.01050173252
0.005666092011 0.01078556313
0.00577985979 0.01106939374
0.00589362757 0.01135322435
0.00600739535 0.01163705496
0.006121163129 0.01192088557
0.006234930909 0.01220471617
0.006348698689 0.01248854678
0.006462466468 0.01277237739
0.006576234248 0.013056208
0.006690002027 0.01334003861
0.006803769807 0.01362386922
0.006917537546 0.01390769984
0.001449491898 0
0.001563181843 0.0002838306087
0.001676871789 0.0005676612174
0.001790561735 0.0008514918261
0.001904251681 0.001135322435
0.002017941626 0.001419153043
0.002131631572 0.001702983652
0.002245321518 0.001986814261
0.002359011464 0.00227064487
0.002472701409 0.002554475478
0.002586391355 0.002838306087
0.002700081301 0.003122136696
0.002813771247 0.003405967304
0.002927461192 0.003689797913
0.003041151138 0.003973628522
0.003154841084 0.00425745913
0.00326853103 0.004541289739
0.003382220975 0.004825120348
0.003495910921 0.005108950956
0.003609600867 0.005392781565
0.003723290813 0.005676612174
0.003836980758 0.005960442783
0.003950670704 0.006244273391
0.00406436065 0.006528104
0.004178050596 0.006811934609
0.004291740541 0.007095765217
0.004405430487 0.007379595826
0.004519120433 0.007663426435
0.004632810379 0.007947257043
0.004746500324 0.008231087652
0.00486019027 0.008514918261
0.004973880216 0.008798748869
0.005087570162 0.009082579478
0.005201260108 0.009366410087
0.005314950053 0.009650240696
0.005428639999 0.009934071304
0.005542329945 0.01021790191
0.005656019891 0.01050173252
0.005769709836 0.01078556313
0.005883399782 0.01106939374
0.005997089728 0.01135322435
0.006110779674 0.01163705496
0.006224469619 0.01192088557
0.006338159565 0.01220471617
0.006451849511 0.01248854678
0.006565539457 0.01277237739
0.006679229402 0.013056208
0.006792919348 0.01334003861
0.006906609294 0.01362386922
0.007020299199 0.01390769984
0.001562244536 0
0.001675852137 0.0002838306087
0.001789459737 0.0005676612174
0.001903067338 0.0008514918261
0.002016674939 0.001135322435
0.002130282539 0.001419153043
0.00224389014 0.001702983652
0.00235749774 0.001986814261
0.002471105341 0.00227064487
0.002584712942 0.002554475478
0.002698320542 0.002838306087
0.002811928143 0.003122136696
0.002925535743 0.003405967304
0.003039143344 0.003689797913
0.003152750945 0.003973628522
0.003266358545 0.00425745913
0.003379966146 0.004541289739
0.003493573746 0.004825120348
0.003607181347 0.005108950956
0.003720788948 0.005392781565
0.003834396548 0.005676612174
0.003948004149 0.005960442782
0.004061611749 0.006244273391
0.00417521935 0.006528104
0.004288826951 0.006811934609
0.004402434551 0.007095765217
0.004516042152 0.007379595826
0.004629649752 0.007663426435
0.004743257353 0.007947257043
0.004856864954 0.008231087652
0.004970472554 0.008514918261
0.005084080155 0.008798748869
0.005197687755 0.009082579478
0.005311295356 0.009366410087
0.005424902957 0.009650240695
0.005538510557 0.009934071304
0.005652118158 0.01021790191
0.005765725758 0.01050173252
0.005879333359 0.01078556313
0.00599294096 0.01106939374
0.00610654856 0.01135322435
0.006220156161 0.01163705496
0.006333763761 0.01192088556
0.006447371362 0.01220471617
0.006560978963 0.01248854678
0.006674586563 0.01277237739
0.006788194164 0.013056208
0.006901801765 0.01334003861
0.007015409365 0.01362386922
0.007129016925 0.01390769984
0.001681532326 0
0.001795052809 0.0002838306087
0.001908573292 0.0005676612174
0.002022093774 0.0008514918261
0.002135614257 0.001135322435
0.00224913474 0.001419153043
0.002362655222 0.001702983652
0.002476175705 0.001986814261
0.002589696188 0.00227064487
0.002703216671 0.002554475478
0.002816737153 0.002838306087
0.002930257636 0.003122136696
0.003043778119 0.003405967304
0.003157298602 0.003689797913
0.003270819084 0.003973628522
0.003384339567 0.00425745913
0.00349786005 0.004541289739
0.003611380532 0.004825120348
0.003724901015 0.005108950956
0.003838421498 0.005392781565
0.003951941981 0.005676612174
0.004065462463 0.005960442782
0.004178982946 0.006244273391
0.004292503429 0.006528104
0.004406023912 0.006811934609
0.004519544394 0.007095765217
0.004633064877 0.007379595826
0.00474658536 0.007663426435
0.004860105842 0.007947257043
0.004973626325 0.008231087652
0.005087146808 0.008514918261
0.005200667291 0.008798748869
0.005314187773 0.009082579478
0.005427708256 0.009366410087
0.005541228739 0.009650240695
0.005654749221 0.009934071304
0.005768269704 0.01021790191
0.005881790187 0.01050173252
0.00599531067 0.01078556313
0.006108831152 0.01106939374
0.006222351635 0.01135322435
0.006335872118 0.01163705496
0.006449392601 0.01192088556
0.006562913083 0.01220471617
0.006676433566 0.01248854678
0.006789954049 0.01277237739
0.006903474531 0.013056208
0.007016995014 0.01334003861
0.007130515497 0.01362386922
0.007244035939 0.01390769984
0.001807734046 0
0.001921162361 0.0002838306087
0.002034590677 0.0005676612174
0.002148018992 0.0008514918261
0.002261447308 0.001135322435
0.002374875623 0.001419153043
0.002488303939 0.001702983652
0.002601732254 0.001986814261
0.002715160569 0.002270644869
0.002828588885 0.002554475478
0.0029420172 0.002838306087
0.003055445516 0.003122136696
0.003168873831 0.003405967304
0.003282302147 0.003689797913
0.003395730462 0.003973628522
0.003509158778 0.00425745913
0.003622587093 0.004541289739
0.003736015409 0.004825120348
0.003849443724 0.005108950956
0.00396287204 0.005392781565
0.004076300355 0.005676612174
0.004189728671 0.005960442782
0.004303156986 0.006244273391
0.004416585302 0.006528104
0.004530013617 0.006811934608
0.004643441933 0.007095765217
0.004756870248 0.007379595826
0.004870298564 0.007663426434
0.004983726879 0.007947257043
0.005097155195 0.008231087652
0.00521058351 0.008514918261
0.005324011826 0.008798748869
0.005437440141 0.009082579478
0.005550868457 0.009366410087
0.005664296772 0.009650240695
0.005777725088 0.009934071304
0.005891153403 0.01021790191
0.006004581719 0.01050173252
0.006118010034 0.01078556313
0.00623143835 0.01106939374
0.006344866665 0.01135322435
0.006458294981 0.01163705496
0.006571723296 0.01192088556
0.006685151612 0.01220471617
0.006798579927 0.01248854678
0.006912008243 0.01277237739
0.007025436558 0.013056208
0.007138864874 0.01334003861
0.007252293189 0.01362386922
0.007365721464 0.01390769984
0.001941250426 0
0.002054581232 0.0002838306087
0.002167912039 0.0005676612174
0.002281242845 0.000851491826
0.002394573651 0.001135322435
0.002507904457 0.001419153043
0.002621235264 0.001702983652
0.00273456607 0.001986814261
0.002847896876 0.002270644869
0.002961227682 0.002554475478
0.003074558489 0.002838306087
0.003187889295 0.003122136696
0.003301220101 0.003405967304
0.003414550907 0.003689797913
0.003527881714 0.003973628522
0.00364121252 0.00425745913
0.003754543326 0.004541289739
0.003867874132 0.004825120348
0.003981204938 0.005108950956
0.004094535745 0.005392781565
0.004207866551 0.005676612174
0.004321197357 0.005960442782
0.004434528163 0.006244273391
0.00454785897 0.006528104
0.004661189776 0.006811934608
0.004774520582 0.007095765217
0.004887851388 0.007379595826
0.005001182195 0.007663426434
0.005114513001 0.007947257043
0.005227843807 0.008231087652
0.005341174613 0.00851491826
0.00545450542 0.008798748869
0.005567836226 0.009082579478
0.005681167032 0.009366410086
0.005794497838 0.009650240695
0.005907828644 0.009934071304
0.006021159451 0.01021790191
0.006134490257 0.01050173252
0.006247821063 0.01078556313
0.006361151869 0.01106939374
0.006474482676 0.01135322435
0.006587813482 0.01163705496
0.006701144288 0.01192088556
0.006814475094 0.01220471617
0.006927805901 0.01248854678
0.007041136707 0.01277237739
0.007154467513 0.013056208
0.007267798319 0.01334003861
0.007381129125 0.01362386922
0.007494459891 0.01390769984
0.002082505427 0
0.002195733072 0.0002838306087
0.002308960717 0.0005676612174
0.002422188363 0.000851491826
0.002535416008 0.001135322435
0.002648643653 0.001419153043
0.002761871299 0.001702983652
0.002875098944 0.001986814261
0.002988326589 0.002270644869
0.003101554235 0.002554475478
0.00321478188 0.002838306087
0.003328009525 0.003122136695
0.003441237171 0.003405967304
0.003554464816 0.003689797913
0.003667692461 0.003973628522
0.003780920107 0.00425745913
0.003894147752 0.004541289739
0.004007375397 0.004825120348
0.004120603043 0.005108950956
0.004233830688 0.005392781565
0.004347058333 0.005676612174
0.004460285979 0.005960442782
0.004573513624 0.006244273391
0.004686741269 0.006528104
0.004799968915 0.006811934608
0.00491319656 0.007095765217
0.005026424205 0.007379595826
0.005139651851 0.007663426434
0.005252879496 0.007947257043
0.005366107141 0.008231087652
0.005479334787 0.00851491826
0.005592562432 0.008798748869
0.005705790077 0.009082579478
0.005819017723 0.009366410086
0.005932245368 0.009650240695
0.006045473013 0.009934071304
0.006158700659 0.01021790191
0.006271928304 0.01050173252
0.006385155949 0.01078556313
0.006498383595 0.01106939374
0.00661161124 0.01135322435
0.006724838885 0.01163705496
0.006838066531 0.01192088556
0.006951294176 0.01220471617
0.007064521821 0.01248854678
0.007177749467 0.01277237739
0.007290977112 0.013056208
0.007404204757 0.01334003861
0.007517432403 0.01362386922
0.007630660008 0.01390769984
0.002231947577 0
0.002345066083 0.0002838306087
0.002458184588 0.0005676612174
0.002571303093 0.000851491826
0.002684421598 0.001135322435
0.002797540104 0.001419153043
0.002910658609 0.001702983652
0.003023777114 0.001986814261
0.003136895619 0.002270644869
0.003250014124 0.002554475478
0.00336313263 0.002838306087
0.003476251135 0.003122136695
0.00358936964 0.003405967304
0.003702488145 0.003689797913
0.003815606651 0.003973628521
0.003928725156 0.00425745913
0.004041843661 0.004541289739
0.004154962166 0.004825120347
0.004268080672 0.005108950956
0.004381199177 0.005392781565
0.004494317682 0.005676612174
0.004607436187 0.005960442782
0.004720554693 0.006244273391
0.004833673198 0.006528104
0.004946791703 0.006811934608
0.005059910208 0.007095765217
0.005173028713 0.007379595826
0.005286147219 0.007663426434
0.005399265724 0.007947257043
0.005512384229 0.008231087652
0.005625502734 0.00851491826
0.00573862124 0.008798748869
0.005851739745 0.009082579478
0.00596485825 0.009366410086
0.006077976755 0.009650240695
0.006191095261 0.009934071304
0.006304213766 0.01021790191
0.006417332271 0.01050173252
0.006530450776 0.01078556313
0.006643569282 0.01106939374
0.006756687787 0.01135322435
0.006869806292 0.01163705496
0.006982924797 0.01192088556
0.007096043302 0.01220471617
0.007209161808 0.01248854678
0.007322280313 0.01277237739
0.007435398818 0.013056208
0.007548517323 0.01334003861
0.007661635829 0.01362386922
0.007774754294 0.01390769984
0.002390051407 0
0.002503054446 0.0002838306087
0.002616057485 0.0005676612173
0.002729060525 0.000851491826
0.002842063564 0.001135322435
0.002955066603 0.001419153043
0.003068069643 0.001702983652
0.003181072682 0.001986814261
0.003294075722 0.002270644869
0.003407078761 0.002554475478
0.0035200818 0.002838306087
0.00363308484 0.003122136695
0.003746087879 0.003405967304
0.003859090918 0.003689797913
0.003972093958 0.003973628521
0.004085096997 0.00425745913
0.004198100036 0.004541289739
0.004311103076 0.004825120347
0.004424106115 0.005108950956
0.004537109155 0.005392781565
0.004650112194 0.005676612173
0.004763115233 0.005960442782
0.004876118273 0.006244273391
0.004989121312 0.006528103999
0.005102124351 0.006811934608
0.005215127391 0.007095765217
0.00532813043 0.007379595825
0.005441133469 0.007663426434
0.005554136509 0.007947257043
0.005667139548 0.008231087651
0.005780142588 0.00851491826
0.005893145627 0.008798748869
0.006006148666 0.009082579477
0.006119151706 0.009366410086
0.006232154745 0.009650240695
0.006345157784 0.009934071304
0.006458160824 0.01021790191
0.006571163863 0.01050173252
0.006684166902 0.01078556313
0.006797169942 0.01106939374
0.006910172981 0.01135322435
0.007023176021 0.01163705496
0.00713617906 0.01192088556
0.007249182099 0.01220471617
0.007362185139 0.01248854678
0.007475188178 0.01277237739
0.007588191217 0.013056208
0.007701194257 0.01334003861
0.007814197296 0.01362386922
0.007927200295 0.01390769984
0.002557318946 0
0.002670199827 0.0002838306087
0.002783080708 0.0005676612173
0.002895961589 0.000851491826
0.00300884247 0.001135322435
0.003121723351 0.001419153043
0.003234604232 0.001702983652
0.003347485113 0.001986814261
0.003460365995 0.002270644869
0.003573246876 0.002554475478
0.003686127757 0.002838306087
0.003799008638 0.003122136695
0.003911889519 0.003405967304
0.0040247704 0.003689797913
0.004137651281 0.003973628521
0.004250532162 0.00425745913
0.004363413043 0.004541289739
0.004476293924 0.004825120347
0.004589174805 0.005108950956
0.004702055686 0.005392781565
0.004814936568 0.005676612173
0.004927817449 0.005960442782
0.00504069833 0.006244273391
0.005153579211 0.006528103999
0.005266460092 0.006811934608
0.005379340973 0.007095765217
0.005492221854 0.007379595825
0.005605102735 0.007663426434
0.005717983616 0.007947257043
0.005830864497 0.008231087651
0.005943745378 0.00851491826
0.00605662626 0.008798748869
0.006169507141 0.009082579477
0.006282388022 0.009366410086
0.006395268903 0.009650240695
0.006508149784 0.009934071303
0.006621030665 0.01021790191
0.006733911546 0.01050173252
0.006846792427 0.01078556313
0.006959673308 0.01106939374
0.007072554189 0.01135322435
0.00718543507 0.01163705496
0.007298315951 0.01192088556
0.007411196833 0.01220471617
0.007524077714 0.01248854678
0.007636958595 0.01277237739
0.007749839476 0.013056208
0.007862720357 0.01334003861
0.007975601238 0.01362386922
0.008088482079 0.01390769984
0.002734281324 0
0.002847032967 0.0002838306087
0.002959784609 0.0005676612173
0.003072536252 0.000851491826
0.003185287894 0.001135322435
0.003298039537 0.001419153043
0.003410791179 0.001702983652
0.003523542822 0.001986814261
0.003636294464 0.002270644869
0.003749046107 0.002554475478
0.003861797749 0.002838306087
0.003974549392 0.003122136695
0.004087301034 0.003405967304
0.004200052677 0.003689797913
0.00431280432 0.003973628521
0.004425555962 0.00425745913
0.004538307605 0.004541289739
0.004651059247 0.004825120347
0.00476381089 0.005108950956
0.004876562532 0.005392781565
0.004989314175 0.005676612173
0.005102065817 0.005960442782
0.00521481746 0.006244273391
0.005327569102 0.006528103999
0.005440320745 0.006811934608
0.005553072387 0.007095765217
0.00566582403 0.007379595825
0.005778575672 0.007663426434
0.005891327315 0.007947257043
0.006004078957 0.008231087651
0.0061168306 0.00851491826
0.006229582242 0.008798748869
0.006342333885 0.009082579477
0.006455085527 0.009366410086
0.00656783717 0.009650240695
0.006680588812 0.009934071303
0.006793340455 0.01021790191
0.006906092097 0.01050173252
0.00701884374 0.01078556313
0.007131595382 0.01106939374
0.007244347025 0.01135322435
0.007357098667 0.01163705496
0.00746985031 0.01192088556
0.007582601952 0.01220471617
0.007695353595 0.01248854678
0.007808105237 0.01277237739
0.00792085688 0.013056208
0.008033608522 0.01334003861
0.008146360165 0.01362386922
0.008259111767 0.01390769984
0.002921500456 0
0.003034115369 0.0002838306087
0.003146730282 0.0005676612173
0.003259345196 0.000851491826
0.003371960109 0.001135322435
0.003484575022 0.001419153043
0.003597189935 0.001702983652
0.003709804849 0.001986814261
0.003822419762 0.002270644869
0.003935034675 0.002554475478
0.004047649588 0.002838306087
0.004160264502 0.003122136695
0.004272879415 0.003405967304
0.004385494328 0.003689797913
0.004498109241 0.003973628521
0.004610724155 0.00425745913
0.004723339068 0.004541289739
0.004835953981 0.004825120347
0.004948568894 0.005108950956
0.005061183808 0.005392781565
0.005173798721 0.005676612173
0.005286413634 0.005960442782
0.005399028548 0.006244273391
0.005511643461 0.006528103999
0.005624258374 0.006811934608
0.005736873287 0.007095765216
0.005849488201 0.007379595825
0.005962103114 0.007663426434
0.006074718027 0.007947257042
0.00618733294 0.008231087651
0.006299947854 0.00851491826
0.006412562767 0.008798748868
0.00652517768 0.009082579477
0.006637792593 0.009366410086
0.006750407507 0.009650240694
0.00686302242 0.009934071303
0.006975637333 0.01021790191
0.007088252246 0.01050173252
0.00720086716 0.01078556313
0.007313482073 0.01106939374
0.007426096986 0.01135322435
0.007538711899 0.01163705496
0.007651326813 0.01192088556
0.007763941726 0.01220471617
0.007876556639 0.01248854678
0.007989171552 0.01277237739
0.008101786466 0.013056208
0.008214401379 0.01334003861
0.008327016292 0.01362386922
0.008439631165 0.01390769984
0.003119570822 0
0.003232041082 0.0002838306087
0.003344511341 0.0005676612173
0.0034569816 0.000851491826
0.003569451859 0.001135322435
0.003681922118 0.001419153043
0.003794392377 0.001702983652
0.003906862637 0.001986814261
0.004019332896 0.002270644869
0.004131803155 0.002554475478
0.004244273414 0.002838306087
0.004356743673 0.003122136695
0.004469213932 0.003405967304
0.004581684192 0.003689797913
0.004694154451 0.003973628521
0.00480662471 0.00425745913
0.004919094969 0.004541289738
0.005031565228 0.004825120347
0.005144035488 0.005108950956
0.005256505747 0.005392781564
0.005368976006 0.005676612173
0.005481446265 0.005960442782
0.005593916524 0.00624427339
0.005706386783 0.006528103999
0.005818857043 0.006811934608
0.005931327302 0.007095765216
0.006043797561 0.007379595825
0.00615626782 0.007663426434
0.006268738079 0.007947257042
0.006381208338 0.008231087651
0.006493678598 0.00851491826
0.006606148857 0.008798748868
0.006718619116 0.009082579477
0.006831089375 0.009366410086
0.006943559634 0.009650240694
0.007056029893 0.009934071303
0.007168500153 0.01021790191
0.007280970412 0.01050173252
0.007393440671 0.01078556313
0.00750591093 0.01106939374
0.007618381189 0.01135322435
0.007730851448 0.01163705495
0.007843321708 0.01192088556
0.007955791967 0.01220471617
0.008068262226 0.01248854678
0.008180732485 0.01277237739
0.008293202744 0.013056208
0.008405673003 0.01334003861
0.008518143263 0.01362386922
0.008630613482 0.01390769984
0.003329121362 0
0.003441438583 0.0002838306087
0.003553755804 0.0005676612173
0.003666073025 0.000851491826
0.003778390246 0.001135322435
0.003890707467 0.001419153043
0.004003024688 0.001702983652
0.004115341909 0.001986814261
0.00422765913 0.002270644869
0.004339976351 0.002554475478
0.004452293572 0.002838306087
0.004564610793 0.003122136695
0.004676928014 0.003405967304
0.004789245235 0.003689797912
0.004901562456 0.003973628521
0.005013879676 0.00425745913
0.005126196897 0.004541289738
0.005238514118 0.004825120347
0.005350831339 0.005108950956
0.00546314856 0.005392781564
0.005575465781 0.005676612173
0.005687783002 0.005960442782
0.005800100223 0.00624427339
0.005912417444 0.006528103999
0.006024734665 0.006811934608
0.006137051886 0.007095765216
0.006249369107 0.007379595825
0.006361686328 0.007663426434
0.006474003549 0.007947257042
0.006586320769 0.008231087651
0.00669863799 0.00851491826
0.006810955211 0.008798748868
0.006923272432 0.009082579477
0.007035589653 0.009366410085
0.007147906874 0.009650240694
0.007260224095 0.009934071303
0.007372541316 0.01021790191
0.007484858537 0.01050173252
0.007597175758 0.01078556313
0.007709492979 0.01106939374
0.0078218102 0.01135322435
0.007934127421 0.01163705495
0.008046444642 0.01192088556
0.008158761862 0.01220471617
0.008271079083 0.01248854678
0.008383396304 0.01277237739
0.008495713525 0.013056208
0.008608030746 0.01334003861
0.008720347967 0.01362386922
0.008832665148 0.01390769984
0.003550817468 0
0.00366297278 0.0002838306086
0.003775128093 0.0005676612173
0.003887283406 0.0008514918259
0.003999438718 0.001135322435
0.004111594031 0.001419153043
0.004223749343 0.001702983652
0.004335904656 0.001986814261
0.004448059968 0.002270644869
0.004560215281 0.002554475478
0.004672370594 0.002838306086
0.004784525906 0.003122136695
0.004896681219 0.003405967304
0.005008836531 0.003689797912
0.005120991844 0.003973628521
0.005233147157 0.00425745913
0.005345302469 0.004541289738
0.005457457782 0.004825120347
0.005569613094 0.005108950956
0.005681768407 0.005392781564
0.005793923719 0.005676612173
0.005906079032 0.005960442782
0.006018234345 0.00624427339
0.006130389657 0.006528103999
0.00624254497 0.006811934608
0.006354700282 0.007095765216
0.006466855595 0.007379595825
0.006579010908 0.007663426433
0.00669116622 0.007947257042
0.006803321533 0.008231087651
0.006915476845 0.008514918259
0.007027632158 0.008798748868
0.00713978747 0.009082579477
0.007251942783 0.009366410085
0.007364098096 0.009650240694
0.007476253408 0.009934071303
0.007588408721 0.01021790191
0.007700564033 0.01050173252
0.007812719346 0.01078556313
0.007924874659 0.01106939374
0.008037029971 0.01135322435
0.008149185284 0.01163705495
0.008261340596 0.01192088556
0.008373495909 0.01220471617
0.008485651221 0.01248854678
0.008597806534 0.01277237739
0.008709961847 0.013056208
0.008822117159 0.01334003861
0.008934272472 0.01362386921
0.009046427744 0.01390769984
0.003785363096 0
0.003897347116 0.0002838306086
0.004009331136 0.0005676612173
0.004121315156 0.0008514918259
0.004233299176 0.001135322435
0.004345283196 0.001419153043
0.004457267216 0.001702983652
0.004569251236 0.00198681426
0.004681235256 0.002270644869
0.004793219276 0.002554475478
0.004905203296 0.002838306086
0.005017187317 0.003122136695
0.005129171337 0.003405967304
0.005241155357 0.003689797912
0.005353139377 0.003973628521
0.005465123397 0.00425745913
0.005577107417 0.004541289738
0.005689091437 0.004825120347
0.005801075457 0.005108950956
0.005913059477 0.005392781564
0.006025043497 0.005676612173
0.006137027517 0.005960442781
0.006249011537 0.00624427339
0.006360995557 0.006528103999
0.006472979577 0.006811934607
0.006584963597 0.007095765216
0.006696947617 0.007379595825
0.006808931637 0.007663426433
0.006920915657 0.007947257042
0.007032899677 0.008231087651
0.007144883697 0.008514918259
0.007256867717 0.008798748868
0.007368851737 0.009082579476
0.007480835757 0.009366410085
0.007592819777 0.009650240694
0.007704803797 0.009934071302
0.007816787817 0.01021790191
0.007928771837 0.01050173252
0.008040755857 0.01078556313
0.008152739877 0.01106939374
0.008264723897 0.01135322435
0.008376707917 0.01163705495
0.008488691937 0.01192088556
0.008600675957 0.01220471617
0.008712659977 0.01248854678
0.008824643997 0.01277237739
0.008936628017 0.013056208
0.009048612037 0.01334003861
0.009160596057 0.01362386921
0.009272580037 0.01390769984
0.004033503007 0
0.004145305807 0.0002838306086
0.004257108606 0.0005676612173
0.004368911405 0.0008514918259
0.004480714205 0.001135322435
0.004592517004 0.001419153043
0.004704319803 0.001702983652
0.004816122603 0.00198681426
0.004927925402 0.002270644869
0.005039728201 0.002554475478
0.005151531001 0.002838306086
0.0052633338 0.003122136695
0.005375136599 0.003405967304
0.005486939399 0.003689797912
0.005598742198 0.003973628521
0.005710544997 0.00425745913
0.005822347797 0.004541289738
0.005934150596 0.004825120347
0.006045953395 0.005108950955
0.006157756195 0.005392781564
0.006269558994 0.005676612173
0.006381361793 0.005960442781
0.006493164593 0.00624427339
0.006604967392 0.006528103999
0.006716770191 0.006811934607
0.006828572991 0.007095765216
0.00694037579 0.007379595825
0.007052178589 0.007663426433
0.007163981389 0.007947257042
0.007275784188 0.00823108765
0.007387586987 0.008514918259
0.007499389787 0.008798748868
0.007611192586 0.009082579476
0.007722995385 0.009366410085
0.007834798185 0.009650240694
0.007946600984 0.009934071302
0.008058403783 0.01021790191
0.008170206583 0.01050173252
0.008282009382 0.01078556313
0.008393812181 0.01106939374
0.008505614981 0.01135322435
0.00861741778 0.01163705495
0.008729220579 0.01192088556
0.008841023379 0.01220471617
0.008952826178 0.01248854678
0.009064628977 0.01277237739
0.009176431776 0.013056208
0.009288234576 0.01334003861
0.009400037375 0.01362386921
0.009511840135 0.01390769984
0.004296025126 0
0.004407636201 0.0002838306086
0.004519247276 0.0005676612173
0.004630858352 0.0008514918259
0.004742469427 0.001135322435
0.004854080502 0.001419153043
0.004965691577 0.001702983652
0.005077302652 0.00198681426
0.005188913727 0.002270644869
0.005300524802 0.002554475478
0.005412135877 0.002838306086
0.005523746952 0.003122136695
0.005635358027 0.003405967304
0.005746969102 0.003689797912
0.005858580177 0.003973628521
0.005970191253 0.004257459129
0.006081802328 0.004541289738
0.006193413403 0.004825120347
0.006305024478 0.005108950955
0.006416635553 0.005392781564
0.006528246628 0.005676612173
0.006639857703 0.005960442781
0.006751468778 0.00624427339
0.006863079853 0.006528103998
0.006974690928 0.006811934607
0.007086302003 0.007095765216
0.007197913079 0.007379595824
0.007309524154 0.007663426433
0.007421135229 0.007947257042
0.007532746304 0.00823108765
0.007644357379 0.008514918259
0.007755968454 0.008798748868
0.007867579529 0.009082579476
0.007979190604 0.009366410085
0.008090801679 0.009650240693
0.008202412754 0.009934071302
0.008314023829 0.01021790191
0.008425634904 0.01050173252
0.00853724598 0.01078556313
0.008648857055 0.01106939374
0.00876046813 0.01135322435
0.008872079205 0.01163705495
0.00898369028 0.01192088556
0.009095301355 0.01220471617
0.00920691243 0.01248854678
0.009318523505 0.01277237739
0.00943013458 0.013056208
0.009541745655 0.01334003861
0.00965335673 0.01362386921
0.009764967766 0.01390769984
0.004573763047 0
0.004685171286 0.0002838306086
0.004796579524 0.0005676612173
0.004907987763 0.0008514918259
0.005019396001 0.001135322435
0.00513080424 0.001419153043
0.005242212478 0.001702983652
0.005353620717 0.00198681426
0.005465028955 0.002270644869
0.005576437194 0.002554475478
0.005687845432 0.002838306086
0.005799253671 0.003122136695
0.005910661909 0.003405967304
0.006022070148 0.003689797912
0.006133478386 0.003973628521
0.006244886625 0.004257459129
0.006356294863 0.004541289738
0.006467703102 0.004825120347
0.00657911134 0.005108950955
0.006690519579 0.005392781564
0.006801927817 0.005676612172
0.006913336056 0.005960442781
0.007024744294 0.00624427339
0.007136152533 0.006528103998
0.007247560771 0.006811934607
0.00735896901 0.007095765216
0.007470377248 0.007379595824
0.007581785487 0.007663426433
0.007693193725 0.007947257041
0.007804601964 0.00823108765
0.007916010202 0.008514918259
0.008027418441 0.008798748867
0.008138826679 0.009082579476
0.008250234918 0.009366410085
0.008361643156 0.009650240693
0.008473051395 0.009934071302
0.008584459633 0.01021790191
0.008695867872 0.01050173252
0.00880727611 0.01078556313
0.008918684349 0.01106939374
0.009030092587 0.01135322434
0.009141500825 0.01163705495
0.009252909064 0.01192088556
0.009364317302 0.01220471617
0.009475725541 0.01248854678
0.009587133779 0.01277237739
0.009698542018 0.013056208
0.009809950256 0.01334003861
0.009921358495 0.01362386921
0.01003276669 0.01390769984
0.004867598679 0
0.004978792325 0.0002838306086
0.00508998597 0.0005676612172
0.005201179616 0.0008514918259
0.005312373261 0.001135322434
0.005423566907 0.001419153043
0.005534760552 0.001702983652
0.005645954198 0.00198681426
0.005757147843 0.002270644869
0.005868341489 0.002554475478
0.005979535134 0.002838306086
0.00609072878 0.003122136695
0.006201922425 0.003405967303
0.006313116071 0.003689797912
0.006424309716 0.003973628521
0.006535503362 0.004257459129
0.006646697007 0.004541289738
0.006757890653 0.004825120347
0.006869084298 0.005108950955
0.006980277944 0.005392781564
0.007091471589 0.005676612172
0.007202665235 0.005960442781
0.00731385888 0.00624427339
0.007425052525 0.006528103998
0.007536246171 0.006811934607
0.007647439816 0.007095765215
0.007758633462 0.007379595824
0.007869827107 0.007663426433
0.007981020753 0.007947257041
0.008092214398 0.00823108765
0.008203408044 0.008514918259
0.008314601689 0.008798748867
0.008425795335 0.009082579476
0.00853698898 0.009366410084
0.008648182626 0.009650240693
0.008759376271 0.009934071302
0.008870569917 0.01021790191
0.008981763562 0.01050173252
0.009092957208 0.01078556313
0.009204150853 0.01106939374
0.009315344499 0.01135322434
0.009426538144 0.01163705495
0.00953773179 0.01192088556
0.009648925435 0.01220471617
0.009760119081 0.01248854678
0.009871312726 0.01277237739
0.009982506371 0.013056208
0.01009370002 0.0133400386
0.01020489366 0.01362386921
0.01031608727 0.01390769984
0.005178465047 0
0.005289431662 0.0002838306086
0.005400398276 0.0005676612172
0.005511364891 0.0008514918258
0.005622331506 0.001135322434
0.00573329812 0.001419153043
0.005844264735 0.001702983652
0.00595523135 0.00198681426
0.006066197964 0.002270644869
0.006177164579 0.002554475478
0.006288131194 0.002838306086
0.006399097808 0.003122136695
0.006510064423 0.003405967303
0.006621031038 0.003689797912
0.006731997652 0.003973628521
0.006842964267 0.004257459129
0.006953930881 0.004541289738
0.007064897496 0.004825120346
0.007175864111 0.005108950955
0.007286830725 0.005392781564
0.00739779734 0.005676612172
0.007508763955 0.005960442781
0.007619730569 0.006244273389
0.007730697184 0.006528103998
0.007841663799 0.006811934607
0.007952630413 0.007095765215
0.008063597028 0.007379595824
0.008174563643 0.007663426432
0.008285530257 0.007947257041
0.008396496872 0.00823108765
0.008507463487 0.008514918258
0.008618430101 0.008798748867
0.008729396716 0.009082579476
0.00884036333 0.009366410084
0.008951329945 0.009650240693
0.00906229656 0.009934071301
0.009173263174 0.01021790191
0.009284229789 0.01050173252
0.009395196404 0.01078556313
0.009506163018 0.01106939374
0.009617129633 0.01135322434
0.009728096248 0.01163705495
0.009839062862 0.01192088556
0.009950029477 0.01220471617
0.01006099609 0.01248854678
0.01017196271 0.01277237739
0.01028292932 0.013056208
0.01039389594 0.0133400386
0.01050486255 0.01362386921
0.01061582913 0.01390769984
0.005507349253 0
0.005618075678 0.0002838306086
0.005728802103 0.0005676612172
0.005839528528 0.0008514918258
0.005950254953 0.001135322434
0.006060981379 0.001419153043
0.006171707804 0.001702983652
0.006282434229 0.00198681426
0.006393160654 0.002270644869
0.006503887079 0.002554475477
0.006614613504 0.002838306086
0.006725339929 0.003122136695
0.006836066354 0.003405967303
0.006946792779 0.003689797912
0.007057519204 0.00397362852
0.00716824563 0.004257459129
0.007278972055 0.004541289738
0.00738969848 0.004825120346
0.007500424905 0.005108950955
0.00761115133 0.005392781563
0.007721877755 0.005676612172
0.00783260418 0.005960442781
0.007943330605 0.006244273389
0.00805405703 0.006528103998
0.008164783455 0.006811934606
0.008275509881 0.007095765215
0.008386236306 0.007379595824
0.008496962731 0.007663426432
0.008607689156 0.007947257041
0.008718415581 0.008231087649
0.008829142006 0.008514918258
0.008939868431 0.008798748867
0.009050594856 0.009082579475
0.009161321281 0.009366410084
0.009272047706 0.009650240692
0.009382774131 0.009934071301
0.009493500557 0.01021790191
0.009604226982 0.01050173252
0.009714953407 0.01078556313
0.009825679832 0.01106939374
0.009936406257 0.01135322434
0.01004713268 0.01163705495
0.01015785911 0.01192088556
0.01026858553 0.01220471617
0.01037931196 0.01248854678
0.01049003838 0.01277237739
0.01060076481 0.013056208
0.01071149123 0.0133400386
0.01082221766 0.01362386921
0.01093294404 0.01390769984
0.005855295613 0
0.005965767927 0.0002838306086
0.006076240241 0.0005676612172
0.006186712555 0.0008514918258
0.006297184869 0.001135322434
0.006407657183 0.001419153043
0.006518129498 0.001702983652
0.006628601812 0.00198681426
0.006739074126 0.002270644869
0.00684954644 0.002554475477
0.006960018754 0.002838306086
0.007070491068 0.003122136695
0.007180963383 0.003405967303
0.007291435697 0.003689797912
0.007401908011 0.00397362852
0.007512380325 0.004257459129
0.007622852639 0.004541289738
0.007733324953 0.004825120346
0.007843797267 0.005108950955
0.007954269582 0.005392781563
0.008064741896 0.005676612172
0.00817521421 0.005960442781
0.008285686524 0.006244273389
0.008396158838 0.006528103998
0.008506631152 0.006811934606
0.008617103466 0.007095765215
0.008727575781 0.007379595824
0.008838048095 0.007663426432
0.008948520409 0.007947257041
0.009058992723 0.008231087649
0.009169465037 0.008514918258
0.009279937351 0.008798748866
0.009390409665 0.009082579475
0.00950088198 0.009366410084
0.009611354294 0.009650240692
0.009721826608 0.009934071301
0.009832298922 0.01021790191
0.009942771236 0.01050173252
0.01005324355 0.01078556313
0.01016371586 0.01106939374
0.01027418818 0.01135322434
0.01038466049 0.01163705495
0.01049513281 0.01192088556
0.01060560512 0.01220471617
0.01071607744 0.01248854678
0.01082654975 0.01277237739
0.01093702206 0.013056208
0.01104749438 0.0133400386
0.01115796669 0.01362386921
0.01126843897 0.01390769984
0.00622340897 0
0.006333612445 0.0002838306086
0.00644381592 0.0005676612172
0.006554019395 0.0008514918258
0.006664222869 0.001135322434
0.006774426344 0.001419153043
0.006884629819 0.001702983652
0.006994833294 0.00198681426
0.007105036769 0.002270644869
0.007215240244 0.002554475477
0.007325443719 0.002838306086
0.007435647194 0.003122136695
0.007545850669 0.003405967303
0.007656054144 0.003689797912
0.007766257619 0.00397362852
0.007876461094 0.004257459129
0.007986664568 0.004541289737
0.008096868043 0.004825120346
0.008207071518 0.005108950955
0.008317274993 0.005392781563
0.008427478468 0.005676612172
0.008537681943 0.00596044278
0.008647885418 0.006244273389
0.008758088893 0.006528103998
0.008868292368 0.006811934606
0.008978495843 0.007095765215
0.009088699318 0.007379595823
0.009198902793 0.007663426432
0.009309106267 0.00794725704
0.009419309742 0.008231087649
0.009529513217 0.008514918258
0.009639716692 0.008798748866
0.009749920167 0.009082579475
0.009860123642 0.009366410083
0.009970327117 0.009650240692
0.01008053059 0.009934071301
0.01019073407 0.01021790191
0.01030093754 0.01050173252
0.01041114102 0.01078556313
0.01052134449 0.01106939373
0.01063154797 0.01135322434
0.01074175144 0.01163705495
0.01085195492 0.01192088556
0.01096215839 0.01220471617
0.01107236187 0.01248854678
0.01118256534 0.01277237739
0.01129276882 0.01305620799
0.01140297229 0.0133400386
0.01151317577 0.01362386921
0.0116233792 0.01390769984
0.006612858205 0
0.006722777259 0.0002838306086
0.006832696313 0.0005676612172
0.006942615366 0.0008514918258
0.00705253442 0.001135322434
0.007162453474 0.001419153043
0.007272372528 0.001702983652
0.007382291581 0.00198681426
0.007492210635 0.002270644869
0.007602129689 0.002554475477
0.007712048743 0.002838306086
0.007821967796 0.003122136694
0.00793188685 0.003405967303
0.008041805904 0.003689797912
0.008151724958 0.00397362852
0.008261644011 0.004257459129
0.008371563065 0.004541289737
0.008481482119 0.004825120346
0.008591401173 0.005108950954
0.008701320226 0.005392781563
0.00881123928 0.005676612172
0.008921158334 0.00596044278
0.009031077388 0.006244273389
0.009140996441 0.006528103997
0.009250915495 0.006811934606
0.009360834549 0.007095765215
0.009470753603 0.007379595823
0.009580672656 0.007663426432
0.00969059171 0.00794725704
0.009800510764 0.008231087649
0.009910429818 0.008514918257
0.01002034887 0.008798748866
0.01013026793 0.009082579475
0.01024018698 0.009366410083
0.01035010603 0.009650240692
0.01046002509 0.0099340713
0.01056994414 0.01021790191
0.01067986319 0.01050173252
0.01078978225 0.01078556313
0.0108997013 0.01106939373
0.01100962036 0.01135322434
0.01111953941 0.01163705495
0.01122945846 0.01192088556
0.01133937752 0.01220471617
0.01144929657 0.01248854678
0.01155921562 0.01277237739
0.01166913468 0.01305620799
0.01177905373 0.0133400386
0.01188897279 0.01362386921
0.0119988918 0.01390769984
0.007024879948 0
0.007134498095 0.0002838306086
0.007244116243 0.0005676612172
0.00735373439 0.0008514918257
0.007463352538 0.001135322434
0.007572970685 0.001419153043
0.007682588833 0.001702983651
0.00779220698 0.00198681426
0.007901825128 0.002270644869
0.008011443275 0.002554475477
0.008121061423 0.002838306086
0.00823067957 0.003122136694
0.008340297718 0.003405967303
0.008449915865 0.003689797911
0.008559534013 0.00397362852
0.00866915216 0.004257459129
0.008778770308 0.004541289737
0.008888388456 0.004825120346
0.008998006603 0.005108950954
0.009107624751 0.005392781563
0.009217242898 0.005676612171
0.009326861046 0.00596044278
0.009436479193 0.006244273389
0.009546097341 0.006528103997
0.009655715488 0.006811934606
0.009765333636 0.007095765214
0.009874951783 0.007379595823
0.009984569931 0.007663426431
0.01009418808 0.00794725704
0.01020380623 0.008231087649
0.01031342437 0.008514918257
0.01042304252 0.008798748866
0.01053266067 0.009082579474
0.01064227882 0.009366410083
0.01075189696 0.009650240691
0.01086151511 0.0099340713
0.01097113326 0.01021790191
0.01108075141 0.01050173252
0.01119036955 0.01078556313
0.0112999877 0.01106939373
0.01140960585 0.01135322434
0.011519224 0.01163705495
0.01162884214 0.01192088556
0.01173846029 0.01220471617
0.01184807844 0.01248854678
0.01195769659 0.01277237739
0.01206731473 0.01305620799
0.01217693288 0.0133400386
0.01228655103 0.01362386921
0.01239616914 0.01390769984
0.007460782502 0
0.007570082303 0.0002838306086
0.007679382103 0.0005676612171
0.007788681904 0.0008514918257
0.007897981705 0.001135322434
0.008007281506 0.001419153043
0.008116581306 0.001702983651
0.008225881107 0.00198681426
0.008335180908 0.002270644869
0.008444480709 0.002554475477
0.008553780509 0.002838306086
0.00866308031 0.003122136694
0.008772380111 0.003405967303
0.008881679912 0.003689797911
0.008990979712 0.00397362852
0.009100279513 0.004257459128
0.009209579314 0.004541289737
0.009318879115 0.004825120346
0.009428178915 0.005108950954
0.009537478716 0.005392781563
0.009646778517 0.005676612171
0.009756078318 0.00596044278
0.009865378118 0.006244273388
0.009974677919 0.006528103997
0.01008397772 0.006811934606
0.01019327752 0.007095765214
0.01030257732 0.007379595823
0.01041187712 0.007663426431
0.01052117692 0.00794725704
0.01063047672 0.008231087648
0.01073977652 0.008514918257
0.01084907633 0.008798748865
0.01095837613 0.009082579474
0.01106767593 0.009366410082
0.01117697573 0.009650240691
0.01128627553 0.0099340713
0.01139557533 0.01021790191
0.01150487513 0.01050173252
0.01161417493 0.01078556313
0.01172347473 0.01106939373
0.01183277453 0.01135322434
0.01194207433 0.01163705495
0.01205137413 0.01192088556
0.01216067393 0.01220471617
0.01226997373 0.01248854678
0.01237927354 0.01277237738
0.01248857334 0.01305620799
0.01259787314 0.0133400386
0.01270717294 0.01362386921
0.0128164727 0.01390769983
0.007921950001 0
0.008030913004 0.0002838306086
0.008139876006 0.0005676612171
0.008248839009 0.0008514918257
0.008357802011 0.001135322434
0.008466765014 0.001419153043
0.008575728017 0.001702983651
0.008684691019 0.00198681426
0.008793654022 0.002270644868
0.008902617024 0.002554475477
0.009011580027 0.002838306086
0.00912054303 0.003122136694
0.009229506032 0.003405967303
0.009338469035 0.003689797911
0.009447432037 0.00397362852
0.00955639504 0.004257459128
0.009665358043 0.004541289737
0.009774321045 0.004825120345
0.009883284048 0.005108950954
0.00999224705 0.005392781563
0.01010121005 0.005676612171
0.01021017306 0.00596044278
0.01031913606 0.006244273388
0.01042809906 0.006528103997
0.01053706206 0.006811934605
0.01064602507 0.007095765214
0.01075498807 0.007379595822
0.01086395107 0.007663426431
0.01097291407 0.007947257039
0.01108187708 0.008231087648
0.01119084008 0.008514918257
0.01129980308 0.008798748865
0.01140876608 0.009082579474
0.01151772909 0.009366410082
0.01162669209 0.009650240691
0.01173565509 0.009934071299
0.01184461809 0.01021790191
0.0119535811 0.01050173252
0.0120625441 0.01078556312
0.0121715071 0.01106939373
0.0122804701 0.01135322434
0.01238943311 0.01163705495
0.01249839611 0.01192088556
0.01260735911 0.01220471617
0.01271632211 0.01248854678
0.01282528512 0.01277237738
0.01293424812 0.01305620799
0.01304321112 0.0133400386
0.01315217413 0.01362386921
0.01326113709 0.01390769983
0.008409846804 0
0.008518453487 0.0002838306086
0.008627060171 0.0005676612171
0.008735666855 0.0008514918257
0.008844273538 0.001135322434
0.008952880222 0.001419153043
0.009061486905 0.001702983651
0.009170093589 0.00198681426
0.009278700273 0.002270644868
0.009387306956 0.002554475477
0.00949591364 0.002838306085
0.009604520323 0.003122136694
0.009713127007 0.003405967303
0.00982173369 0.003689797911
0.009930340374 0.00397362852
0.01003894706 0.004257459128
0.01014755374 0.004541289737
0.01025616042 0.004825120345
0.01036476711 0.005108950954
0.01047337379 0.005392781562
0.01058198048 0.005676612171
0.01069058716 0.005960442779
0.01079919384 0.006244273388
0.01090780053 0.006528103996
0.01101640721 0.006811934605
0.01112501389 0.007095765214
0.01123362058 0.007379595822
0.01134222726 0.007663426431
0.01145083394 0.007947257039
0.01155944063 0.008231087648
0.01166804731 0.008514918256
0.011776654 0.008798748865
0.01188526068 0.009082579473
0.01199386736 0.009366410082
0.01210247405 0.00965024069
0.01221108073 0.009934071299
0.01231968741 0.01021790191
0.0124282941 0.01050173252
0.01253690078 0.01078556312
0.01264550746 0.01106939373
0.01275411415 0.01135322434
0.01286272083 0.01163705495
0.01297132751 0.01192088556
0.0130799342 0.01220471617
0.01318854088 0.01248854678
0.01329714757 0.01277237738
0.01340575425 0.01305620799
0.01351436093 0.0133400386
0.01362296762 0.01362386921
0.01373157426 0.01390769983
0.008926022142 0
0.009034251855 0.0002838306085
0.009142481567 0.0005676612171
0.009250711279 0.0008514918256
0.009358940992 0.001135322434
0.009467170704 0.001419153043
0.009575400416 0.001702983651
0.009683630129 0.00198681426
0.009791859841 0.002270644868
0.009900089553 0.002554475477
0.01000831927 0.002838306085
0.01011654898 0.003122136694
0.01022477869 0.003405967302
0.0103330084 0.003689797911
0.01044123811 0.00397362852
0.01054946783 0.004257459128
0.01065769754 0.004541289737
0.01076592725 0.004825120345
0.01087415696 0.005108950954
0.01098238668 0.005392781562
0.01109061639 0.005676612171
0.0111988461 0.005960442779
0.01130707581 0.006244273388
0.01141530553 0.006528103996
0.01152353524 0.006811934605
0.01163176495 0.007095765213
0.01173999466 0.007379595822
0.01184822437 0.00766342643
0.01195645409 0.007947257039
0.0120646838 0.008231087647
0.01217291351 0.008514918256
0.01228114322 0.008798748864
0.01238937294 0.009082579473
0.01249760265 0.009366410081
0.01260583236 0.00965024069
0.01271406207 0.009934071298
0.01282229179 0.01021790191
0.0129305215 0.01050173252
0.01303875121 0.01078556312
0.01314698092 0.01106939373
0.01325521064 0.01135322434
0.01336344035 0.01163705495
0.01347167006 0.01192088556
0.01357989977 0.01220471617
0.01368812948 0.01248854677
0.0137963592 0.01277237738
0.01390458891 0.01305620799
0.01401281862 0.0133400386
0.01412104833 0.01362386921
0.01422927801 0.01390769983
0.009472115043 0
0.009579945934 0.0002838306085
0.009687776826 0.0005676612171
0.009795607718 0.0008514918256
0.00990343861 0.001135322434
0.0100112695 0.001419153043
0.01011910039 0.001702983651
0.01022693129 0.00198681426
0.01033476218 0.002270644868
0.01044259307 0.002554475477
0.01055042396 0.002838306085
0.01065825485 0.003122136694
0.01076608574 0.003405967302
0.01087391664 0.003689797911
0.01098174753 0.003973628519
0.01108957842 0.004257459128
0.01119740931 0.004541289736
0.0113052402 0.004825120345
0.01141307109 0.005108950953
0.01152090199 0.005392781562
0.01162873288 0.00567661217
0.01173656377 0.005960442779
0.01184439466 0.006244273387
0.01195222555 0.006528103996
0.01206005645 0.006811934605
0.01216788734 0.007095765213
0.01227571823 0.007379595822
0.01238354912 0.00766342643
0.01249138001 0.007947257039
0.0125992109 0.008231087647
0.0127070418 0.008514918256
0.01281487269 0.008798748864
0.01292270358 0.009082579473
0.01303053447 0.009366410081
0.01313836536 0.00965024069
0.01324619626 0.009934071298
0.01335402715 0.01021790191
0.01346185804 0.01050173251
0.01356968893 0.01078556312
0.01367751982 0.01106939373
0.01378535071 0.01135322434
0.01389318161 0.01163705495
0.0140010125 0.01192088556
0.01410884339 0.01220471617
0.01421667428 0.01248854677
0.01432450517 0.01277237738
0.01443233606 0.01305620799
0.01454016696 0.0133400386
0.01464799785 0.01362386921
0.0147558287 0.01390769983
0.01004985953 0
0.01015726848 0.0002838306085
0.01026467744 0.000567661217
0.0103720864 0.0008514918256
0.01047949535 0.001135322434
0.01058690431 0.001419153043
0.01069431326 0.001702983651
0.01080172222 0.00198681426
0.01090913117 0.002270644868
0.01101654013 0.002554475477
0.01112394909 0.002838306085
0.01123135804 0.003122136694
0.011338767 0.003405967302
0.01144617595 0.003689797911
0.01155358491 0.003973628519
0.01166099386 0.004257459128
0.01176840282 0.004541289736
0.01187581177 0.004825120345
0.01198322073 0.005108950953
0.01209062969 0.005392781562
0.01219803864 0.00567661217
0.0123054476 0.005960442779
0.01241285655 0.006244273387
0.01252026551 0.006528103996
0.01262767446 0.006811934604
0.01273508342 0.007095765213
0.01284249237 0.007379595821
0.01294990133 0.00766342643
0.01305731029 0.007947257038
0.01316471924 0.008231087647
0.0132721282 0.008514918255
0.01337953715 0.008798748864
0.01348694611 0.009082579472
0.01359435506 0.009366410081
0.01370176402 0.009650240689
0.01380917297 0.009934071298
0.01391658193 0.01021790191
0.01402399089 0.01050173251
0.01413139984 0.01078556312
0.0142388088 0.01106939373
0.01434621775 0.01135322434
0.01445362671 0.01163705495
0.01456103566 0.01192088556
0.01466844462 0.01220471617
0.01477585357 0.01248854677
0.01488326253 0.01277237738
0.01499067149 0.01305620799
0.01509808044 0.0133400386
0.0152054894 0.01362386921
0.01531289831 0.01390769983
0.01066109013 0
0.01076805269 0.0002838306085
0.01087501526 0.000567661217
0.01098197782 0.0008514918255
0.01108894039 0.001135322434
0.01119590295 0.001419153043
0.01130286551 0.001702983651
0.01140982808 0.00198681426
0.01151679064 0.002270644868
0.01162375321 0.002554475477
0.01173071577 0.002838306085
0.01183767833 0.003122136694
0.0119446409 0.003405967302
0.01205160346 0.003689797911
0.01215856603 0.003973628519
0.01226552859 0.004257459128
0.01237249115 0.004541289736
0.01247945372 0.004825120345
0.01258641628 0.005108950953
0.01269337885 0.005392781561
0.01280034141 0.00567661217
0.01290730397 0.005960442778
0.01301426654 0.006244273387
0.0131212291 0.006528103995
0.01322819166 0.006811934604
0.01333515423 0.007095765212
0.01344211679 0.007379595821
0.01354907936 0.007663426429
0.01365604192 0.007947257038
0.01376300448 0.008231087646
0.01386996705 0.008514918255
0.01397692961 0.008798748863
0.01408389218 0.009082579472
0.01419085474 0.00936641008
0.0142978173 0.009650240689
0.01440477987 0.009934071297
0.01451174243 0.01021790191
0.014618705 0.01050173251
0.01472566756 0.01078556312
0.01483263012 0.01106939373
0.01493959269 0.01135322434
0.01504655525 0.01163705495
0.01515351782 0.01192088556
0.01526048038 0.01220471616
0.01536744294 0.01248854677
0.01547440551 0.01277237738
0.01558136807 0.01305620799
0.01568833064 0.0133400386
0.0157952932 0.01362386921
0.01590225573 0.01390769983
0.0113077477 0
0.011414238 0.0002838306085
0.0115207283 0.000567661217
0.0116272186 0.0008514918255
0.0117337089 0.001135322434
0.0118401992 0.001419153042
0.0119466895 0.001702983651
0.0120531798 0.001986814259
0.0121596701 0.002270644868
0.0122661604 0.002554475476
0.0123726507 0.002838306085
0.012479141 0.003122136693
0.0125856313 0.003405967302
0.0126921216 0.00368979791
0.01279861189 0.003973628519
0.01290510219 0.004257459127
0.01301159249 0.004541289736
0.01311808279 0.004825120344
0.01322457309 0.005108950953
0.01333106339 0.005392781561
0.01343755369 0.00567661217
0.01354404399 0.005960442778
0.01365053429 0.006244273387
0.01375702459 0.006528103995
0.01386351489 0.006811934604
0.01397000519 0.007095765212
0.01407649549 0.007379595821
0.01418298579 0.007663426429
0.01428947609 0.007947257037
0.01439596639 0.008231087646
0.01450245669 0.008514918254
0.01460894699 0.008798748863
0.01471543728 0.009082579471
0.01482192758 0.00936641008
0.01492841788 0.009650240688
0.01503490818 0.009934071297
0.01514139848 0.01021790191
0.01524788878 0.01050173251
0.01535437908 0.01078556312
0.01546086938 0.01106939373
0.01556735968 0.01135322434
0.01567384998 0.01163705495
0.01578034028 0.01192088556
0.01588683058 0.01220471616
0.01599332088 0.01248854677
0.01609981118 0.01277237738
0.01620630148 0.01305620799
0.01631279178 0.0133400386
0.01641928208 0.01362386921
0.01652577234 0.01390769983
0.0119918856 0
0.01209787626 0.0002838306085
0.01220386692 0.000567661217
0.01230985759 0.0008514918255
0.01241584825 0.001135322434
0.01252183891 0.001419153042
0.01262782957 0.001702983651
0.01273382024 0.001986814259
0.0128398109 0.002270644868
0.01294580156 0.002554475476
0.01305179222 0.002838306085
0.01315778288 0.003122136693
0.01326377355 0.003405967302
0.01336976421 0.00368979791
0.01347575487 0.003973628519
0.01358174553 0.004257459127
0.0136877362 0.004541289736
0.01379372686 0.004825120344
0.01389971752 0.005108950953
0.01400570818 0.005392781561
0.01411169885 0.005676612169
0.01421768951 0.005960442778
0.01432368017 0.006244273386
0.01442967083 0.006528103995
0.0145356615 0.006811934603
0.01464165216 0.007095765212
0.01474764282 0.00737959582
0.01485363348 0.007663426429
0.01495962415 0.007947257037
0.01506561481 0.008231087645
0.01517160547 0.008514918254
0.01527759613 0.008798748862
0.0153835868 0.009082579471
0.01548957746 0.009366410079
0.01559556812 0.009650240688
0.01570155878 0.009934071296
0.01580754945 0.0102179019
0.01591354011 0.01050173251
0.01601953077 0.01078556312
0.01612552143 0.01106939373
0.0162315121 0.01135322434
0.01633750276 0.01163705495
0.01644349342 0.01192088556
0.01654948408 0.01220471616
0.01665547475 0.01248854677
0.01676146541 0.01277237738
0.01686745607 0.01305620799
0.01697344673 0.0133400386
0.01707943739 0.01362386921
0.01718542802 0.01390769983
0.01271567618 0
0.01282113824 0.0002838306085
0.01292660031 0.0005676612169
0.01303206238 0.0008514918254
0.01313752444 0.001135322434
0.01324298651 0.001419153042
0.01334844858 0.001702983651
0.01345391064 0.001986814259
0.01355937271 0.002270644868
0.01366483478 0.002554475476
0.01377029684 0.002838306085
0.01387575891 0.003122136693
0.01398122098 0.003405967302
0.01408668304 0.00368979791
0.01419214511 0.003973628518
0.01429760717 0.004257459127
0.01440306924 0.004541289735
0.01450853131 0.004825120344
0.01461399337 0.005108950952
0.01471945544 0.005392781561
0.01482491751 0.005676612169
0.01493037957 0.005960442778
0.01503584164 0.006244273386
0.01514130371 0.006528103994
0.01524676577 0.006811934603
0.01535222784 0.007095765211
0.01545768991 0.00737959582
0.01556315197 0.007663426428
0.01566861404 0.007947257037
0.0157740761 0.008231087645
0.01587953817 0.008514918253
0.01598500024 0.008798748862
0.0160904623 0.00908257947
0.01619592437 0.009366410079
0.01630138644 0.009650240687
0.0164068485 0.009934071296
0.01651231057 0.0102179019
0.01661777264 0.01050173251
0.0167232347 0.01078556312
0.01682869677 0.01106939373
0.01693415884 0.01135322434
0.0170396209 0.01163705495
0.01714508297 0.01192088555
0.01725054504 0.01220471616
0.0173560071 0.01248854677
0.01746146917 0.01277237738
0.01756693123 0.01305620799
0.0176723933 0.0133400386
0.01777785537 0.0136238692
0.0178833174 0.01390769983
0.01348141771 0
0.01358632055 0.0002838306085
0.01369122338 0.0005676612169
0.01379612621 0.0008514918254
0.01390102905 0.001135322434
0.01400593188 0.001419153042
0.01411083471 0.001702983651
0.01421573755 0.001986814259
0.01432064038 0.002270644868
0.01442554321 0.002554475476
0.01453044604 0.002838306085
0.01463534888 0.003122136693
0.01474025171 0.003405967301
0.01484515454 0.00368979791
0.01495005738 0.003973628518
0.01505496021 0.004257459127
0.01515986304 0.004541289735
0.01526476588 0.004825120344
0.01536966871 0.005108950952
0.01547457154 0.00539278156
0.01557947437 0.005676612169
0.01568437721 0.005960442777
0.01578928004 0.006244273386
0.01589418287 0.006528103994
0.01599908571 0.006811934603
0.01610398854 0.007095765211
0.01620889137 0.007379595819
0.01631379421 0.007663426428
0.01641869704 0.007947257036
0.01652359987 0.008231087645
0.01662850271 0.008514918253
0.01673340554 0.008798748861
0.01683830837 0.00908257947
0.0169432112 0.009366410078
0.01704811404 0.009650240687
0.01715301687 0.009934071295
0.0172579197 0.0102179019
0.01736282254 0.01050173251
0.01746772537 0.01078556312
0.0175726282 0.01106939373
0.01767753104 0.01135322434
0.01778243387 0.01163705495
0.0178873367 0.01192088555
0.01799223953 0.01220471616
0.01809714237 0.01248854677
0.0182020452 0.01277237738
0.01830694803 0.01305620799
0.01841185087 0.0133400386
0.0185167537 0.0136238692
0.0186216565 0.01390769983
0.01429154169 0
0.01439585287 0.0002838306084
0.01450016406 0.0005676612169
0.01460447525 0.0008514918253
0.01470878643 0.001135322434
0.01481309762 0.001419153042
0.01491740881 0.001702983651
0.01502171999 0.001986814259
0.01512603118 0.002270644868
0.01523034237 0.002554475476
0.01533465355 0.002838306084
0.01543896474 0.003122136693
0.01554327593 0.003405967301
0.01564758711 0.00368979791
0.0157518983 0.003973628518
0.01585620948 0.004257459126
0.01596052067 0.004541289735
0.01606483186 0.004825120343
0.01616914304 0.005108950952
0.01627345423 0.00539278156
0.01637776542 0.005676612169
0.0164820766 0.005960442777
0.01658638779 0.006244273385
0.01669069898 0.006528103994
0.01679501016 0.006811934602
0.01689932135 0.007095765211
0.01700363254 0.007379595819
0.01710794372 0.007663426427
0.01721225491 0.007947257036
0.01731656609 0.008231087644
0.01742087728 0.008514918252
0.01752518847 0.008798748861
0.01762949965 0.009082579469
0.01773381084 0.009366410078
0.01783812203 0.009650240686
0.01794243321 0.009934071294
0.0180467444 0.0102179019
0.01815105559 0.01050173251
0.01825536677 0.01078556312
0.01835967796 0.01106939373
0.01846398914 0.01135322434
0.01856830033 0.01163705494
0.01867261152 0.01192088555
0.0187769227 0.01220471616
0.01888123389 0.01248854677
0.01898554508 0.01277237738
0.01908985626 0.01305620799
0.01919416745 0.01334003859
0.01929847864 0.0136238692
0.01940278979 0.01390769983
0.01514862051 0
0.01525230576 0.0002838306084
0.01535599101 0.0005676612169
0.01545967625 0.0008514918253
0.0155633615 0.001135322434
0.01566704675 0.001419153042
0.015770732 0.001702983651
0.01587441725 0.001986814259
0.01597810249 0.002270644867
0.01608178774 0.002554475476
0.01618547299 0.002838306084
0.01628915824 0.003122136693
0.01639284349 0.003405967301
0.01649652873 0.003689797909
0.01660021398 0.003973628518
0.01670389923 0.004257459126
0.01680758448 0.004541289735
0.01691126972 0.004825120343
0.01701495497 0.005108950951
0.01711864022 0.00539278156
0.01722232547 0.005676612168
0.01732601072 0.005960442777
0.01742969596 0.006244273385
0.01753338121 0.006528103993
0.01763706646 0.006811934602
0.01774075171 0.00709576521
0.01784443696 0.007379595818
0.0179481222 0.007663426427
0.01805180745 0.007947257035
0.0181554927 0.008231087644
0.01825917795 0.008514918252
0.0183628632 0.00879874886
0.01846654844 0.009082579469
0.01857023369 0.009366410077
0.01867391894 0.009650240685
0.01877760419 0.009934071294
0.01888128944 0.0102179019
0.01898497468 0.01050173251
0.01908865993 0.01078556312
0.01919234518 0.01106939373
0.01929603043 0.01135322434
0.01939971567 0.01163705494
0.01950340092 0.01192088555
0.01960708617 0.01220471616
0.01971077142 0.01248854677
0.01981445667 0.01277237738
0.01991814191 0.01305620799
0.02002182716 0.01334003859
0.02012551241 0.0136238692
0.02022919762 0.01390769983
0.01605537569 0
0.01615839872 0.0002838306084
0.01626142175 0.0005676612168
0.01636444478 0.0008514918252
0.01646746781 0.001135322434
0.01657049084 0.001419153042
0.01667351387 0.00170298365
0.0167765369 0.001986814259
0.01687955993 0.002270644867
0.01698258296 0.002554475476
0.01708560599 0.002838306084
0.01718862902 0.003122136692
0.01729165205 0.003405967301
0.01739467508 0.003689797909
0.01749769811 0.003973628518
0.01760072114 0.004257459126
0.01770374417 0.004541289734
0.0178067672 0.004825120343
0.01790979023 0.005108950951
0.01801281326 0.005392781559
0.01811583629 0.005676612168
0.01821885932 0.005960442776
0.01832188235 0.006244273385
0.01842490538 0.006528103993
0.01852792841 0.006811934601
0.01863095144 0.00709576521
0.01873397447 0.007379595818
0.0188369975 0.007663426426
0.01894002053 0.007947257035
0.01904304356 0.008231087643
0.01914606659 0.008514918251
0.01924908962 0.00879874886
0.01935211265 0.009082579468
0.01945513568 0.009366410076
0.01955815871 0.009650240685
0.01966118174 0.009934071293
0.01976420477 0.0102179019
0.0198672278 0.01050173251
0.01997025083 0.01078556312
0.02007327386 0.01106939373
0.02017629689 0.01135322433
0.02027931992 0.01163705494
0.02038234295 0.01192088555
0.02048536598 0.01220471616
0.02058838901 0.01248854677
0.02069141204 0.01277237738
0.02079443507 0.01305620798
0.0208974581 0.01334003859
0.02100048113 0.0136238692
0.02110350412 0.01390769982
0.01701468646 0
0.01711700889 0.0002838306084
0.01721933132 0.0005676612168
0.01732165375 0.0008514918252
0.01742397618 0.001135322434
0.01752629861 0.001419153042
0.01762862104 0.00170298365
0.01773094347 0.001986814259
0.0178332659 0.002270644867
0.01793558833 0.002554475476
0.01803791076 0.002838306084
0.01814023319 0.003122136692
0.01824255562 0.003405967301
0.01834487805 0.003689797909
0.01844720048 0.003973628517
0.01854952291 0.004257459126
0.01865184534 0.004541289734
0.01875416777 0.004825120342
0.0188564902 0.005108950951
0.01895881263 0.005392781559
0.01906113506 0.005676612167
0.01916345749 0.005960442776
0.01926577992 0.006244273384
0.01936810235 0.006528103992
0.01947042478 0.006811934601
0.01957274721 0.007095765209
0.01967506964 0.007379595817
0.01977739207 0.007663426426
0.0198797145 0.007947257034
0.01998203693 0.008231087642
0.02008435936 0.008514918251
0.02018668179 0.008798748859
0.02028900422 0.009082579467
0.02039132665 0.009366410076
0.02049364908 0.009650240684
0.02059597151 0.009934071292
0.02069829394 0.0102179019
0.02080061637 0.01050173251
0.0209029388 0.01078556312
0.02100526123 0.01106939373
0.02110758366 0.01135322433
0.02120990609 0.01163705494
0.02131222852 0.01192088555
0.02141455095 0.01220471616
0.02151687338 0.01248854677
0.02161919581 0.01277237738
0.02172151824 0.01305620798
0.02182384067 0.01334003859
0.0219261631 0.0136238692
0.02202848549 0.01390769982
0.01802959896 0
0.01813118018 0.0002838306084
0.01823276141 0.0005676612168
0.01833434263 0.0008514918251
0.01843592385 0.001135322434
0.01853750507 0.001419153042
0.0186390863 0.00170298365
0.01874066752 0.001986814259
0.01884224874 0.002270644867
0.01894382997 0.002554475475
0.01904541119 0.002838306084
0.01914699241 0.003122136692
0.01924857364 0.0034059673
0.01935015486 0.003689797909
0.01945173608 0.003973628517
0.0195533173 0.004257459125
0.01965489853 0.004541289734
0.01975647975 0.004825120342
0.01985806097 0.00510895095
0.0199596422 0.005392781559
0.02006122342 0.005676612167
0.02016280464 0.005960442775
0.02026438587 0.006244273384
0.02036596709 0.006528103992
0.02046754831 0.0068119346
0.02056912953 0.007095765209
0.02067071076 0.007379595817
0.02077229198 0.007663426425
0.0208738732 0.007947257034
0.02097545443 0.008231087642
0.02107703565 0.00851491825
0.02117861687 0.008798748858
0.0212801981 0.009082579467
0.02138177932 0.009366410075
0.02148336054 0.009650240683
0.02158494176 0.009934071292
0.02168652299 0.0102179019
0.02178810421 0.01050173251
0.02188968543 0.01078556312
0.02199126666 0.01106939372
0.02209284788 0.01135322433
0.0221944291 0.01163705494
0.02229601033 0.01192088555
0.02239759155 0.01220471616
0.02249917277 0.01248854677
0.02260075399 0.01277237737
0.02270233522 0.01305620798
0.02280391644 0.01334003859
0.02290549766 0.0136238692
0.02300707885 0.01390769982
0.01910333586 0
0.01920413292 0.0002838306084
0.01930492998 0.0005676612167
0.01940572703 0.0008514918251
0.01950652409 0.001135322433
0.01960732114 0.001419153042
0.0197081182 0.00170298365
0.01980891525 0.001986814258
0.01990971231 0.002270644867
0.02001050937 0.002554475475
0.02011130642 0.002838306084
0.02021210348 0.003122136692
0.02031290053 0.0034059673
0.02041369759 0.003689797908
0.02051449464 0.003973628517
0.0206152917 0.004257459125
0.02071608876 0.004541289733
0.02081688581 0.004825120342
0.02091768287 0.00510895095
0.02101847992 0.005392781558
0.02111927698 0.005676612167
0.02122007403 0.005960442775
0.02132087109 0.006244273383
0.02142166815 0.006528103992
0.0215224652 0.0068119346
0.02162326226 0.007095765208
0.02172405931 0.007379595816
0.02182485637 0.007663426425
0.02192565342 0.007947257033
0.02202645048 0.008231087641
0.02212724754 0.008514918249
0.02222804459 0.008798748858
0.02232884165 0.009082579466
0.0224296387 0.009366410074
0.02253043576 0.009650240682
0.02263123281 0.009934071291
0.02273202987 0.0102179019
0.02283282693 0.01050173251
0.02293362398 0.01078556312
0.02303442104 0.01106939372
0.02313521809 0.01135322433
0.02323601515 0.01163705494
0.0233368122 0.01192088555
0.02343760926 0.01220471616
0.02353840632 0.01248854676
0.02363920337 0.01277237737
0.02374000043 0.01305620798
0.02384079748 0.01334003859
0.02394159454 0.0136238692
0.02404239156 0.01390769982
0.02023930664 0
0.02033927408 0.0002838306083
0.02043924152 0.0005676612167
0.02053920896 0.000851491825
0.02063917639 0.001135322433
0.02073914383 0.001419153042
0.02083911127 0.00170298365
0.02093907871 0.001986814258
0.02103904615 0.002270644867
0.02113901359 0.002554475475
0.02123898102 0.002838306083
0.02133894846 0.003122136692
0.0214389159 0.0034059673
0.02153888334 0.003689797908
0.02163885078 0.003973628517
0.02173881821 0.004257459125
0.02183878565 0.004541289733
0.02193875309 0.004825120341
0.02203872053 0.00510895095
0.02213868797 0.005392781558
0.0222386554 0.005676612166
0.02233862284 0.005960442774
0.02243859028 0.006244273383
0.02253855772 0.006528103991
0.02263852516 0.006811934599
0.02273849259 0.007095765208
0.02283846003 0.007379595816
0.02293842747 0.007663426424
0.02303839491 0.007947257032
0.02313836235 0.008231087641
0.02323832978 0.008514918249
0.02333829722 0.008798748857
0.02343826466 0.009082579465
0.0235382321 0.009366410073
0.02363819954 0.009650240682
0.02373816697 0.00993407129
0.02383813441 0.0102179019
0.02393810185 0.01050173251
0.02403806929 0.01078556311
0.02413803673 0.01106939372
0.02423800416 0.01135322433
0.0243379716 0.01163705494
0.02443793904 0.01192088555
0.02453790648 0.01220471616
0.02463787392 0.01248854676
0.02473784135 0.01277237737
0.02483780879 0.01305620798
0.02493777623 0.01334003859
0.02503774367 0.0136238692
0.02513771107 0.01390769982
0.02144111837 0
0.02154020811 0.0002838306083
0.02163929784 0.0005676612166
0.02173838758 0.000851491825
0.02183747732 0.001135322433
0.02193656705 0.001419153042
0.02203565679 0.00170298365
0.02213474652 0.001986814258
0.02223383626 0.002270644867
0.022332926 0.002554475475
0.02243201573 0.002838306083
0.02253110547 0.003122136691
0.0226301952 0.0034059673
0.02272928494 0.003689797908
0.02282837467 0.003973628516
0.02292746441 0.004257459124
0.02302655415 0.004541289733
0.02312564388 0.004825120341
0.02322473362 0.005108950949
0.02332382335 0.005392781558
0.02342291309 0.005676612166
0.02352200282 0.005960442774
0.02362109256 0.006244273382
0.02372018229 0.00652810399
0.02381927203 0.006811934599
0.02391836177 0.007095765207
0.0240174515 0.007379595815
0.02411654124 0.007663426423
0.02421563097 0.007947257032
0.02431472071 0.00823108764
0.02441381044 0.008514918248
0.02451290018 0.008798748856
0.02461198992 0.009082579464
0.02471107965 0.009366410073
0.02481016939 0.009650240681
0.02490925912 0.009934071289
0.02500834886 0.0102179019
0.02510743859 0.01050173251
0.02520652833 0.01078556311
0.02530561807 0.01106939372
0.0254047078 0.01135322433
0.02550379754 0.01163705494
0.02560288727 0.01192088555
0.02570197701 0.01220471615
0.02580106674 0.01248854676
0.02590015648 0.01277237737
0.02599924622 0.01305620798
0.02609833595 0.01334003859
0.02619742569 0.0136238692
0.02629651539 0.01390769982
0.0227125872 0
0.02281074837 0.0002838306083
0.02290890953 0.0005676612166
0.02300707069 0.0008514918249
0.02310523185 0.001135322433
0.02320339301 0.001419153041
0.02330155417 0.00170298365
0.02339971534 0.001986814258
0.0234978765 0.002270644866
0.02359603766 0.002554475475
0.02369419882 0.002838306083
0.02379235998 0.003122136691
0.02389052114 0.003405967299
0.02398868231 0.003689797908
0.02408684347 0.003973628516
0.02418500463 0.004257459124
0.02428316579 0.004541289732
0.02438132695 0.004825120341
0.02447948811 0.005108950949
0.02457764928 0.005392781557
0.02467581044 0.005676612165
0.0247739716 0.005960442773
0.02487213276 0.006244273382
0.02497029392 0.00652810399
0.02506845508 0.006811934598
0.02516661625 0.007095765206
0.02526477741 0.007379595815
0.02536293857 0.007663426423
0.02546109973 0.007947257031
0.02555926089 0.008231087639
0.02565742205 0.008514918247
0.02575558322 0.008798748855
0.02585374438 0.009082579464
0.02595190554 0.009366410072
0.0260500667 0.00965024068
0.02614822786 0.009934071288
0.02624638902 0.0102179019
0.02634455019 0.0105017325
0.02644271135 0.01078556311
0.02654087251 0.01106939372
0.02663903367 0.01135322433
0.02673719483 0.01163705494
0.02683535599 0.01192088555
0.02693351716 0.01220471615
0.02703167832 0.01248854676
0.02712983948 0.01277237737
0.02722800064 0.01305620798
0.0273261618 0.01334003859
0.02742432296 0.01362386919
0.02752248409 0.01390769982
0.02405775046 0
0.02415492923 0.0002838306083
0.024252108 0.0005676612166
0.02434928677 0.0008514918248
0.02444646553 0.001135322433
0.0245436443 0.001419153041
0.02464082307 0.00170298365
0.02473800184 0.001986814258
0.0248351806 0.002270644866
0.02493235937 0.002554475474
0.02502953814 0.002838306083
0.02512671691 0.003122136691
0.02522389567 0.003405967299
0.02532107444 0.003689797907
0.02541825321 0.003973628516
0.02551543198 0.004257459124
0.02561261074 0.004541289732
0.02570978951 0.00482512034
0.02580696828 0.005108950948
0.02590414705 0.005392781557
0.02600132581 0.005676612165
0.02609850458 0.005960442773
0.02619568335 0.006244273381
0.02629286212 0.006528103989
0.02639004088 0.006811934597
0.02648721965 0.007095765206
0.02658439842 0.007379595814
0.02668157719 0.007663426422
0.02677875595 0.00794725703
0.02687593472 0.008231087638
0.02697311349 0.008514918246
0.02707029226 0.008798748855
0.02716747102 0.009082579463
0.02726464979 0.009366410071
0.02736182856 0.009650240679
0.02745900733 0.009934071287
0.02755618609 0.0102179019
0.02765336486 0.0105017325
0.02775054363 0.01078556311
0.0278477224 0.01106939372
0.02794490116 0.01135322433
0.02804207993 0.01163705494
0.0281392587 0.01192088554
0.02823643747 0.01220471615
0.02833361623 0.01248854676
0.028430795 0.01277237737
0.02852797377 0.01305620798
0.02862515254 0.01334003858
0.0287223313 0.01362386919
0.02881951004 0.01390769981
0.02548087949 0
0.02557701892 0.0002838306083
0.02567315836 0.0005676612165
0.02576929779 0.0008514918248
0.02586543722 0.001135322433
0.02596157666 0.001419153041
0.02605771609 0.001702983649
0.02615385553 0.001986814258
0.02624999496 0.002270644866
0.02634613439 0.002554475474
0.02644227383 0.002838306082
0.02653841326 0.003122136691
0.02663455269 0.003405967299
0.02673069213 0.003689797907
0.02682683156 0.003973628515
0.02692297099 0.004257459123
0.02701911043 0.004541289732
0.02711524986 0.00482512034
0.0272113893 0.005108950948
0.02730752873 0.005392781556
0.02740366816 0.005676612164
0.0274998076 0.005960442772
0.02759594703 0.006244273381
0.02769208646 0.006528103989
0.0277882259 0.006811934597
0.02788436533 0.007095765205
0.02798050476 0.007379595813
0.0280766442 0.007663426421
0.02817278363 0.007947257029
0.02826892307 0.008231087637
0.0283650625 0.008514918246
0.02846120193 0.008798748854
0.02855734137 0.009082579462
0.0286534808 0.00936641007
0.02874962023 0.009650240678
0.02884575967 0.009934071286
0.0289418991 0.01021790189
0.02903803853 0.0105017325
0.02913417797 0.01078556311
0.0292303174 0.01106939372
0.02932645684 0.01135322433
0.02942259627 0.01163705493
0.0295187357 0.01192088554
0.02961487514 0.01220471615
0.02971101457 0.01248854676
0.029807154 0.01277237737
0.02990329344 0.01305620797
0.02999943287 0.01334003858
0.0300955723 0.01362386919
0.0301917117 0.01390769981
0.02698649318 0
0.02708153304 0.0002838306082
0.0271765729 0.0005676612165
0.02727161276 0.0008514918247
0.02736665262 0.001135322433
0.02746169248 0.001419153041
0.02755673234 0.001702983649
0.0276517722 0.001986814258
0.02774681206 0.002270644866
0.02784185192 0.002554475474
0.02793689178 0.002838306082
0.02803193164 0.00312213669
0.0281269715 0.003405967298
0.02822201136 0.003689797907
0.02831705122 0.003973628515
0.02841209108 0.004257459123
0.02850713094 0.004541289731
0.0286021708 0.004825120339
0.02869721066 0.005108950947
0.02879225052 0.005392781556
0.02888729038 0.005676612164
0.02898233024 0.005960442772
0.0290773701 0.00624427338
0.02917240996 0.006528103988
0.02926744982 0.006811934596
0.02936248968 0.007095765204
0.02945752954 0.007379595812
0.0295525694 0.00766342642
0.02964760926 0.007947257028
0.02974264912 0.008231087637
0.02983768898 0.008514918245
0.02993272884 0.008798748853
0.0300277687 0.009082579461
0.03012280856 0.009366410069
0.03021784842 0.009650240677
0.03031288828 0.009934071285
0.03040792814 0.01021790189
0.030502968 0.0105017325
0.03059800786 0.01078556311
0.03069304772 0.01106939372
0.03078808758 0.01135322433
0.03088312744 0.01163705493
0.0309781673 0.01192088554
0.03107320716 0.01220471615
0.03116824702 0.01248854676
0.03126328688 0.01277237736
0.03135832674 0.01305620797
0.0314533666 0.01334003858
0.03154840646 0.01362386919
0.03164344629 0.01390769981
0.02857937236 0
0.02867324891 0.0002838306082
0.02876712547 0.0005676612164
0.02886100202 0.0008514918246
0.02895487858 0.001135322433
0.02904875513 0.001419153041
0.02914263169 0.001702983649
0.02923650824 0.001986814257
0.0293303848 0.002270644866
0.02942426135 0.002554475474
0.02951813791 0.002838306082
0.02961201446 0.00312213669
0.02970589102 0.003405967298
0.02979976757 0.003689797906
0.02989364413 0.003973628514
0.02998752068 0.004257459123
0.03008139724 0.004541289731
0.03017527379 0.004825120339
0.03026915035 0.005108950947
0.0303630269 0.005392781555
0.03045690346 0.005676612163
0.03055078001 0.005960442771
0.03064465657 0.006244273379
0.03073853312 0.006528103987
0.03083240968 0.006811934595
0.03092628623 0.007095765203
0.03102016279 0.007379595811
0.03111403934 0.00766342642
0.0312079159 0.007947257028
0.03130179245 0.008231087636
0.03139566901 0.008514918244
0.03148954556 0.008798748852
0.03158342212 0.00908257946
0.03167729867 0.009366410068
0.03177117523 0.009650240676
0.03186505178 0.009934071284
0.03195892834 0.01021790189
0.03205280489 0.0105017325
0.03214668145 0.01078556311
0.032240558 0.01106939372
0.03233443456 0.01135322432
0.03242831111 0.01163705493
0.03252218767 0.01192088554
0.03261606422 0.01220471615
0.03270994078 0.01248854676
0.03280381733 0.01277237736
0.03289769389 0.01305620797
0.03299157044 0.01334003858
0.033085447 0.01362386919
0.03317932352 0.01390769981
0.03026457493 0
0.03035722076 0.0002838306082
0.03044986658 0.0005676612164
0.03054251241 0.0008514918245
0.03063515823 0.001135322433
0.03072780406 0.001419153041
0.03082044988 0.001702983649
0.0309130957 0.001986814257
0.03100574153 0.002270644865
0.03109838735 0.002554475473
0.03119103318 0.002838306082
0.031283679 0.00312213669
0.03137632483 0.003405967298
0.03146897065 0.003689797906
0.03156161648 0.003973628514
0.0316542623 0.004257459122
0.03174690813 0.00454128973
0.03183955395 0.004825120338
0.03193219978 0.005108950946
0.0320248456 0.005392781554
0.03211749143 0.005676612162
0.03221013725 0.00596044277
0.03230278308 0.006244273379
0.0323954289 0.006528103987
0.03248807473 0.006811934595
0.03258072055 0.007095765203
0.03267336638 0.007379595811
0.0327660122 0.007663426419
0.03285865803 0.007947257027
0.03295130385 0.008231087635
0.03304394967 0.008514918243
0.0331365955 0.008798748851
0.03322924132 0.009082579459
0.03332188715 0.009366410067
0.03341453297 0.009650240675
0.0335071788 0.009934071282
0.03359982462 0.01021790189
0.03369247045 0.0105017325
0.03378511627 0.01078556311
0.0338777621 0.01106939371
0.03397040792 0.01135322432
0.03406305375 0.01163705493
0.03415569957 0.01192088554
0.0342483454 0.01220471615
0.03434099122 0.01248854675
0.03443363705 0.01277237736
0.03452628287 0.01305620797
0.0346189287 0.01334003858
0.03471157452 0.01362386919
0.03480422031 0.01390769981
0.03204745197 0
0.03213879574 0.0002838306082
0.0322301395 0.0005676612163
0.03232148326 0.0008514918245
0.03241282702 0.001135322433
0.03250417078 0.001419153041
0.03259551454 0.001702983649
0.0326868583 0.001986814257
0.03277820207 0.002270644865
0.03286954583 0.002554475473
0.03296088959 0.002838306081
0.03305223335 0.003122136689
0.03314357711 0.003405967297
0.03323492087 0.003689797905
0.03332626463 0.003973628514
0.0334176084 0.004257459122
0.03350895216 0.00454128973
0.03360029592 0.004825120338
0.03369163968 0.005108950946
0.03378298344 0.005392781554
0.0338743272 0.005676612162
0.03396567096 0.00596044277
0.03405701473 0.006244273378
0.03414835849 0.006528103986
0.03423970225 0.006811934594
0.03433104601 0.007095765202
0.03442238977 0.00737959581
0.03451373353 0.007663426418
0.03460507729 0.007947257026
0.03469642106 0.008231087634
0.03478776482 0.008514918242
0.03487910858 0.008798748849
0.03497045234 0.009082579457
0.0350617961 0.009366410065
0.03515313986 0.009650240673
0.03524448362 0.009934071281
0.03533582738 0.01021790189
0.03542717115 0.0105017325
0.03551851491 0.0107855631
0.03560985867 0.01106939371
0.03570120243 0.01135322432
0.03579254619 0.01163705493
0.03588388995 0.01192088554
0.03597523371 0.01220471614
0.03606657747 0.01248854675
0.03615792124 0.01277237736
0.036249265 0.01305620797
0.03634060876 0.01334003858
0.03643195252 0.01362386918
0.03652329625 0.0139076998
0.03393366471 0
0.03402363094 0.0002838306081
0.03411359717 0.0005676612162
0.0342035634 0.0008514918244
0.03429352963 0.001135322432
0.03438349586 0.001419153041
0.03447346209 0.001702983649
0.03456342832 0.001986814257
0.03465339455 0.002270644865
0.03474336078 0.002554475473
0.03483332701 0.002838306081
0.03492329324 0.003122136689
0.03501325947 0.003405967297
0.0351032257 0.003689797905
0.03519319193 0.003973628513
0.03528315816 0.004257459121
0.03537312439 0.004541289729
0.03546309062 0.004825120337
0.03555305685 0.005108950945
0.03564302308 0.005392781553
0.03573298931 0.005676612161
0.03582295554 0.005960442769
0.03591292178 0.006244273377
0.03600288801 0.006528103985
0.03609285424 0.006811934593
0.03618282047 0.007095765201
0.0362727867 0.007379595809
0.03636275293 0.007663426417
0.03645271916 0.007947257025
0.03654268539 0.008231087633
0.03663265162 0.00851491824
0.03672261785 0.008798748848
0.03681258408 0.009082579456
0.03690255031 0.009366410064
0.03699251654 0.009650240672
0.03708248277 0.00993407128
0.037172449 0.01021790189
0.03726241523 0.0105017325
0.03735238146 0.0107855631
0.03744234769 0.01106939371
0.03753231392 0.01135322432
0.03762228015 0.01163705493
0.03771224638 0.01192088553
0.03780221261 0.01220471614
0.03789217884 0.01248854675
0.03798214507 0.01277237736
0.0380721113 0.01305620797
0.03816207753 0.01334003857
0.03825204376 0.01362386918
0.03834200996 0.0139076998
0.03592920247 0
0.03601771133 0.0002838306081
0.03610622019 0.0005676612162
0.03619472905 0.0008514918243
0.0362832379 0.001135322432
0.03637174676 0.00141915304
0.03646025562 0.001702983648
0.03654876448 0.001986814257
0.03663727333 0.002270644865
0.03672578219 0.002554475473
0.03681429105 0.002838306081
0.03690279991 0.003122136689
0.03699130876 0.003405967297
0.03707981762 0.003689797905
0.03716832648 0.003973628513
0.03725683534 0.004257459121
0.03734534419 0.004541289729
0.03743385305 0.004825120337
0.03752236191 0.005108950944
0.03761087077 0.005392781552
0.03769937962 0.00567661216
0.03778788848 0.005960442768
0.03787639734 0.006244273376
0.0379649062 0.006528103984
0.03805341505 0.006811934592
0.03814192391 0.0070957652
0.03823043277 0.007379595808
0.03831894163 0.007663426416
0.03840745048 0.007947257023
0.03849595934 0.008231087631
0.0385844682 0.008514918239
0.03867297706 0.008798748847
0.03876148591 0.009082579455
0.03884999477 0.009366410063
0.03893850363 0.009650240671
0.03902701249 0.009934071278
0.03911552134 0.01021790189
0.0392040302 0.01050173249
0.03929253906 0.0107855631
0.03938104792 0.01106939371
0.03946955677 0.01135322432
0.03955806563 0.01163705492
0.03964657449 0.01192088553
0.03973508335 0.01220471614
0.0398235922 0.01248854675
0.03991210106 0.01277237736
0.04000060992 0.01305620796
0.04008911878 0.01334003857
0.04017762763 0.01362386918
0.04026613646 0.0139076998
0.03804040176 0
0.03812736878 0.0002838306081
0.03821433579 0.0005676612161
0.03830130281 0.0008514918242
0.03838826982 0.001135322432
0.03847523684 0.00141915304
0.03856220385 0.001702983648
0.03864917087 0.001986814256
0.03873613788 0.002270644864
0.0388231049 0.002554475472
0.03891007191 0.00283830608
0.03899703893 0.003122136688
0.03908400594 0.003405967296
0.03917097296 0.003689797904
0.03925793998 0.003973628512
0.03934490699 0.00425745912
0.03943187401 0.004541289728
0.03951884102 0.004825120336
0.03960580804 0.005108950944
0.03969277505 0.005392781552
0.03977974207 0.00567661216
0.03986670908 0.005960442767
0.0399536761 0.006244273375
0.04004064311 0.006528103983
0.04012761013 0.006811934591
0.04021457714 0.007095765199
0.04030154416 0.007379595807
0.04038851117 0.007663426415
0.04047547819 0.007947257022
0.0405624452 0.00823108763
0.04064941222 0.008514918238
0.04073637923 0.008798748846
0.04082334625 0.009082579453
0.04091031327 0.009366410061
0.04099728028 0.009650240669
0.0410842473 0.009934071277
0.04117121431 0.01021790188
0.04125818133 0.01050173249
0.04134514834 0.0107855631
0.04143211536 0.01106939371
0.04151908237 0.01135322432
0.04160604939 0.01163705492
0.0416930164 0.01192088553
0.04177998342 0.01220471614
0.04186695043 0.01248854675
0.04195391745 0.01277237735
0.04204088446 0.01305620796
0.04212785148 0.01334003857
0.04221481849 0.01362386918
0.04230178548 0.0139076998
0.04027396632 0
0.04035930213 0.000283830608
0.04044463794 0.0005676612161
0.04052997374 0.0008514918241
0.04061530955 0.001135322432
0.04070064536 0.00141915304
0.04078598117 0.001702983648
0.04087131697 0.001986814256
0.04095665278 0.002270644864
0.04104198859 0.002554475472
0.0411273244 0.00283830608
0.04121266021 0.003122136688
0.04129799601 0.003405967296
0.04138333182 0.003689797904
0.04146866763 0.003973628512
0.04155400344 0.004257459119
0.04163933924 0.004541289727
0.04172467505 0.004825120335
0.04181001086 0.005108950943
0.04189534667 0.005392781551
0.04198068248 0.005676612159
0.04206601828 0.005960442767
0.04215135409 0.006244273374
0.0422366899 0.006528103982
0.04232202571 0.00681193459
0.04240736152 0.007095765198
0.04249269732 0.007379595806
0.04257803313 0.007663426413
0.04266336894 0.007947257021
0.04274870475 0.008231087629
0.04283404055 0.008514918237
0.04291937636 0.008798748844
0.04300471217 0.009082579452
0.04309004798 0.00936641006
0.04317538379 0.009650240667
0.04326071959 0.009934071275
0.0433460554 0.01021790188
0.04343139121 0.01050173249
0.04351672702 0.0107855631
0.04360206282 0.01106939371
0.04368739863 0.01135322431
0.04377273444 0.01163705492
0.04385807025 0.01192088553
0.04394340605 0.01220471614
0.04402874186 0.01248854674
0.04411407767 0.01277237735
0.04419941348 0.01305620796
0.04428474929 0.01334003857
0.04437008509 0.01362386917
0.04445542087 0.01390769979
0.04263698845 0
0.0427205985 0.000283830608
0.04280420856 0.000567661216
0.04288781862 0.000851491824
0.04297142867 0.001135322432
0.04305503873 0.00141915304
0.04313864878 0.001702983648
0.04322225884 0.001986814256
0.04330586889 0.002270644864
0.04338947895 0.002554475472
0.043473089 0.002838306079
0.04355669906 0.003122136687
0.04364030912 0.003405967295
0.04372391917 0.003689797903
0.04380752923 0.003973628511
0.04389113928 0.004257459119
0.04397474934 0.004541289727
0.04405835939 0.004825120334
0.04414196945 0.005108950942
0.0442255795 0.00539278155
0.04430918956 0.005676612158
0.04439279962 0.005960442766
0.04447640967 0.006244273373
0.04456001973 0.006528103981
0.04464362978 0.006811934589
0.04472723984 0.007095765197
0.04481084989 0.007379595804
0.04489445995 0.007663426412
0.04497807 0.00794725702
0.04506168006 0.008231087628
0.04514529011 0.008514918235
0.04522890017 0.008798748843
0.04531251023 0.009082579451
0.04539612028 0.009366410058
0.04547973034 0.009650240666
0.04556334039 0.009934071273
0.04564695045 0.01021790188
0.0457305605 0.01050173249
0.04581417056 0.0107855631
0.04589778061 0.0110693937
0.04598139067 0.01135322431
0.04606500072 0.01163705492
0.04614861078 0.01192088553
0.04623222083 0.01220471613
0.04631583089 0.01248854674
0.04639944095 0.01277237735
0.046483051 0.01305620796
0.04656666106 0.01334003856
0.04665027111 0.01362386917
0.04673388114 0.01390769979
0.04513697152 0
0.0452187558 0.000283830608
0.04530054008 0.0005676612159
0.04538232436 0.0008514918238
0.04546410864 0.001135322432
0.04554589291 0.00141915304
0.04562767719 0.001702983648
0.04570946147 0.001986814255
0.04579124575 0.002270644863
0.04587303003 0.002554475471
0.04595481431 0.002838306079
0.04603659859 0.003122136687
0.04611838286 0.003405967295
0.04620016714 0.003689797903
0.04628195142 0.00397362851
0.0463637357 0.004257459118
0.04644551998 0.004541289726
0.04652730426 0.004825120334
0.04660908853 0.005108950941
0.04669087281 0.005392781549
0.04677265709 0.005676612157
0.04685444137 0.005960442765
0.04693622565 0.006244273372
0.04701800993 0.00652810398
0.04709979421 0.006811934588
0.04718157848 0.007095765195
0.04726336276 0.007379595803
0.04734514704 0.007663426411
0.04742693132 0.007947257018
0.0475087156 0.008231087626
0.04759049988 0.008514918234
0.04767228415 0.008798748841
0.04775406843 0.009082579449
0.04783585271 0.009366410056
0.04791763699 0.009650240664
0.04799942127 0.009934071272
0.04808120555 0.01021790188
0.04816298983 0.01050173249
0.0482447741 0.01078556309
0.04832655838 0.0110693937
0.04840834266 0.01135322431
0.04849012694 0.01163705492
0.04857191122 0.01192088552
0.0486536955 0.01220471613
0.04873547977 0.01248854674
0.04881726405 0.01277237735
0.04889904833 0.01305620795
0.04898083261 0.01334003856
0.04906261689 0.01362386917
0.04914440114 0.01390769979
0.0477818538 0
0.04786170648 0.0002838306079
0.04794155916 0.0005676612158
0.04802141184 0.0008514918237
0.04810126452 0.001135322432
0.0481811172 0.001419153039
0.04826096988 0.001702983647
0.04834082256 0.001986814255
0.04842067524 0.002270644863
0.04850052792 0.002554475471
0.0485803806 0.002838306079
0.04866023328 0.003122136686
0.04874008596 0.003405967294
0.04881993864 0.003689797902
0.04889979131 0.00397362851
0.04897964399 0.004257459118
0.04905949667 0.004541289725
0.04913934935 0.004825120333
0.04921920203 0.005108950941
0.04929905471 0.005392781548
0.04937890739 0.005676612156
0.04945876007 0.005960442764
0.04953861275 0.006244273371
0.04961846543 0.006528103979
0.04969831811 0.006811934587
0.04977817079 0.007095765194
0.04985802347 0.007379595802
0.04993787615 0.007663426409
0.05001772883 0.007947257017
0.0500975815 0.008231087625
0.05017743418 0.008514918232
0.05025728686 0.00879874884
0.05033713954 0.009082579447
0.05041699222 0.009366410055
0.0504968449 0.009650240662
0.05057669758 0.00993407127
0.05065655026 0.01021790188
0.05073640294 0.01050173248
0.05081625562 0.01078556309
0.0508961083 0.0110693937
0.05097596098 0.01135322431
0.05105581366 0.01163705491
0.05113566634 0.01192088552
0.05121551901 0.01220471613
0.05129537169 0.01248854674
0.05137522437 0.01277237734
0.05145507705 0.01305620795
0.05153492973 0.01334003856
0.05161478241 0.01362386917
0.05169463506 0.01390769978
0.05058003366 0
0.05065784279 0.0002838306079
0.05073565191 0.0005676612158
0.05081346104 0.0008514918236
0.05089127016 0.001135322431
0.05096907929 0.001419153039
0.05104688841 0.001702983647
0.05112469754 0.001986814255
0.05120250666 0.002270644863
0.05128031579 0.00255447547
0.05135812491 0.002838306078
0.05143593403 0.003122136686
0.05151374316 0.003405967294
0.05159155228 0.003689797901
0.05166936141 0.003973628509
0.05174717053 0.004257459117
0.05182497966 0.004541289724
0.05190278878 0.004825120332
0.05198059791 0.00510895094
0.05205840703 0.005392781547
0.05213621616 0.005676612155
0.05221402528 0.005960442763
0.05229183441 0.00624427337
0.05236964353 0.006528103978
0.05244745265 0.006811934585
0.05252526178 0.007095765193
0.0526030709 0.0073795958
0.05268088003 0.007663426408
0.05275868915 0.007947257015
0.05283649828 0.008231087623
0.0529143074 0.00851491823
0.05299211653 0.008798748838
0.05306992565 0.009082579445
0.05314773478 0.009366410053
0.0532255439 0.00965024066
0.05330335303 0.009934071268
0.05338116215 0.01021790188
0.05345897127 0.01050173248
0.0535367804 0.01078556309
0.05361458952 0.0110693937
0.05369239865 0.0113532243
0.05377020777 0.01163705491
0.0538480169 0.01192088552
0.05392582602 0.01220471613
0.05400363515 0.01248854673
0.05408144427 0.01277237734
0.0541592534 0.01305620795
0.05423706252 0.01334003856
0.05431487164 0.01362386916
0.05439268074 0.01390769978
0.05354039624 0
0.05361604337 0.0002838306078
0.05369169049 0.0005676612157
0.05376733762 0.0008514918235
0.05384298474 0.001135322431
0.05391863187 0.001419153039
0.05399427899 0.001702983647
0.05406992612 0.001986814255
0.05414557324 0.002270644862
0.05422122037 0.00255447547
0.0542968675 0.002838306078
0.05437251462 0.003122136685
0.05444816175 0.003405967293
0.05452380887 0.003689797901
0.054599456 0.003973628508
0.05467510312 0.004257459116
0.05475075025 0.004541289724
0.05482639737 0.004825120331
0.0549020445 0.005108950939
0.05497769162 0.005392781546
0.05505333875 0.005676612154
0.05512898587 0.005960442762
0.055204633 0.006244273369
0.05528028013 0.006528103977
0.05535592725 0.006811934584
0.05543157438 0.007095765192
0.0555072215 0.007379595799
0.05558286863 0.007663426406
0.05565851575 0.007947257014
0.05573416288 0.008231087621
0.05580981 0.008514918229
0.05588545713 0.008798748836
0.05596110425 0.009082579443
0.05603675138 0.009366410051
0.0561123985 0.009650240658
0.05618804563 0.009934071266
0.05626369275 0.01021790187
0.05633933988 0.01050173248
0.05641498701 0.01078556309
0.05649063413 0.01106939369
0.05656628126 0.0113532243
0.05664192838 0.01163705491
0.05671757551 0.01192088552
0.05679322263 0.01220471612
0.05686886976 0.01248854673
0.05694451688 0.01277237734
0.05702016401 0.01305620795
0.05709581113 0.01334003855
0.05717145826 0.01362386916
0.05724710536 0.01390769978
0.05667234166 0
0.05674570148 0.0002838306078
0.05681906129 0.0005676612156
0.05689242111 0.0008514918233
0.05696578093 0.001135322431
0.05703914074 0.001419153039
0.05711250056 0.001702983647
0.05718586038 0.001986814254
0.05725922019 0.002270644862
0.05733258001 0.00255447547
0.05740593982 0.002838306077
0.05747929964 0.003122136685
0.05755265946 0.003405967292
0.05762601927 0.0036897979
0.05769937909 0.003973628508
0.05777273891 0.004257459115
0.05784609872 0.004541289723
0.05791945854 0.00482512033
0.05799281836 0.005108950938
0.05806617817 0.005392781545
0.05813953799 0.005676612153
0.05821289781 0.00596044276
0.05828625762 0.006244273368
0.05835961744 0.006528103975
0.05843297726 0.006811934583
0.05850633707 0.00709576519
0.05857969689 0.007379595797
0.05865305671 0.007663426405
0.05872641652 0.007947257012
0.05879977634 0.00823108762
0.05887313616 0.008514918227
0.05894649597 0.008798748834
0.05901985579 0.009082579441
0.05909321561 0.009366410049
0.05916657542 0.009650240656
0.05923993524 0.009934071263
0.05931329505 0.01021790187
0.05938665487 0.01050173248
0.05946001469 0.01078556308
0.0595333745 0.01106939369
0.05960673432 0.0113532243
0.05968009414 0.01163705491
0.05975345395 0.01192088551
0.05982681377 0.01220471612
0.05990017359 0.01248854673
0.0599735334 0.01277237733
0.06004689322 0.01305620794
0.06012025304 0.01334003855
0.06019361285 0.01362386916
0.06026697264 0.01390769977
0.05998581487 0
0.06005675481 0.0002838306078
0.06012769474 0.0005676612155
0.06019863468 0.0008514918232
0.06026957461 0.001135322431
0.06034051455 0.001419153039
0.06041145448 0.001702983646
0.06048239442 0.001986814254
0.06055333435 0.002270644862
0.06062427429 0.002554475469
0.06069521422 0.002838306077
0.06076615416 0.003122136684
0.06083709409 0.003405967292
0.06090803403 0.003689797899
0.06097897396 0.003973628507
0.0610499139 0.004257459114
0.06112085384 0.004541289722
0.06119179377 0.004825120329
0.06126273371 0.005108950937
0.06133367364 0.005392781544
0.06140461358 0.005676612152
0.06147555351 0.005960442759
0.06154649345 0.006244273366
0.06161743338 0.006528103974
0.06168837332 0.006811934581
0.06175931325 0.007095765189
0.06183025319 0.007379595796
0.06190119312 0.007663426403
0.06197213306 0.00794725701
0.06204307299 0.008231087618
0.06211401293 0.008514918225
0.06218495286 0.008798748832
0.0622558928 0.009082579439
0.06232683273 0.009366410047
0.06239777267 0.009650240654
0.0624687126 0.009934071261
0.06253965254 0.01021790187
0.06261059247 0.01050173248
0.06268153241 0.01078556308
0.06275247234 0.01106939369
0.06282341228 0.0113532243
0.06289435221 0.0116370549
0.06296529215 0.01192088551
0.06303623208 0.01220471612
0.06310717202 0.01248854672
0.06317811195 0.01277237733
0.06324905189 0.01305620794
0.06331999182 0.01334003855
0.06339093176 0.01362386915
0.06346187167 0.01390769977
0.06349133724 0
0.06355971704 0.0002838306077
0.06362809684 0.0005676612154
0.06369647664 0.0008514918231
0.06376485643 0.001135322431
0.06383323623 0.001419153038
0.06390161603 0.001702983646
0.06396999583 0.001986814254
0.06403837562 0.002270644861
0.06410675542 0.002554475469
0.06417513522 0.002838306076
0.06424351502 0.003122136684
0.06431189481 0.003405967291
0.06438027461 0.003689797899
0.06444865441 0.003973628506
0.06451703421 0.004257459114
0.064585414 0.004541289721
0.0646537938 0.004825120328
0.0647221736 0.005108950936
0.0647905534 0.005392781543
0.06485893319 0.00567661215
0.06492731299 0.005960442758
0.06499569279 0.006244273365
0.06506407258 0.006528103972
0.06513245238 0.00681193458
0.06520083218 0.007095765187
0.06526921198 0.007379595794
0.06533759177 0.007663426401
0.06540597157 0.007947257009
0.06547435137 0.008231087616
0.06554273117 0.008514918223
0.06561111096 0.00879874883
0.06567949076 0.009082579437
0.06574787056 0.009366410044
0.06581625036 0.009650240651
0.06588463015 0.009934071258
0.06595300995 0.01021790187
0.06602138975 0.01050173247
0.06608976954 0.01078556308
0.06615814934 0.01106939369
0.06622652914 0.01135322429
0.06629490894 0.0116370549
0.06636328873 0.01192088551
0.06643166853 0.01220471611
0.06650004833 0.01248854672
0.06656842813 0.01277237733
0.06663680792 0.01305620793
0.06670518772 0.01334003854
0.06677356752 0.01362386915
0.06684194729 0.01390769977
0.06720003996 0
0.06726571123 0.0002838306077
0.06733138251 0.0005676612153
0.06739705378 0.0008514918229
0.06746272505 0.00113532243
0.06752839633 0.001419153038
0.0675940676 0.001702983646
0.06765973888 0.001986814253
0.06772541015 0.002270644861
0.06779108142 0.002554475468
0.0678567527 0.002838306076
0.06792242397 0.003122136683
0.06798809525 0.00340596729
0.06805376652 0.003689797898
0.06811943779 0.003973628505
0.06818510907 0.004257459113
0.06825078034 0.00454128972
0.06831645162 0.004825120327
0.06838212289 0.005108950935
0.06844779416 0.005392781542
0.06851346544 0.005676612149
0.06857913671 0.005960442756
0.06864480799 0.006244273364
0.06871047926 0.006528103971
0.06877615053 0.006811934578
0.06884182181 0.007095765185
0.06890749308 0.007379595792
0.06897316436 0.007663426399
0.06903883563 0.007947257007
0.0691045069 0.008231087614
0.06917017818 0.008514918221
0.06923584945 0.008798748828
0.06930152072 0.009082579435
0.069367192 0.009366410042
0.06943286327 0.009650240649
0.06949853455 0.009934071256
0.06956420582 0.01021790186
0.06962987709 0.01050173247
0.06969554837 0.01078556308
0.06976121964 0.01106939368
0.06982689092 0.01135322429
0.06989256219 0.0116370549
0.06995823346 0.0119208855
0.07002390474 0.01220471611
0.07008957601 0.01248854672
0.07015524728 0.01277237732
0.07022091856 0.01305620793
0.07028658983 0.01334003854
0.07035226111 0.01362386914
0.07041793236 0.01390769976
0.07112369937 0
0.07118650513 0.0002838306076
0.07124931089 0.0005676612152
0.07131211666 0.0008514918227
0.07137492242 0.00113532243
0.07143772819 0.001419153038
0.07150053395 0.001702983645
0.07156333972 0.001986814253
0.07162614548 0.00227064486
0.07168895124 0.002554475468
0.07175175701 0.002838306075
0.07181456277 0.003122136682
0.07187736854 0.00340596729
0.0719401743 0.003689797897
0.07200298007 0.003973628504
0.07206578583 0.004257459112
0.0721285916 0.004541289719
0.07219139736 0.004825120326
0.07225420312 0.005108950933
0.07231700889 0.005392781541
0.07237981465 0.005676612148
0.07244262042 0.005960442755
0.07250542618 0.006244273362
0.07256823194 0.006528103969
0.07263103771 0.006811934576
0.07269384347 0.007095765183
0.07275664924 0.00737959579
0.072819455 0.007663426398
0.07288226077 0.007947257005
0.07294506653 0.008231087611
0.07300787229 0.008514918218
0.07307067806 0.008798748825
0.07313348382 0.009082579432
0.07319628959 0.009366410039
0.07325909535 0.009650240646
0.07332190112 0.009934071253
0.07338470688 0.01021790186
0.07344751264 0.01050173247
0.07351031841 0.01078556307
0.07357312417 0.01106939368
0.07363592994 0.01135322429
0.0736987357 0.01163705489
0.07376154146 0.0119208855
0.07382434723 0.01220471611
0.07388715299 0.01248854671
0.07394995876 0.01277237732
0.07401276452 0.01305620793
0.07407557029 0.01334003853
0.07413837605 0.01362386914
0.07420118179 0.01390769976
0.07527477437 0
0.07533454854 0.0002838306075
0.07539432271 0.0005676612151
0.07545409688 0.0008514918226
0.07551387105 0.00113532243
0.07557364522 0.001419153037
0.07563341939 0.001702983645
0.07569319356 0.001986814252
0.07575296773 0.00227064486
0.0758127419 0.002554475467
0.07587251607 0.002838306074
0.07593229024 0.003122136682
0.07599206441 0.003405967289
0.07605183858 0.003689797896
0.07611161275 0.003973628503
0.07617138691 0.004257459111
0.07623116108 0.004541289718
0.07629093525 0.004825120325
0.07635070942 0.005108950932
0.07641048359 0.005392781539
0.07647025776 0.005676612146
0.07653003193 0.005960442753
0.0765898061 0.006244273361
0.07664958027 0.006528103968
0.07670935444 0.006811934575
0.07676912861 0.007095765182
0.07682890278 0.007379595788
0.07688867695 0.007663426395
0.07694845112 0.007947257002
0.07700822529 0.008231087609
0.07706799946 0.008514918216
0.07712777363 0.008798748823
0.0771875478 0.00908257943
0.07724732197 0.009366410036
0.07730709614 0.009650240643
0.07736687031 0.00993407125
0.07742664447 0.01021790186
0.07748641864 0.01050173246
0.07754619281 0.01078556307
0.07760596698 0.01106939368
0.07766574115 0.01135322428
0.07772551532 0.01163705489
0.07778528949 0.0119208855
0.07784506366 0.0122047161
0.07790483783 0.01248854671
0.077964612 0.01277237732
0.07802438617 0.01305620792
0.07808416034 0.01334003853
0.07814393451 0.01362386914
0.07820370866 0.01390769975
0.079666446 0
0.07972301286 0.0002838306075
0.07977957973 0.000567661215
0.07983614659 0.0008514918224
0.07989271345 0.00113532243
0.07994928032 0.001419153037
0.08000584718 0.001702983645
0.08006241404 0.001986814252
0.08011898091 0.002270644859
0.08017554777 0.002554475466
0.08023211463 0.002838306074
0.0802886815 0.003122136681
0.08034524836 0.003405967288
0.08040181522 0.003689797895
0.08045838209 0.003973628503
0.08051494895 0.00425745911
0.08057151581 0.004541289717
0.08062808268 0.004825120324
0.08068464954 0.005108950931
0.08074121641 0.005392781538
0.08079778327 0.005676612145
0.08085435013 0.005960442752
0.080910917 0.006244273359
0.08096748386 0.006528103966
0.08102405072 0.006811934573
0.08108061759 0.00709576518
0.08113718445 0.007379595786
0.08119375131 0.007663426393
0.08125031818 0.007947257
0.08130688504 0.008231087607
0.0813634519 0.008514918214
0.08142001877 0.00879874882
0.08147658563 0.009082579427
0.08153315249 0.009366410034
0.08158971936 0.00965024064
0.08164628622 0.009934071247
0.08170285308 0.01021790185
0.08175941995 0.01050173246
0.08181598681 0.01078556307
0.08187255367 0.01106939367
0.08192912054 0.01135322428
0.0819856874 0.01163705489
0.08204225426 0.01192088549
0.08209882113 0.0122047161
0.08215538799 0.01248854671
0.08221195485 0.01277237731
0.08226852172 0.01305620792
0.08232508858 0.01334003852
0.08238165544 0.01362386913
0.08243822229 0.01390769975
0.08431265925 0
0.08436583291 0.0002838306074
0.08441900657 0.0005676612148
0.08447218023 0.0008514918222
0.0845253539 0.00113532243
0.08457852756 0.001419153037
0.08463170122 0.001702983644
0.08468487488 0.001986814251
0.08473804854 0.002270644859
0.0847912222 0.002554475466
0.08484439587 0.002838306073
0.08489756953 0.00312213668
0.08495074319 0.003405967287
0.08500391685 0.003689797894
0.08505709051 0.003973628501
0.08511026418 0.004257459109
0.08516343784 0.004541289716
0.0852166115 0.004825120323
0.08526978516 0.005108950929
0.08532295882 0.005392781536
0.08537613248 0.005676612143
0.08542930615 0.00596044275
0.08548247981 0.006244273357
0.08553565347 0.006528103964
0.08558882713 0.006811934571
0.08564200079 0.007095765177
0.08569517445 0.007379595784
0.08574834812 0.007663426391
0.08580152178 0.007947256998
0.08585469544 0.008231087604
0.0859078691 0.008514918211
0.08596104276 0.008798748817
0.08601421642 0.009082579424
0.08606739009 0.009366410031
0.08612056375 0.009650240637
0.08617373741 0.009934071244
0.08622691107 0.01021790185
0.08628008473 0.01050173246
0.08633325839 0.01078556306
0.08638643206 0.01106939367
0.08643960572 0.01135322428
0.08649277938 0.01163705488
0.08654595304 0.01192088549
0.0865991267 0.01220471609
0.08665230036 0.0124885467
0.08670547403 0.01277237731
0.08675864769 0.01305620791
0.08681182135 0.01334003852
0.08686499501 0.01362386913
0.08691816865 0.01390769974
0.08922816737 0
0.08927775116 0.0002838306074
0.08932733495 0.0005676612147
0.08937691874 0.000851491822
0.08942650253 0.001135322429
0.08947608632 0.001419153037
0.08952567011 0.001702983644
0.0895752539 0.001986814251
0.08962483769 0.002270644858
0.08967442148 0.002554475465
0.08972400527 0.002838306072
0.08977358906 0.003122136679
0.08982317285 0.003405967286
0.08987275664 0.003689797893
0.08992234043 0.0039736285
0.08997192422 0.004257459107
0.09002150801 0.004541289714
0.0900710918 0.004825120321
0.09012067559 0.005108950928
0.09017025938 0.005392781535
0.09021984317 0.005676612142
0.09026942696 0.005960442748
0.09031901075 0.006244273355
0.09036859454 0.006528103962
0.09041817833 0.006811934569
0.09046776212 0.007095765175
0.09051734591 0.007379595782
0.0905669297 0.007663426388
0.09061651349 0.007947256995
0.09066609728 0.008231087602
0.09071568107 0.008514918208
0.09076526486 0.008798748815
0.09081484865 0.009082579421
0.09086443244 0.009366410027
0.09091401623 0.009650240634
0.09096360002 0.00993407124
0.09101318381 0.01021790185
0.0910627676 0.01050173245
0.09111235139 0.01078556306
0.09116193518 0.01106939367
0.09121151897 0.01135322427
0.09126110276 0.01163705488
0.09131068655 0.01192088548
0.09136027034 0.01220471609
0.09140985413 0.0124885467
0.09145943792 0.0127723773
0.09150902171 0.01305620791
0.0915586055 0.01334003851
0.09160818929 0.01362386912
0.09165777306 0.01390769973
0.09442857872 0
0.09447436457 0.0002838306073
0.09452015042 0.0005676612146
0.09456593627 0.0008514918218
0.09461172212 0.001135322429
0.09465750796 0.001419153036
0.09470329381 0.001702983643
0.09474907966 0.00198681425
0.09479486551 0.002270644858
0.09484065136 0.002554475465
0.09488643721 0.002838306072
0.09493222306 0.003122136679
0.09497800891 0.003405967286
0.09502379476 0.003689797892
0.0950695806 0.003973628499
0.09511536645 0.004257459106
0.0951611523 0.004541289713
0.09520693815 0.00482512032
0.095252724 0.005108950927
0.09529850985 0.005392781533
0.0953442957 0.00567661214
0.09539008155 0.005960442747
0.0954358674 0.006244273353
0.09548165325 0.00652810396
0.09552743909 0.006811934566
0.09557322494 0.007095765173
0.09561901079 0.007379595779
0.09566479664 0.007663426386
0.09571058249 0.007947256992
0.09575636834 0.008231087599
0.09580215419 0.008514918205
0.09584794004 0.008798748811
0.09589372589 0.009082579418
0.09593951173 0.009366410024
0.09598529758 0.00965024063
0.09603108343 0.009934071236
0.09607686928 0.01021790184
0.09612265513 0.01050173245
0.09616844098 0.01078556305
0.09621422683 0.01106939366
0.09626001268 0.01135322427
0.09630579852 0.01163705487
0.09635158437 0.01192088548
0.09639737022 0.01220471609
0.09644315607 0.01248854669
0.09648894192 0.0127723773
0.09653472777 0.0130562079
0.09658051362 0.01334003851
0.09662629947 0.01362386911
0.0966720853 0.01390769973
0.0999304063 0
0.09997217408 0.0002838306072
0.1000139419 0.0005676612144
0.1000557096 0.0008514918216
0.1000974774 0.001135322429
0.1001392452 0.001419153036
0.100181013 0.001702983643
0.1002227808 0.00198681425
0.1002645485 0.002270644857
0.1003063163 0.002554475464
0.1003480841 0.002838306071
0.1003898519 0.003122136678
0.1004316197 0.003405967285
0.1004733874 0.003689797891
0.1005151552 0.003973628498
0.100556923 0.004257459105
0.1005986908 0.004541289712
0.1006404586 0.004825120318
0.1006822263 0.005108950925
0.1007239941 0.005392781532
0.1007657619 0.005676612138
0.1008075297 0.005960442745
0.1008492974 0.006244273351
0.1008910652 0.006528103958
0.100932833 0.006811934564
0.1009746008 0.00709576517
0.1010163686 0.007379595777
0.1010581363 0.007663426383
0.1010999041 0.007947256989
0.1011416719 0.008231087596
0.1011834397 0.008514918202
0.1012252075 0.008798748808
0.1012669752 0.009082579414
0.101308743 0.00936641002
0.1013505108 0.009650240627
0.1013922786 0.009934071233
0.1014340464 0.01021790184
0.1014758141 0.01050173244
0.1015175819 0.01078556305
0.1015593497 0.01106939366
0.1016011175 0.01135322426
0.1016428852 0.01163705487
0.101684653 0.01192088547
0.1017264208 0.01220471608
0.1017681886 0.01248854669
0.1018099564 0.01277237729
0.1018517241 0.0130562079
0.1018934919 0.0133400385
0.1019352597 0.01362386911
0.1019770275 0.01390769972
0.1057511202 0
0.1057886371 0.0002838306072
0.1058261539 0.0005676612143
0.1058636707 0.0008514918214
0.1059011875 0.001135322428
0.1059387043 0.001419153035
0.1059762212 0.001702983642
0.106013738 0.001986814249
0.1060512548 0.002270644856
0.1060887716 0.002554475463
0.1061262885 0.00283830607
0.1061638053 0.003122136677
0.1062013221 0.003405967284
0.1062388389 0.00368979789
0.1062763557 0.003973628497
0.1063138726 0.004257459104
0.1063513894 0.00454128971
0.1063889062 0.004825120317
0.106426423 0.005108950923
0.1064639398 0.00539278153
0.1065014567 0.005676612136
0.1065389735 0.005960442743
0.1065764903 0.006244273349
0.1066140071 0.006528103955
0.106651524 0.006811934562
0.1066890408 0.007095765168
0.1067265576 0.007379595774
0.1067640744 0.00766342638
0.1068015912 0.007947256986
0.1068391081 0.008231087593
0.1068766249 0.008514918199
0.1069141417 0.008798748805
0.1069516585 0.009082579411
0.1069891754 0.009366410017
0.1070266922 0.009650240623
0.107064209 0.009934071229
0.1071017258 0.01021790183
0.1071392426 0.01050173244
0.1071767595 0.01078556305
0.1072142763 0.01106939365
0.1072517931 0.01135322426
0.1072893099 0.01163705486
0.1073268267 0.01192088547
0.1073643436 0.01220471607
0.1074018604 0.01248854668
0.1074393772 0.01277237729
0.107476894 0.01305620789
0.1075144109 0.0133400385
0.1075519277 0.0136238691
0.1075894445 0.01390769971
0.1119092032 0
0.1119422227 0.0002838306071
0.1119752421 0.0005676612141
0.1120082616 0.0008514918212
0.1120412811 0.001135322428
0.1120743006 0.001419153035
0.1121073201 0.001702983642
0.1121403395 0.001986814249
0.112173359 0.002270644856
0.1122063785 0.002554475462
0.112239398 0.002838306069
0.1122724175 0.003122136676
0.1123054369 0.003405967282
0.1123384564 0.003689797889
0.1123714759 0.003973628496
0.1124044954 0.004257459102
0.1124375148 0.004541289709
0.1124705343 0.004825120315
0.1125035538 0.005108950921
0.1125365733 0.005392781528
0.1125695928 0.005676612134
0.1126026122 0.00596044274
0.1126356317 0.006244273347
0.1126686512 0.006528103953
0.1127016707 0.006811934559
0.1127346902 0.007095765165
0.1127677096 0.007379595771
0.1128007291 0.007663426377
0.1128337486 0.007947256983
0.1128667681 0.008231087589
0.1128997876 0.008514918195
0.112932807 0.008798748801
0.1129658265 0.009082579407
0.112998846 0.009366410013
0.1130318655 0.009650240619
0.1130648849 0.009934071224
0.1130979044 0.01021790183
0.1131309239 0.01050173244
0.1131639434 0.01078556304
0.1131969629 0.01106939365
0.1132299823 0.01135322425
0.1132630018 0.01163705486
0.1132960213 0.01192088546
0.1133290408 0.01220471607
0.1133620603 0.01248854667
0.1133950797 0.01277237728
0.1134280992 0.01305620788
0.1134611187 0.01334003849
0.1134941382 0.01362386909
0.1135271576 0.0139076997
0.1184242091 0
0.1184524706 0.000283830607
0.118480732 0.000567661214
0.1185089935 0.0008514918209
0.118537255 0.001135322428
0.1185655164 0.001419153035
0.1185937779 0.001702983641
0.1186220394 0.001986814248
0.1186503009 0.002270644855
0.1186785623 0.002554475462
0.1187068238 0.002838306068
0.1187350853 0.003122136675
0.1187633467 0.003405967281
0.1187916082 0.003689797888
0.1188198697 0.003973628494
0.1188481311 0.004257459101
0.1188763926 0.004541289707
0.1189046541 0.004825120313
0.1189329155 0.00510895092
0.118961177 0.005392781526
0.1189894385 0.005676612132
0.1190177 0.005960442738
0.1190459614 0.006244273344
0.1190742229 0.00652810395
0.1191024844 0.006811934556
0.1191307458 0.007095765162
0.1191590073 0.007379595768
0.1191872688 0.007663426374
0.1192155302 0.00794725698
0.1192437917 0.008231087586
0.1192720532 0.008514918192
0.1193003147 0.008798748797
0.1193285761 0.009082579403
0.1193568376 0.009366410009
0.1193850991 0.009650240614
0.1194133605 0.00993407122
0.119441622 0.01021790183
0.1194698835 0.01050173243
0.1194981449 0.01078556304
0.1195264064 0.01106939364
0.1195546679 0.01135322425
0.1195829293 0.01163705485
0.1196111908 0.01192088546
0.1196394523 0.01220471606
0.1196677138 0.01248854667
0.1196959752 0.01277237727
0.1197242367 0.01305620788
0.1197524982 0.01334003848
0.1197807596 0.01362386909
0.1198090211 0.0139076997
0.1253168252 0
0.1253400529 0.0002838306069
0.1253632806 0.0005676612138
0.1253865083 0.0008514918207
0.125409736 0.001135322427
0.1254329637 0.001419153034
0.1254561914 0.001702983641
0.125479419 0.001986814248
0.1255026467 0.002270644854
0.1255258744 0.002554475461
0.1255491021 0.002838306067
0.1255723298 0.003122136674
0.1255955575 0.00340596728
0.1256187852 0.003689797887
0.1256420128 0.003973628493
0.1256652405 0.004257459099
0.1256884682 0.004541289705
0.1257116959 0.004825120312
0.1257349236 0.005108950918
0.1257581513 0.005392781524
0.125781379 0.00567661213
0.1258046066 0.005960442736
0.1258278343 0.006244273342
0.125851062 0.006528103948
0.1258742897 0.006811934554
0.1258975174 0.007095765159
0.1259207451 0.007379595765
0.1259439728 0.007663426371
0.1259672004 0.007947256977
0.1259904281 0.008231087582
0.1260136558 0.008514918188
0.1260368835 0.008798748793
0.1260601112 0.009082579399
0.1260833389 0.009366410004
0.1261065666 0.00965024061
0.1261297942 0.009934071215
0.1261530219 0.01021790182
0.1261762496 0.01050173243
0.1261994773 0.01078556303
0.126222705 0.01106939364
0.1262459327 0.01135322424
0.1262691604 0.01163705485
0.126292388 0.01192088545
0.1263156157 0.01220471606
0.1263388434 0.01248854666
0.1263620711 0.01277237727
0.1263852988 0.01305620787
0.1264085265 0.01334003848
0.1264317542 0.01362386908
0.1264549818 0.01390769969
0.132608938 0
0.1326268401 0.0002838306069
0.1326447422 0.0005676612137
0.1326626444 0.0008514918204
0.1326805465 0.001135322427
0.1326984487 0.001419153034
0.1327163508 0.00170298364
0.132734253 0.001986814247
0.1327521551 0.002270644853
0.1327700572 0.00255447546
0.1327879594 0.002838306066
0.1328058615 0.003122136673
0.1328237637 0.003405967279
0.1328416658 0.003689797885
0.132859568 0.003973628491
0.1328774701 0.004257459098
0.1328953723 0.004541289704
0.1329132744 0.00482512031
0.1329311765 0.005108950916
0.1329490787 0.005392781522
0.1329669808 0.005676612128
0.132984883 0.005960442733
0.1330027851 0.006244273339
0.1330206873 0.006528103945
0.1330385894 0.006811934551
0.1330564915 0.007095765156
0.1330743937 0.007379595762
0.1330922958 0.007663426367
0.133110198 0.007947256973
0.1331281001 0.008231087578
0.1331460023 0.008514918184
0.1331639044 0.008798748789
0.1331818066 0.009082579394
0.1331997087 0.00936641
0.1332176108 0.009650240605
0.133235513 0.00993407121
0.1332534151 0.01021790181
0.1332713173 0.01050173242
0.1332892194 0.01078556303
0.1333071216 0.01106939363
0.1333250237 0.01135322423
0.1333429258 0.01163705484
0.133360828 0.01192088544
0.1333787301 0.01220471605
0.1333966323 0.01248854665
0.1334145344 0.01277237726
0.1334324366 0.01305620786
0.1334503387 0.01334003847
0.1334682409 0.01362386907
0.133486143 0.01390769968
0.1403237021 0
0.14033597 0.0002838306068
0.1403482379 0.0005676612135
0.1403605059 0.0008514918201
0.1403727738 0.001135322427
0.1403850417 0.001419153033
0.1403973097 0.00170298364
0.1404095776 0.001986814246
0.1404218455 0.002270644853
0.1404341135 0.002554475459
0.1404463814 0.002838306065
0.1404586493 0.003122136671
0.1404709173 0.003405967278
0.1404831852 0.003689797884
0.1404954531 0.00397362849
0.1405077211 0.004257459096
0.140519989 0.004541289702
0.1405322569 0.004825120308
0.1405445249 0.005108950914
0.1405567928 0.005392781519
0.1405690607 0.005676612125
0.1405813287 0.005960442731
0.1405935966 0.006244273336
0.1406058645 0.006528103942
0.1406181325 0.006811934547
0.1406304004 0.007095765153
0.1406426683 0.007379595758
0.1406549363 0.007663426364
0.1406672042 0.007947256969
0.1406794721 0.008231087574
0.1406917401 0.008514918179
0.140704008 0.008798748785
0.1407162759 0.00908257939
0.1407285439 0.009366409995
0.1407408118 0.0096502406
0.1407530797 0.009934071205
0.1407653477 0.01021790181
0.1407776156 0.01050173241
0.1407898835 0.01078556302
0.1408021515 0.01106939362
0.1408144194 0.01135322423
0.1408266873 0.01163705483
0.1408389553 0.01192088544
0.1408512232 0.01220471604
0.1408634911 0.01248854665
0.1408757591 0.01277237725
0.140888027 0.01305620786
0.1409002949 0.01334003846
0.1409125628 0.01362386906
0.1409248308 0.01390769967
0.1484856145 0
0.1484919217 0.0002838306067
0.1484982288 0.0005676612133
0.148504536 0.0008514918199
0.1485108431 0.001135322426
0.1485171503 0.001419153033
0.1485234575 0.001702983639
0.1485297646 0.001986814246
0.1485360718 0.002270644852
0.148542379 0.002554475458
0.1485486861 0.002838306064
0.1485549933 0.00312213667
0.1485613004 0.003405967276
0.1485676076 0.003689797882
0.1485739148 0.003973628488
0.1485802219 0.004257459094
0.1485865291 0.0045412897
0.1485928363 0.004825120306
0.1485991434 0.005108950911
0.1486054506 0.005392781517
0.1486117578 0.005676612122
0.1486180649 0.005960442728
0.1486243721 0.006244273333
0.1486306792 0.006528103939
0.1486369864 0.006811934544
0.1486432936 0.007095765149
0.1486496007 0.007379595755
0.1486559079 0.00766342636
0.1486622151 0.007947256965
0.1486685222 0.00823108757
0.1486748294 0.008514918175
0.1486811365 0.00879874878
0.1486874437 0.009082579385
0.1486937509 0.00936640999
0.148700058 0.009650240594
0.1487063652 0.009934071199
0.1487126724 0.0102179018
0.1487189795 0.01050173241
0.1487252867 0.01078556301
0.1487315939 0.01106939362
0.148737901 0.01135322422
0.1487442082 0.01163705483
0.1487505153 0.01192088543
0.1487568225 0.01220471603
0.1487631297 0.01248854664
0.1487694368 0.01277237724
0.148775744 0.01305620785
0.1487820512 0.01334003845
0.1487883583 0.01362386905
0.1487946655 0.01390769966
0.1571215402 0
0.1571215402 0.0002838306051
0.1571215402 0.0005676612101
0.1571215402 0.0008514918152
0.1571215402 0.00113532242
0.1571215402 0.001419153025
0.1571215402 0.00170298363
0.1571215402 0.001986814236
0.1571215402 0.002270644841
0.1571215402 0.002554475446
0.1571215402 0.002838306051
0.1571215402 0.003122136656
0.1571215402 0.003405967261
0.1571215402 0.003689797866
0.1571215402 0.003973628471
0.1571215402 0.004257459076
0.1571215402 0.004541289681
0.1571215402 0.004825120286
0.1571215402 0.005108950891
0.1571215402 0.005392781496
0.1571215402 0.005676612101
0.1571215402 0.005960442707
0.1571215402 0.006244273312
0.1571215402 0.006528103917
0.1571215402 0.006811934522
0.1571215402 0.007095765127
0.1571215402 0.007379595732
0.1571215402 0.007663426337
0.1571215402 0.007947256942
0.1571215402 0.008231087547
0.1571215402 0.008514918152
0.1571215402 0.008798748757
0.1571215402 0.009082579362
0.1571215402 0.009366409967
0.1571215402 0.009650240573
0.1571215402 0.009934071178
0.1571215402 0.01021790178
0.1571215402 0.01050173239
0.1571215402 0.01078556299
0.1571215402 0.0110693936
0.1571215402 0.0113532242
0.1571215402 0.01163705481
0.1571215402 0.01192088541
0.1571215402 0.01220471602
0.1571215402 0.01248854662
0.1571215402 0.01277237723
0.1571215402 0.01305620783
0.1571215402 0.01334003844
0.1571215402 0.01362386904
0.1571215402 0.01390769965
0.005752399686 0.01419149983
0.00575239969 0.01449434939
0.005752399694 0.01481752718
0.005752399697 0.01516239769
0.005752399702 0.01553041702
0.005752399706 0.01592313898
0.005752399711 0.01634222171
0.005752399716 0.0167894346
0.005752399721 0.01726666586
0.005752399727 0.0177759304
0.005752399733 0.01831937842
0.00575239974 0.01889930441
0.005752399747 0.01951815688
0.005752399755 0.02017854872
0.005752399763 0.02088326817
0.005752399771 0.02163529065
0.00575239978 0.02243779128
0.00575239979 0.02329415833
0.0057523998 0.02420800748
0.005752399812 0.02518319711
0.005752399823 0.02622384459
0.005752399836 0.02733434366
0.00575239985 0.02851938299
0.005752399864 0.02978396595
0.005752399879 0.03113343177
0.005752399896 0.03257347806
0.005752399913 0.03411018487
0.005752399932 0.03575004036
0.005752399952 0.03749999905
0.005787629859 0.01419149983
0.005787629862 0.01449434939
0.005787629866 0.01481752718
0.00578762987 0.01516239769
0.005787629874 0.01553041702
0.005787629879 0.01592313898
0.005787629883 0.01634222171
0.005787629888 0.0167894346
0.005787629894 0.01726666586
0.0057876299 0.0177759304
0.005787629906 0.01831937842
0.005787629912 0.01889930441
0.005787629919 0.01951815688
0.005787629927 0.02017854872
0.005787629935 0.02088326817
0.005787629944 0.02163529065
0.005787629953 0.02243779128
0.005787629962 0.02329415833
0.005787629973 0.02420800748
0.005787629984 0.02518319711
0.005787629996 0.02622384459
0.005787630008 0.02733434366
0.005787630022 0.02851938299
0.005787630036 0.02978396595
0.005787630052 0.03113343177
0.005787630068 0.03257347806
0.005787630086 0.03411018487
0.005787630104 0.03575004036
0.005787630124 0.03749999905
0.005824901975 0.01419149983
0.005824901978 0.01449434939
0.005824901982 0.01481752718
0.005824901986 0.01516239769
0.00582490199 0.01553041702
0.005824901994 0.01592313898
0.005824901999 0.01634222171
0.005824902004 0.0167894346
0.00582490201 0.01726666586
0.005824902016 0.01777593041
0.005824902022 0.01831937842
0.005824902028 0.01889930441
0.005824902035 0.01951815688
0.005824902043 0.02017854872
0.005824902051 0.02088326817
0.005824902059 0.02163529065
0.005824902069 0.02243779128
0.005824902078 0.02329415833
0.005824902089 0.02420800748
0.0058249021 0.02518319711
0.005824902112 0.02622384459
0.005824902124 0.02733434366
0.005824902138 0.02851938299
0.005824902152 0.02978396595
0.005824902168 0.03113343177
0.005824902184 0.03257347806
0.005824902201 0.03411018487
0.00582490222 0.03575004036
0.00582490224 0.03749999905
0.005864334385 0.01419149983
0.005864334389 0.01449434939
0.005864334392 0.01481752718
0.005864334396 0.01516239769
0.005864334401 0.01553041702
0.005864334405 0.01592313898
0.00586433441 0.01634222171
0.005864334415 0.0167894346
0.00586433442 0.01726666586
0.005864334426 0.01777593041
0.005864334432 0.01831937842
0.005864334439 0.01889930441
0.005864334446 0.01951815688
0.005864334453 0.02017854872
0.005864334462 0.02088326817
0.00586433447 0.02163529065
0.005864334479 0.02243779129
0.005864334489 0.02329415833
0.005864334499 0.02420800748
0.00586433451 0.02518319711
0.005864334522 0.02622384459
0.005864334535 0.02733434367
0.005864334548 0.02851938299
0.005864334563 0.02978396596
0.005864334578 0.03113343178
0.005864334595 0.03257347807
0.005864334612 0.03411018488
0.005864334631 0.03575004037
0.005864334651 0.03749999905
0.005906052302 0.01419149983
0.005906052305 0.01449434939
0.005906052309 0.01481752718
0.005906052313 0.01516239769
0.005906052317 0.01553041702
0.005906052321 0.01592313898
0.005906052326 0.01634222171
0.005906052331 0.0167894346
0.005906052337 0.01726666586
0.005906052342 0.01777593041
0.005906052349 0.01831937842
0.005906052355 0.01889930441
0.005906052362 0.01951815688
0.00590605237 0.02017854872
0.005906052378 0.02088326817
0.005906052386 0.02163529065
0.005906052395 0.02243779129
0.005906052405 0.02329415834
0.005906052416 0.02420800748
0.005906052427 0.02518319711
0.005906052438 0.02622384459
0.005906052451 0.02733434367
0.005906052465 0.02851938299
0.005906052479 0.02978396596
0.005906052494 0.03113343178
0.005906052511 0.03257347807
0.005906052528 0.03411018488
0.005906052547 0.03575004037
0.005906052567 0.03749999905
0.005950188191 0.01419149983
0.005950188195 0.01449434939
0.005950188198 0.01481752718
0.005950188202 0.01516239769
0.005950188207 0.01553041702
0.005950188211 0.01592313898
0.005950188216 0.01634222171
0.005950188221 0.0167894346
0.005950188226 0.01726666586
0.005950188232 0.01777593041
0.005950188238 0.01831937842
0.005950188245 0.01889930441
0.005950188252 0.01951815688
0.005950188259 0.02017854872
0.005950188267 0.02088326817
0.005950188276 0.02163529065
0.005950188285 0.02243779129
0.005950188295 0.02329415834
0.005950188305 0.02420800748
0.005950188316 0.02518319711
0.005950188328 0.0262238446
0.005950188341 0.02733434367
0.005950188354 0.028519383
0.005950188369 0.02978396596
0.005950188384 0.03113343178
0.005950188401 0.03257347807
0.005950188418 0.03411018488
0.005950188437 0.03575004037
0.005950188457 0.03749999905
0.005996882201 0.01419149983
0.005996882204 0.01449434939
0.005996882208 0.01481752718
0.005996882212 0.01516239769
0.005996882216 0.01553041702
0.00599688222 0.01592313898
0.005996882225 0.01634222171
0.00599688223 0.0167894346
0.005996882236 0.01726666586
0.005996882242 0.01777593041
0.005996882248 0.01831937842
0.005996882254 0.01889930441
0.005996882261 0.01951815688
0.005996882269 0.02017854872
0.005996882277 0.02088326817
0.005996882285 0.02163529065
0.005996882295 0.02243779129
0.005996882304 0.02329415834
0.005996882315 0.02420800749
0.005996882326 0.02518319712
0.005996882338 0.0262238446
0.00599688235 0.02733434367
0.005996882364 0.028519383
0.005996882378 0.02978396596
0.005996882393 0.03113343179
0.00599688241 0.03257347808
0.005996882427 0.03411018489
0.005996882446 0.03575004038
0.005996882466 0.03749999905
0.006046282599 0.01419149983
0.006046282602 0.01449434939
0.006046282606 0.01481752718
0.00604628261 0.01516239769
0.006046282614 0.01553041702
0.006046282618 0.01592313898
0.006046282623 0.01634222171
0.006046282628 0.0167894346
0.006046282633 0.01726666586
0.006046282639 0.01777593041
0.006046282645 0.01831937842
0.006046282652 0.01889930441
0.006046282659 0.01951815688
0.006046282667 0.02017854872
0.006046282675 0.02088326817
0.006046282683 0.02163529065
0.006046282692 0.02243779129
0.006046282702 0.02329415834
0.006046282712 0.02420800749
0.006046282724 0.02518319712
0.006046282735 0.0262238446
0.006046282748 0.02733434367
0.006046282762 0.028519383
0.006046282776 0.02978396597
0.006046282791 0.03113343179
0.006046282808 0.03257347808
0.006046282825 0.03411018489
0.006046282844 0.03575004038
0.006046282864 0.03749999905
0.006098546247 0.01419149983
0.006098546251 0.01449434939
0.006098546254 0.01481752718
0.006098546258 0.01516239769
0.006098546262 0.01553041702
0.006098546267 0.01592313898
0.006098546272 0.01634222171
0.006098546277 0.0167894346
0.006098546282 0.01726666586
0.006098546288 0.01777593041
0.006098546294 0.01831937842
0.006098546301 0.01889930441
0.006098546308 0.01951815688
0.006098546315 0.02017854872
0.006098546323 0.02088326817
0.006098546332 0.02163529065
0.006098546341 0.02243779129
0.006098546351 0.02329415834
0.006098546361 0.02420800749
0.006098546372 0.02518319712
0.006098546384 0.0262238446
0.006098546397 0.02733434368
0.00609854641 0.028519383
0.006098546424 0.02978396597
0.00609854644 0.03113343179
0.006098546456 0.03257347808
0.006098546474 0.03411018489
0.006098546492 0.03575004039
0.006098546512 0.03749999905
0.006153839101 0.01419149983
0.006153839104 0.01449434939
0.006153839108 0.01481752718
0.006153839112 0.01516239769
0.006153839116 0.01553041702
0.006153839121 0.01592313898
0.006153839125 0.01634222171
0.00615383913 0.0167894346
0.006153839136 0.01726666586
0.006153839142 0.01777593041
0.006153839148 0.01831937842
0.006153839154 0.01889930441
0.006153839161 0.01951815689
0.006153839169 0.02017854872
0.006153839177 0.02088326817
0.006153839186 0.02163529065
0.006153839195 0.02243779129
0.006153839204 0.02329415834
0.006153839215 0.02420800749
0.006153839226 0.02518319712
0.006153839238 0.0262238446
0.00615383925 0.02733434368
0.006153839264 0.02851938301
0.006153839278 0.02978396597
0.006153839294 0.03113343179
0.00615383931 0.03257347809
0.006153839327 0.0341101849
0.006153839346 0.03575004039
0.006153839366 0.03749999905
0.006212336733 0.01419149983
0.006212336736 0.01449434939
0.00621233674 0.01481752718
0.006212336744 0.01516239769
0.006212336748 0.01553041702
0.006212336752 0.01592313898
0.006212336757 0.01634222171
0.006212336762 0.0167894346
0.006212336768 0.01726666586
0.006212336773 0.01777593041
0.00621233678 0.01831937842
0.006212336786 0.01889930441
0.006212336793 0.01951815689
0.006212336801 0.02017854872
0.006212336809 0.02088326818
0.006212336817 0.02163529065
0.006212336826 0.02243779129
0.006212336836 0.02329415834
0.006212336847 0.02420800749
0.006212336858 0.02518319712
0.00621233687 0.0262238446
0.006212336882 0.02733434368
0.006212336896 0.02851938301
0.00621233691 0.02978396597
0.006212336925 0.0311334318
0.006212336942 0.03257347809
0.006212336959 0.0341101849
0.006212336978 0.0357500404
0.006212336998 0.03749999905
0.006274224892 0.01419149983
0.006274224895 0.01449434939
0.006274224899 0.01481752718
0.006274224903 0.01516239769
0.006274224907 0.01553041702
0.006274224912 0.01592313898
0.006274224916 0.01634222171
0.006274224921 0.0167894346
0.006274224927 0.01726666586
0.006274224933 0.01777593041
0.006274224939 0.01831937842
0.006274224945 0.01889930441
0.006274224952 0.01951815689
0.00627422496 0.02017854872
0.006274224968 0.02088326818
0.006274224976 0.02163529066
0.006274224986 0.02243779129
0.006274224995 0.02329415834
0.006274225006 0.02420800749
0.006274225017 0.02518319712
0.006274225029 0.02622384461
0.006274225041 0.02733434368
0.006274225055 0.02851938301
0.006274225069 0.02978396598
0.006274225084 0.0311334318
0.006274225101 0.0325734781
0.006274225118 0.03411018491
0.006274225137 0.0357500404
0.006274225157 0.03749999905
0.006339700093 0.01419149983
0.006339700097 0.01449434939
0.0063397001 0.01481752718
0.006339700104 0.01516239769
0.006339700109 0.01553041702
0.006339700113 0.01592313898
0.006339700118 0.01634222171
0.006339700123 0.0167894346
0.006339700128 0.01726666586
0.006339700134 0.01777593041
0.00633970014 0.01831937842
0.006339700147 0.01889930441
0.006339700154 0.01951815689
0.006339700161 0.02017854872
0.006339700169 0.02088326818
0.006339700178 0.02163529066
0.006339700187 0.02243779129
0.006339700197 0.02329415834
0.006339700207 0.02420800749
0.006339700218 0.02518319713
0.00633970023 0.02622384461
0.006339700243 0.02733434368
0.006339700256 0.02851938302
0.00633970027 0.02978396598
0.006339700286 0.03113343181
0.006339700302 0.0325734781
0.00633970032 0.03411018491
0.006339700338 0.03575004041
0.006339700358 0.03749999905
0.006408970243 0.01419149983
0.006408970246 0.01449434939
0.00640897025 0.01481752718
0.006408970254 0.01516239769
0.006408970258 0.01553041702
0.006408970262 0.01592313898
0.006408970267 0.01634222171
0.006408970272 0.0167894346
0.006408970278 0.01726666586
0.006408970283 0.01777593041
0.00640897029 0.01831937842
0.006408970296 0.01889930441
0.006408970303 0.01951815689
0.006408970311 0.02017854872
0.006408970319 0.02088326818
0.006408970327 0.02163529066
0.006408970336 0.0224377913
0.006408970346 0.02329415835
0.006408970356 0.0242080075
0.006408970367 0.02518319713
0.006408970379 0.02622384461
0.006408970392 0.02733434369
0.006408970405 0.02851938302
0.00640897042 0.02978396599
0.006408970435 0.03113343181
0.006408970451 0.0325734781
0.006408970469 0.03411018492
0.006408970487 0.03575004042
0.006408970507 0.03749999905
0.006482255295 0.01419149983
0.006482255299 0.01449434939
0.006482255302 0.01481752718
0.006482255306 0.01516239769
0.00648225531 0.01553041702
0.006482255315 0.01592313898
0.00648225532 0.01634222171
0.006482255325 0.0167894346
0.00648225533 0.01726666586
0.006482255336 0.01777593041
0.006482255342 0.01831937842
0.006482255349 0.01889930441
0.006482255356 0.01951815689
0.006482255363 0.02017854873
0.006482255371 0.02088326818
0.00648225538 0.02163529066
0.006482255389 0.0224377913
0.006482255398 0.02329415835
0.006482255409 0.0242080075
0.00648225542 0.02518319713
0.006482255432 0.02622384461
0.006482255444 0.02733434369
0.006482255458 0.02851938302
0.006482255472 0.02978396599
0.006482255487 0.03113343182
0.006482255504 0.03257347811
0.006482255521 0.03411018492
0.00648225554 0.03575004042
0.00648225556 0.03749999905
0.006559787955 0.01419149983
0.006559787958 0.01449434939
0.006559787962 0.01481752718
0.006559787966 0.01516239769
0.00655978797 0.01553041702
0.006559787975 0.01592313898
0.006559787979 0.01634222171
0.006559787984 0.0167894346
0.00655978799 0.01726666586
0.006559787996 0.01777593041
0.006559788002 0.01831937842
0.006559788008 0.01889930441
0.006559788015 0.01951815689
0.006559788023 0.02017854873
0.006559788031 0.02088326818
0.006559788039 0.02163529066
0.006559788048 0.0224377913
0.006559788058 0.02329415835
0.006559788069 0.0242080075
0.00655978808 0.02518319713
0.006559788091 0.02622384462
0.006559788104 0.02733434369
0.006559788117 0.02851938303
0.006559788132 0.02978396599
0.006559788147 0.03113343182
0.006559788163 0.03257347812
0.006559788181 0.03411018493
0.006559788199 0.03575004043
0.006559788219 0.03749999905
0.006641814414 0.01419149983
0.006641814417 0.01449434939
0.006641814421 0.01481752718
0.006641814425 0.01516239769
0.006641814429 0.01553041702
0.006641814433 0.01592313898
0.006641814438 0.01634222171
0.006641814443 0.0167894346
0.006641814449 0.01726666586
0.006641814454 0.01777593041
0.00664181446 0.01831937842
0.006641814467 0.01889930441
0.006641814474 0.01951815689
0.006641814482 0.02017854873
0.006641814489 0.02088326818
0.006641814498 0.02163529066
0.006641814507 0.0224377913
0.006641814517 0.02329415835
0.006641814527 0.0242080075
0.006641814538 0.02518319714
0.00664181455 0.02622384462
0.006641814563 0.0273343437
0.006641814576 0.02851938303
0.00664181459 0.029783966
0.006641814606 0.03113343183
0.006641814622 0.03257347812
0.006641814639 0.03411018494
0.006641814658 0.03575004044
0.006641814678 0.03749999905
0.006728595132 0.01419149983
0.006728595136 0.01449434939
0.006728595139 0.01481752718
0.006728595143 0.01516239769
0.006728595147 0.01553041702
0.006728595152 0.01592313898
0.006728595157 0.01634222171
0.006728595162 0.0167894346
0.006728595167 0.01726666586
0.006728595173 0.01777593041
0.006728595179 0.01831937842
0.006728595186 0.01889930441
0.006728595193 0.01951815689
0.0067285952 0.02017854873
0.006728595208 0.02088326818
0.006728595217 0.02163529066
0.006728595226 0.0224377913
0.006728595235 0.02329415835
0.006728595246 0.0242080075
0.006728595257 0.02518319714
0.006728595268 0.02622384462
0.006728595281 0.0273343437
0.006728595294 0.02851938303
0.006728595309 0.029783966
0.006728595324 0.03113343183
0.00672859534 0.03257347813
0.006728595358 0.03411018494
0.006728595376 0.03575004045
0.006728595396 0.03749999905
0.006820405668 0.01419149983
0.006820405671 0.01449434939
0.006820405675 0.01481752717
0.006820405679 0.01516239769
0.006820405683 0.01553041702
0.006820405688 0.01592313898
0.006820405692 0.01634222171
0.006820405697 0.0167894346
0.006820405703 0.01726666586
0.006820405709 0.01777593041
0.006820405715 0.01831937842
0.006820405721 0.01889930441
0.006820405728 0.01951815689
0.006820405736 0.02017854873
0.006820405744 0.02088326818
0.006820405752 0.02163529066
0.006820405761 0.0224377913
0.006820405771 0.02329415835
0.006820405781 0.02420800751
0.006820405792 0.02518319714
0.006820405804 0.02622384463
0.006820405817 0.0273343437
0.00682040583 0.02851938304
0.006820405844 0.02978396601
0.00682040586 0.03113343184
0.006820405876 0.03257347813
0.006820405893 0.03411018495
0.006820405912 0.03575004045
0.006820405932 0.03749999905
0.00691753755 0.01419149983
0.006917537553 0.01449434939
0.006917537557 0.01481752717
0.00691753756 0.01516239769
0.006917537565 0.01553041702
0.006917537569 0.01592313898
0.006917537574 0.01634222171
0.006917537579 0.0167894346
0.006917537584 0.01726666586
0.00691753759 0.01777593041
0.006917537596 0.01831937843
0.006917537603 0.01889930441
0.00691753761 0.01951815689
0.006917537617 0.02017854873
0.006917537625 0.02088326818
0.006917537634 0.02163529067
0.006917537643 0.0224377913
0.006917537652 0.02329415836
0.006917537663 0.02420800751
0.006917537674 0.02518319714
0.006917537685 0.02622384463
0.006917537698 0.02733434371
0.006917537711 0.02851938304
0.006917537726 0.02978396601
0.006917537741 0.03113343184
0.006917537757 0.03257347814
0.006917537775 0.03411018496
0.006917537793 0.03575004046
0.006917537813 0.03749999905
0.007020299202 0.01419149983
0.007020299206 0.01449434939
0.007020299209 0.01481752717
0.007020299213 0.01516239769
0.007020299217 0.01553041702
0.007020299222 0.01592313898
0.007020299227 0.01634222171
0.007020299232 0.0167894346
0.007020299237 0.01726666586
0.007020299243 0.01777593041
0.007020299249 0.01831937843
0.007020299255 0.01889930441
0.007020299262 0.01951815689
0.00702029927 0.02017854873
0.007020299278 0.02088326819
0.007020299286 0.02163529067
0.007020299295 0.02243779131
0.007020299305 0.02329415836
0.007020299315 0.02420800751
0.007020299326 0.02518319715
0.007020299338 0.02622384463
0.007020299351 0.02733434371
0.007020299364 0.02851938305
0.007020299378 0.02978396602
0.007020299394 0.03113343185
0.00702029941 0.03257347815
0.007020299427 0.03411018497
0.007020299446 0.03575004047
0.007020299465 0.03749999905
0.007129016928 0.01419149983
0.007129016932 0.01449434939
0.007129016936 0.01481752717
0.007129016939 0.01516239769
0.007129016944 0.01553041702
0.007129016948 0.01592313898
0.007129016953 0.01634222171
0.007129016958 0.0167894346
0.007129016963 0.01726666586
0.007129016969 0.01777593041
0.007129016975 0.01831937843
0.007129016982 0.01889930441
0.007129016989 0.01951815689
0.007129016996 0.02017854873
0.007129017004 0.02088326819
0.007129017012 0.02163529067
0.007129017021 0.02243779131
0.007129017031 0.02329415836
0.007129017041 0.02420800751
0.007129017052 0.02518319715
0.007129017064 0.02622384464
0.007129017077 0.02733434372
0.00712901709 0.02851938305
0.007129017104 0.02978396602
0.007129017119 0.03113343186
0.007129017136 0.03257347816
0.007129017153 0.03411018498
0.007129017172 0.03575004048
0.007129017191 0.03749999905
0.007244035942 0.01419149983
0.007244035946 0.01449434939
0.007244035949 0.01481752717
0.007244035953 0.01516239769
0.007244035958 0.01553041702
0.007244035962 0.01592313898
0.007244035967 0.01634222171
0.007244035972 0.0167894346
0.007244035977 0.01726666586
0.007244035983 0.01777593041
0.007244035989 0.01831937843
0.007244035995 0.01889930442
0.007244036002 0.01951815689
0.00724403601 0.02017854873
0.007244036018 0.02088326819
0.007244036026 0.02163529067
0.007244036035 0.02243779131
0.007244036045 0.02329415836
0.007244036055 0.02420800752
0.007244036066 0.02518319715
0.007244036078 0.02622384464
0.00724403609 0.02733434372
0.007244036104 0.02851938306
0.007244036118 0.02978396603
0.007244036133 0.03113343186
0.007244036149 0.03257347816
0.007244036167 0.03411018499
0.007244036185 0.03575004049
0.007244036205 0.03749999905
0.007365721467 0.01419149983
0.007365721471 0.01449434939
0.007365721474 0.01481752717
0.007365721478 0.01516239769
0.007365721482 0.01553041702
0.007365721487 0.01592313898
0.007365721491 0.01634222171
0.007365721497 0.0167894346
0.007365721502 0.01726666586
0.007365721508 0.01777593041
0.007365721514 0.01831937843
0.00736572152 0.01889930442
0.007365721527 0.0195181569
0.007365721535 0.02017854873
0.007365721543 0.02088326819
0.007365721551 0.02163529067
0.00736572156 0.02243779131
0.00736572157 0.02329415837
0.00736572158 0.02420800752
0.007365721591 0.02518319716
0.007365721603 0.02622384465
0.007365721615 0.02733434373
0.007365721628 0.02851938306
0.007365721643 0.02978396604
0.007365721658 0.03113343187
0.007365721674 0.03257347817
0.007365721691 0.034110185
0.00736572171 0.0357500405
0.007365721729 0.03749999905
0.007494459895 0.01419149983
0.007494459898 0.01449434939
0.007494459902 0.01481752717
0.007494459905 0.01516239769
0.00749445991 0.01553041702
0.007494459914 0.01592313898
0.007494459919 0.01634222171
0.007494459924 0.0167894346
0.007494459929 0.01726666586
0.007494459935 0.01777593041
0.007494459941 0.01831937843
0.007494459947 0.01889930442
0.007494459954 0.0195181569
0.007494459962 0.02017854874
0.00749445997 0.02088326819
0.007494459978 0.02163529067
0.007494459987 0.02243779132
0.007494459997 0.02329415837
0.007494460007 0.02420800752
0.007494460018 0.02518319716
0.00749446003 0.02622384465
0.007494460042 0.02733434373
0.007494460055 0.02851938307
0.00749446007 0.02978396604
0.007494460085 0.03113343188
0.007494460101 0.03257347818
0.007494460118 0.03411018501
0.007494460137 0.03575004051
0.007494460156 0.03749999905
0.007630660011 0.01419149983
0.007630660014 0.01449434939
0.007630660018 0.01481752717
0.007630660022 0.01516239769
0.007630660026 0.01553041702
0.00763066003 0.01592313898
0.007630660035 0.01634222171
0.00763066004 0.0167894346
0.007630660045 0.01726666586
0.007630660051 0.01777593041
0.007630660057 0.01831937843
0.007630660064 0.01889930442
0.007630660071 0.0195181569
0.007630660078 0.02017854874
0.007630660086 0.02088326819
0.007630660094 0.02163529068
0.007630660103 0.02243779132
0.007630660113 0.02329415837
0.007630660123 0.02420800753
0.007630660134 0.02518319716
0.007630660146 0.02622384465
0.007630660158 0.02733434374
0.007630660172 0.02851938308
0.007630660186 0.02978396605
0.007630660201 0.03113343189
0.007630660217 0.03257347819
0.007630660234 0.03411018502
0.007630660253 0.03575004053
0.007630660272 0.03749999905
0.007774754297 0.01419149983
0.0077747543 0.01449434939
0.007774754304 0.01481752717
0.007774754308 0.01516239769
0.007774754312 0.01553041702
0.007774754316 0.01592313898
0.007774754321 0.01634222171
0.007774754326 0.0167894346
0.007774754331 0.01726666586
0.007774754337 0.01777593041
0.007774754343 0.01831937843
0.007774754349 0.01889930442
0.007774754356 0.0195181569
0.007774754364 0.02017854874
0.007774754372 0.02088326819
0.00777475438 0.02163529068
0.007774754389 0.02243779132
0.007774754399 0.02329415838
0.007774754409 0.02420800753
0.00777475442 0.02518319717
0.007774754431 0.02622384466
0.007774754444 0.02733434374
0.007774754457 0.02851938308
0.007774754471 0.02978396606
0.007774754486 0.03113343189
0.007774754502 0.0325734782
0.007774754519 0.03411018503
0.007774754538 0.03575004054
0.007774754557 0.03749999905
0.007927200298 0.01419149983
0.007927200302 0.01449434939
0.007927200305 0.01481752717
0.007927200309 0.01516239769
0.007927200313 0.01553041702
0.007927200318 0.01592313898
0.007927200322 0.01634222171
0.007927200327 0.0167894346
0.007927200333 0.01726666586
0.007927200338 0.01777593041
0.007927200344 0.01831937843
0.007927200351 0.01889930442
0.007927200358 0.0195181569
0.007927200365 0.02017854874
0.007927200373 0.0208832682
0.007927200381 0.02163529068
0.00792720039 0.02243779132
0.0079272004 0.02329415838
0.00792720041 0.02420800753
0.007927200421 0.02518319717
0.007927200433 0.02622384466
0.007927200445 0.02733434375
0.007927200458 0.02851938309
0.007927200472 0.02978396607
0.007927200487 0.0311334319
0.007927200503 0.03257347821
0.007927200521 0.03411018504
0.007927200539 0.03575004055
0.007927200558 0.03749999905
0.008088482082 0.01419149983
0.008088482085 0.01449434939
0.008088482089 0.01481752717
0.008088482093 0.01516239769
0.008088482097 0.01553041702
0.008088482101 0.01592313898
0.008088482106 0.01634222171
0.008088482111 0.0167894346
0.008088482116 0.01726666586
0.008088482122 0.01777593041
0.008088482128 0.01831937843
0.008088482134 0.01889930442
0.008088482141 0.0195181569
0.008088482149 0.02017854874
0.008088482157 0.0208832682
0.008088482165 0.02163529068
0.008088482174 0.02243779133
0.008088482183 0.02329415838
0.008088482193 0.02420800754
0.008088482204 0.02518319718
0.008088482216 0.02622384467
0.008088482228 0.02733434376
0.008088482241 0.0285193831
0.008088482256 0.02978396608
0.008088482271 0.03113343191
0.008088482287 0.03257347822
0.008088482304 0.03411018505
0.008088482322 0.03575004057
0.008088482341 0.03749999905
0.00825911177 0.01419149983
0.008259111774 0.01449434939
0.008259111777 0.01481752717
0.008259111781 0.01516239769
0.008259111785 0.01553041702
0.00825911179 0.01592313898
0.008259111794 0.01634222171
0.008259111799 0.0167894346
0.008259111804 0.01726666586
0.00825911181 0.01777593041
0.008259111816 0.01831937843
0.008259111823 0.01889930442
0.008259111829 0.0195181569
0.008259111837 0.02017854874
0.008259111845 0.0208832682
0.008259111853 0.02163529069
0.008259111862 0.02243779133
0.008259111871 0.02329415839
0.008259111881 0.02420800754
0.008259111892 0.02518319718
0.008259111904 0.02622384468
0.008259111916 0.02733434376
0.008259111929 0.02851938311
0.008259111943 0.02978396608
0.008259111958 0.03113343192
0.008259111974 0.03257347823
0.008259111991 0.03411018507
0.00825911201 0.03575004058
0.008259112029 0.03749999905
0.008439631169 0.01419149983
0.008439631172 0.01449434939
0.008439631175 0.01481752717
0.008439631179 0.01516239769
0.008439631183 0.01553041702
0.008439631188 0.01592313898
0.008439631192 0.01634222171
0.008439631197 0.0167894346
0.008439631203 0.01726666586
0.008439631208 0.01777593041
0.008439631214 0.01831937843
0.008439631221 0.01889930442
0.008439631227 0.0195181569
0.008439631235 0.02017854875
0.008439631243 0.0208832682
0.008439631251 0.02163529069
0.00843963126 0.02243779133
0.008439631269 0.02329415839
0.008439631279 0.02420800755
0.00843963129 0.02518319719
0.008439631302 0.02622384468
0.008439631314 0.02733434377
0.008439631327 0.02851938311
0.008439631341 0.02978396609
0.008439631356 0.03113343194
0.008439631372 0.03257347825
0.008439631389 0.03411018508
0.008439631407 0.0357500406
0.008439631426 0.03749999905
0.008630613485 0.01419149983
0.008630613488 0.01449434939
0.008630613492 0.01481752717
0.008630613496 0.01516239769
0.0086306135 0.01553041702
0.008630613504 0.01592313898
0.008630613509 0.01634222171
0.008630613514 0.0167894346
0.008630613519 0.01726666586
0.008630613524 0.01777593041
0.00863061353 0.01831937843
0.008630613537 0.01889930442
0.008630613544 0.01951815691
0.008630613551 0.02017854875
0.008630613559 0.02088326821
0.008630613567 0.02163529069
0.008630613576 0.02243779134
0.008630613585 0.02329415839
0.008630613595 0.02420800755
0.008630613606 0.02518319719
0.008630613618 0.02622384469
0.00863061363 0.02733434378
0.008630613643 0.02851938312
0.008630613657 0.0297839661
0.008630613672 0.03113343195
0.008630613688 0.03257347826
0.008630613705 0.0341101851
0.008630613723 0.03575004062
0.008630613742 0.03749999905
0.008832665151 0.01419149983
0.008832665154 0.01449434939
0.008832665158 0.01481752717
0.008832665162 0.01516239769
0.008832665166 0.01553041702
0.00883266517 0.01592313898
0.008832665175 0.01634222171
0.00883266518 0.0167894346
0.008832665185 0.01726666586
0.008832665191 0.01777593042
0.008832665196 0.01831937843
0.008832665203 0.01889930443
0.00883266521 0.01951815691
0.008832665217 0.02017854875
0.008832665225 0.02088326821
0.008832665233 0.02163529069
0.008832665242 0.02243779134
0.008832665251 0.0232941584
0.008832665261 0.02420800756
0.008832665272 0.0251831972
0.008832665283 0.0262238447
0.008832665296 0.02733434379
0.008832665309 0.02851938313
0.008832665322 0.02978396612
0.008832665337 0.03113343196
0.008832665353 0.03257347828
0.00883266537 0.03411018511
0.008832665388 0.03575004064
0.008832665407 0.03749999905
0.009046427748 0.01419149983
0.009046427751 0.01449434939
0.009046427754 0.01481752717
0.009046427758 0.01516239769
0.009046427762 0.01553041702
0.009046427766 0.01592313898
0.009046427771 0.01634222171
0.009046427776 0.0167894346
0.009046427781 0.01726666586
0.009046427787 0.01777593042
0.009046427793 0.01831937844
0.009046427799 0.01889930443
0.009046427806 0.01951815691
0.009046427813 0.02017854875
0.009046427821 0.02088326821
0.009046427829 0.0216352907
0.009046427838 0.02243779134
0.009046427847 0.0232941584
0.009046427857 0.02420800756
0.009046427868 0.02518319721
0.009046427879 0.0262238447
0.009046427891 0.02733434379
0.009046427904 0.02851938314
0.009046427918 0.02978396613
0.009046427933 0.03113343197
0.009046427949 0.03257347829
0.009046427965 0.03411018513
0.009046427983 0.03575004065
0.009046428003 0.03749999905
0.00927258004 0.01419149983
0.009272580044 0.01449434938
0.009272580047 0.01481752717
0.009272580051 0.01516239769
0.009272580055 0.01553041702
0.009272580059 0.01592313898
0.009272580064 0.01634222171
0.009272580069 0.01678943461
0.009272580074 0.01726666587
0.00927258008 0.01777593042
0.009272580085 0.01831937844
0.009272580092 0.01889930443
0.009272580099 0.01951815691
0.009272580106 0.02017854875
0.009272580113 0.02088326821
0.009272580122 0.0216352907
0.00927258013 0.02243779135
0.00927258014 0.02329415841
0.00927258015 0.02420800757
0.00927258016 0.02518319721
0.009272580172 0.02622384471
0.009272580184 0.0273343438
0.009272580197 0.02851938315
0.00927258021 0.02978396614
0.009272580225 0.03113343199
0.009272580241 0.03257347831
0.009272580257 0.03411018515
0.009272580275 0.03575004068
0.009272580294 0.03749999905
0.009511840138 0.01419149983
0.009511840141 0.01449434938
0.009511840145 0.01481752717
0.009511840148 0.01516239769
0.009511840152 0.01553041702
0.009511840157 0.01592313898
0.009511840161 0.01634222171
0.009511840166 0.01678943461
0.009511840171 0.01726666587
0.009511840177 0.01777593042
0.009511840183 0.01831937844
0.009511840189 0.01889930443
0.009511840196 0.01951815691
0.009511840203 0.02017854876
0.00951184021 0.02088326822
0.009511840218 0.0216352907
0.009511840227 0.02243779135
0.009511840236 0.02329415841
0.009511840246 0.02420800758
0.009511840257 0.02518319722
0.009511840268 0.02622384472
0.00951184028 0.02733434381
0.009511840293 0.02851938316
0.009511840307 0.02978396615
0.009511840321 0.031133432
0.009511840337 0.03257347832
0.009511840354 0.03411018517
0.009511840372 0.0357500407
0.009511840391 0.03749999905
0.009764967769 0.01419149983
0.009764967772 0.01449434938
0.009764967776 0.01481752717
0.009764967779 0.01516239769
0.009764967783 0.01553041702
0.009764967787 0.01592313898
0.009764967792 0.01634222171
0.009764967797 0.01678943461
0.009764967802 0.01726666587
0.009764967807 0.01777593042
0.009764967813 0.01831937844
0.00976496782 0.01889930443
0.009764967826 0.01951815691
0.009764967833 0.02017854876
0.009764967841 0.02088326822
0.009764967849 0.02163529071
0.009764967858 0.02243779136
0.009764967867 0.02329415842
0.009764967877 0.02420800758
0.009764967887 0.02518319723
0.009764967899 0.02622384473
0.009764967911 0.02733434382
0.009764967923 0.02851938318
0.009764967937 0.02978396617
0.009764967952 0.03113343202
0.009764967967 0.03257347834
0.009764967984 0.03411018519
0.009764968001 0.03575004072
0.00976496802 0.03749999905
0.0100327667 0.01419149983
0.0100327667 0.01449434938
0.0100327667 0.01481752717
0.01003276671 0.01516239769
0.01003276671 0.01553041702
0.01003276672 0.01592313898
0.01003276672 0.01634222171
0.01003276672 0.01678943461
0.01003276673 0.01726666587
0.01003276674 0.01777593042
0.01003276674 0.01831937844
0.01003276675 0.01889930443
0.01003276675 0.01951815692
0.01003276676 0.02017854876
0.01003276677 0.02088326822
0.01003276678 0.02163529071
0.01003276679 0.02243779136
0.01003276679 0.02329415842
0.0100327668 0.02420800759
0.01003276681 0.02518319724
0.01003276683 0.02622384474
0.01003276684 0.02733434383
0.01003276685 0.02851938319
0.01003276686 0.02978396618
0.01003276688 0.03113343203
0.01003276689 0.03257347836
0.01003276691 0.03411018521
0.01003276693 0.03575004074
0.01003276695 0.03749999905
0.01031608727 0.01419149983
0.01031608727 0.01449434938
0.01031608728 0.01481752717
0.01031608728 0.01516239769
0.01031608729 0.01553041702
0.01031608729 0.01592313898
0.01031608729 0.01634222171
0.0103160873 0.01678943461
0.0103160873 0.01726666587
0.01031608731 0.01777593042
0.01031608732 0.01831937844
0.01031608732 0.01889930443
0.01031608733 0.01951815692
0.01031608734 0.02017854876
0.01031608734 0.02088326823
0.01031608735 0.02163529072
0.01031608736 0.02243779137
0.01031608737 0.02329415843
0.01031608738 0.0242080076
0.01031608739 0.02518319725
0.0103160874 0.02622384475
0.01031608741 0.02733434385
0.01031608742 0.0285193832
0.01031608744 0.0297839662
0.01031608745 0.03113343205
0.01031608747 0.03257347838
0.01031608748 0.03411018523
0.0103160875 0.03575004077
0.01031608752 0.03749999905
0.01061582913 0.01419149983
0.01061582913 0.01449434938
0.01061582913 0.01481752717
0.01061582914 0.01516239769
0.01061582914 0.01553041702
0.01061582915 0.01592313898
0.01061582915 0.01634222171
0.01061582916 0.01678943461
0.01061582916 0.01726666587
0.01061582917 0.01777593042
0.01061582917 0.01831937844
0.01061582918 0.01889930444
0.01061582918 0.01951815692
0.01061582919 0.02017854877
0.0106158292 0.02088326823
0.01061582921 0.02163529072
0.01061582922 0.02243779137
0.01061582922 0.02329415844
0.01061582923 0.0242080076
0.01061582924 0.02518319725
0.01061582926 0.02622384476
0.01061582927 0.02733434386
0.01061582928 0.02851938322
0.01061582929 0.02978396621
0.01061582931 0.03113343207
0.01061582932 0.0325734784
0.01061582934 0.03411018525
0.01061582936 0.0357500408
0.01061582938 0.03749999905
0.01093294405 0.01419149983
0.01093294405 0.01449434938
0.01093294405 0.01481752717
0.01093294406 0.01516239769
0.01093294406 0.01553041702
0.01093294406 0.01592313898
0.01093294407 0.01634222171
0.01093294407 0.01678943461
0.01093294408 0.01726666587
0.01093294408 0.01777593042
0.01093294409 0.01831937844
0.0109329441 0.01889930444
0.0109329441 0.01951815692
0.01093294411 0.02017854877
0.01093294412 0.02088326823
0.01093294412 0.02163529073
0.01093294413 0.02243779138
0.01093294414 0.02329415844
0.01093294415 0.02420800761
0.01093294416 0.02518319726
0.01093294417 0.02622384477
0.01093294418 0.02733434387
0.0109329442 0.02851938323
0.01093294421 0.02978396623
0.01093294422 0.03113343209
0.01093294424 0.03257347842
0.01093294426 0.03411018528
0.01093294427 0.03575004083
0.01093294429 0.03749999905
0.01126843897 0.01419149983
0.01126843897 0.01449434938
0.01126843898 0.01481752717
0.01126843898 0.01516239769
0.01126843898 0.01553041702
0.01126843899 0.01592313898
0.01126843899 0.01634222171
0.011268439 0.01678943461
0.011268439 0.01726666587
0.01126843901 0.01777593042
0.01126843901 0.01831937845
0.01126843902 0.01889930444
0.01126843903 0.01951815693
0.01126843903 0.02017854877
0.01126843904 0.02088326824
0.01126843905 0.02163529073
0.01126843906 0.02243779138
0.01126843906 0.02329415845
0.01126843907 0.02420800762
0.01126843908 0.02518319727
0.01126843909 0.02622384478
0.01126843911 0.02733434389
0.01126843912 0.02851938325
0.01126843913 0.02978396625
0.01126843915 0.03113343211
0.01126843916 0.03257347845
0.01126843918 0.03411018531
0.01126843919 0.03575004086
0.01126843921 0.03749999905
0.0116233792 0.01419149983
0.01162337921 0.01449434938
0.01162337921 0.01481752717
0.01162337921 0.01516239769
0.01162337922 0.01553041702
0.01162337922 0.01592313898
0.01162337923 0.01634222171
0.01162337923 0.01678943461
0.01162337924 0.01726666587
0.01162337924 0.01777593042
0.01162337925 0.01831937845
0.01162337925 0.01889930444
0.01162337926 0.01951815693
0.01162337927 0.02017854878
0.01162337927 0.02088326824
0.01162337928 0.02163529074
0.01162337929 0.02243779139
0.0116233793 0.02329415846
0.01162337931 0.02420800763
0.01162337932 0.02518319728
0.01162337933 0.02622384479
0.01162337934 0.0273343439
0.01162337935 0.02851938326
0.01162337937 0.02978396627
0.01162337938 0.03113343213
0.01162337939 0.03257347847
0.01162337941 0.03411018534
0.01162337943 0.03575004089
0.01162337945 0.03749999905
0.0119988918 0.01419149983
0.01199889181 0.01449434938
0.01199889181 0.01481752717
0.01199889181 0.01516239769
0.01199889182 0.01553041702
0.01199889182 0.01592313898
0.01199889182 0.01634222171
0.01199889183 0.01678943461
0.01199889183 0.01726666587
0.01199889184 0.01777593043
0.01199889184 0.01831937845
0.01199889185 0.01889930444
0.01199889186 0.01951815693
0.01199889186 0.02017854878
0.01199889187 0.02088326825
0.01199889188 0.02163529074
0.01199889189 0.0224377914
0.0119988919 0.02329415847
0.01199889191 0.02420800764
0.01199889192 0.0251831973
0.01199889193 0.02622384481
0.01199889194 0.02733434391
0.01199889195 0.02851938328
0.01199889196 0.02978396629
0.01199889198 0.03113343216
0.01199889199 0.0325734785
0.01199889201 0.03411018537
0.01199889202 0.03575004092
0.01199889204 0.03749999905
0.01239616914 0.01419149983
0.01239616914 0.01449434938
0.01239616915 0.01481752717
0.01239616915 0.01516239769
0.01239616915 0.01553041702
0.01239616916 0.01592313898
0.01239616916 0.01634222171
0.01239616917 0.01678943461
0.01239616917 0.01726666587
0.01239616918 0.01777593043
0.01239616918 0.01831937845
0.01239616919 0.01889930445
0.01239616919 0.01951815694
0.0123961692 0.02017854879
0.01239616921 0.02088326825
0.01239616922 0.02163529075
0.01239616922 0.0224377914
0.01239616923 0.02329415848
0.01239616924 0.02420800765
0.01239616925 0.02518319731
0.01239616926 0.02622384482
0.01239616927 0.02733434393
0.01239616929 0.0285193833
0.0123961693 0.02978396631
0.01239616931 0.03113343218
0.01239616933 0.03257347853
0.01239616934 0.0341101854
0.01239616936 0.03575004096
0.01239616938 0.03749999905
0.0128164727 0.01419149983
0.01281647271 0.01449434938
0.01281647271 0.01481752717
0.01281647271 0.01516239769
0.01281647272 0.01553041702
0.01281647272 0.01592313898
0.01281647272 0.01634222171
0.01281647273 0.01678943461
0.01281647273 0.01726666587
0.01281647274 0.01777593043
0.01281647274 0.01831937845
0.01281647275 0.01889930445
0.01281647276 0.01951815694
0.01281647276 0.02017854879
0.01281647277 0.02088326826
0.01281647278 0.02163529075
0.01281647279 0.02243779141
0.01281647279 0.02329415848
0.0128164728 0.02420800766
0.01281647281 0.02518319732
0.01281647282 0.02622384484
0.01281647283 0.02733434395
0.01281647285 0.02851938332
0.01281647286 0.02978396633
0.01281647287 0.03113343221
0.01281647289 0.03257347856
0.0128164729 0.03411018543
0.01281647292 0.035750041
0.01281647294 0.03749999905
0.01326113709 0.01419149982
0.01326113709 0.01449434938
0.0132611371 0.01481752717
0.0132611371 0.01516239769
0.01326113711 0.01553041702
0.01326113711 0.01592313898
0.01326113711 0.01634222171
0.01326113712 0.01678943461
0.01326113712 0.01726666587
0.01326113713 0.01777593043
0.01326113713 0.01831937845
0.01326113714 0.01889930445
0.01326113714 0.01951815694
0.01326113715 0.02017854879
0.01326113716 0.02088326826
0.01326113717 0.02163529076
0.01326113717 0.02243779142
0.01326113718 0.02329415849
0.01326113719 0.02420800767
0.0132611372 0.02518319733
0.01326113721 0.02622384485
0.01326113722 0.02733434397
0.01326113723 0.02851938334
0.01326113725 0.02978396635
0.01326113726 0.03113343223
0.01326113727 0.03257347859
0.01326113729 0.03411018547
0.01326113731 0.03575004104
0.01326113732 0.03749999905
0.01373157426 0.01419149982
0.01373157427 0.01449434938
0.01373157427 0.01481752717
0.01373157427 0.01516239768
0.01373157428 0.01553041702
0.01373157428 0.01592313898
0.01373157428 0.01634222171
0.01373157429 0.01678943461
0.01373157429 0.01726666588
0.0137315743 0.01777593043
0.0137315743 0.01831937846
0.01373157431 0.01889930446
0.01373157432 0.01951815695
0.01373157432 0.0201785488
0.01373157433 0.02088326827
0.01373157434 0.02163529077
0.01373157434 0.02243779143
0.01373157435 0.0232941585
0.01373157436 0.02420800768
0.01373157437 0.02518319735
0.01373157438 0.02622384487
0.01373157439 0.02733434399
0.0137315744 0.02851938336
0.01373157442 0.02978396638
0.01373157443 0.03113343226
0.01373157444 0.03257347862
0.01373157446 0.0341101855
0.01373157447 0.03575004108
0.01373157449 0.03749999905
0.01422927801 0.01419149982
0.01422927801 0.01449434938
0.01422927802 0.01481752717
0.01422927802 0.01516239768
0.01422927802 0.01553041702
0.01422927803 0.01592313898
0.01422927803 0.01634222171
0.01422927804 0.01678943461
0.01422927804 0.01726666588
0.01422927804 0.01777593043
0.01422927805 0.01831937846
0.01422927806 0.01889930446
0.01422927806 0.01951815695
0.01422927807 0.0201785488
0.01422927807 0.02088326828
0.01422927808 0.02163529078
0.01422927809 0.02243779144
0.0142292781 0.02329415852
0.01422927811 0.0242080077
0.01422927812 0.02518319736
0.01422927813 0.02622384489
0.01422927814 0.02733434401
0.01422927815 0.02851938339
0.01422927816 0.02978396641
0.01422927817 0.03113343229
0.01422927819 0.03257347865
0.0142292782 0.03411018554
0.01422927822 0.03575004112
0.01422927823 0.03749999905
0.0147558287 0.01419149982
0.01475582871 0.01449434938
0.01475582871 0.01481752717
0.01475582871 0.01516239768
0.01475582872 0.01553041702
0.01475582872 0.01592313898
0.01475582872 0.01634222171
0.01475582873 0.01678943461
0.01475582873 0.01726666588
0.01475582874 0.01777593044
0.01475582874 0.01831937846
0.01475582875 0.01889930446
0.01475582875 0.01951815695
0.01475582876 0.02017854881
0.01475582877 0.02088326828
0.01475582877 0.02163529078
0.01475582878 0.02243779145
0.01475582879 0.02329415853
0.0147558288 0.02420800771
0.01475582881 0.02518319738
0.01475582882 0.0262238449
0.01475582883 0.02733434403
0.01475582884 0.02851938341
0.01475582885 0.02978396643
0.01475582886 0.03113343233
0.01475582888 0.03257347869
0.01475582889 0.03411018559
0.01475582891 0.03575004117
0.01475582892 0.03749999905
0.01531289832 0.01419149982
0.01531289832 0.01449434938
0.01531289832 0.01481752717
0.01531289833 0.01516239768
0.01531289833 0.01553041702
0.01531289833 0.01592313898
0.01531289834 0.01634222171
0.01531289834 0.01678943461
0.01531289835 0.01726666588
0.01531289835 0.01777593044
0.01531289836 0.01831937846
0.01531289836 0.01889930447
0.01531289837 0.01951815696
0.01531289837 0.02017854881
0.01531289838 0.02088326829
0.01531289839 0.02163529079
0.01531289839 0.02243779146
0.0153128984 0.02329415854
0.01531289841 0.02420800772
0.01531289842 0.0251831974
0.01531289843 0.02622384492
0.01531289844 0.02733434405
0.01531289845 0.02851938344
0.01531289846 0.02978396646
0.01531289847 0.03113343236
0.01531289849 0.03257347873
0.0153128985 0.03411018563
0.01531289852 0.03575004122
0.01531289853 0.03749999905
0.01590225573 0.01419149982
0.01590225573 0.01449434938
0.01590225573 0.01481752717
0.01590225574 0.01516239768
0.01590225574 0.01553041702
0.01590225574 0.01592313898
0.01590225575 0.01634222171
0.01590225575 0.01678943461
0.01590225576 0.01726666588
0.01590225576 0.01777593044
0.01590225577 0.01831937847
0.01590225577 0.01889930447
0.01590225578 0.01951815696
0.01590225578 0.02017854882
0.01590225579 0.0208832683
0.0159022558 0.0216352908
0.0159022558 0.02243779147
0.01590225581 0.02329415855
0.01590225582 0.02420800774
0.01590225583 0.02518319741
0.01590225584 0.02622384494
0.01590225585 0.02733434407
0.01590225586 0.02851938346
0.01590225587 0.0297839665
0.01590225588 0.0311334324
0.01590225589 0.03257347877
0.01590225591 0.03411018568
0.01590225592 0.03575004127
0.01590225594 0.03749999905
0.01652577234 0.01419149982
0.01652577234 0.01449434938
0.01652577234 0.01481752716
0.01652577235 0.01516239768
0.01652577235 0.01553041701
0.01652577235 0.01592313898
0.01652577236 0.01634222171
0.01652577236 0.01678943461
0.01652577237 0.01726666588
0.01652577237 0.01777593044
0.01652577238 0.01831937847
0.01652577238 0.01889930447
0.01652577239 0.01951815697
0.01652577239 0.02017854883
0.0165257724 0.0208832683
0.01652577241 0.02163529081
0.01652577241 0.02243779148
0.01652577242 0.02329415857
0.01652577243 0.02420800776
0.01652577244 0.02518319743
0.01652577245 0.02622384497
0.01652577246 0.0273343441
0.01652577247 0.02851938349
0.01652577248 0.02978396653
0.01652577249 0.03113343243
0.0165257725 0.03257347882
0.01652577252 0.03411018573
0.01652577253 0.03575004133
0.01652577255 0.03749999905
0.01718542802 0.01419149982
0.01718542802 0.01449434938
0.01718542803 0.01481752716
0.01718542803 0.01516239768
0.01718542803 0.01553041701
0.01718542804 0.01592313898
0.01718542804 0.01634222171
0.01718542804 0.01678943462
0.01718542805 0.01726666588
0.01718542805 0.01777593044
0.01718542806 0.01831937847
0.01718542806 0.01889930448
0.01718542807 0.01951815697
0.01718542807 0.02017854883
0.01718542808 0.02088326831
0.01718542809 0.02163529082
0.01718542809 0.02243779149
0.0171854281 0.02329415858
0.01718542811 0.02420800777
0.01718542812 0.02518319745
0.01718542813 0.02622384499
0.01718542814 0.02733434413
0.01718542815 0.02851938352
0.01718542816 0.02978396657
0.01718542817 0.03113343247
0.01718542818 0.03257347886
0.01718542819 0.03411018578
0.01718542821 0.03575004139
0.01718542822 0.03749999905
0.0178833174 0.01419149982
0.0178833174 0.01449434937
0.0178833174 0.01481752716
0.01788331741 0.01516239768
0.01788331741 0.01553041701
0.01788331741 0.01592313898
0.01788331742 0.01634222171
0.01788331742 0.01678943462
0.01788331742 0.01726666588
0.01788331743 0.01777593045
0.01788331743 0.01831937848
0.01788331744 0.01889930448
0.01788331744 0.01951815698
0.01788331745 0.02017854884
0.01788331746 0.02088326832
0.01788331746 0.02163529083
0.01788331747 0.0224377915
0.01788331748 0.02329415859
0.01788331748 0.02420800779
0.01788331749 0.02518319747
0.0178833175 0.02622384501
0.01788331751 0.02733434415
0.01788331752 0.02851938356
0.01788331753 0.0297839666
0.01788331754 0.03113343252
0.01788331755 0.03257347891
0.01788331757 0.03411018583
0.01788331758 0.03575004145
0.0178833176 0.03749999905
0.0186216565 0.01419149982
0.0186216565 0.01449434937
0.0186216565 0.01481752716
0.01862165651 0.01516239768
0.01862165651 0.01553041701
0.01862165651 0.01592313898
0.01862165652 0.01634222171
0.01862165652 0.01678943462
0.01862165652 0.01726666589
0.01862165653 0.01777593045
0.01862165653 0.01831937848
0.01862165654 0.01889930449
0.01862165654 0.01951815698
0.01862165655 0.02017854885
0.01862165655 0.02088326833
0.01862165656 0.02163529084
0.01862165657 0.02243779152
0.01862165657 0.02329415861
0.01862165658 0.02420800781
0.01862165659 0.0251831975
0.0186216566 0.02622384504
0.01862165661 0.02733434418
0.01862165662 0.02851938359
0.01862165663 0.02978396664
0.01862165664 0.03113343256
0.01862165665 0.03257347896
0.01862165666 0.03411018589
0.01862165667 0.03575004152
0.01862165669 0.03749999905
0.01940278979 0.01419149982
0.01940278979 0.01449434937
0.01940278979 0.01481752716
0.0194027898 0.01516239768
0.0194027898 0.01553041701
0.0194027898 0.01592313898
0.0194027898 0.01634222171
0.01940278981 0.01678943462
0.01940278981 0.01726666589
0.01940278982 0.01777593045
0.01940278982 0.01831937848
0.01940278982 0.01889930449
0.01940278983 0.01951815699
0.01940278984 0.02017854886
0.01940278984 0.02088326834
0.01940278985 0.02163529085
0.01940278985 0.02243779153
0.01940278986 0.02329415863
0.01940278987 0.02420800783
0.01940278987 0.02518319752
0.01940278988 0.02622384507
0.01940278989 0.02733434422
0.0194027899 0.02851938363
0.01940278991 0.02978396669
0.01940278992 0.03113343261
0.01940278993 0.03257347902
0.01940278995 0.03411018596
0.01940278996 0.03575004159
0.01940278997 0.03749999905
0.02022919762 0.01419149982
0.02022919763 0.01449434937
0.02022919763 0.01481752716
0.02022919763 0.01516239768
0.02022919763 0.01553041701
0.02022919764 0.01592313898
0.02022919764 0.01634222171
0.02022919764 0.01678943462
0.02022919765 0.01726666589
0.02022919765 0.01777593045
0.02022919766 0.01831937849
0.02022919766 0.0188993045
0.02022919766 0.019518157
0.02022919767 0.02017854886
0.02022919767 0.02088326835
0.02022919768 0.02163529087
0.02022919769 0.02243779155
0.02022919769 0.02329415865
0.0202291977 0.02420800785
0.02022919771 0.02518319754
0.02022919772 0.0262238451
0.02022919772 0.02733434425
0.02022919773 0.02851938367
0.02022919774 0.02978396673
0.02022919775 0.03113343266
0.02022919776 0.03257347908
0.02022919778 0.03411018602
0.02022919779 0.03575004167
0.0202291978 0.03749999905
0.02110350412 0.01419149981
0.02110350412 0.01449434937
0.02110350413 0.01481752716
0.02110350413 0.01516239768
0.02110350413 0.01553041701
0.02110350413 0.01592313898
0.02110350414 0.01634222171
0.02110350414 0.01678943462
0.02110350414 0.01726666589
0.02110350415 0.01777593046
0.02110350415 0.01831937849
0.02110350416 0.0188993045
0.02110350416 0.019518157
0.02110350417 0.02017854887
0.02110350417 0.02088326836
0.02110350418 0.02163529088
0.02110350418 0.02243779156
0.02110350419 0.02329415866
0.02110350419 0.02420800787
0.0211035042 0.02518319757
0.02110350421 0.02622384513
0.02110350422 0.02733434429
0.02110350423 0.02851938371
0.02110350424 0.02978396678
0.02110350425 0.03113343272
0.02110350426 0.03257347914
0.02110350427 0.03411018609
0.02110350428 0.03575004175
0.02110350429 0.03749999905
0.02202848549 0.01419149981
0.02202848549 0.01449434937
0.0220284855 0.01481752716
0.0220284855 0.01516239768
0.0220284855 0.01553041701
0.0220284855 0.01592313898
0.02202848551 0.01634222172
0.02202848551 0.01678943462
0.02202848551 0.01726666589
0.02202848552 0.01777593046
0.02202848552 0.0183193785
0.02202848552 0.01889930451
0.02202848553 0.01951815701
0.02202848553 0.02017854888
0.02202848554 0.02088326837
0.02202848554 0.02163529089
0.02202848555 0.02243779158
0.02202848555 0.02329415868
0.02202848556 0.0242080079
0.02202848557 0.0251831976
0.02202848558 0.02622384516
0.02202848558 0.02733434432
0.02202848559 0.02851938375
0.0220284856 0.02978396683
0.02202848561 0.03113343277
0.02202848562 0.0325734792
0.02202848563 0.03411018617
0.02202848564 0.03575004183
0.02202848565 0.03749999905
0.02300707885 0.01419149981
0.02300707885 0.01449434937
0.02300707886 0.01481752716
0.02300707886 0.01516239768
0.02300707886 0.01553041701
0.02300707886 0.01592313898
0.02300707887 0.01634222172
0.02300707887 0.01678943462
0.02300707887 0.0172666659
0.02300707888 0.01777593046
0.02300707888 0.0183193785
0.02300707888 0.01889930451
0.02300707889 0.01951815702
0.02300707889 0.02017854889
0.0230070789 0.02088326838
0.0230070789 0.02163529091
0.02300707891 0.0224377916
0.02300707891 0.02329415871
0.02300707892 0.02420800792
0.02300707893 0.02518319763
0.02300707893 0.02622384519
0.02300707894 0.02733434436
0.02300707895 0.0285193838
0.02300707896 0.02978396688
0.02300707896 0.03113343283
0.02300707897 0.03257347927
0.02300707898 0.03411018624
0.023007079 0.03575004192
0.02300707901 0.03749999905
0.02404239156 0.01419149981
0.02404239156 0.01449434937
0.02404239156 0.01481752716
0.02404239157 0.01516239768
0.02404239157 0.01553041701
0.02404239157 0.01592313898
0.02404239157 0.01634222172
0.02404239158 0.01678943463
0.02404239158 0.0172666659
0.02404239158 0.01777593047
0.02404239159 0.01831937851
0.02404239159 0.01889930452
0.02404239159 0.01951815703
0.0240423916 0.0201785489
0.0240423916 0.0208832684
0.02404239161 0.02163529092
0.02404239161 0.02243779162
0.02404239162 0.02329415873
0.02404239162 0.02420800795
0.02404239163 0.02518319766
0.02404239164 0.02622384523
0.02404239164 0.0273343444
0.02404239165 0.02851938385
0.02404239166 0.02978396693
0.02404239167 0.0311334329
0.02404239168 0.03257347934
0.02404239169 0.03411018633
0.0240423917 0.03575004201
0.02404239171 0.03749999905
0.02513771107 0.01419149981
0.02513771107 0.01449434937
0.02513771108 0.01481752716
0.02513771108 0.01516239768
0.02513771108 0.01553041701
0.02513771108 0.01592313898
0.02513771109 0.01634222172
0.02513771109 0.01678943463
0.02513771109 0.0172666659
0.02513771109 0.01777593047
0.0251377111 0.01831937851
0.0251377111 0.01889930453
0.0251377111 0.01951815704
0.02513771111 0.02017854891
0.02513771111 0.02088326841
0.02513771112 0.02163529094
0.02513771112 0.02243779164
0.02513771113 0.02329415875
0.02513771113 0.02420800798
0.02513771114 0.02518319769
0.02513771114 0.02622384527
0.02513771115 0.02733434445
0.02513771116 0.0285193839
0.02513771116 0.02978396699
0.02513771117 0.03113343297
0.02513771118 0.03257347942
0.02513771119 0.03411018641
0.0251377112 0.03575004211
0.02513771121 0.03749999905
0.02629651539 0.01419149981
0.02629651539 0.01449434936
0.02629651539 0.01481752715
0.02629651539 0.01516239767
0.0262965154 0.01553041701
0.0262965154 0.01592313898
0.0262965154 0.01634222172
0.0262965154 0.01678943463
0.02629651541 0.0172666659
0.02629651541 0.01777593047
0.02629651541 0.01831937852
0.02629651541 0.01889930453
0.02629651542 0.01951815705
0.02629651542 0.02017854892
0.02629651543 0.02088326842
0.02629651543 0.02163529096
0.02629651543 0.02243779166
0.02629651544 0.02329415878
0.02629651544 0.02420800801
0.02629651545 0.02518319773
0.02629651545 0.02622384531
0.02629651546 0.0273343445
0.02629651547 0.02851938395
0.02629651547 0.02978396706
0.02629651548 0.03113343304
0.02629651549 0.0325734795
0.0262965155 0.03411018651
0.02629651551 0.03575004222
0.02629651551 0.03749999905
0.02752248409 0.01419149981
0.02752248409 0.01449434936
0.0275224841 0.01481752715
0.0275224841 0.01516239767
0.0275224841 0.01553041701
0.0275224841 0.01592313898
0.0275224841 0.01634222172
0.02752248411 0.01678943463
0.02752248411 0.01726666591
0.02752248411 0.01777593048
0.02752248411 0.01831937852
0.02752248412 0.01889930454
0.02752248412 0.01951815706
0.02752248412 0.02017854894
0.02752248413 0.02088326844
0.02752248413 0.02163529098
0.02752248413 0.02243779168
0.02752248414 0.0232941588
0.02752248414 0.02420800804
0.02752248415 0.02518319776
0.02752248415 0.02622384535
0.02752248416 0.02733434455
0.02752248416 0.02851938401
0.02752248417 0.02978396712
0.02752248418 0.03113343311
0.02752248418 0.03257347959
0.02752248419 0.0341101866
0.0275224842 0.03575004233
0.02752248421 0.03749999905
0.02881951004 0.0141914998
0.02881951004 0.01449434936
0.02881951004 0.01481752715
0.02881951004 0.01516239767
0.02881951004 0.01553041701
0.02881951004 0.01592313898
0.02881951005 0.01634222172
0.02881951005 0.01678943463
0.02881951005 0.01726666591
0.02881951005 0.01777593048
0.02881951005 0.01831937853
0.02881951006 0.01889930455
0.02881951006 0.01951815707
0.02881951006 0.02017854895
0.02881951007 0.02088326846
0.02881951007 0.021635291
0.02881951007 0.0224377917
0.02881951008 0.02329415883
0.02881951008 0.02420800807
0.02881951009 0.0251831978
0.02881951009 0.0262238454
0.02881951009 0.0273343446
0.0288195101 0.02851938407
0.02881951011 0.02978396719
0.02881951011 0.03113343319
0.02881951012 0.03257347968
0.02881951012 0.03411018671
0.02881951013 0.03575004244
0.02881951014 0.03749999905
0.0301917117 0.0141914998
0.03019171171 0.01449434936
0.03019171171 0.01481752715
0.03019171171 0.01516239767
0.03019171171 0.01553041701
0.03019171171 0.01592313898
0.03019171171 0.01634222172
0.03019171171 0.01678943463
0.03019171172 0.01726666591
0.03019171172 0.01777593049
0.03019171172 0.01831937853
0.03019171172 0.01889930456
0.03019171173 0.01951815708
0.03019171173 0.02017854896
0.03019171173 0.02088326847
0.03019171173 0.02163529102
0.03019171174 0.02243779173
0.03019171174 0.02329415886
0.03019171174 0.02420800811
0.03019171175 0.02518319784
0.03019171175 0.02622384545
0.03019171176 0.02733434465
0.03019171176 0.02851938413
0.03019171176 0.02978396727
0.03019171177 0.03113343328
0.03019171178 0.03257347978
0.03019171178 0.03411018682
0.03019171179 0.03575004257
0.03019171179 0.03749999905
0.03164344629 0.0141914998
0.03164344629 0.01449434936
0.03164344629 0.01481752715
0.03164344629 0.01516239767
0.03164344629 0.01553041701
0.03164344629 0.01592313898
0.03164344629 0.01634222172
0.0316434463 0.01678943464
0.0316434463 0.01726666592
0.0316434463 0.01777593049
0.0316434463 0.01831937854
0.0316434463 0.01889930457
0.0316434463 0.01951815709
0.03164344631 0.02017854898
0.03164344631 0.02088326849
0.03164344631 0.02163529104
0.03164344631 0.02243779175
0.03164344632 0.02329415889
0.03164344632 0.02420800814
0.03164344632 0.02518319789
0.03164344633 0.0262238455
0.03164344633 0.02733434471
0.03164344633 0.0285193842
0.03164344634 0.02978396734
0.03164344634 0.03113343337
0.03164344635 0.03257347988
0.03164344635 0.03411018693
0.03164344636 0.0357500427
0.03164344636 0.03749999905
0.03317932352 0.0141914998
0.03317932352 0.01449434936
0.03317932352 0.01481752715
0.03317932352 0.01516239767
0.03317932352 0.01553041701
0.03317932352 0.01592313898
0.03317932352 0.01634222172
0.03317932353 0.01678943464
0.03317932353 0.01726666592
0.03317932353 0.0177759305
0.03317932353 0.01831937855
0.03317932353 0.01889930458
0.03317932353 0.0195181571
0.03317932353 0.02017854899
0.03317932354 0.02088326851
0.03317932354 0.02163529106
0.03317932354 0.02243779178
0.03317932354 0.02329415893
0.03317932354 0.02420800818
0.03317932355 0.02518319793
0.03317932355 0.02622384555
0.03317932355 0.02733434478
0.03317932356 0.02851938427
0.03317932356 0.02978396743
0.03317932356 0.03113343346
0.03317932357 0.03257347999
0.03317932357 0.03411018706
0.03317932357 0.03575004284
0.03317932358 0.03749999905
0.03480422031 0.0141914998
0.03480422031 0.01449434935
0.03480422031 0.01481752715
0.03480422031 0.01516239767
0.03480422031 0.01553041701
0.03480422032 0.01592313898
0.03480422032 0.01634222172
0.03480422032 0.01678943464
0.03480422032 0.01726666592
0.03480422032 0.0177759305
0.03480422032 0.01831937856
0.03480422032 0.01889930459
0.03480422032 0.01951815711
0.03480422032 0.02017854901
0.03480422032 0.02088326853
0.03480422033 0.02163529109
0.03480422033 0.02243779181
0.03480422033 0.02329415896
0.03480422033 0.02420800822
0.03480422033 0.02518319798
0.03480422034 0.02622384561
0.03480422034 0.02733434484
0.03480422034 0.02851938435
0.03480422034 0.02978396751
0.03480422034 0.03113343356
0.03480422035 0.0325734801
0.03480422035 0.03411018719
0.03480422035 0.03575004298
0.03480422036 0.03749999905
0.03652329625 0.01419149979
0.03652329625 0.01449434935
0.03652329625 0.01481752714
0.03652329625 0.01516239767
0.03652329625 0.01553041701
0.03652329625 0.01592313898
0.03652329625 0.01634222172
0.03652329625 0.01678943464
0.03652329625 0.01726666593
0.03652329625 0.01777593051
0.03652329625 0.01831937856
0.03652329625 0.0188993046
0.03652329626 0.01951815713
0.03652329626 0.02017854903
0.03652329626 0.02088326855
0.03652329626 0.02163529111
0.03652329626 0.02243779184
0.03652329626 0.023294159
0.03652329626 0.02420800827
0.03652329626 0.02518319803
0.03652329626 0.02622384567
0.03652329626 0.02733434491
0.03652329627 0.02851938443
0.03652329627 0.02978396761
0.03652329627 0.03113343367
0.03652329627 0.03257348022
0.03652329627 0.03411018732
0.03652329627 0.03575004314
0.03652329628 0.03749999905
0.03834200996 0.01419149979
0.03834200996 0.01449434935
0.03834200996 0.01481752714
0.03834200996 0.01516239766
0.03834200996 0.015530417
0.03834200996 0.01592313898
0.03834200996 0.01634222172
0.03834200996 0.01678943464
0.03834200996 0.01726666593
0.03834200996 0.01777593051
0.03834200996 0.01831937857
0.03834200996 0.01889930461
0.03834200996 0.01951815714
0.03834200996 0.02017854905
0.03834200996 0.02088326857
0.03834200996 0.02163529114
0.03834200996 0.02243779188
0.03834200996 0.02329415904
0.03834200996 0.02420800831
0.03834200996 0.02518319809
0.03834200997 0.02622384573
0.03834200997 0.02733434499
0.03834200997 0.02851938452
0.03834200997 0.02978396771
0.03834200997 0.03113343378
0.03834200997 0.03257348035
0.03834200997 0.03411018747
0.03834200997 0.0357500433
0.03834200997 0.03749999905
0.04026613646 0.01419149979
0.04026613646 0.01449434935
0.04026613646 0.01481752714
0.04026613646 0.01516239766
0.04026613646 0.015530417
0.04026613646 0.01592313898
0.04026613646 0.01634222173
0.04026613646 0.01678943465
0.04026613646 0.01726666594
0.04026613646 0.01777593052
0.04026613646 0.01831937858
0.04026613646 0.01889930462
0.04026613646 0.01951815716
0.04026613646 0.02017854907
0.04026613646 0.0208832686
0.04026613646 0.02163529117
0.04026613646 0.02243779191
0.04026613645 0.02329415908
0.04026613645 0.02420800836
0.04026613645 0.02518319815
0.04026613645 0.0262238458
0.04026613645 0.02733434506
0.04026613645 0.02851938461
0.04026613645 0.02978396781
0.04026613645 0.0311334339
0.04026613645 0.03257348048
0.04026613645 0.03411018762
0.04026613645 0.03575004348
0.04026613645 0.03749999905
0.04230178548 0.01419149979
0.04230178548 0.01449434934
0.04230178548 0.01481752714
0.04230178548 0.01516239766
0.04230178548 0.015530417
0.04230178548 0.01592313898
0.04230178547 0.01634222173
0.04230178547 0.01678943465
0.04230178547 0.01726666594
0.04230178547 0.01777593053
0.04230178547 0.01831937859
0.04230178547 0.01889930463
0.04230178547 0.01951815717
0.04230178547 0.02017854909
0.04230178547 0.02088326862
0.04230178547 0.0216352912
0.04230178547 0.02243779195
0.04230178546 0.02329415912
0.04230178546 0.02420800842
0.04230178546 0.02518319821
0.04230178546 0.02622384587
0.04230178546 0.02733434515
0.04230178546 0.0285193847
0.04230178546 0.02978396792
0.04230178545 0.03113343402
0.04230178545 0.03257348063
0.04230178545 0.03411018778
0.04230178545 0.03575004366
0.04230178545 0.03749999905
0.04445542087 0.01419149978
0.04445542087 0.01449434934
0.04445542087 0.01481752713
0.04445542087 0.01516239766
0.04445542087 0.015530417
0.04445542087 0.01592313898
0.04445542087 0.01634222173
0.04445542086 0.01678943465
0.04445542086 0.01726666595
0.04445542086 0.01777593054
0.04445542086 0.0183193786
0.04445542086 0.01889930465
0.04445542086 0.01951815719
0.04445542086 0.02017854911
0.04445542085 0.02088326865
0.04445542085 0.02163529123
0.04445542085 0.02243779199
0.04445542085 0.02329415917
0.04445542085 0.02420800847
0.04445542084 0.02518319827
0.04445542084 0.02622384595
0.04445542084 0.02733434523
0.04445542084 0.0285193848
0.04445542083 0.02978396803
0.04445542083 0.03113343416
0.04445542083 0.03257348078
0.04445542082 0.03411018796
0.04445542082 0.03575004386
0.04445542082 0.03749999905
0.04673388114 0.01419149978
0.04673388114 0.01449434934
0.04673388113 0.01481752713
0.04673388113 0.01516239766
0.04673388113 0.015530417
0.04673388113 0.01592313898
0.04673388113 0.01634222173
0.04673388113 0.01678943466
0.04673388113 0.01726666595
0.04673388112 0.01777593054
0.04673388112 0.01831937861
0.04673388112 0.01889930466
0.04673388112 0.01951815721
0.04673388112 0.02017854913
0.04673388111 0.02088326868
0.04673388111 0.02163529127
0.04673388111 0.02243779203
0.04673388111 0.02329415922
0.0467338811 0.02420800853
0.0467338811 0.02518319834
0.0467338811 0.02622384603
0.04673388109 0.02733434533
0.04673388109 0.02851938491
0.04673388108 0.02978396816
0.04673388108 0.0311334343
0.04673388107 0.03257348094
0.04673388107 0.03411018814
0.04673388106 0.03575004406
0.04673388106 0.03749999905
0.04914440114 0.01419149978
0.04914440113 0.01449434934
0.04914440113 0.01481752713
0.04914440113 0.01516239766
0.04914440113 0.015530417
0.04914440113 0.01592313898
0.04914440113 0.01634222173
0.04914440112 0.01678943466
0.04914440112 0.01726666596
0.04914440112 0.01777593055
0.04914440112 0.01831937862
0.04914440111 0.01889930468
0.04914440111 0.01951815723
0.04914440111 0.02017854915
0.04914440111 0.02088326871
0.0491444011 0.0216352913
0.0491444011 0.02243779207
0.04914440109 0.02329415927
0.04914440109 0.02420800859
0.04914440109 0.02518319841
0.04914440108 0.02622384611
0.04914440108 0.02733434542
0.04914440107 0.02851938502
0.04914440106 0.02978396829
0.04914440106 0.03113343444
0.04914440105 0.03257348111
0.04914440105 0.03411018833
0.04914440104 0.03575004428
0.04914440103 0.03749999905
0.05169463506 0.01419149978
0.05169463506 0.01449434933
0.05169463506 0.01481752713
0.05169463505 0.01516239765
0.05169463505 0.015530417
0.05169463505 0.01592313898
0.05169463505 0.01634222173
0.05169463504 0.01678943466
0.05169463504 0.01726666596
0.05169463504 0.01777593056
0.05169463504 0.01831937863
0.05169463503 0.01889930469
0.05169463503 0.01951815725
0.05169463503 0.02017854918
0.05169463502 0.02088326874
0.05169463502 0.02163529134
0.05169463501 0.02243779212
0.05169463501 0.02329415933
0.051694635 0.02420800866
0.051694635 0.02518319849
0.05169463499 0.0262238462
0.05169463498 0.02733434553
0.05169463498 0.02851938514
0.05169463497 0.02978396842
0.05169463496 0.0311334346
0.05169463495 0.03257348129
0.05169463495 0.03411018853
0.05169463494 0.03575004451
0.05169463493 0.03749999905
0.05439268074 0.01419149977
0.05439268074 0.01449434933
0.05439268073 0.01481752712
0.05439268073 0.01516239765
0.05439268073 0.015530417
0.05439268073 0.01592313898
0.05439268072 0.01634222173
0.05439268072 0.01678943467
0.05439268072 0.01726666597
0.05439268071 0.01777593057
0.05439268071 0.01831937865
0.05439268071 0.01889930471
0.0543926807 0.01951815727
0.0543926807 0.02017854921
0.05439268069 0.02088326877
0.05439268069 0.02163529138
0.05439268068 0.02243779217
0.05439268068 0.02329415939
0.05439268067 0.02420800873
0.05439268066 0.02518319857
0.05439268065 0.02622384629
0.05439268065 0.02733434564
0.05439268064 0.02851938527
0.05439268063 0.02978396857
0.05439268062 0.03113343477
0.05439268061 0.03257348148
0.0543926806 0.03411018875
0.05439268059 0.03575004476
0.05439268058 0.03749999905
0.05724710535 0.01419149977
0.05724710535 0.01449434933
0.05724710535 0.01481752712
0.05724710535 0.01516239765
0.05724710534 0.015530417
0.05724710534 0.01592313898
0.05724710534 0.01634222174
0.05724710533 0.01678943467
0.05724710533 0.01726666597
0.05724710532 0.01777593058
0.05724710532 0.01831937866
0.05724710531 0.01889930473
0.05724710531 0.01951815729
0.0572471053 0.02017854924
0.0572471053 0.02088326881
0.05724710529 0.02163529143
0.05724710528 0.02243779222
0.05724710528 0.02329415945
0.05724710527 0.0242080088
0.05724710526 0.02518319866
0.05724710525 0.02622384639
0.05724710524 0.02733434575
0.05724710523 0.0285193854
0.05724710522 0.02978396872
0.05724710521 0.03113343494
0.0572471052 0.03257348168
0.05724710519 0.03411018898
0.05724710517 0.03575004501
0.05724710516 0.03749999905
0.06026697264 0.01419149976
0.06026697264 0.01449434932
0.06026697263 0.01481752712
0.06026697263 0.01516239765
0.06026697263 0.01553041699
0.06026697262 0.01592313898
0.06026697262 0.01634222174
0.06026697261 0.01678943467
0.06026697261 0.01726666598
0.0602669726 0.01777593059
0.0602669726 0.01831937867
0.06026697259 0.01889930474
0.06026697259 0.01951815732
0.06026697258 0.02017854927
0.06026697257 0.02088326885
0.06026697257 0.02163529147
0.06026697256 0.02243779228
0.06026697255 0.02329415951
0.06026697254 0.02420800888
0.06026697253 0.02518319875
0.06026697252 0.0262238465
0.06026697251 0.02733434588
0.0602669725 0.02851938554
0.06026697249 0.02978396889
0.06026697247 0.03113343513
0.06026697246 0.03257348189
0.06026697244 0.03411018922
0.06026697243 0.03575004529
0.06026697241 0.03749999905
0.06346187167 0.01419149976
0.06346187166 0.01449434932
0.06346187166 0.01481752711
0.06346187166 0.01516239764
0.06346187165 0.01553041699
0.06346187165 0.01592313898
0.06346187164 0.01634222174
0.06346187164 0.01678943468
0.06346187163 0.01726666599
0.06346187163 0.0177759306
[truncated: 1,040,261 more chars]
