# Supplementary material for: Morphologic and Aerodynamic Considerations Regarding the Plumed Seeds of Tragopogon pratensis and Their Implications for Seed Dispersal
Source: PLoS One. 2015 May 4;10(5):e0125040. doi: 10.1371/journal.pone.0125040 (PMC4418730; doi:10.1371/journal.pone.0125040)
Supplement: S2 Archive — (ZIP) [file pone.0125040.s010.zip › CFD/2D-Mesh30.msh]

(0 " Created by : Fluent_V6 Interface Vers. 12.0.1")
(2 2)
(0 "Node Section")
(10 (0 1 54f3 0 2))
(10 (b 1 54f3 1 2)
(
-0.09999999747 0
-0.07882155943 0
-0.09999999747 0.0002651101974
-0.07882155943 0.0002651101974
-0.09999999747 0.0005302203948
-0.07882155943 0.0005302203948
-0.09999999747 0.0007953305922
-0.07882155943 0.0007953305922
-0.09999999747 0.00106044079
-0.07882155943 0.00106044079
-0.09999999747 0.001325550987
-0.07882155943 0.001325550987
-0.09999999747 0.001590661184
-0.07882155943 0.001590661184
-0.09999999747 0.001855771382
-0.07882155943 0.001855771382
-0.09999999747 0.002120881579
-0.07882155943 0.002120881579
-0.09999999747 0.002385991776
-0.07882155943 0.002385991776
-0.09999999747 0.002651101974
-0.07882155943 0.002651101974
-0.09999999747 0.002916212171
-0.07882155943 0.002916212171
-0.09999999747 0.003181322369
-0.07882155943 0.003181322369
-0.09999999747 0.003446432566
-0.07882155943 0.003446432566
-0.09999999747 0.003711542763
-0.07882155943 0.003711542763
-0.09999999747 0.003976652961
-0.07882155943 0.003976652961
-0.09999999747 0.004241763158
-0.07882155943 0.004241763158
-0.09999999747 0.004506873356
-0.07882155943 0.004506873356
-0.09999999747 0.004771983553
-0.07882155943 0.004771983553
-0.09999999747 0.00503709375
-0.07882155943 0.00503709375
-0.09999999747 0.005302203948
-0.07882155943 0.005302203948
-0.09999999747 0.005567314145
-0.07882155943 0.005567314145
-0.09999999747 0.005832424342
-0.07882155943 0.005832424342
-0.09999999747 0.00609753454
-0.07882155943 0.00609753454
-0.09999999747 0.006362644737
-0.07882155943 0.006362644737
-0.09999999747 0.006627754935
-0.07882155943 0.006627754935
-0.09999999747 0.006892865132
-0.07882155943 0.006892865132
-0.09999999747 0.007157975329
-0.07882155943 0.007157975329
-0.09999999747 0.007423085527
-0.07882155943 0.007423085527
-0.09999999747 0.007688195724
-0.07882155943 0.007688195724
-0.09999999747 0.007953305922
-0.07882155943 0.007953305922
-0.09999999747 0.008218416119
-0.07882155943 0.008218416119
-0.09999999747 0.008483526316
-0.07882155943 0.008483526316
-0.09999999747 0.008748636514
-0.07882155943 0.008748636514
-0.09999999747 0.009013746711
-0.07882155943 0.009013746711
-0.09999999747 0.009278856908
-0.07882155943 0.009278856908
-0.09999999747 0.009543967106
-0.07882155943 0.009543967106
-0.09999999747 0.009809077303
-0.07882155943 0.009809077303
-0.09999999747 0.0100741875
-0.07882155943 0.0100741875
-0.09999999747 0.0103392977
-0.07882155943 0.0103392977
-0.09999999747 0.0106044079
-0.07882155943 0.0106044079
-0.09999999747 0.01086951809
-0.07882155943 0.01086951809
-0.09999999747 0.01113462829
-0.07882155943 0.01113462829
-0.09999999747 0.01139973849
-0.07882155943 0.01139973849
-0.09999999747 0.01166484868
-0.07882155943 0.01166484868
-0.09999999747 0.01192995888
-0.07882155943 0.01192995888
-0.09999999747 0.01219506908
-0.07882155943 0.01219506908
-0.09999999747 0.01246017928
-0.07882155943 0.01246017928
-0.09999999747 0.01272528947
-0.07882155943 0.01272528947
-0.09999999747 0.01299039967
-0.07882155943 0.01299039967
-0.06497410855 0
-0.06497410855 0.0002651101974
-0.06497410855 0.0005302203948
-0.06497410855 0.0007953305922
-0.06497410855 0.00106044079
-0.06497410855 0.001325550987
-0.06497410855 0.001590661184
-0.06497410855 0.001855771382
-0.06497410855 0.002120881579
-0.06497410855 0.002385991776
-0.06497410855 0.002651101974
-0.06497410855 0.002916212171
-0.06497410855 0.003181322369
-0.06497410855 0.003446432566
-0.06497410855 0.003711542763
-0.06497410855 0.003976652961
-0.06497410855 0.004241763158
-0.06497410855 0.004506873356
-0.06497410855 0.004771983553
-0.06497410855 0.00503709375
-0.06497410855 0.005302203948
-0.06497410855 0.005567314145
-0.06497410855 0.005832424342
-0.06497410855 0.00609753454
-0.06497410855 0.006362644737
-0.06497410855 0.006627754935
-0.06497410855 0.006892865132
-0.06497410855 0.007157975329
-0.06497410855 0.007423085527
-0.06497410855 0.007688195724
-0.06497410855 0.007953305922
-0.06497410855 0.008218416119
-0.06497410855 0.008483526316
-0.06497410855 0.008748636514
-0.06497410855 0.009013746711
-0.06497410855 0.009278856908
-0.06497410855 0.009543967106
-0.06497410855 0.009809077303
-0.06497410855 0.0100741875
-0.06497410855 0.0103392977
-0.06497410855 0.0106044079
-0.06497410855 0.01086951809
-0.06497410855 0.01113462829
-0.06497410855 0.01139973849
-0.06497410855 0.01166484868
-0.06497410855 0.01192995888
-0.06497410855 0.01219506908
-0.06497410855 0.01246017928
-0.06497410855 0.01272528947
-0.06497410855 0.01299039967
-0.05591999859 0
-0.05591999859 0.0002651101974
-0.05591999859 0.0005302203948
-0.05591999859 0.0007953305922
-0.05591999859 0.00106044079
-0.05591999859 0.001325550987
-0.05591999859 0.001590661184
-0.05591999859 0.001855771382
-0.05591999859 0.002120881579
-0.05591999859 0.002385991776
-0.05591999859 0.002651101974
-0.05591999859 0.002916212171
-0.05591999859 0.003181322369
-0.05591999859 0.003446432566
-0.05591999859 0.003711542763
-0.05591999859 0.003976652961
-0.05591999859 0.004241763158
-0.05591999859 0.004506873356
-0.05591999859 0.004771983553
-0.05591999859 0.00503709375
-0.05591999859 0.005302203948
-0.05591999859 0.005567314145
-0.05591999859 0.005832424342
-0.05591999859 0.00609753454
-0.05591999859 0.006362644737
-0.05591999859 0.006627754935
-0.05591999859 0.006892865132
-0.05591999859 0.007157975329
-0.05591999859 0.007423085527
-0.05591999859 0.007688195724
-0.05591999859 0.007953305922
-0.05591999859 0.008218416119
-0.05591999859 0.008483526316
-0.05591999859 0.008748636514
-0.05591999859 0.009013746711
-0.05591999859 0.009278856908
-0.05591999859 0.009543967106
-0.05591999859 0.009809077303
-0.05591999859 0.0100741875
-0.05591999859 0.0103392977
-0.05591999859 0.0106044079
-0.05591999859 0.01086951809
-0.05591999859 0.01113462829
-0.05591999859 0.01139973849
-0.05591999859 0.01166484868
-0.05591999859 0.01192995888
-0.05591999859 0.01219506908
-0.05591999859 0.01246017928
-0.05591999859 0.01272528947
-0.05591999859 0.01299039967
-0.04999999874 0
-0.04999999874 0.0002651101974
-0.04999999874 0.0005302203948
-0.04999999874 0.0007953305922
-0.04999999874 0.00106044079
-0.04999999874 0.001325550987
-0.04999999874 0.001590661184
-0.04999999874 0.001855771382
-0.04999999874 0.002120881579
-0.04999999874 0.002385991776
-0.04999999874 0.002651101974
-0.04999999874 0.002916212171
-0.04999999874 0.003181322369
-0.04999999874 0.003446432566
-0.04999999874 0.003711542763
-0.04999999874 0.003976652961
-0.04999999874 0.004241763158
-0.04999999874 0.004506873356
-0.04999999874 0.004771983553
-0.04999999874 0.00503709375
-0.04999999874 0.005302203948
-0.04999999874 0.005567314145
-0.04999999874 0.005832424342
-0.04999999874 0.00609753454
-0.04999999874 0.006362644737
-0.04999999874 0.006627754935
-0.04999999874 0.006892865132
-0.04999999874 0.007157975329
-0.04999999874 0.007423085527
-0.04999999874 0.007688195724
-0.04999999874 0.007953305922
-0.04999999874 0.008218416119
-0.04999999874 0.008483526316
-0.04999999874 0.008748636514
-0.04999999874 0.009013746711
-0.04999999874 0.009278856908
-0.04999999874 0.009543967106
-0.04999999874 0.009809077303
-0.04999999874 0.0100741875
-0.04999999874 0.0103392977
-0.04999999874 0.0106044079
-0.04999999874 0.01086951809
-0.04999999874 0.01113462829
-0.04999999874 0.01139973849
-0.04999999874 0.01166484868
-0.04999999874 0.01192995888
-0.04999999874 0.01219506908
-0.04999999874 0.01246017928
-0.04999999874 0.01272528947
-0.04999999874 0.01299039967
-0.09999999747 0.01325549969
-0.07882155943 0.01325549968
-0.09999999747 0.01354002724
-0.07882155943 0.01354002722
-0.09999999747 0.01384540604
-0.07882155943 0.01384540602
-0.09999999747 0.01417316416
-0.07882155943 0.01417316415
-0.09999999747 0.01452494163
-0.07882155943 0.01452494164
-0.09999999747 0.01490249869
-0.07882155943 0.01490249872
-0.09999999747 0.01530772456
-0.07882155943 0.01530772463
-0.09999999747 0.01574264691
-0.07882155943 0.01574264703
-0.09999999747 0.01620944202
-0.07882155943 0.0162094422
-0.09999999747 0.01671044565
-0.07882155943 0.01671044591
-0.09999999747 0.01724816471
-0.07882155943 0.01724816507
-0.09999999747 0.01782528987
-0.07882155943 0.01782529034
-0.09999999747 0.01844470893
-0.07882155943 0.01844470954
-0.09999999747 0.01910952138
-0.07882155943 0.01910952215
-0.09999999747 0.01982305379
-0.07882155943 0.01982305475
-0.09999999747 0.02058887656
-0.07882155943 0.02058887775
-0.09999999747 0.02141082173
-0.07882155943 0.02141082316
-0.09999999747 0.02229300214
-0.07882155943 0.02229300387
-0.09999999747 0.02323983208
-0.07882155943 0.02323983414
-0.09999999747 0.0242560493
-0.07882155943 0.02425605174
-0.09999999747 0.02534673876
-0.07882155943 0.02534674164
-0.09999999747 0.02651735807
-0.07882155943 0.02651736144
-0.09999999747 0.0277737648
-0.07882155943 0.02777376873
-0.09999999747 0.02912224576
-0.07882155943 0.02912225032
-0.09999999747 0.03056954852
-0.07882155943 0.03056955378
-0.09999999747 0.0321229151
-0.07882155943 0.03212292115
-0.09999999747 0.03379011827
-0.07882155943 0.0337901252
-0.09999999747 0.03557950039
-0.07882155943 0.03557950831
-0.09999999747 0.03749999905
-0.07882155943 0.03749999905
-0.06497410855 0.01325549967
-0.06497410855 0.01354002721
-0.06497410855 0.01384540601
-0.06497410855 0.01417316414
-0.06497410855 0.01452494164
-0.06497410855 0.01490249874
-0.06497410855 0.01530772467
-0.06497410855 0.01574264711
-0.06497410855 0.01620944232
-0.06497410855 0.01671044608
-0.06497410855 0.0172481653
-0.06497410855 0.01782529064
-0.06497410855 0.01844470994
-0.06497410855 0.01910952265
-0.06497410855 0.01982305538
-0.06497410855 0.02058887852
-0.06497410855 0.0214108241
-0.06497410855 0.022293005
-0.06497410855 0.02323983549
-0.06497410855 0.02425605334
-0.06497410855 0.02534674352
-0.06497410855 0.02651736365
-0.06497410855 0.02777377129
-0.06497410855 0.0291222533
-0.06497410855 0.03056955722
-0.06497410855 0.03212292511
-0.06497410855 0.03379012973
-0.06497410855 0.03557951349
-0.06497410855 0.03749999905
-0.05591999859 0.01325549966
-0.05591999859 0.0135400272
-0.05591999859 0.01384540601
-0.05591999859 0.01417316414
-0.05591999859 0.01452494165
-0.05591999859 0.01490249876
-0.05591999859 0.0153077247
-0.05591999859 0.01574264716
-0.05591999859 0.0162094424
-0.05591999859 0.01671044619
-0.05591999859 0.01724816545
-0.05591999859 0.01782529084
-0.05591999859 0.0184447102
-0.05591999859 0.01910952298
-0.05591999859 0.01982305579
-0.05591999859 0.02058887902
-0.05591999859 0.02141082472
-0.05591999859 0.02229300574
-0.05591999859 0.02323983638
-0.05591999859 0.02425605439
-0.05591999859 0.02534674475
-0.05591999859 0.02651736509
-0.05591999859 0.02777377297
-0.05591999859 0.02912225525
-0.05591999859 0.03056955947
-0.05591999859 0.03212292769
-0.05591999859 0.0337901327
-0.05591999859 0.03557951688
-0.05591999859 0.03749999905
-0.04999999874 0.01325549966
-0.04999999874 0.0135400272
-0.04999999874 0.013845406
-0.04999999874 0.01417316414
-0.04999999874 0.01452494165
-0.04999999874 0.01490249877
-0.04999999874 0.01530772472
-0.04999999874 0.01574264719
-0.04999999874 0.01620944245
-0.04999999874 0.01671044626
-0.04999999874 0.01724816555
-0.04999999874 0.01782529098
-0.04999999874 0.01844471037
-0.04999999874 0.0191095232
-0.04999999874 0.01982305606
-0.04999999874 0.02058887935
-0.04999999874 0.02141082512
-0.04999999874 0.02229300623
-0.04999999874 0.02323983695
-0.04999999874 0.02425605507
-0.04999999874 0.02534674556
-0.04999999874 0.02651736603
-0.04999999874 0.02777377407
-0.04999999874 0.02912225652
-0.04999999874 0.03056956094
-0.04999999874 0.03212292938
-0.04999999874 0.03379013464
-0.04999999874 0.03557951909
-0.04999999874 0.03749999905
-0.09999999747 0.039424999
-0.07882155943 0.039424999
-0.09999999747 0.04143870145
-0.07882155943 0.04143870145
-0.09999999747 0.04354519374
-0.07882155943 0.04354519374
-0.09999999747 0.04574875156
-0.07882155943 0.04574875156
-0.09999999747 0.0480538476
-0.07882155943 0.0480538476
-0.09999999747 0.05046516066
-0.07882155943 0.05046516066
-0.09999999747 0.05298758516
-0.07882155943 0.05298758516
-0.09999999747 0.05562624101
-0.07882155943 0.05562624101
-0.09999999747 0.05838648407
-0.07882155943 0.05838648407
-0.09999999747 0.06127391698
-0.07882155943 0.06127391698
-0.09999999747 0.06429440055
-0.07882155943 0.06429440055
-0.09999999747 0.06745406564
-0.07882155943 0.06745406564
-0.09999999747 0.07075932565
-0.07882155943 0.07075932565
-0.09999999747 0.07421688945
-0.07882155943 0.07421688945
-0.09999999747 0.07783377511
-0.07882155943 0.07783377511
-0.09999999747 0.08161732403
-0.07882155943 0.08161732403
-0.09999999747 0.08557521595
-0.07882155943 0.08557521595
-0.09999999747 0.08971548444
-0.07882155943 0.08971548444
-0.09999999747 0.09404653327
-0.07882155943 0.09404653327
-0.09999999747 0.09857715347
-0.07882155943 0.09857715347
-0.09999999747 0.1033165411
-0.07882155943 0.1033165411
-0.09999999747 0.108274316
-0.07882155943 0.108274316
-0.09999999747 0.1134605414
-0.07882155943 0.1134605414
-0.09999999747 0.1188857439
-0.07882155943 0.1188857439
-0.09999999747 0.1245609356
-0.07882155943 0.1245609356
-0.09999999747 0.1304976357
-0.07882155943 0.1304976357
-0.09999999747 0.1367078943
-0.07882155943 0.1367078943
-0.09999999747 0.1432043167
-0.07882155943 0.1432043167
-0.09999999747 0.1499999962
-0.07882155943 0.1499999962
-0.06497410855 0.039424999
-0.06497410855 0.04143870145
-0.06497410855 0.04354519374
-0.06497410855 0.04574875156
-0.06497410855 0.0480538476
-0.06497410855 0.05046516066
-0.06497410855 0.05298758516
-0.06497410855 0.05562624101
-0.06497410855 0.05838648407
-0.06497410855 0.06127391698
-0.06497410855 0.06429440055
-0.06497410855 0.06745406564
-0.06497410855 0.07075932565
-0.06497410855 0.07421688945
-0.06497410855 0.07783377511
-0.06497410855 0.08161732403
-0.06497410855 0.08557521595
-0.06497410855 0.08971548444
-0.06497410855 0.09404653327
-0.06497410855 0.09857715347
-0.06497410855 0.1033165411
-0.06497410855 0.108274316
-0.06497410855 0.1134605414
-0.06497410855 0.1188857439
-0.06497410855 0.1245609356
-0.06497410855 0.1304976357
-0.06497410855 0.1367078943
-0.06497410855 0.1432043167
-0.06497410855 0.1499999962
-0.05591999859 0.039424999
-0.05591999859 0.04143870145
-0.05591999859 0.04354519374
-0.05591999859 0.04574875156
-0.05591999859 0.0480538476
-0.05591999859 0.05046516066
-0.05591999859 0.05298758516
-0.05591999859 0.05562624101
-0.05591999859 0.05838648407
-0.05591999859 0.06127391698
-0.05591999859 0.06429440055
-0.05591999859 0.06745406564
-0.05591999859 0.07075932565
-0.05591999859 0.07421688945
-0.05591999859 0.07783377511
-0.05591999859 0.08161732403
-0.05591999859 0.08557521595
-0.05591999859 0.08971548444
-0.05591999859 0.09404653327
-0.05591999859 0.09857715347
-0.05591999859 0.1033165411
-0.05591999859 0.108274316
-0.05591999859 0.1134605414
-0.05591999859 0.1188857439
-0.05591999859 0.1245609356
-0.05591999859 0.1304976357
-0.05591999859 0.1367078943
-0.05591999859 0.1432043167
-0.05591999859 0.1499999962
-0.04999999874 0.039424999
-0.04999999874 0.04143870145
-0.04999999874 0.04354519374
-0.04999999874 0.04574875156
-0.04999999874 0.0480538476
-0.04999999874 0.05046516066
-0.04999999874 0.05298758516
-0.04999999874 0.05562624101
-0.04999999874 0.05838648407
-0.04999999874 0.06127391698
-0.04999999874 0.06429440055
-0.04999999874 0.06745406564
-0.04999999874 0.07075932565
-0.04999999874 0.07421688945
-0.04999999874 0.07783377511
-0.04999999874 0.08161732403
-0.04999999874 0.08557521595
-0.04999999874 0.08971548444
-0.04999999874 0.09404653327
-0.04999999874 0.09857715347
-0.04999999874 0.1033165411
-0.04999999874 0.108274316
-0.04999999874 0.1134605414
-0.04999999874 0.1188857439
-0.04999999874 0.1245609356
-0.04999999874 0.1304976357
-0.04999999874 0.1367078943
-0.04999999874 0.1432043167
-0.04999999874 0.1499999962
-0.09999999747 0.156789996
-0.07882155943 0.156789996
-0.09999999747 0.1650330563
-0.07882155943 0.1650330563
-0.09999999747 0.1750401319
-0.07882155943 0.1750401319
-0.09999999747 0.1871887225
-0.07882155943 0.1871887225
-0.09999999747 0.2019371122
-0.07882155943 0.2019371122
-0.09999999747 0.2198416582
-0.07882155943 0.2198416582
-0.09999999747 0.2415777783
-0.07882155943 0.2415777783
-0.09999999747 0.2679654295
-0.07882155943 0.2679654295
-0.09999999747 0.2999999924
-0.07882155943 0.2999999924
-0.06497410855 0.156789996
-0.06497410855 0.1650330563
-0.06497410855 0.1750401319
-0.06497410855 0.1871887225
-0.06497410855 0.2019371122
-0.06497410855 0.2198416582
-0.06497410855 0.2415777783
-0.06497410855 0.2679654295
-0.06497410855 0.2999999924
-0.05591999859 0.156789996
-0.05591999859 0.1650330563
-0.05591999859 0.1750401319
-0.05591999859 0.1871887225
-0.05591999859 0.2019371122
-0.05591999859 0.2198416582
-0.05591999859 0.2415777783
-0.05591999859 0.2679654295
-0.05591999859 0.2999999924
-0.04999999874 0.156789996
-0.04999999874 0.1650330563
-0.04999999874 0.1750401319
-0.04999999874 0.1871887225
-0.04999999874 0.2019371122
-0.04999999874 0.2198416582
-0.04999999874 0.2415777783
-0.04999999874 0.2679654295
-0.04999999874 0.2999999924
-0.04485003535 0
-0.04483413215 0.0002674308633
-0.04481822894 0.0005348619432
-0.04480232572 0.0008022932397
-0.04478642248 0.001069724753
-0.04477051923 0.001337156482
-0.04475461597 0.001604588429
-0.0447387127 0.001872020591
-0.04472280941 0.002139452971
-0.04470690611 0.002406885567
-0.0446910028 0.002674318379
-0.04467509948 0.002941751408
-0.04465919614 0.003209184654
-0.04464329279 0.003476618116
-0.04462738942 0.003744051795
-0.04461148605 0.00401148569
-0.04459558266 0.004278919802
-0.04457967926 0.00454635413
-0.04456377584 0.004813788676
-0.04454787241 0.005081223437
-0.04453196897 0.005348658415
-0.04451606552 0.00561609361
-0.04450016205 0.005883529022
-0.04448425857 0.00615096465
-0.04446835508 0.006418400494
-0.04445245157 0.006685836555
-0.04443654805 0.006953272833
-0.04442064452 0.007220709327
-0.04440474098 0.007488146038
-0.04438883742 0.007755582965
-0.04437293385 0.008023020109
-0.04435703027 0.00829045747
-0.04434112667 0.008557895047
-0.04432522306 0.008825332841
-0.04430931944 0.009092770851
-0.04429341581 0.009360209078
-0.04427751216 0.009627647522
-0.0442616085 0.009895086182
-0.04424570483 0.01016252506
-0.04422980114 0.01042996415
-0.04421389744 0.01069740346
-0.04419799373 0.01096484299
-0.04418209001 0.01123228273
-0.04416618627 0.01149972269
-0.04415028252 0.01176716287
-0.04413437876 0.01203460326
-0.04411847498 0.01230204387
-0.04410257119 0.01256948469
-0.04408666739 0.01283692574
-0.04407076359 0.01310436701
-0.04022783853 0
-0.04019748498 0.000268998691
-0.04016713136 0.0005379980276
-0.04013677766 0.0008069980098
-0.0401064239 0.001075998638
-0.04007607005 0.001344999911
-0.04004571614 0.001614001831
-0.04001536215 0.001883004396
-0.03998500809 0.002152007606
-0.03995465396 0.002421011463
-0.03992429975 0.002690015965
-0.03989394547 0.002959021112
-0.03986359112 0.003228026906
-0.0398332367 0.003497033345
-0.0398028822 0.003766040429
-0.03977252763 0.00403504816
-0.03974217298 0.004304056536
-0.03971181827 0.004573065558
-0.03968146348 0.004842075225
-0.03965110862 0.005111085539
-0.03962075368 0.005380096498
-0.03959039867 0.005649108102
-0.03956004359 0.005918120352
-0.03952968844 0.006187133249
-0.03949933321 0.00645614679
-0.03946897792 0.006725160978
-0.03943862254 0.006994175811
-0.0394082671 0.00726319129
-0.03937791158 0.007532207415
-0.03934755599 0.007801224185
-0.03931720033 0.008070241601
-0.03928684459 0.008339259663
-0.03925648878 0.00860827837
-0.0392261329 0.008877297724
-0.03919577694 0.009146317723
-0.03916542092 0.009415338368
-0.03913506482 0.009684359658
-0.03910470864 0.009953381594
-0.0390743524 0.01022240418
-0.03904399608 0.0104914274
-0.03901363968 0.01076045128
-0.03898328322 0.0110294758
-0.03895292668 0.01129850096
-0.03892257007 0.01156752677
-0.03889221339 0.01183655323
-0.03886185663 0.01210558033
-0.0388314998 0.01237460808
-0.0388011429 0.01264363647
-0.03877078593 0.01291266551
-0.03874042891 0.01318169522
-0.03607934614 0
-0.03603594711 0.0002699924786
-0.0359925479 0.0005399860812
-0.03594914851 0.0008099808078
-0.03590574894 0.001079976658
-0.03586234918 0.001349973633
-0.03581894925 0.001619971732
-0.03577554914 0.001889970955
-0.03573214885 0.002159971301
-0.03568874837 0.002429972772
-0.03564534772 0.002699975367
-0.03560194688 0.002969979086
-0.03555854586 0.003239983929
-0.03551514467 0.003509989896
-0.03547174329 0.003779996987
-0.03542834173 0.004050005203
-0.03538493999 0.004320014542
-0.03534153807 0.004590025006
-0.03529813597 0.004860036593
-0.03525473369 0.005130049305
-0.03521133122 0.005400063141
-0.03516792858 0.005670078101
-0.03512452576 0.005940094185
-0.03508112275 0.006210111394
-0.03503771957 0.006480129726
-0.0349943162 0.006750149183
-0.03495091266 0.007020169764
-0.03490750893 0.007290191469
-0.03486410502 0.007560214298
-0.03482070093 0.007830238251
-0.03477729667 0.008100263329
-0.03473389222 0.008370289531
-0.03469048758 0.008640316857
-0.03464708277 0.008910345307
-0.03460367778 0.009180374882
-0.03456027261 0.00945040558
-0.03451686726 0.009720437403
-0.03447346172 0.009990470351
-0.03443005601 0.01026050442
-0.03438665011 0.01053053962
-0.03434324403 0.01080057594
-0.03429983778 0.01107061338
-0.03425643134 0.01134065195
-0.03421302472 0.01161069164
-0.03416961792 0.01188073246
-0.03412621094 0.0121507744
-0.03408280378 0.01242081747
-0.03403939644 0.01269086166
-0.03399598892 0.01296090697
-0.03395258126 0.01323095344
-0.0323560107 0
-0.03230088829 0.0002705594379
-0.03224576556 0.0005411204385
-0.03219064252 0.0008116830017
-0.03213551915 0.001082247127
-0.03208039547 0.001352812816
-0.03202527147 0.001623380067
-0.03197014715 0.001893948881
-0.03191502251 0.002164519257
-0.03185989755 0.002435091197
-0.03180477228 0.002705664699
-0.03174964668 0.002976239763
-0.03169452077 0.003246816391
-0.03163939454 0.003517394581
-0.03158426799 0.003787974334
-0.03152914113 0.004058555649
-0.03147401394 0.004329138528
-0.03141888644 0.004599722969
-0.03136375862 0.004870308973
-0.03130863048 0.00514089654
-0.03125350202 0.00541148567
-0.03119837324 0.005682076363
-0.03114324414 0.005952668619
-0.03108811473 0.006223262437
-0.031032985 0.006493857819
-0.03097785495 0.006764454763
-0.03092272458 0.00703505327
-0.03086759389 0.00730565334
-0.03081246288 0.007576254974
-0.03075733156 0.00784685817
-0.03070219991 0.008117462929
-0.03064706795 0.008388069251
-0.03059193567 0.008658677136
-0.03053680307 0.008929286585
-0.03048167016 0.009199897596
-0.03042653692 0.00947051017
-0.03037140337 0.009741124308
-0.03031626949 0.01001174001
-0.0302611353 0.01028235727
-0.03020600079 0.0105529761
-0.03015086597 0.01082359649
-0.03009573082 0.01109421844
-0.03004059536 0.01136484196
-0.02998545957 0.01163546704
-0.02993032347 0.01190609368
-0.02987518705 0.01217672188
-0.02982005031 0.01244735165
-0.02976491326 0.01271798299
-0.02970977588 0.01298861588
-0.02965463825 0.01325925037
-0.02901426015 0
-0.02894863537 0.0002708163295
-0.02888301012 0.0005416345793
-0.02881738441 0.0008124547493
-0.02875175824 0.00108327684
-0.0286861316 0.00135410085
-0.02862050449 0.001624926781
-0.02855487692 0.001895754633
-0.02848924888 0.002166584404
-0.02842362038 0.002437416096
-0.02835799141 0.002708249709
-0.02829236198 0.002979085242
-0.02822673208 0.003249922695
-0.02816110172 0.003520762069
-0.02809547089 0.003791603363
-0.02802983959 0.004062446578
-0.02796420783 0.004333291713
-0.02789857561 0.004604138769
-0.02783294292 0.004874987746
-0.02776730976 0.005145838643
-0.02770167614 0.00541669146
-0.02763604205 0.005687546199
-0.0275704075 0.005958402858
-0.02750477248 0.006229261437
-0.027439137 0.006500121938
-0.02737350105 0.006770984359
-0.02730786464 0.007041848701
-0.02724222776 0.007312714963
-0.02717659041 0.007583583146
-0.0271109526 0.007854453251
-0.02704531433 0.008125325275
-0.02697967559 0.008396199221
-0.02691403638 0.008667075088
-0.02684839671 0.008937952875
-0.02678275657 0.009208832584
-0.02671711597 0.009479714213
-0.0266514749 0.009750597763
-0.02658583336 0.01002148323
-0.02652019136 0.01029237063
-0.0264545489 0.01056325994
-0.02638890597 0.01083415117
-0.02632326257 0.01110504433
-0.02625761871 0.01137593941
-0.02619197438 0.0116468364
-0.02612632959 0.01191773532
-0.02606068433 0.01218863616
-0.02599503861 0.01245953892
-0.02592939242 0.0127304436
-0.02586374576 0.01300135021
-0.02579809872 0.01327225877
-0.02601498787 0
-0.02593997379 0.0002708532853
-0.02586495911 0.0005417087549
-0.02578994382 0.0008125664087
-0.02571492793 0.001083426247
-0.02563991143 0.001354288269
-0.02556489432 0.001625152476
-0.02548987662 0.001896018867
-0.0254148583 0.002166887443
-0.02533983939 0.002437758203
-0.02526481986 0.002708631147
-0.02518979973 0.002979506276
-0.025114779 0.00325038359
-0.02503975766 0.003521263088
-0.02496473572 0.00379214477
-0.02488971317 0.004063028638
-0.02481469002 0.004333914689
-0.02473966626 0.004604802926
-0.0246646419 0.004875693347
-0.02458961693 0.005146585953
-0.02451459135 0.005417480743
-0.02443956518 0.005688377718
-0.02436453839 0.005959276878
-0.024289511 0.006230178223
-0.02421448301 0.006501081753
-0.02413945441 0.006771987467
-0.02406442521 0.007042895367
-0.0239893954 0.007313805451
-0.02391436498 0.00758471772
-0.02383933396 0.007855632175
-0.02376430234 0.008126548814
-0.02368927011 0.008397467638
-0.02361423727 0.008668388647
-0.02353920383 0.008939311841
-0.02346416979 0.009210237221
-0.02338913514 0.009481164785
-0.02331409988 0.009752094535
-0.02323906402 0.01002302647
-0.02316402756 0.01029396059
-0.02308899049 0.0105648969
-0.02301395281 0.01083583539
-0.02293891453 0.01110677606
-0.02286387564 0.01137771892
-0.02278883615 0.01164866397
-0.02271379605 0.0119196112
-0.02263875535 0.01219056062
-0.02256371404 0.01246151222
-0.02248867213 0.01273246601
-0.02241362961 0.01300342198
-0.02233858657 0.01327438019
-0.02332309508 0
-0.02323969737 0.0002707384764
-0.02315629893 0.0005414793104
-0.02307289976 0.0008122225022
-0.02298949987 0.001082968052
-0.02290609925 0.001353715959
-0.0228226979 0.001624466224
-0.02273929583 0.001895218847
-0.02265589303 0.002165973828
-0.0225724895 0.002436731166
-0.02248908525 0.002707490863
-0.02240568027 0.002978252917
-0.02232227457 0.00324901733
-0.02223886814 0.0035197841
-0.02215546098 0.003790553229
-0.0220720531 0.004061324715
-0.02198864449 0.00433209856
-0.02190523515 0.004602874763
-0.02182182509 0.004873653324
-0.0217384143 0.005144434243
-0.02165500279 0.005415217521
-0.02157159055 0.005686003156
-0.02148817758 0.00595679115
-0.02140476388 0.006227581503
-0.02132134946 0.006498374213
-0.02123793431 0.006769169282
-0.02115451844 0.00703996671
-0.02107110184 0.007310766496
-0.02098768451 0.00758156864
-0.02090426646 0.007852373143
-0.02082084768 0.008123180004
-0.02073742817 0.008393989224
-0.02065400794 0.008664800803
-0.02057058698 0.00893561474
-0.02048716529 0.009206431036
-0.02040374288 0.009477249691
-0.02032031974 0.009748070704
-0.02023689587 0.01001889408
-0.02015347128 0.01028971981
-0.02007004596 0.0105605479
-0.01998661992 0.01083137835
-0.01990319314 0.01110221115
-0.01981976565 0.01137304632
-0.01973633742 0.01164388384
-0.01965290847 0.01191472373
-0.01956947879 0.01218556597
-0.01948604838 0.01245641057
-0.01940261725 0.01272725753
-0.01931918539 0.01299810686
-0.0192357529 0.01326895859
-0.0209070801 0
-0.02081620191 0.0002705226367
-0.0207253229 0.0005410477246
-0.02063444307 0.0008115752638
-0.02054356241 0.001082105254
-0.02045268093 0.001352637696
-0.02036179863 0.001623172589
-0.0202709155 0.001893709934
-0.02018003155 0.00216424973
-0.02008914677 0.002434791978
-0.01999826117 0.002705336677
-0.01990737475 0.002975883827
-0.01981648751 0.003246433429
-0.01972559944 0.003516985483
-0.01963471054 0.003787539988
-0.01954382083 0.004058096946
-0.01945293029 0.004328656354
-0.01936203892 0.004599218215
-0.01927114674 0.004869782527
-0.01918025373 0.005140349291
-0.01908935989 0.005410918507
-0.01899846523 0.005681490175
-0.01890756975 0.005952064295
-0.01881667345 0.006222640866
-0.01872577632 0.00649321989
-0.01863487836 0.006763801366
-0.01854397959 0.007034385293
-0.01845307999 0.007304971673
-0.01836217956 0.007575560505
-0.01827127831 0.007846151789
-0.01818037624 0.008116745525
-0.01808947335 0.008387341714
-0.01799856963 0.008657940354
-0.01790766508 0.008928541447
-0.01781675972 0.009199144992
-0.01772585353 0.00946975099
-0.01763494651 0.00974035944
-0.01754403867 0.01001097034
-0.01745313001 0.0102815837
-0.01736222052 0.0105521995
-0.01727131021 0.01082281776
-0.01718039908 0.01109343848
-0.01708948712 0.01136406164
-0.01699857434 0.01163468726
-0.01690766073 0.01190531533
-0.01681674631 0.01217594585
-0.01672583105 0.01244657883
-0.01663491497 0.01271721425
-0.01654399807 0.01298785214
-0.01645308045 0.01325849253
-0.01873866966 0
-0.01864111891 0.0002702430048
-0.01854356725 0.0005404884881
-0.01844601471 0.0008107364499
-0.01834846126 0.00108098689
-0.01825090693 0.001351239809
-0.0181533517 0.001621495207
-0.01805579557 0.001891753083
-0.01795823855 0.002162013438
-0.01786068063 0.002432276272
-0.01776312182 0.002702541585
-0.01766556212 0.002972809376
-0.01756800152 0.003243079646
-0.01747044002 0.003513352396
-0.01737287763 0.003783627624
-0.01727531435 0.004053905331
-0.01717775017 0.004324185517
-0.01708018509 0.004594468182
-0.01698261912 0.004864753326
-0.01688505226 0.005135040949
-0.0167874845 0.005405331051
-0.01668991585 0.005675623633
-0.0165923463 0.005945918693
-0.01649477585 0.006216216233
-0.01639720451 0.006486516252
-0.01629963228 0.006756818751
-0.01620205915 0.007027123729
-0.01610448513 0.007297431186
-0.01600691021 0.007567741122
-0.0159093344 0.007838053538
-0.01581175769 0.008108368434
-0.01571418008 0.008378685808
-0.01561660158 0.008649005663
-0.01551902219 0.008919327997
-0.0154214419 0.009189652811
-0.01532386072 0.009459980104
-0.01522627864 0.009730309877
-0.01512869566 0.01000064213
-0.0150311118 0.01027097686
-0.01493352703 0.01054131407
-0.01483594137 0.01081165377
-0.01473835482 0.01108199594
-0.01464076737 0.01135234059
-0.01454317902 0.01162268772
-0.01444558978 0.01189303733
-0.01434799965 0.01216338942
-0.01425040861 0.012433744
-0.01415281669 0.01270410105
-0.01405522387 0.01297446058
-0.01395763026 0.01324482265
-0.0167924881 0
-0.01668898564 0.0002699265582
-0.01658548224 0.0005398555697
-0.01648197789 0.0008097870344
-0.0163784726 0.001079720953
-0.01627496638 0.001349657324
-0.01617145921 0.001619596149
-0.0160679511 0.001889537427
-0.01596444205 0.002159481159
-0.01586093207 0.002429427344
-0.01575742114 0.002699375982
-0.01565390926 0.002969327075
-0.01555039645 0.00323928062
-0.0154468827 0.00350923662
-0.01534336801 0.003779195073
-0.01523985237 0.00404915598
-0.0151363358 0.00431911934
-0.01503281828 0.004589085154
-0.01492929982 0.004859053422
-0.01482578043 0.005129024144
-0.01472226009 0.00539899732
-0.01461873881 0.00566897295
-0.01451521659 0.005938951033
-0.01441169343 0.00620893157
-0.01430816932 0.006478914562
-0.01420464428 0.006748900007
-0.01410111829 0.007018887907
-0.01399759137 0.00728887826
-0.0138940635 0.007558871068
-0.01379053469 0.00782886633
-0.01368700495 0.008098864046
-0.01358347426 0.008368864216
-0.01347994263 0.008638866841
-0.01337641005 0.00890887192
-0.01327287654 0.009178879453
-0.01316934209 0.00944888944
-0.01306580669 0.009718901882
-0.01296227035 0.009988916778
-0.01285873308 0.01025893413
-0.01275519486 0.01052895393
-0.0126516557 0.01079897619
-0.0125481156 0.01106900091
-0.01244457456 0.01133902808
-0.01234103257 0.0116090577
-0.01223748965 0.01187908978
-0.01213394578 0.01214912431
-0.01203040097 0.0124191613
-0.01192685523 0.01268920074
-0.01182330854 0.01295924264
-0.01171976102 0.01322928706
-0.01504576036 0
-0.01493694843 0.0002695925717
-0.01482813553 0.0005391875314
-0.01471932168 0.0008087848792
-0.01461050685 0.001078384615
-0.01450169107 0.001347986739
-0.01439287432 0.001617591252
-0.01428405661 0.001887198152
-0.01417523793 0.002156807441
-0.01406641829 0.002426419118
-0.01395759768 0.002696033184
-0.01384877611 0.002965649638
-0.01373995358 0.00323526848
-0.01363113008 0.003504889711
-0.01352230562 0.00377451333
-0.01341348019 0.004044139337
-0.0133046538 0.004313767734
-0.01319582645 0.004583398518
-0.01308699813 0.004853031692
-0.01297816885 0.005122667254
-0.01286933861 0.005392305204
-0.0127605074 0.005661945543
-0.01265167522 0.005931588271
-0.01254284208 0.006201233388
-0.01243400798 0.006470880894
-0.01232517292 0.006740530788
-0.01221633688 0.007010183071
-0.01210749989 0.007279837743
-0.01199866193 0.007549494804
-0.01188982301 0.007819154254
-0.01178098312 0.008088816093
-0.01167214227 0.00835848032
-0.01156330045 0.008628146937
-0.01145445767 0.008897815943
-0.01134561393 0.009167487338
-0.01123676922 0.009437161122
-0.01112792355 0.009706837296
-0.01101907691 0.009976515858
-0.01091022931 0.01024619681
-0.01080138074 0.01051588015
-0.01069253121 0.01078556588
-0.01058368072 0.011055254
-0.01047482926 0.01132494451
-0.01036597683 0.01159463741
-0.01025712344 0.0118643327
-0.01014826909 0.01213403037
-0.01003941378 0.01240373044
-0.009930557494 0.0126734329
-0.009821700249 0.01294313774
-0.009712842157 0.01321284504
-0.01347804547 0
-0.0133644958 0.0002692545922
-0.01325094517 0.0005385114782
-0.01313739356 0.0008077706582
-0.013023841 0.001077032132
-0.01291028746 0.0013462959
-0.01279673296 0.001615561962
-0.01268317748 0.001884830318
-0.01256962105 0.002154100968
-0.01245606364 0.002423373913
-0.01234250527 0.002692649151
-0.01222894592 0.002961926683
-0.01211538562 0.00323120651
-0.01200182434 0.003500488631
-0.0118882621 0.003769773046
-0.01177469889 0.004039059756
-0.01166113471 0.00430834876
-0.01154756956 0.004577640058
-0.01143400345 0.00484693365
-0.01132043636 0.005116229537
-0.01120686832 0.005385527719
-0.0110932993 0.005654828195
-0.01097972931 0.005924130965
-0.01086615836 0.00619343603
-0.01075258644 0.006462743389
-0.01063901356 0.006732053043
-0.0105254397 0.007001364992
-0.01041186488 0.007270679235
-0.01029828909 0.007539995773
-0.01018471233 0.007809314606
-0.0100711346 0.008078635733
-0.00995755591 0.008347959155
-0.009843976249 0.008617284872
-0.00973039562 0.008886612884
-0.009616814023 0.00915594319
-0.009503231458 0.009425275792
-0.009389647925 0.009694610688
-0.009276063425 0.009963947879
-0.009162477957 0.01023328737
-0.009048891521 0.01050262915
-0.008935304117 0.01077197322
-0.008821715746 0.01104131959
-0.008708126406 0.01131066826
-0.008594536099 0.01158001922
-0.008480944823 0.01184937248
-0.00836735258 0.01211872803
-0.008253759369 0.01238808588
-0.00814016519 0.01265744602
-0.008026570043 0.01292680846
-0.007912974051 0.01319617326
-0.01207099735 0
-0.01195321875 0.000268921941
-0.01183543919 0.0005378460617
-0.01171765868 0.0008067723623
-0.01159987722 0.001075700843
-0.0114820948 0.001344631503
-0.01136431142 0.001613564343
-0.01124652709 0.001882499363
-0.01112874181 0.002151436563
-0.01101095557 0.002420375943
-0.01089316837 0.002689317503
-0.01077538022 0.002958261243
-0.01065759112 0.003227207164
-0.01053980106 0.003496155264
-0.01042201005 0.003765105544
-0.01030421808 0.004034058005
-0.01018642516 0.004303012645
-0.01006863128 0.004571969466
-0.009950836448 0.004840928467
-0.00983304066 0.005109889648
-0.009715243918 0.00537885301
-0.00959744622 0.005647818552
-0.009479647568 0.005916786274
-0.009361847961 0.006185756176
-0.009244047399 0.006454728259
-0.009126245882 0.006723702523
-0.00900844341 0.006992678966
-0.008890639983 0.00726165759
-0.008772835601 0.007530638395
-0.008655030264 0.00779962138
-0.008537223972 0.008068606546
-0.008419416725 0.008337593892
-0.008301608523 0.008606583419
-0.008183799366 0.008875575126
-0.008065989254 0.009144569015
-0.007948178187 0.009413565083
-0.007830366165 0.009682563333
-0.007712553187 0.009951563763
-0.007594739255 0.01022056637
-0.007476924367 0.01048957117
-0.007359108525 0.01075857814
-0.007241291727 0.01102758729
-0.007123473974 0.01129659863
-0.007005655266 0.01156561214
-0.006887835603 0.01183462784
-0.006770014985 0.01210364571
-0.006652193411 0.01237266577
-0.006534370883 0.01264168801
-0.006416547399 0.01291071243
-0.006298723088 0.01317973911
-0.01080815013 0
-0.0106865954 0.0002686008429
-0.01056503974 0.0005372037388
-0.01044348315 0.0008058086878
-0.01032192563 0.00107441569
-0.01020036718 0.001343024745
-0.0100788078 0.001611635853
-0.009957247498 0.001880249015
-0.009835686263 0.00214886423
-0.009714124098 0.002417481497
-0.009592561005 0.002686100818
-0.009470996982 0.002954722193
-0.00934943203 0.00322334562
-0.009227866148 0.003491971101
-0.009106299338 0.003760598636
-0.008984731598 0.004029228223
-0.008863162929 0.004297859864
-0.008741593331 0.004566493559
-0.008620022803 0.004835129307
-0.008498451346 0.005103767108
-0.00837687896 0.005372406962
-0.008255305645 0.005641048871
-0.0081337314 0.005909692832
-0.008012156226 0.006178338848
-0.007890580123 0.006446986917
-0.00776900309 0.006715637039
-0.007647425128 0.006984289215
-0.007525846237 0.007252943445
-0.007404266416 0.007521599728
-0.007282685666 0.007790258065
-0.007161103986 0.008058918456
-0.007039521377 0.0083275809
-0.006917937838 0.008596245398
-0.006796353371 0.00886491195
-0.006674767973 0.009133580556
-0.006553181646 0.009402251215
-0.00643159439 0.009670923929
-0.006310006205 0.009939598696
-0.006188417089 0.01020827552
-0.006066827045 0.01047695439
-0.00594523607 0.01074563532
-0.005823644167 0.0110143183
-0.005702051334 0.01128300334
-0.005580457571 0.01155169043
-0.005458862878 0.01182037958
-0.005337267257 0.01208907078
-0.005215670705 0.01235776403
-0.005094073224 0.01262645934
-0.004972474813 0.0128951567
-0.004850875606 0.01316385619
-0.009674725414 0
-0.009549797616 0.0002682952698
-0.009424868925 0.000536592459
-0.00929993934 0.0008048915676
-0.009175008861 0.001073192596
-0.009050077489 0.001341495543
-0.008925145223 0.00160980041
-0.008800212063 0.001878107197
-0.008675278009 0.002146415903
-0.008550343061 0.002414726528
-0.008425407219 0.002683039074
-0.008300470484 0.002951353538
-0.008175532855 0.003219669923
-0.008050594332 0.003487988227
-0.007925654915 0.003756308451
-0.007800714604 0.004024630594
-0.0076757734 0.004292954657
-0.007550831301 0.00456128064
-0.007425888309 0.004829608542
-0.007300944422 0.005097938364
-0.007175999642 0.005366270106
-0.007051053968 0.005634603768
-0.0069261074 0.00590293935
-0.006801159938 0.006171276851
-0.006676211582 0.006439616273
-0.006551262332 0.006707957614
-0.006426312188 0.006976300875
-0.00630136115 0.007244646056
-0.006176409218 0.007512993157
-0.006051456392 0.007781342178
-0.005926502672 0.008049693119
-0.005801548058 0.00831804598
-0.00567659255 0.008586400761
-0.005551636148 0.008854757462
-0.005426678852 0.009123116083
-0.005301720662 0.009391476624
-0.005176761578 0.009659839085
-0.005051801599 0.009928203467
-0.004926840727 0.01019656977
-0.00480187896 0.01046493799
-0.0046769163 0.01073330813
-0.004551952745 0.01100168019
-0.004426988296 0.01127005418
-0.004302022953 0.01153843008
-0.004177056716 0.0118068079
-0.004052089585 0.01207518764
-0.00392712156 0.01234356931
-0.00380215264 0.01261195289
-0.003677182826 0.0128803384
-0.003552212255 0.0131487259
-0.008657459381 0
-0.008529517434 0.0002680075673
-0.008401574637 0.000536016918
-0.008273630988 0.0008040280519
-0.008145686488 0.001072040969
-0.008017741136 0.00134005567
-0.007889794933 0.001608072154
-0.007761847879 0.001876090421
-0.007633899974 0.002144110472
-0.007505951217 0.002412132306
-0.007378001608 0.002680155924
-0.007250051149 0.002948181325
-0.007122099837 0.00321620851
-0.006994147675 0.003484237478
-0.006866194661 0.003752268229
-0.006738240796 0.004020300764
-0.006610286079 0.004288335083
-0.006482330511 0.004556371185
-0.006354374091 0.004824409071
-0.00622641682 0.00509244874
-0.006098458697 0.005360490193
-0.005970499723 0.00562853343
-0.005842539897 0.00589657845
-0.00571457922 0.006164625254
-0.005586617692 0.006432673842
-0.005458655312 0.006700724213
-0.00533069208 0.006968776368
-0.005202727997 0.007236830307
-0.005074763062 0.00750488603
-0.004946797276 0.007772943536
-0.004818830638 0.008041002826
-0.004690863149 0.0083090639
-0.004562894808 0.008577126758
-0.004434925616 0.0088451914
-0.004306955572 0.009113257825
-0.004178984676 0.009381326035
-0.004051012929 0.009649396028
-0.00392304033 0.009917467805
-0.00379506688 0.01018554137
-0.003667092577 0.01045361671
-0.003539117424 0.01072169384
-0.003411141418 0.01098977275
-0.003283164561 0.01125785345
-0.003155186853 0.01152593593
-0.003027208292 0.0117940202
-0.00289922888 0.01206210625
-0.002771248617 0.01233019408
-0.002643267501 0.0125982837
-0.002515285534 0.0128663751
-0.002387302855 0.01313446836
-0.007744447543 0
-0.007613811197 0.0002677389187
-0.007483174047 0.0005354794855
-0.007352536093 0.0008032217003
-0.007221897335 0.001070965563
-0.007091257772 0.001338711074
-0.006960617406 0.001606458233
-0.006829976235 0.00187420704
-0.006699334261 0.002141957495
-0.006568691482 0.002409709599
-0.006438047899 0.00267746335
-0.006307403511 0.00294521875
-0.00617675832 0.003212975798
-0.006046112324 0.003480734494
-0.005915465525 0.003748494838
-0.00578481792 0.004016256831
-0.005654169512 0.004284020471
-0.0055235203 0.00455178576
-0.005392870283 0.004819552698
-0.005262219462 0.005087321283
-0.005131567837 0.005355091517
-0.005000915407 0.005622863399
-0.004870262174 0.00589063693
-0.004739608136 0.006158412109
-0.004608953293 0.006426188936
-0.004478297647 0.006693967411
-0.004347641196 0.006961747535
-0.004216983941 0.007229529308
-0.004086325881 0.007497312729
-0.003955667018 0.007765097798
-0.00382500735 0.008032884516
-0.003694346877 0.008300672882
-0.0035636856 0.008568462896
-0.003433023519 0.00883625456
-0.003302360634 0.009104047871
-0.003171696944 0.009371842831
-0.00304103245 0.00963963944
-0.002910367151 0.009907437698
-0.002779701048 0.0101752376
-0.002649034141 0.01044303916
-0.002518366429 0.01071084236
-0.002387697913 0.01097864721
-0.002257028593 0.01124645371
-0.002126358468 0.01151426186
-0.001995687538 0.01178207166
-0.001865015805 0.01204988311
-0.001734343266 0.0123176962
-0.001603669924 0.01258551094
-0.001472995777 0.01285332734
-0.001342320968 0.01312114546
-0.006925005441 0
-0.00679195969 0.0002674896868
-0.006658913186 0.0005349808897
-0.006525865927 0.0008024736086
-0.006392817914 0.001069967844
-0.006259769147 0.001337463595
-0.006126719626 0.001604960862
-0.005993669351 0.001872459645
-0.005860618322 0.002139959944
-0.005727566539 0.002407461759
-0.005594514002 0.002674965091
-0.00546146071 0.002942469939
-0.005328406665 0.003209976302
-0.005195351865 0.003477484182
-0.005062296312 0.003744993579
-0.004929240004 0.004012504491
-0.004796182942 0.004280016919
-0.004663125125 0.004547530864
-0.004530066555 0.004815046325
-0.004397007231 0.005082563302
-0.004263947152 0.005350081796
-0.004130886319 0.005617601806
-0.003997824732 0.005885123332
-0.003864762391 0.006152646374
-0.003731699296 0.006420170933
-0.003598635446 0.006687697008
-0.003465570842 0.006955224599
-0.003332505484 0.007222753707
-0.003199439372 0.007490284331
-0.003066372506 0.007757816471
-0.002933304885 0.008025350128
-0.00280023651 0.008292885301
-0.002667167381 0.00856042199
-0.002534097498 0.008827960196
-0.00240102686 0.009095499919
-0.002267955468 0.009363041158
-0.002134883322 0.009630583913
-0.002001810421 0.009898128185
-0.001868736767 0.01016567397
-0.001735662358 0.01043322128
-0.001602587194 0.0107007701
-0.001469511277 0.01096832044
-0.001336434605 0.01123587229
-0.001203357179 0.01150342566
-0.001070278998 0.01177098055
-0.0009372000633 0.01203853695
-0.0008041203741 0.01230609487
-0.0006710399306 0.01257365431
-0.0005379587327 0.01284121527
-0.0004048769264 0.01310877782
-0.00618954361 0
-0.006054342601 0.0002672596661
-0.005919140889 0.0005345207211
-0.005783938474 0.0008017831652
-0.005648735357 0.001069046998
-0.005513531537 0.00133631222
-0.005378327015 0.001603578831
-0.00524312179 0.001870846832
-0.005107915862 0.002138116221
-0.004972709231 0.002405386999
-0.004837501898 0.002672659166
-0.004702293862 0.002939932723
-0.004567085123 0.003207207669
-0.004431875681 0.003474484003
-0.004296665537 0.003741761727
-0.00416145469 0.00400904084
-0.00402624314 0.004276321342
-0.003891030888 0.004543603233
-0.003755817933 0.004810886514
-0.003620604275 0.005078171183
-0.003485389914 0.005345457242
-0.003350174851 0.00561274469
-0.003214959084 0.005880033527
-0.003079742615 0.006147323753
-0.002944525444 0.006414615369
-0.002809307569 0.006681908374
-0.002674088992 0.006949202768
-0.002538869711 0.007216498551
-0.002403649729 0.007483795724
-0.002268429043 0.007751094285
-0.002133207654 0.008018394237
-0.001997985563 0.008285695577
-0.001862762768 0.008552998307
-0.001727539271 0.008820302426
-0.001592315072 0.009087607935
-0.001457090169 0.009354914832
-0.001321864563 0.00962222312
-0.001186638255 0.009889532796
-0.001051411243 0.01015684386
-0.0009161835292 0.01042415632
-0.0007809551122 0.01069147016
-0.0006457259923 0.0109587854
-0.0005104961695 0.01122610202
-0.0003752656438 0.01149342003
-0.0002400344152 0.01176073944
-0.0001048024838 0.01202806023
3.043015061e-005 0.01229538241
0.0001656634879 0.01256270598
0.0003008975281 0.01283003094
0.0004361321228 0.01309735737
-0.005529455358 0
-0.005392325841 0.0002670482667
-0.005255195673 0.0005340978014
-0.005118064853 0.0008011486042
-0.004980933383 0.001068200675
-0.004843801261 0.001335254014
-0.004706668488 0.001602308621
-0.004569535064 0.001869364497
-0.004432400989 0.00213642164
-0.004295266262 0.002403480051
-0.004158130885 0.002670539731
-0.004020994856 0.002937600679
-0.003883858176 0.003204662895
-0.003746720845 0.003471726379
-0.003609582862 0.003738791131
-0.003472444228 0.004005857152
-0.003335304944 0.004272924441
-0.003198165007 0.004539992998
-0.00306102442 0.004807062823
-0.002923883182 0.005074133916
-0.002786741292 0.005341206278
-0.002649598751 0.005608279908
-0.002512455558 0.005875354806
-0.002375311715 0.006142430973
-0.00223816722 0.006409508407
-0.002101022074 0.00667658711
-0.001963876276 0.006943667082
-0.001826729828 0.007210748321
-0.001689582728 0.007477830829
-0.001552434976 0.007744914605
-0.001415286574 0.00801199965
-0.00127813752 0.008279085963
-0.001140987815 0.008546173544
-0.001003837459 0.008813262394
-0.0008666864509 0.009080352511
-0.0007295347918 0.009347443898
-0.0005923824815 0.009614536553
-0.0004552295198 0.009881630476
-0.0003180759068 0.01014872567
-0.0001809216425 0.01041582213
-4.376672686e-005 0.01068291986
9.338884013e-005 0.01095001885
0.0002305450585 0.01121711912
0.0003677019282 0.01148422065
0.0005048594492 0.01175132345
0.0006420176216 0.01201842752
0.0007791764454 0.01228553286
0.0009163359205 0.01255263947
0.001053496047 0.01281974735
0.001190656674 0.01308685658
-0.004937016046 0
-0.004798160429 0.0002668546494
-0.00465930421 0.0005337104528
-0.004520447392 0.0008005674101
-0.004381589973 0.001067425522
-0.004242731953 0.001334284787
-0.004103873333 0.001601145206
-0.003965014112 0.00186800678
-0.003826154291 0.002134869507
-0.00368729387 0.002401733389
-0.003548432848 0.002668598425
-0.003409571225 0.002935464614
-0.003270709002 0.003202331958
-0.003131846178 0.003469200456
-0.002992982754 0.003736070108
-0.002854118729 0.004002940914
-0.002715254104 0.004269812874
-0.002576388878 0.004536685988
-0.002437523052 0.004803560256
-0.002298656625 0.005070435679
-0.002159789598 0.005337312255
-0.00202092197 0.005604189986
-0.001882053742 0.005871068871
-0.001743184913 0.00613794891
-0.001604315483 0.006404830103
-0.001465445453 0.006671712451
-0.001326574822 0.006938595952
-0.001187703591 0.007205480608
-0.001048831759 0.007472366418
-0.0009099593269 0.007739253382
-0.0007710862939 0.0080061415
-0.0006322126604 0.008273030773
-0.0004933384262 0.0085399212
-0.0003544635914 0.008806812781
-0.0002155881561 0.009073705516
-7.671212012e-005 0.009340599405
6.216451644e-005 0.009607494449
0.0002010417536 0.009874390647
0.0003399195914 0.010141288
0.0004787980298 0.01040818651
0.0006176770688 0.01067508617
0.0007565567085 0.01094198698
0.0008954369487 0.01120888895
0.00103431779 0.01147579207
0.001173199231 0.01174269635
0.001312081273 0.01200960178
0.001450963916 0.01227650837
0.00158984716 0.01254341611
0.001728731004 0.01281032501
0.001867615296 0.01307723515
-0.004405292695 0
-0.004264891738 0.0002666778231
-0.004124490229 0.0005333566934
-0.00398408817 0.0008000366107
-0.003843685559 0.001066717575
-0.003703282396 0.001333399587
-0.003562878683 0.001600082646
-0.003422474418 0.001866766752
-0.003282069602 0.002133451905
-0.003141664234 0.002400138105
-0.003001258316 0.002666825353
-0.002860851845 0.002933513648
-0.002720444824 0.00320020299
-0.002580037251 0.003466893379
-0.002439629127 0.003733584815
-0.002299220451 0.004000277299
-0.002158811225 0.004266970829
-0.002018401446 0.004533665407
-0.001877991117 0.004800361032
-0.001737580236 0.005067057705
-0.001597168804 0.005333755425
-0.00145675682 0.005600454192
-0.001316344285 0.005867154006
-0.001175931199 0.006133854867
-0.001035517561 0.006400556776
-0.0008951033723 0.006667259732
-0.0007546886318 0.006933963735
-0.00061427334 0.007200668786
-0.0004738574968 0.007467374884
-0.0003334411023 0.007734082029
-0.0001930241563 0.008000790222
-5.260665895e-005 0.008267499461
8.78113898e-005 0.008534209748
0.0002282299899 0.008800921083
0.0003686491415 0.009067633465
0.0005090688444 0.009334346894
0.0006494890988 0.00960106137
0.0007899099045 0.009867776894
0.0009303312617 0.01013449347
0.00107075317 0.01040121108
0.00121117563 0.01066792975
0.001351598642 0.01093464946
0.001492022205 0.01120137022
0.001632446319 0.01146809203
0.001772870985 0.01173481489
0.001913296202 0.01200153879
0.00205372197 0.01226826374
0.00219414829 0.01253498974
0.002334575162 0.01280171678
0.002475002431 0.01306844496
-0.003928062847 0
-0.003786278051 0.0002665167152
-0.003644492752 0.000533034378
-0.003502706949 0.0007995529884
-0.003360920642 0.001066072547
-0.00321913383 0.001332593052
-0.003077346514 0.001599114506
-0.002935558694 0.001865636907
-0.00279377037 0.002132160255
-0.002651981542 0.002398684552
-0.00251019221 0.002665209796
-0.002368402373 0.002931735987
-0.002226612033 0.003198263126
-0.002084821188 0.003464791213
-0.001943029839 0.003731320248
-0.001801237986 0.00399785023
-0.001659445629 0.004264381161
-0.001517652767 0.004530913038
-0.001375859402 0.004797445864
-0.001234065532 0.005063979637
-0.001092271158 0.005330514358
-0.0009504762797 0.005597050026
-0.0008086808974 0.005863586643
-0.0006668850109 0.006130124207
-0.0005250886202 0.006396662718
-0.0003832917253 0.006663202178
-0.0002414943262 0.006929742585
-9.969642299e-005 0.00719628394
4.210198447e-005 0.007462826243
0.0001839008961 0.007729369494
0.000325700312 0.007995913692
0.0004675002321 0.008262458838
0.0006093006563 0.008529004932
0.0007511015848 0.008795551973
0.0008929030175 0.009062099963
0.001034704954 0.0093286489
0.001176507396 0.009595198785
0.001318310341 0.009861749618
0.001460113791 0.0101283014
0.001601917744 0.01039485413
0.001743722202 0.0106614078
0.001885527165 0.01092796243
0.002027332631 0.011194518
0.002169138602 0.01146107452
0.002310945077 0.01172763199
0.002452752056 0.0119941904
0.00259455954 0.01226074976
0.002736367527 0.01252731008
0.002878176019 0.01279387133
0.00301998486 0.01306043363
-0.003499741752 0
-0.003356717472 0.0002663702214
-0.003213692732 0.0005327412983
-0.003070667533 0.0007991132305
-0.002927641875 0.001065486018
-0.002784615757 0.001331859661
-0.00264158918 0.00159823416
-0.002498562144 0.001864609514
-0.002355534648 0.002130985723
-0.002212506693 0.002397362788
-0.002069478279 0.002663740708
-0.001926449406 0.002930119484
-0.001783420073 0.003196499115
-0.001640390281 0.003462879602
-0.001497360029 0.003729260944
-0.001354329318 0.003995643142
-0.001211298148 0.004262026195
-0.001068266519 0.004528410103
-0.0009252344298 0.004794794867
-0.0007822018816 0.005061180487
-0.000639168874 0.005327566962
-0.0004961354072 0.005593954292
-0.0003531014809 0.005860342478
-0.0002100670954 0.006126731519
-6.703225043e-005 0.006393121416
7.600305386e-005 0.006659512169
0.0002190388175 0.006925903777
0.0003620750405 0.00719229624
0.0005051117229 0.007458689559
0.0006481488646 0.007725083734
0.0007911864657 0.007991478764
0.0009342245261 0.008257874649
0.001077263046 0.008524271391
0.001220302025 0.008790668987
0.001363341464 0.009057067439
0.001506381362 0.009323466747
0.001649421719 0.009589866911
0.001792462536 0.009856267929
0.001935503812 0.0101226698
0.002078545547 0.01038907253
0.002221587742 0.01065547612
0.002364630396 0.01092188056
0.00250767351 0.01118828586
0.002650717083 0.01145469201
0.002793761116 0.01172109902
0.002936805607 0.01198750688
0.003079850559 0.0122539156
0.003222895969 0.01252032517
0.003365941839 0.0127867356
0.003508988011 0.01305314698
-0.003115317013 0
-0.002971182321 0.0002662372412
-0.002827047213 0.0005324752527
-0.002682911687 0.0007987140346
-0.002538775744 0.001064953587
-0.002394639385 0.001331193909
-0.002250502608 0.001597435002
-0.002106365414 0.001863676865
-0.001962227803 0.002129919499
-0.001818089775 0.002396162903
-0.00167395133 0.002662407077
-0.001529812468 0.002928652022
-0.001385673189 0.003194897737
-0.001241533493 0.003461144222
-0.00109739338 0.003727391478
-0.0009532528498 0.003993639504
-0.0008091119026 0.0042598883
-0.0006649705382 0.004526137867
-0.0005208287568 0.004792388204
-0.0003766865584 0.005058639311
-0.0002325439428 0.005324891189
-8.840091022e-005 0.005591143838
5.574253946e-005 0.005857397256
0.0001998864062 0.006123651445
0.00034403069 0.006389906405
0.0004881753909 0.006656162135
0.0006323205089 0.006922418635
0.000776466044 0.007188675906
0.0009206119961 0.007454933947
0.001064758365 0.007721192758
0.001208905152 0.00798745234
0.001353052355 0.008253712692
0.001497199976 0.008519973815
0.001641348013 0.008786235708
0.001785496468 0.009052498372
0.00192964534 0.009318761806
0.002073794628 0.009585026011
0.002217944334 0.009851290985
0.002362094457 0.01011755673
0.002506244998 0.01038382325
0.002650395955 0.01065009053
0.002794547329 0.01091635859
0.002938699121 0.01118262742
0.003082851329 0.01144889701
0.003227003955 0.01171516738
0.003371156998 0.01198143852
0.003515310458 0.01224771043
0.003659464335 0.01251398311
0.003803618629 0.01278025656
0.003947773181 0.01304653087
-0.002770289924 0
-0.002625160275 0.0002661167016
-0.002480030248 0.0005322340952
-0.002334899843 0.0007983521809
-0.002189769062 0.001064470959
-0.002044637902 0.001330590429
-0.001899506366 0.001596710591
-0.001754374452 0.001862831445
-0.00160924216 0.002128952991
-0.001464109491 0.002395075229
-0.001318976445 0.002661198159
-0.001173843021 0.002927321782
-0.00102870922 0.003193446096
-0.0008835750409 0.003459571103
-0.0007384404847 0.003725696802
-0.000593305551 0.003991823193
-0.0004481702399 0.004257950276
-0.0003030345513 0.004524078051
-0.0001578984853 0.004790206518
-1.276204179e-005 0.005056335678
0.0001323747792 0.005322465529
0.0002775119776 0.005588596073
0.0004226495534 0.005854727309
0.0005677875068 0.006120859236
0.0007129258376 0.006386991857
0.0008580645458 0.006653125169
0.001003203632 0.006919259173
0.001148343095 0.00718539387
0.001293482935 0.007451529258
0.001438623154 0.007717665339
0.001583763749 0.007983802112
0.001728904722 0.008249939577
0.001874046073 0.008516077734
0.002019187801 0.008782216584
0.002164329906 0.009048356125
0.002309472389 0.009314496359
0.00245461525 0.009580637285
0.002599758488 0.009846778903
0.002744902103 0.01011292121
0.002890046096 0.01037906422
0.003035190467 0.01064520791
0.003180335215 0.0109113523
0.00332548034 0.01117749738
0.003470625843 0.01144364315
0.003615771723 0.01170978961
0.003760917981 0.01197593677
0.003906064617 0.01224208461
0.00405121163 0.01250823315
0.00419635902 0.01277438239
0.004341506628 0.0130405324
-0.00246062283 0
-0.002314601526 0.0002660075731
-0.002168579881 0.0005320157665
-0.002022557896 0.0007980245803
-0.00187653557 0.001064034014
-0.001730512903 0.001330044069
-0.001584489896 0.001596054744
-0.001438466549 0.001862066039
-0.001292442861 0.002128077954
-0.001146418832 0.00239409049
-0.001000394463 0.002660103647
-0.0008543697534 0.002926117423
-0.0007083447032 0.00319213182
-0.0005623193124 0.003458146838
-0.0004162935811 0.003724162475
-0.0002702675093 0.003990178734
-0.0001242410969 0.004256195612
2.178565606e-005 0.004522213111
0.0001678127496 0.00478823123
0.0003138401836 0.00505424997
0.0004598679582 0.00532026933
0.0006058960734 0.00558628931
0.0007519245291 0.005852309911
0.0008979533254 0.006118331132
0.001043982462 0.006384352974
0.00119001194 0.006650375436
0.001336041758 0.006916398518
0.001482071916 0.007182422221
0.001628102415 0.007448446545
0.001774133255 0.007714471488
0.001920164435 0.007980497052
0.002066195956 0.008246523237
0.002212227817 0.008512550041
0.002358260019 0.008778577467
0.002504292561 0.009044605512
0.002650325444 0.009310634179
0.002796358668 0.009576663465
0.002942392232 0.009842693372
0.003088426137 0.0101087239
0.003234460382 0.01037475505
0.003380494968 0.01064078682
0.003526529895 0.0109068192
0.003672565162 0.01117285221
0.003818600769 0.01143888584
0.003964636718 0.01170492009
0.004110673006 0.01197095496
0.004256709636 0.01223699045
0.004402746606 0.01250302657
0.004548783916 0.0127690633
0.004694821407 0.01303510074
-0.002182691873 0
-0.002035871372 0.00026590888
-0.001889050566 0.0005318183148
-0.001742229453 0.0007977283044
-0.001595408034 0.001063638849
-0.001448586308 0.001329549948
-0.001301764276 0.001595461602
-0.001154941938 0.00186137381
-0.001008119294 0.002127286574
-0.0008612963429 0.002393199892
-0.0007144730858 0.002659113765
-0.0005676495224 0.002925028192
-0.0004208256527 0.003190943175
-0.0002740014766 0.003456858712
-0.0001271769943 0.003722774804
1.964779441e-005 0.003988691451
0.0001664728894 0.004254608652
0.0003132982907 0.004520526409
0.0004601239983 0.00478644472
0.0006069500123 0.005052363586
0.0007537763326 0.005318283006
0.0009006029592 0.005584202982
0.001047429892 0.005850123512
0.001194257131 0.006116044597
0.001341084677 0.006381966237
0.001487912529 0.006647888432
0.001634740687 0.006913811181
0.001781569152 0.007179734485
0.001928397923 0.007445658344
0.002075227 0.007711582758
0.002222056383 0.007977507727
0.002368886073 0.00824343325
0.002515716069 0.008509359329
0.002662546372 0.008775285962
0.002809376981 0.00904121315
0.002956207896 0.009307140892
0.003103039118 0.00957306919
0.003249870646 0.009838998042
0.00339670248 0.01010492745
0.003543534621 0.01037085741
0.003690367067 0.01063678793
0.003837199821 0.010902719
0.00398403288 0.01116865063
0.004130866246 0.01143458281
0.004277699919 0.01170051554
0.004424533897 0.01196644883
0.004571368182 0.01223238268
0.004718202774 0.01249831708
0.004865037671 0.01276425204
0.005011872714 0.01303018764
-0.001933244584 0
-0.001785707663 0.0002658197061
-0.001638170467 0.0005316399071
-0.001490632996 0.0007974606031
-0.001343095251 0.001063281794
-0.001195557231 0.00132910348
-0.001048018937 0.00159492566
-0.0009004803677 0.001860748336
-0.0007529415238 0.002126571506
-0.0006054024052 0.002392395172
-0.0004578630119 0.002658219332
-0.0003103233439 0.002924043987
-0.0001627834013 0.003189869138
-1.524318391e-005 0.003455694783
0.0001322973082 0.003721520923
0.0002798380749 0.003987347558
0.0004273791164 0.004253174688
0.0005749204325 0.004519002313
0.0007224620234 0.004784830432
0.000870003889 0.005050659047
0.001017546029 0.005316488157
0.001165088444 0.005582317761
0.001312631134 0.005848147861
0.001460174098 0.006113978455
0.001607717337 0.006379809545
0.001755260851 0.006645641129
0.00190280464 0.006911473208
0.002050348703 0.007177305782
0.002197893041 0.007443138852
0.002345437653 0.007708972416
0.002492982541 0.007974806475
0.002640527703 0.008240641029
0.002788073139 0.008506476078
0.002935618851 0.008772311622
0.003083164837 0.009038147661
0.003230711098 0.009303984194
0.003378257634 0.009569821223
0.003525804444 0.009835658747
0.003673351529 0.01010149677
0.003820898889 0.01036733528
0.003968446523 0.01063317429
0.004115994432 0.01089901379
0.004263542616 0.01116485379
0.004411091075 0.01143069428
0.004558639808 0.01169653527
0.004706188816 0.01196237676
0.004853738099 0.01222821873
0.005001287657 0.01249406121
0.005148837489 0.01275990418
0.005296387433 0.01302574773
-0.001709361823 0
-0.001561182605 0.0002657391969
-0.001413003142 0.0005314788343
-0.001264823433 0.000797218912
-0.001116643478 0.00106295943
-0.0009684632781 0.001328700389
-0.0008202828324 0.001594441788
-0.0006721021411 0.001860183627
-0.0005239212042 0.002125925907
-0.0003757400217 0.002391668627
-0.0002275585937 0.002657411788
-7.937692006e-005 0.002923155389
6.880499916e-005 0.003188899431
0.000216987164 0.003454643913
0.0003651695743 0.003720388835
0.0005133522303 0.003986134198
0.0006615351319 0.004251880001
0.000809718279 0.004517626245
0.0009579016718 0.004783372929
0.00110608531 0.005049120054
0.001254269194 0.005314867619
0.001402453324 0.005580615624
0.001550637699 0.00584636407
0.001698822319 0.006112112956
0.001847007186 0.006377862283
0.001995192298 0.00664361205
0.002143377655 0.006909362258
0.002291563258 0.007175112906
0.002439749107 0.007440863994
0.002587935201 0.007706615523
0.002736121541 0.007972367493
0.002884308126 0.008238119902
0.003032494957 0.008503872753
0.003180682034 0.008769626044
0.003328869356 0.009035379775
0.003477056924 0.009301133946
0.003625244738 0.009566888558
0.003773432797 0.009832643611
0.003921621101 0.0100983991
0.004069809652 0.01036415504
0.004217998448 0.01062991141
0.004366187489 0.01089566823
0.004514376776 0.01116142548
0.004662566309 0.01142718318
0.004810756087 0.01169294131
0.004958946111 0.01195869989
0.005107136381 0.0122244589
0.005255326896 0.01249021836
0.005403517656 0.01275597826
0.005551708499 0.01302173869
-0.001508423618 0
-0.001359668495 0.0002656665606
-0.001210913153 0.0005313335122
-0.001062157593 0.0007970008546
-0.0009134018134 0.001062668588
-0.0007646458151 0.001328336712
-0.000615889598 0.001594005227
-0.000467133162 0.001859674133
-0.0003183765071 0.00212534343
-0.0001696196334 0.002391013117
-2.086254082e-005 0.002656683196
0.0001278947706 0.002922353665
0.0002766523009 0.003188024526
0.0004254100501 0.003453695777
0.0005741680182 0.003719367419
0.0007229262051 0.003985039452
0.0008716846109 0.004250711876
0.001020443236 0.00451638469
0.001169202079 0.004782057896
0.001317961141 0.005047731492
0.001466720423 0.00531340548
0.001615479923 0.005579079858
0.001764239642 0.005844754627
0.00191299958 0.006110429787
0.002061759737 0.006376105338
0.002210520112 0.00664178128
0.002359280707 0.006907457613
0.00250804152 0.007173134336
0.002656802552 0.007438811451
0.002805563803 0.007704488956
0.002954325273 0.007970166853
0.003103086962 0.00823584514
0.00325184887 0.008501523818
0.003400610997 0.008767202887
0.003549373342 0.009032882347
0.003698135907 0.009298562197
0.00384689869 0.009564242439
0.003995661692 0.009829923072
0.004144424913 0.0100956041
0.004293188353 0.01036128551
0.004441952012 0.01062696732
0.004590715889 0.01089264951
0.004739479986 0.0111583321
0.004888244301 0.01142401508
0.005037008836 0.01168969845
0.005185773589 0.01195538221
0.005334538561 0.01222106636
0.005483303752 0.0124867509
0.005632069162 0.01275243583
0.005780834626 0.01301812125
-0.001328078503 0
-0.001178806953 0.0002656010667
-0.001029535209 0.0005312024794
-0.00088026327 0.0007968042379
-0.0007309911371 0.001062406342
-0.0005817188097 0.001328008793
-0.0004324462879 0.001593611589
-0.0002831735717 0.001859214731
-0.0001339006611 0.002124818219
1.53724439e-005 0.002390422053
0.0001646457433 0.002656026233
0.0003139192371 0.002921630759
0.0004631929253 0.003187235631
0.0006124668079 0.003452840848
0.000761740885 0.003718446412
0.0009110151564 0.003984052321
0.001060289622 0.004249658576
0.001209564282 0.004515265178
0.001358839137 0.004780872125
0.001508114186 0.005046479418
0.00165738943 0.005312087057
0.001806664868 0.005577695042
0.0019559405 0.005843303372
0.002105216326 0.006108912049
0.002254492348 0.006374521072
0.002403768563 0.00664013044
0.002553044973 0.006905740155
0.002702321577 0.007171350215
0.002851598376 0.007436960621
0.003000875369 0.007702571374
0.003150152557 0.007968182472
0.003299429939 0.008233793916
0.003448707515 0.008499405706
0.003597985286 0.008765017842
0.003747263251 0.009030630324
0.003896541411 0.009296243151
0.004045819765 0.009561856325
0.004195098313 0.009827469845
0.004344377056 0.01009308371
0.004493655993 0.01035869792
0.004642935125 0.01062431248
0.004792214451 0.01088992738
0.004941493972 0.01115554263
0.005090773687 0.01142115823
0.005240053596 0.01168677417
0.0053893337 0.01195239045
0.005538613998 0.01221800709
0.005687894491 0.01248362407
0.005837175178 0.01274924139
0.005986455895 0.01301485916
-0.001166216001 0
-0.001016481318 0.0002655420439
-0.0008667464634 0.000531084393
-0.0007170114365 0.0007966270472
-0.0005672762377 0.001062170007
-0.0004175408667 0.001327713271
-0.0002678053237 0.001593256841
-0.0001180696087 0.001858800715
3.166627846e-005 0.002124344895
0.0001814023376 0.00238988938
0.0003311385689 0.00265543417
0.0004808749722 0.002920979266
0.0006306115475 0.003186524666
0.0007803482949 0.003452070372
0.0009300852144 0.003717616382
0.001079822306 0.003983162698
0.00122955957 0.004248709319
0.001379297005 0.004514256245
0.001529034613 0.004779803476
0.001678772393 0.005045351013
0.001828510345 0.005310898854
0.001978248468 0.005576447001
0.002127986764 0.005841995453
0.002277725233 0.006107544209
0.002427463873 0.006373093271
0.002577202685 0.006638642639
0.002726941669 0.006904192311
0.002876680825 0.007169742288
0.003026420154 0.007435292571
0.003176159654 0.007700843159
0.003325899327 0.007966394052
0.003475639171 0.00823194525
0.003625379188 0.008497496753
0.003775119376 0.008763048561
0.003924859737 0.009028600675
0.00407460027 0.009294153094
0.004224340975 0.009559705817
0.004374081852 0.009825258846
0.004523822901 0.01009081218
0.004673564122 0.01035636582
0.004823305515 0.01062191976
0.00497304708 0.01088747401
0.005122788818 0.01115302857
0.005272530727 0.01141858343
0.005422272809 0.01168413859
0.005572015062 0.01194969406
0.005721757488 0.01221524984
0.005871500085 0.01248080592
0.006021242855 0.0127463623
0.006170985632 0.01301191909
-0.001020941928 0
-0.0008707918729 0.0002654888774
-0.0007206416664 0.000530978023
-0.0005704913083 0.0007964674368
-0.0004203407984 0.001061957119
-0.0002701901369 0.001327447069
-0.0001200393237 0.001592937288
3.011164116e-005 0.001858427774
0.0001802627577 0.002123918529
0.000330414026 0.002389409552
0.000480565446 0.002654900843
0.0006307170176 0.002920392403
0.000780868741 0.003185884231
0.000931020616 0.003451376327
0.001081172643 0.003716868691
0.001231324821 0.003982361323
0.001381477151 0.004247854224
0.001531629633 0.004513347392
0.001681782267 0.004778840829
0.001831935052 0.005044334535
0.001982087989 0.005309828508
0.002132241077 0.00557532275
0.002282394317 0.005840817259
0.002432547709 0.006106312038
0.002582701253 0.006371807084
0.002732854948 0.006637302398
0.002883008795 0.006902797981
0.003033162794 0.007168293832
0.003183316944 0.007433789951
0.003333471247 0.007699286339
0.0034836257 0.007964782994
0.003633780306 0.008230279918
0.003783935063 0.00849577711
0.003934089972 0.00876127457
0.004084245033 0.009026772299
0.004234400245 0.009292270295
0.004384555609 0.00955776856
0.004534711124 0.009823267094
0.004684866792 0.01008876589
0.004835022611 0.01035426496
0.004985178582 0.0106197643
0.005135334704 0.01088526391
0.005285490978 0.01115076378
0.005435647404 0.01141626393
0.005585803982 0.01168176434
0.005735960711 0.01194726501
0.005886117592 0.01221276596
0.006036274624 0.01247826718
0.006186431809 0.01274376866
0.006336588979 0.01300927051
-0.0008905562229 0
-0.0007400336047 0.0002654410055
-0.0005895108533 0.0005308822457
-0.0004389879688 0.0007963237208
-0.0002884649511 0.001061765431
-0.0001379418003 0.001327207375
1.258148372e-005 0.001592649555
0.0001631049009 0.001858091969
0.0003136284511 0.002123534618
0.0004641521346 0.002388977502
0.0006146759512 0.002654420621
0.0007651999009 0.002919863974
0.0009157239838 0.003185307563
0.0010662482 0.003450751386
0.001216772549 0.003716195444
0.001367297031 0.003981639737
0.001517821647 0.004247084264
0.001668346396 0.004512529027
0.001818871277 0.004777974024
0.001969396292 0.005043419256
0.002119921441 0.005308864723
0.002270446722 0.005574310424
0.002420972136 0.005839756361
0.002571497684 0.006105202532
0.002722023365 0.006370648938
0.002872549178 0.006636095579
0.003023075125 0.006901542455
0.003173601206 0.007166989565
0.003324127419 0.007432436911
0.003474653766 0.007697884491
0.003625180245 0.007963332306
0.003775706858 0.008228780355
0.003926233604 0.00849422864
0.004076760483 0.008759677159
0.004227287496 0.009025125914
0.004377814641 0.009290574903
0.00452834192 0.009556024127
0.004678869331 0.009821473585
0.004829396876 0.01008692328
0.004979924554 0.01035237321
0.005130452366 0.01061782337
0.00528098031 0.01088327377
0.005431508388 0.0111487244
0.005582036598 0.01141417527
0.005732564942 0.01167962637
0.005883093419 0.01194507771
0.006033622029 0.01221052928
0.006184150773 0.01247598109
0.006334679649 0.01274143313
0.006485208493 0.0130068855
-0.0007735330569 0
-0.0006226762502 0.0002653979162
-0.0004718193271 0.0005307960371
-0.0003209622877 0.0007961943626
-0.0001701051321 0.001061592893
-1.924786009e-005 0.001326991627
0.0001316095282 0.001592390567
0.0002824670328 0.001857789711
0.0004333246537 0.002123189059
0.0005841823909 0.002388588612
0.0007350402444 0.00265398837
0.0008858982142 0.002919388332
0.0010367563 0.0031847885
0.001187614503 0.003450188871
0.001338472822 0.003715589447
0.001489331257 0.003980990228
0.001640189808 0.004246391214
0.001791048476 0.004511792404
0.00194190726 0.004777193799
0.00209276616 0.005042595398
0.002243625177 0.005307997202
0.002394484309 0.00557339921
0.002545343559 0.005838801424
0.002696202924 0.006104203841
0.002847062406 0.006369606464
0.002997922004 0.006635009291
0.003148781719 0.006900412323
0.003299641549 0.007165815559
0.003450501496 0.007431219
0.00360136156 0.007696622645
0.00375222174 0.007962026496
0.003903082036 0.00822743055
0.004053942448 0.00849283481
0.004204802977 0.008758239274
0.004355663622 0.009023643943
0.004506524383 0.009289048816
0.00465738526 0.009554453894
0.004808246254 0.009819859176
0.004959107364 0.01008526466
0.005109968591 0.01035067036
0.005260829934 0.01061607625
0.005411691393 0.01088148235
0.005562552968 0.01114688866
0.00571341466 0.01141229517
0.005864276468 0.01167770188
0.006015138392 0.0119431088
0.006166000433 0.01220851593
0.00631686259 0.01247392326
0.006467724863 0.01273933079
0.006618587087 0.01300473862
-0.0006685029739 0
-0.0005173463834 0.0002653591441
-0.0003661896917 0.0005307184656
-0.0002150328991 0.0007960779645
-6.387600546e-005 0.001061437641
8.728098922e-005 0.001326797494
0.0002384380849 0.001592157525
0.0003895952816 0.001857517733
0.0005407525794 0.002122878119
0.0006919099782 0.002388238682
0.0008430674779 0.002653599422
0.0009942250788 0.00291896034
0.001145382781 0.003184321435
0.001296540583 0.003449682707
0.001447698487 0.003715044157
0.001598856492 0.003980405784
0.001750014598 0.004245767588
0.001901172805 0.00451112957
0.002052331113 0.004776491729
0.002203489522 0.005041854065
0.002354648032 0.005307216579
0.002505806643 0.00557257927
0.002656965355 0.005837942138
0.002808124168 0.006103305184
0.002959283082 0.006368668407
0.003110442098 0.006634031808
0.003261601214 0.006899395386
0.003412760431 0.007164759141
0.003563919749 0.007430123074
0.003715079168 0.007695487184
0.003866238689 0.007960851471
0.00401739831 0.008226215935
0.004168558032 0.008491580577
0.004319717856 0.008756945397
0.00447087778 0.009022310393
0.004622037805 0.009287675567
0.004773197932 0.009553040919
0.004924358159 0.009818406447
0.005075518488 0.01008377215
0.005226678917 0.01034913804
0.005377839448 0.0106145041
0.005529000079 0.01087987034
0.005680160812 0.01114523675
0.005831321645 0.01141060334
0.00598248258 0.01167597011
0.006133643616 0.01194133706
0.006284804752 0.01220670419
0.00643596599 0.01247207149
0.006587127329 0.01273743897
0.006738288602 0.01300280672
-0.0005742368666 0
-0.0004228113407 0.0002653242664
-0.0002713857277 0.0005306486854
-0.0001199600275 0.0007959732573
3.146575988e-005 0.001061297982
0.0001828916344 0.001326622859
0.0003343175961 0.001591947889
0.000485743645 0.001857273072
0.0006371697811 0.002122598407
0.0007885960043 0.002387923896
0.0009400223147 0.002653249537
0.001091448712 0.00291857533
0.001242875197 0.003183901277
0.001394301769 0.003449227376
0.001545728428 0.003714553628
0.001697155174 0.003979880033
0.001848582008 0.00424520659
0.002000008928 0.0045105333
0.002151435936 0.004775860163
0.002302863031 0.005041187178
0.002454290213 0.005306514347
0.002605717482 0.005571841668
0.002757144839 0.005837169142
0.002908572282 0.006102496768
0.003059999813 0.006367824548
0.003211427431 0.00663315248
0.003362855136 0.006898480564
0.003514282928 0.007163808802
0.003665710808 0.007429137192
0.003817138774 0.007694465735
0.003968566828 0.007959794431
0.004119994969 0.008225123279
0.004271423197 0.00849045228
0.004422851513 0.008755781434
0.004574279915 0.009021110741
0.004725708405 0.009286440201
0.004877136981 0.009551769813
0.005028565645 0.009817099578
0.005179994397 0.0100824295
0.005331423235 0.01034775957
0.00548285216 0.01061308979
0.005634281173 0.01087842016
0.005785710273 0.01114375069
0.00593713946 0.01140908137
0.006088568734 0.01167441221
0.006239998096 0.0119397432
0.006391427544 0.01220507433
0.00654285708 0.01247040563
0.006694286703 0.01273573707
0.006845716245 0.01300106877
-0.0004896315922 0
-0.0003379647937 0.0002652928995
-0.0001862979207 0.0005305859294
-3.463097304e-005 0.00079587909
0.0001170360492 0.001061172381
0.0002687031462 0.001326465803
0.0004203703177 0.001591759355
0.0005720375639 0.001857053037
0.0007237048847 0.002122346851
0.0008753722801 0.002387640794
0.00102703975 0.002652934869
0.001178707295 0.002918229073
0.001330374914 0.003183523409
0.001482042608 0.003448817875
0.001633710377 0.003714112471
0.00178537822 0.003979407198
0.001937046138 0.004244702056
0.00208871413 0.004509997044
0.002240382197 0.004775292162
0.002392050339 0.005040587411
0.002543718555 0.005305882791
0.002695386846 0.005571178301
0.002847055212 0.005836473942
0.002998723652 0.006101769713
0.003150392167 0.006367065615
0.003302060756 0.006632361647
0.00345372942 0.00689765781
0.003605398159 0.007162954103
0.003757066972 0.007428250527
0.00390873586 0.007693547082
0.004060404823 0.007958843767
0.00421207386 0.008224140582
0.004363742972 0.008489437528
0.004515412158 0.008754734605
0.00466708142 0.009020031812
0.004818750755 0.00928532915
0.004970420166 0.009550626618
0.005122089651 0.009815924217
0.00527375921 0.01008122195
0.005425428844 0.01034651981
0.005577098553 0.0106118178
0.005728768337 0.01087711592
0.005880438195 0.01114241417
0.006032108128 0.01140771255
0.006183778135 0.01167301106
0.006335448217 0.01193830971
0.006487118374 0.01220360848
0.006638788605 0.01246890738
0.006790458911 0.01273420642
0.006942129124 0.01299950568
-0.0004136970631 0
-0.0002618138003 0.0002652646962
-0.0001099304742 0.0005305295029
4.195291521e-005 0.0007957944202
0.0001938363679 0.001061059448
0.0003457198839 0.001326324586
0.0004976034631 0.001591589835
0.0006494871056 0.001856855194
0.0008013708114 0.002122120664
0.0009532545805 0.002387386245
0.001105138413 0.002652651935
0.001257022309 0.002917917737
0.001408906267 0.003183183649
0.00156079029 0.003448449671
0.001712674375 0.003713715804
0.001864558524 0.003978982048
0.002016442736 0.004244248402
0.002168327011 0.004509514866
0.00232021135 0.004774781441
0.002472095752 0.005040048127
0.002623980217 0.005305314923
0.002775864746 0.00557058183
0.002927749337 0.005835848847
0.003079633992 0.006101115974
0.003231518711 0.006366383213
0.003383403492 0.006631650561
0.003535288337 0.006896918021
0.003687173245 0.00716218559
0.003839058217 0.007427453271
0.003990943251 0.007692721061
0.004142828349 0.007957988963
0.004294713511 0.008223256975
0.004446598735 0.008488525097
0.004598484023 0.00875379333
0.004750369374 0.009019061673
0.004902254789 0.009284330127
0.005054140266 0.009549598692
0.005206025807 0.009814867367
0.005357911412 0.01008013615
0.005509797079 0.01034540505
0.00566168281 0.01061067405
0.005813568604 0.01087594317
0.005965454461 0.0111412124
0.006117340382 0.01140648174
0.006269226366 0.01167175119
0.006421112413 0.01193702075
0.006572998524 0.01220229042
0.006724884698 0.0124675602
0.006876770935 0.01273283009
0.007028657067 0.01299810018
-0.0003455446609 0
-0.0001934671835 0.0002652393424
-4.138965307e-005 0.0005304787774
0.0001106879304 0.0007957183048
0.0002627655669 0.001060957925
0.0004148432564 0.001326197637
0.0005669209989 0.001591437442
0.0007189987945 0.001856677339
0.0008710766431 0.002121917329
0.001023154545 0.002387157411
0.001175232499 0.002652397586
0.001327310507 0.002917637853
0.001479388568 0.003182878213
0.001631466681 0.003448118666
0.001783544848 0.00371335921
0.001935623068 0.003978599848
0.002087701341 0.004243840577
0.002239779667 0.004509081399
0.002391858046 0.004774322314
0.002543936477 0.005039563321
0.002696014962 0.005304804421
0.0028480935 0.005570045613
0.003000172091 0.005835286898
0.003152250735 0.006100528275
0.003304329432 0.006365769745
0.003456408182 0.006631011307
0.003608486985 0.006896252961
0.003760565842 0.007161494708
0.003912644751 0.007426736548
0.004064723713 0.00769197848
0.004216802728 0.007957220504
0.004368881796 0.008222462621
0.004520960918 0.008487704831
0.004673040092 0.008752947133
0.004825119319 0.009018189527
0.0049771986 0.009283432014
0.005129277933 0.009548674594
0.005281357319 0.009813917266
0.005433436759 0.01007916003
0.005585516251 0.01034440289
0.005737595797 0.01060964584
0.005889675395 0.01087488888
0.006041755047 0.01114013201
0.006193834751 0.01140537524
0.006345914509 0.01167061856
0.00649799432 0.01193586197
0.006650074183 0.01220110548
0.0068021541 0.01246634907
0.00695423407 0.01273159276
0.007106313924 0.01299683664
-0.0002843768365 0
-0.0001321251014 0.0002652165542
2.012667743e-005 0.0005304331846
0.0001723785001 0.0007956498913
0.0003246303665 0.001060866674
0.0004768822766 0.001326083533
0.0006291342306 0.001591300469
0.0007813862283 0.00185651748
0.0009336382697 0.002121734568
0.001085890355 0.002386951732
0.001238142484 0.002652168973
0.001390394657 0.002917386289
0.001542646873 0.003182603682
0.001694899134 0.003447821151
0.001847151438 0.003713038697
0.001999403786 0.003978256318
0.002151656177 0.004243474016
0.002303908613 0.00450869179
0.002456161092 0.00477390964
0.002608413615 0.005039127567
0.002760666181 0.00530434557
0.002912918792 0.005569563649
0.003065171446 0.005834781804
0.003217424144 0.006100000035
0.003369676886 0.006365218343
0.003521929671 0.006630436727
0.003674182501 0.006895655187
0.003826435374 0.007160873724
0.00397868829 0.007426092336
0.004130941251 0.007691311025
0.004283194255 0.007956529791
0.004435447303 0.008221748632
0.004587700395 0.00848696755
0.004739953531 0.008752186544
0.00489220671 0.009017405614
0.005044459934 0.00928262476
0.005196713201 0.009547843983
0.005348966511 0.009813063282
0.005501219866 0.01007828266
0.005653473264 0.01034350211
0.005805726706 0.01060872164
0.005957980192 0.01087394124
0.006110233722 0.01113916092
0.006262487295 0.01140438068
0.006414740912 0.01166960051
0.006566994573 0.01193482042
0.006719248278 0.0122000404
0.006871502026 0.01246526046
0.007023755818 0.0127304806
0.007176009486 0.01299570091
-0.0002294777778 0
-7.70696863e-005 0.000265196075
7.533844059e-005 0.0005303922116
0.0002277466029 0.0007955884098
0.0003801548006 0.00106078467
0.0005325630337 0.001325980991
0.0006849713022 0.001591177374
0.0008373796062 0.001856373819
0.0009897879455 0.002121570325
0.00114219632 0.002386766893
0.00129460473 0.002651963523
0.001447013176 0.002917160214
0.001599421657 0.003182356967
0.001751830173 0.003447553781
0.001904238725 0.003712750657
0.002056647312 0.003977947595
0.002209055935 0.004243144594
0.002361464593 0.004508341655
0.002513873287 0.004773538777
0.002666282015 0.005038735961
0.00281869078 0.005303933207
0.002971099579 0.005569130514
0.003123508414 0.005834327883
0.003275917285 0.006099525314
0.003428326191 0.006364722806
0.003580735132 0.006629920359
0.003733144109 0.006895117975
0.003885553121 0.007160315652
0.004037962169 0.00742551339
0.004190371252 0.007690711191
0.00434278037 0.007955909052
0.004495189524 0.008221106976
0.004647598713 0.008486304961
0.004800007938 0.008751503008
0.004952417198 0.009016701116
0.005104826493 0.009281899286
0.005257235824 0.009547097517
0.00540964519 0.009812295811
0.005562054592 0.01007749417
0.005714464029 0.01034269258
0.005866873501 0.01060789106
0.006019283009 0.0108730896
0.006171692552 0.0111382882
0.006324102131 0.01140348686
0.006476511745 0.01166868559
0.006628921395 0.01193388437
0.00678133108 0.01219908322
0.0069337408 0.01246428213
0.007086150556 0.0127294811
0.007238560179 0.01299468023
-0.0001802050321 0
-2.765664269e-005 0.0002651776734
0.0001248917746 0.0005303553953
0.0002774402198 0.0007955331656
0.0004299886928 0.001060710984
0.0005825371937 0.001325888852
0.0007350857225 0.001591066767
0.0008876342791 0.001856244731
0.001040182864 0.002121422744
0.001192731476 0.002386600805
0.001345280116 0.002651778914
0.001497828784 0.002916957072
0.00165037748 0.003182135279
0.001802926204 0.003447313534
0.001955474956 0.003712491837
0.002108023736 0.003977670188
0.002260572543 0.004242848589
0.002413121379 0.004508027037
0.002565670242 0.004773205534
0.002718219133 0.00503838408
0.002870768052 0.005303562674
0.003023316999 0.005568741316
0.003175865973 0.005833920007
0.003328414976 0.006099098746
0.003480964007 0.006364277534
0.003633513065 0.00662945637
0.003786062151 0.006894635255
0.003938611265 0.007159814188
0.004091160407 0.00742499317
0.004243709577 0.0076901722
0.004396258775 0.007955351278
0.004548808 0.008220530405
0.004701357254 0.008485709581
0.004853906535 0.008750888804
0.005006455844 0.009016068077
0.005159005181 0.009281247397
0.005311554546 0.009546426766
0.005464103939 0.009811606184
0.00561665336 0.01007678565
0.005769202808 0.01034196516
0.005921752285 0.01060714473
0.006074301789 0.01087232434
0.006226851321 0.011137504
0.006379400881 0.01140268371
0.006531950469 0.01166786346
0.006684500085 0.01193304327
0.006837049728 0.01219822312
0.0069895994 0.01246340303
0.007142149099 0.01272858298
0.007294698658 0.01299376307
-0.0001359819886 0
1.669229276e-005 0.0002651611407
0.0001693665952 0.000530322318
0.0003220409187 0.0007954835318
0.0004747152632 0.001060644782
0.0006273896288 0.001325806069
0.0007800640155 0.001590967393
0.0009327384233 0.001856128753
0.001085412852 0.00212129015
0.001238087302 0.002386451584
0.001390761773 0.002651613054
0.001543436265 0.002916774561
0.001696110778 0.003181936104
0.001848785313 0.003447097684
0.002001459868 0.0037122593
0.002154134444 0.003977420954
0.002306809042 0.004242582643
0.00245948366 0.00450774437
0.0026121583 0.004772906133
0.002764832961 0.005038067932
0.002917507642 0.005303229768
0.003070182345 0.005568391641
0.003222857069 0.00583355355
0.003375531814 0.006098715496
0.00352820658 0.006363877479
0.003680881367 0.006629039498
0.003833556176 0.006894201554
0.003986231005 0.007159363646
0.004138905855 0.007424525775
0.004291580727 0.007689687941
0.004444255619 0.007954850143
0.004596930533 0.008220012382
0.004749605468 0.008485174657
0.004902280423 0.008750336969
0.0050549554 0.009015499318
0.005207630398 0.009280661703
0.005360305417 0.009545824125
0.005512980457 0.009810986583
0.005665655518 0.01007614908
0.0058183306 0.01034131161
0.005971005704 0.01060647418
0.006123680828 0.01087163678
0.006276355974 0.01113679942
0.00642903114 0.0114019621
0.006581706328 0.01166712482
0.006734381536 0.01193228757
0.006887056766 0.01219745036
0.007039732017 0.01246261318
0.007192407289 0.01272777604
0.007345082413 0.01299293904
-9.629112998e-005 0
5.649611899e-005 0.0002651462886
0.0002092833829 0.0005302926031
0.0003620706618 0.0007954389436
0.0005148579556 0.00106058531
0.0006676452644 0.001325731702
0.0008204325882 0.001590878121
0.0009732199269 0.001856024565
0.00112600728 0.002121171035
0.001278794649 0.002386317532
0.001431582033 0.002651464054
0.001584369431 0.002916610602
0.001737156845 0.003181757176
0.001889944273 0.003446903776
0.002042731716 0.003712050402
0.002195519175 0.003977197054
0.002348306648 0.004242343731
0.002501094136 0.004507490435
0.002653881639 0.004772637165
0.002806669157 0.00503778392
0.00295945669 0.005302930702
0.003112244238 0.00556807751
0.003265031801 0.005833224343
0.003417819379 0.006098371203
0.003570606972 0.006363518088
0.00372339458 0.006628664999
0.003876182203 0.006893811937
0.004028969841 0.0071589589
0.004181757493 0.007424105889
0.004334545161 0.007689252904
0.004487332844 0.007954399945
0.004640120541 0.008219547012
0.004792908254 0.008484694105
0.004945695981 0.008749841224
0.005098483723 0.009014988369
0.005251271481 0.00928013554
0.005404059253 0.009545282737
0.00555684704 0.009810429959
0.005709634842 0.01007557721
0.00586242266 0.01034072448
0.006015210492 0.01060587178
0.006167998339 0.01087101911
0.006320786201 0.01113616646
0.006473574078 0.01140131384
0.00662636197 0.01166646125
0.006779149877 0.01193160868
0.006931937798 0.01219675613
0.007084725735 0.01246190361
0.007237513687 0.01272705112
0.007390301485 0.01299219875
-6.066797679e-005 0
9.222064444e-005 0.0002651329476
0.0002451092751 0.0005302659116
0.0003979979152 0.000795398892
0.0005508865647 0.001060531889
0.0007037752237 0.001325664902
0.0008566638921 0.001590797931
0.00100955257 0.001855930977
0.001162441257 0.002121064039
0.001315329954 0.002386197118
0.00146821866 0.002651330213
0.001621107376 0.002916463324
0.001773996101 0.003181596451
0.001926884835 0.003446729595
0.002079773579 0.003711862756
0.002232662332 0.003976995933
0.002385551095 0.004242129126
0.002538439867 0.004507262335
0.002691328649 0.004772395561
0.00284421744 0.005037528803
0.002997106241 0.005302662062
0.003149995051 0.005567795337
0.00330288387 0.005832928628
0.003455772699 0.006098061935
0.003608661537 0.006363195259
0.003761550385 0.0066283286
0.003914439242 0.006893461957
0.004067328109 0.00715859533
0.004220216985 0.007423728719
0.00437310587 0.007688862125
0.004525994765 0.007953995547
0.004678883669 0.008219128986
0.004831772583 0.008484262441
0.004984661506 0.008749395912
0.005137550439 0.009014529399
0.005290439381 0.009279662903
0.005443328332 0.009544796424
0.005596217293 0.009809929961
0.005749106264 0.01007506351
0.005901995244 0.01034019708
0.006054884233 0.01060533067
0.006207773231 0.01087046427
0.00636066224 0.01113559789
0.006513551257 0.01140073152
0.006666440284 0.01166586518
0.006819329321 0.01193099884
0.006972218366 0.01219613253
0.007125107422 0.01246126623
0.007277996486 0.01272639994
0.007430885392 0.01299153378
-2.869565145e-005 0
0.0001242839385 0.000265120965
0.0002772635329 0.0005302419378
0.0004302431317 0.0007953629184
0.0005832227351 0.001060483907
0.0007362023429 0.001325604903
0.0008891819551 0.001590725906
0.001042161572 0.001855846918
0.001195141193 0.002120967937
0.001348120819 0.002386088964
0.001501100449 0.002651209999
0.001654080084 0.002916331041
0.001807059723 0.003181452092
0.001960039366 0.00344657315
0.002113019014 0.003711694215
0.002265998667 0.003976815289
0.002418978324 0.00424193637
0.002571957985 0.004507057459
0.002724937651 0.004772178556
0.002877917321 0.00503729966
0.003030896996 0.005302420773
0.003183876676 0.005567541893
0.003336856359 0.00583266302
0.003489836048 0.006097784156
0.00364281574 0.006362905299
0.003795795438 0.00662802645
0.003948775139 0.006893147609
0.004101754845 0.007158268775
0.004254734556 0.007423389949
0.004407714271 0.007688511131
0.004560693991 0.007953632321
0.004713673715 0.008218753518
0.004866653443 0.008483874724
0.005019633176 0.008748995937
0.005172612914 0.009014117157
0.005325592656 0.009279238386
0.005478572402 0.009544359622
0.005631552153 0.009809480866
0.005784531908 0.01007460212
0.005937511668 0.01033972338
0.006090491432 0.01060484464
0.006243471201 0.01086996592
0.006396450974 0.0111350872
0.006549430752 0.01140020849
0.006702410534 0.01166532979
0.006855390321 0.0119304511
0.007008370112 0.01219557241
0.007161349907 0.01246069373
0.007314329707 0.01272581506
0.007467309343 0.01299093649
0 0
0.0001530612241 0.0002651102034
0.0003061224482 0.0005302204067
0.0004591836722 0.0007953306101
0.0006122448963 0.001060440813
0.0007653061204 0.001325551017
0.0009183673445 0.00159066122
0.001071428569 0.001855771424
0.001224489793 0.002120881627
0.001377551017 0.00238599183
0.001530612241 0.002651102034
0.001683673465 0.002916212237
0.001836734689 0.00318132244
0.001989795913 0.003446432644
0.002142857137 0.003711542847
0.002295918361 0.00397665305
0.002448979585 0.004241763254
0.002602040809 0.004506873457
0.002755102033 0.004771983661
0.002908163257 0.005037093864
0.003061224482 0.005302204067
0.003214285706 0.005567314271
0.00336734693 0.005832424474
0.003520408154 0.006097534677
0.003673469378 0.006362644881
0.003826530602 0.006627755084
0.003979591826 0.006892865287
0.00413265305 0.007157975491
0.004285714274 0.007423085694
0.004438775498 0.007688195898
0.004591836722 0.007953306101
0.004744897946 0.008218416304
0.00489795917 0.008483526508
0.005051020394 0.008748636711
0.005204081619 0.009013746914
0.005357142843 0.009278857118
0.005510204067 0.009543967321
0.005663265291 0.009809077524
0.005816326515 0.01007418773
0.005969387739 0.01033929793
0.006122448963 0.01060440813
0.006275510187 0.01086951834
0.006428571411 0.01113462854
0.006581632635 0.01139973874
0.006734693859 0.01166484895
0.006887755083 0.01192995915
0.007040816307 0.01219506935
0.007193877532 0.01246017956
0.007346938756 0.01272528976
0.007499999811 0.01299040006
-0.0440708369 0.01336823431
-0.04407091557 0.01365143881
-0.04407100001 0.01395539763
-0.04407109064 0.01428163172
-0.04407118792 0.01463177349
-0.04407129231 0.01500757499
-0.04407140437 0.01541091667
-0.04407152463 0.01584381677
-0.0440716537 0.01630844145
-0.04407179224 0.01680711561
-0.04407194092 0.01734233453
-0.04407210051 0.01791677633
-0.04407227179 0.01853331544
-0.04407245562 0.01919503689
-0.04407265292 0.01990525183
-0.04407286468 0.02066751405
-0.04407309196 0.02148563776
-0.04407333589 0.02236371672
-0.0440735977 0.02330614466
-0.0440738787 0.02431763734
-0.04407418029 0.02540325608
-0.04407450399 0.02656843313
-0.0440748514 0.02781899881
-0.04407522427 0.02916121075
-0.04407562447 0.03060178512
-0.044076054 0.0321479303
-0.04407651501 0.03380738294
-0.0440770098 0.03558844662
-0.04407754084 0.03749999905
-0.03874066238 0.01344472612
-0.03874091297 0.01372703294
-0.03874118191 0.01403002828
-0.03874147057 0.01435522828
-0.03874178038 0.01470426018
-0.0387421129 0.01507887047
-0.03874246978 0.01548093364
-0.03874285281 0.01591246154
-0.03874326392 0.01637561345
-0.03874370515 0.01687270691
-0.03874417872 0.01740622928
-0.038744687 0.01797885021
-0.03874523252 0.018593435
-0.03874581802 0.01925305891
-0.03874644643 0.01996102258
-0.03874712089 0.02072086855
-0.03874784477 0.02153639893
-0.03874862171 0.02241169451
-0.03874945558 0.02335113509
-0.03875035057 0.02435942148
-0.03875131114 0.02544159895
-0.0387523421 0.02660308253
-0.03875344862 0.02784968407
-0.03875463623 0.02918764135
-0.03875591087 0.03062364925
-0.03875727892 0.03216489331
-0.03875874723 0.03381908564
-0.03876032313 0.03559450351
-0.0387620145 0.03749999905
-0.03395299949 0.01349345156
-0.03395344837 0.01377518654
-0.03395393014 0.01407756815
-0.03395444722 0.01440210943
-0.0339550022 0.01475043433
-0.03395559784 0.01512428582
-0.03395623713 0.01552553458
-0.03395692328 0.01595618837
-0.03395765971 0.01641840213
-0.0339584501 0.01691448867
-0.03395929842 0.01744693033
-0.03396020891 0.01801839135
-0.03396118612 0.01863173122
-0.03396223495 0.01929001898
-0.03396336064 0.01999654858
-0.03396456882 0.02075485537
-0.03396586554 0.02156873378
-0.0339672573 0.02244225632
-0.03396875104 0.02337979392
-0.03397035425 0.02438603786
-0.03397207495 0.02546602321
-0.03397392175 0.02662515401
-0.0339759039 0.02786923034
-0.0339780313 0.02920447735
-0.0339803146 0.03063757636
-0.03398276523 0.03217569834
-0.03398539546 0.03382653978
-0.03398821844 0.03559836119
-0.03399124825 0.03749999905
-0.02965523069 0.01352144243
-0.02965586656 0.01380284892
-0.02965654902 0.01410487795
-0.0296572815 0.01442904082
-0.02965806765 0.01477695959
-0.02965891142 0.01515037517
-0.02965981702 0.01555115607
-0.02966078899 0.01598130772
-0.02966183219 0.01644298253
-0.02966295183 0.01693849064
-0.02966415353 0.01747031146
-0.0296654433 0.01804110615
-0.02966682758 0.01865373085
-0.02966831331 0.01931125103
-0.02966990792 0.0200169568
-0.02967161939 0.02077437937
-0.02967345628 0.02158730877
-0.02967542778 0.02245981274
-0.02967754377 0.02339625712
-0.02967981482 0.02440132773
-0.0296822523 0.02548005375
-0.02968486841 0.02663783293
-0.02968767624 0.02788045858
-0.02969068984 0.02921414859
-0.02969392428 0.0306455765
-0.02969739576 0.0321819049
-0.02970112165 0.03383082132
-0.02970512057 0.03560057662
-0.0297094125 0.03749999905
-0.02579883747 0.01353431013
-0.02579963036 0.01381556561
-0.02580048135 0.01411743256
-0.02580139471 0.01444142147
-0.02580237501 0.01478915352
-0.02580342714 0.01516236871
-0.02580455638 0.01556293453
-0.02580576837 0.01599285534
-0.02580706919 0.01645428238
-0.02580846533 0.01694952456
-0.02580996379 0.01748105997
-0.02581157205 0.01805154832
-0.02581329818 0.01866384424
-0.02581515081 0.01932101154
-0.0258171392 0.02002633856
-0.02581927331 0.02078335463
-0.02582156382 0.02159584773
-0.02582402219 0.02246788342
-0.02582666071 0.02340382521
-0.02582949259 0.02440835639
-0.025832532 0.02548650343
-0.02583579416 0.02664366121
-0.02583929538 0.02788561992
-0.02584305318 0.0292185941
-0.02584708636 0.03064925371
-0.02585141511 0.03218475751
-0.0258560611 0.03383278889
-0.02586104755 0.03560159429
-0.02586639936 0.03749999905
-0.02233943726 0.0135364086
-0.02234035029 0.01381763945
-0.02234133023 0.01411947996
-0.02234238198 0.0144434405
-0.02234351081 0.01479114211
-0.02234472237 0.01516432461
-0.02234602271 0.01556485534
-0.02234741835 0.01599473849
-0.02234891626 0.01645612512
-0.02235052395 0.01695132392
-0.02235224945 0.01748281277
-0.02235410141 0.01805325115
-0.02235608908 0.01866549343
-0.02235822242 0.01932260315
-0.0223605121 0.02002786837
-0.02236296958 0.02078481812
-0.02236560714 0.02159724003
-0.022368438 0.02246919931
-0.02237147632 0.02340505908
-0.02237473729 0.02440950223
-0.02237823724 0.0254875548
-0.02238199369 0.02664461116
-0.02238602541 0.02788646102
-0.0223903526 0.02921931837
-0.0223949969 0.03064985258
-0.02239998155 0.03218522179
-0.0224053315 0.03383310871
-0.02241107351 0.03560175905
-0.02241723624 0.03749999905
-0.01923668099 0.01353104564
-0.01923767711 0.01381233942
-0.01923874622 0.01411424749
-0.01923989368 0.01443828053
-0.01924112523 0.01478605994
-0.01924244704 0.01515932595
-0.01924386571 0.01555994632
-0.01924538835 0.01598992567
-0.01924702257 0.01645141554
-0.01924877655 0.01694672515
-0.01925065908 0.01747833292
-0.01925267956 0.01804889894
-0.01925484811 0.01866127821
-0.01925717558 0.01931853497
-0.01925967361 0.02002395799
-0.01926235471 0.02078107711
-0.01926523229 0.02159368079
-0.01926832075 0.02246583516
-0.01927163555 0.02340190432
-0.01927519327 0.0244065722
-0.01927901171 0.02548486596
-0.01928310998 0.02664218118
-0.01928750858 0.02788430888
-0.01929222953 0.02921746441
-0.01929729646 0.03064831866
-0.0193027347 0.03218403136
-0.01930857148 0.03383228692
-0.01931483601 0.03560133292
-0.01932155954 0.03749999905
-0.01645405457 0.01352069278
-0.01645510008 0.01380210807
-0.01645622221 0.01410414653
-0.01645742658 0.01442831953
-0.0164587192 0.01477624915
-0.01646010656 0.01514967638
-0.01646159558 0.01555046978
-0.01646319373 0.01598063484
-0.01646490899 0.01644232403
-0.01646674996 0.01693784756
-0.01646872583 0.01746968494
-0.01647084651 0.01804049739
-0.0164731226 0.01865314114
-0.01647556549 0.01931068175
-0.01647818741 0.02001640944
-0.01648100146 0.02077385554
-0.01648402175 0.02158681017
-0.01648726337 0.02245934121
-0.01649074255 0.02339581464
-0.01649447669 0.0244009164
-0.01649848449 0.02547967584
-0.016502786 0.02663749087
-0.01650740273 0.02788015499
-0.0165123578 0.02921388626
-0.016517676 0.03064535844
-0.01652338393 0.03218173433
-0.01652951016 0.0338307017
-0.01653608534 0.03560051166
-0.0165431423 0.03749999905
-0.01395862361 0.01350717076
-0.01395968977 0.01378874474
-0.01396083406 0.01409095352
-0.0139620622 0.01441530932
-0.01396338035 0.01476343514
-0.01396479509 0.01513707294
-0.01396631352 0.01553809234
-0.01396794322 0.01596849996
-0.01396969235 0.01643044949
-0.01397156966 0.01692625244
-0.01397358455 0.01745838971
-0.0139757471 0.01802952402
-0.01397806813 0.01864251323
-0.01398055925 0.01930042461
-0.01398323293 0.02000655024
-0.01398610255 0.02076442343
-0.01398918246 0.02157783646
-0.01399248809 0.02245085948
-0.01399603596 0.02338786094
-0.01399984383 0.02439352943
-0.01400393076 0.02547289713
-0.0140083172 0.02663136499
-0.01401302509 0.02787472979
-0.01401807799 0.02920921307
-0.01402350118 0.03064149237
-0.01402932181 0.03217873453
-0.014035569 0.03382863164
-0.01404227401 0.03559943947
-0.0140494703 0.03749999905
-0.01172075178 0.0134918032
-0.01172181516 0.01377355753
-0.01172295646 0.01407595988
-0.0117241814 0.01440052342
-0.01172549611 0.01474887222
-0.01172690716 0.01512274933
-0.01172842163 0.01552402558
-0.01173004708 0.01595470888
-0.01173179164 0.01641695428
-0.01173366406 0.01691307478
-0.01173567369 0.01744555288
-0.0117378306 0.01801705299
-0.01174014558 0.0186304348
-0.0117426302 0.01928876756
-0.01174529691 0.01999534544
-0.01174815904 0.02075370403
-0.01175123092 0.02156763802
-0.01175452792 0.02244122018
-0.01175806654 0.02337882176
-0.01176186448 0.02438513434
-0.01176594075 0.02546519333
-0.01177031574 0.02662440314
-0.01177501135 0.02786856425
-0.01178005107 0.02920390221
-0.01178546012 0.03063709881
-0.01179126557 0.03217532549
-0.01179749646 0.03382627927
-0.01180418398 0.0355982212
-0.01181136151 0.03749999905
-0.009713813259 0.01347553903
-0.009714855527 0.01375748423
-0.009715974177 0.01406009144
-0.009717174806 0.01438487485
-0.009718463421 0.01473345963
-0.00971984647 0.01510759002
-0.009721330875 0.01550913811
-0.009722924063 0.01594011316
-0.009724634005 0.0164026717
-0.009726469259 0.01689912829
-0.009728439007 0.01743196709
-0.009730553105 0.01800385435
-0.009732822133 0.01861765168
-0.009735257444 0.0192764304
-0.009737871223 0.01998348693
-0.00974067655 0.02074235924
-0.009743687462 0.02155684459
-0.009746919025 0.02243101852
-0.00975038741 0.02336925524
-0.009754109971 0.0243762495
-0.009758105335 0.02545704012
-0.009762393494 0.02661703518
-0.009766995907 0.02786203908
-0.009771935601 0.02919828158
-0.009777237295 0.03063244901
-0.009782927517 0.03217171767
-0.009789034741 0.03382378978
-0.009795589524 0.03559693201
-0.009802624601 0.03749999905
-0.007913912662 0.01345904757
-0.007914920057 0.01374118631
-0.007916001277 0.01404400124
-0.007917161734 0.0143690076
-0.007918407234 0.01471783166
-0.007919744008 0.01509221887
-0.007921178746 0.01549404259
-0.007922718628 0.01592531348
-0.007924371358 0.01638818953
-0.007926145206 0.0168849869
-0.007928049048 0.01741819146
-0.007930092411 0.01799047127
-0.00793228552 0.01860468992
-0.007934639347 0.01926392084
-0.007937165673 0.01997146271
-0.007939877137 0.02073085592
-0.007942787307 0.02154590035
-0.007945910746 0.02242067432
-0.007949263082 0.02335955505
-0.00795286109 0.02436724052
-0.007956722773 0.025448773
-0.007960867456 0.02660956429
-0.007965315876 0.02785542276
-0.007970090294 0.02919258246
-0.007975214599 0.0306277343
-0.007980714432 0.03216805951
-0.007986617315 0.0338212656
-0.007992952783 0.03559562489
-0.007999752476 0.03749999905
-0.006299620009 0.01344279117
-0.006300582659 0.01372512069
-0.006301615856 0.01402814038
-0.00630272477 0.01435336651
-0.006303914949 0.01470242644
-0.006305192349 0.0150770668
-0.006306563362 0.01547916223
-0.006308034847 0.01591072474
-0.006309614169 0.01637391378
-0.00631130923 0.01687104707
-0.00631312851 0.01740461218
-0.006315081115 0.01797727895
-0.006317176814 0.01859191292
-0.006319426094 0.0192515896
-0.006321840209 0.01995960988
-0.00632443124 0.02071951657
-0.006327212151 0.02153511211
-0.006330196859 0.02241047758
-0.006333400297 0.02334999315
-0.006336838495 0.02435835998
-0.006340528657 0.02544062375
-0.006344489248 0.02660219991
-0.006348740086 0.02784890078
-0.006353302442 0.02918696462
-0.006358199145 0.03062308684
-0.006363454697 0.03216445355
-0.006369095395 0.03381877745
-0.006375149465 0.03559433647
-0.006381647144 0.03749999905
-0.004851724645 0.01342708005
-0.004852635906 0.01370959395
-0.004853613947 0.01401281153
-0.004854663662 0.01433825005
-0.004855790304 0.01468753794
-0.004856999511 0.01506242297
-0.004858297334 0.015464781
-0.004859690266 0.01589662534
-0.004861185277 0.01636011687
-0.004862789848 0.01685757482
-0.004864512008 0.01739148838
-0.004866360375 0.01796452914
-0.004868344196 0.0185795645
-0.0048704734 0.01923967198
-0.00487275864 0.01994815463
-0.004875211351 0.02070855758
-0.004877843807 0.02152468574
-0.004880669178 0.02240062287
-0.004883701603 0.02334075198
-0.004886956256 0.02434977732
-0.004890449422 0.02543274786
-0.004894198581 0.02659508258
-0.004898222492 0.02784259759
-0.00490254129 0.02918153523
-0.004907176587 0.0306185953
-0.004912151576 0.03216096857
-0.00491749115 0.03381637279
-0.004923222029 0.03559309132
-0.004929372838 0.03749999905
-0.003553009646 0.01341211341
-0.003553865474 0.01369480295
-0.003554784019 0.01399820906
-0.003555769879 0.01432384991
-0.003556827987 0.01467335495
-0.003557963636 0.01504847305
-0.003559182511 0.01545108123
-0.003560490709 0.01588319406
-0.003561894777 0.01634697375
-0.00356340174 0.01684474097
-0.00356501914 0.01737898646
-0.003566755068 0.01795238349
-0.003568618212 0.01856780121
-0.003570617894 0.01922831908
-0.00357276412 0.01993724221
-0.00357506763 0.0206981179
-0.00357753995 0.02151475345
-0.003580193451 0.02239123514
-0.003583041411 0.02333194873
-0.003586098079 0.02434160137
-0.003589378752 0.02542524518
-0.003592899845 0.02658830252
-0.003596678978 0.0278365931
-0.003600735059 0.02917636314
-0.003605088385 0.03061431661
-0.00360976074 0.03215764875
-0.003614775502 0.03381408212
-0.003620157765 0.0355919052
-0.003625934415 0.03749999905
-0.002388046744 0.01339801009
-0.002388845148 0.01368086514
-0.002389702062 0.01398444889
-0.002390621773 0.0143102804
-0.002391608885 0.01465999008
-0.002392668336 0.0150353278
-0.002393805428 0.0154381717
-0.00239502585 0.01587053752
-0.002396335709 0.01633458875
-0.002397741559 0.01683264741
-0.002399250436 0.01736720569
-0.002400869889 0.01794093843
-0.002402608021 0.01855671647
-0.00240447353 0.01921762106
-0.002406475751 0.01992695924
-0.002408624702 0.02068828041
-0.002410931137 0.02150539407
-0.002413406596 0.02238238892
-0.002416063466 0.02332365327
-0.002418915041 0.02433389704
-0.00242197559 0.02541817529
-0.002425260428 0.02658191356
-0.002428785992 0.02783093497
-0.002432569922 0.02917148941
-0.002436631153 0.03061028474
-0.002440990006 0.03215452045
-0.002445668293 0.0338119236
-0.002450689422 0.03559078752
-0.002456078477 0.03749999905
-0.001343010974 0.01338483129
-0.001343751546 0.013667841
-0.001344546389 0.01397159075
-0.001345399482 0.01429760042
-0.001346315093 0.01464750132
-0.001347297803 0.01502304427
-0.00134835253 0.01542610844
-0.001349484551 0.01585871067
-0.001350699532 0.01632301564
-0.00135200355 0.01682134663
-0.001353403132 0.01735619719
-0.00135490528 0.01793024364
-0.001356517512 0.01854635838
-0.001358247894 0.01920762433
-0.001360105085 0.01991735036
-0.001362098378 0.0206790878
-0.001364237747 0.02149664825
-0.001366533897 0.02237412261
-0.001368998318 0.02331590162
-0.001371643341 0.02432669776
-0.001374482201 0.02541156886
-0.001377529104 0.02657594343
-0.001380799295 0.02782564777
-0.001384309138 0.02916693517
-0.001388076195 0.0306065172
-0.001392119317 0.03215159724
-0.001396458734 0.03380990659
-0.00140111616 0.03558974313
-0.001406114863 0.03749999905
-0.0004055137773 0.01337259741
-0.000406197299 0.01365575071
-0.0004069309118 0.01395965454
-0.0004077182865 0.0142858296
-0.0004085633631 0.01463590801
-0.00040947037 0.01501164148
-0.0004104438458 0.01541491012
-0.0004114886616 0.01584773182
-0.0004126100455 0.01631227232
-0.0004138136086 0.01681085612
-0.0004151053734 0.01734597801
-0.0004164918036 0.01792031567
-0.0004179798367 0.01853674296
-0.0004195769184 0.01919834438
-0.0004212910404 0.01990843045
-0.0004231307796 0.02067055432
-0.000425105342 0.0214885295
-0.0004272246077 0.02236644901
-0.0004294991813 0.02330870577
-0.0004319404442 0.02432001468
-0.0004345606121 0.02540543613
-0.0004373727958 0.02657040137
-0.0004403910669 0.02782073967
-0.0004436305284 0.02916270749
-0.0004471073899 0.03060301979
-0.000450839049 0.03214888363
-0.0004548441782 0.03380803422
-0.0004591428184 0.03558877364
-0.0004637564465 0.03749999905
0.0004355468873 0.0133613005
0.0004349187635 0.01364458637
0.0004342446084 0.0139486325
0.0004335210487 0.01427496028
0.0004327444638 0.01462520259
0.0004319109678 0.01500111199
0.0004310163901 0.01540456945
0.0004300562543 0.01583759379
0.0004290257561 0.0163023518
0.0004279197392 0.01680116904
0.0004267326691 0.01733654149
0.000425458606 0.01791114805
0.0004240911748 0.01852786396
0.0004226235331 0.01918977515
0.000421048337 0.01990019369
0.0004193577046 0.02066267438
0.0004175431762 0.02148103255
0.0004155956724 0.0223593631
0.0004135054481 0.02330206103
0.0004112620442 0.02431384343
0.0004088542353 0.02539977308
0.0004062699729 0.02656528376
0.0004034963261 0.02781620747
0.0004005194159 0.02915880359
0.0003973243465 0.03059979025
0.0003938951303 0.03214637785
0.0003902146082 0.03380630525
0.0003862643635 0.0355878784
0.000382024659 0.03749999905
0.001190120944 0.01335091328
0.001189545953 0.01363432105
0.001188928824 0.01393849801
0.00118826647 0.01426496622
0.001187555577 0.01461535925
0.001186792586 0.0149914304
0.00118597368 0.01539506147
0.001185094762 0.01582827215
0.001184151434 0.01629323015
0.001183138974 0.01679226203
0.001182052318 0.01732786485
0.001180886028 0.01790271867
0.001179634268 0.01851969996
0.001178290773 0.01918189597
0.001176848823 0.0198926202
0.001175301201 0.02065542899
0.001173640163 0.0214741393
0.001171857398 0.02235284779
0.001169943985 0.02329595137
0.00116789035 0.02430816914
0.001165686218 0.02539456606
0.001163320557 0.02656057825
0.001160781533 0.02781204023
0.001158056439 0.02915521407
0.00115513164 0.03059682077
0.0011519925 0.03214407387
0.001148623313 0.03380471552
0.001145007219 0.03558705527
0.001141126149 0.03749999905
0.001867126579 0.01334139591
0.001866602047 0.01362491538
0.001866039075 0.01392921222
0.001865434846 0.01425580909
0.001864786337 0.01460634021
0.001864090303 0.01498255957
0.001863343261 0.01538634972
0.001862541473 0.01581973113
0.001861680927 0.01628487237
0.001860757317 0.01678410092
0.001859766021 0.01731991482
0.00185870208 0.01789499519
0.001857560168 0.01851221963
0.001856334574 0.01917467661
0.001855019162 0.01988568094
0.001853607353 0.02064879035
0.001852092081 0.02146782331
0.001850465764 0.0223468781
0.001848720264 0.02329035335
0.001846846847 0.02430297003
0.00184483614 0.02538979509
0.00184267808 0.0265562668
0.001840361869 0.02780822197
0.001837875918 0.02915192515
0.001835207787 0.03059409997
0.001832344125 0.03214196282
0.001829270603 0.03380325892
0.001825971841 0.03558630107
0.001822431357 0.03749999905
0.002474558003 0.01333270081
0.002474081005 0.01361632232
0.002473569052 0.01392072868
0.00247301958 0.01424744309
0.002472429842 0.01459810038
0.002471796885 0.01497445515
0.002471117542 0.01537839062
0.002470388415 0.01581192801
0.002469605854 0.01627723666
0.002468765945 0.01677664489
0.002467864484 0.01731265164
0.00246689696 0.01788793899
0.002465858532 0.01850538557
0.002464744005 0.01916808097
0.002463547801 0.0198793412
0.002462263934 0.02064272526
0.002460885981 0.021462053
0.002459407046 0.02234142417
0.00245781973 0.02328523898
0.002456116088 0.02429822011
0.002454287598 0.02538543632
0.002452325109 0.02655232785
0.002450218801 0.0278047336
0.002447958135 0.02914892038
0.002445531798 0.03059161424
0.002442927651 0.03214003417
0.002440132662 0.03380192817
0.002437132846 0.03558561203
0.002433913212 0.03749999905
0.003019581878 0.01332477612
0.003019149364 0.01360849064
0.003018685155 0.01391299682
0.003018186926 0.01423981836
0.003017652185 0.01459059063
0.003017078256 0.01496706881
0.003016462268 0.01537113674
0.003015801137 0.01580481629
0.003015091557 0.01627027751
0.003014329976 0.0167698495
0.003013512583 0.01730603201
0.003012635288 0.017881508
0.003011693703 0.01849915704
0.003010683114 0.01916206974
0.003009598465 0.01987356319
0.003008434329 0.02063719757
0.003007184881 0.02145679396
0.003005843869 0.02233645347
0.003004404582 0.02328057776
0.003002859819 0.02429389104
0.00300120185 0.02538146375
0.002999422378 0.0265487379
0.0029975125 0.02780155431
0.002995462659 0.02914618184
0.002993262598 0.03058934876
0.002990901309 0.03213827641
0.002988366974 0.03380071533
0.002985646915 0.03558498405
0.002982727537 0.03749999905
0.003508623601 0.01331756829
0.003508232486 0.01360136739
0.003507812708 0.01390596436
0.003507362168 0.01423288335
0.00350687861 0.01458376019
0.003506359615 0.01496035062
0.003505802587 0.01536453902
0.003505204737 0.01579834787
0.003504563074 0.01626394787
0.003503874388 0.0167636688
0.003503135232 0.01730001117
0.003502341909 0.01787565873
0.003501490447 0.01849349193
0.003500576588 0.01915660227
0.003499595757 0.01986830785
0.003498543047 0.02063216989
0.003497413191 0.02145201064
0.003496200534 0.02233193242
0.00349489901 0.02327633819
0.003493502104 0.02428995358
0.003492002829 0.02537785054
0.00349039368 0.02654547269
0.003488666608 0.02779866262
0.003486812968 0.02914369103
0.003484823488 0.03058728821
0.00348268821 0.03213667765
0.003480396451 0.0337996122
0.003477936744 0.03558441288
0.003475296796 0.03749999905
0.0039474445 0.01331102374
0.003947091732 0.01359489965
0.003946713112 0.01389957905
0.003946306745 0.01422658651
0.003945870598 0.01457755832
0.003945402488 0.01495425066
0.003944900074 0.01535854844
0.003944360841 0.01579247469
0.00394378209 0.0162582007
0.003943160927 0.01675805687
0.003942494243 0.01729454439
0.003941778701 0.01787034774
0.003941010722 0.01848834813
0.003940186462 0.01915163793
0.003939301798 0.01986353611
0.003938352301 0.02062760488
0.003937333223 0.0214476675
0.003936239462 0.0223278274
0.003935065546 0.02327248875
0.003933805602 0.02428637845
0.003932453324 0.02537456982
0.003931001945 0.02654250796
0.003929444205 0.02779603702
0.003927772307 0.02914142943
0.003925977886 0.03058541728
0.003924051964 0.03213522602
0.003921984902 0.03379861059
0.003919766359 0.03558389427
0.003917385246 0.03749999905
0.004341210912 0.01330509015
0.004340893524 0.01358903569
0.004340552877 0.01389378983
0.004340187266 0.01422087751
0.004339794861 0.01457193541
0.0043393737 0.01494872016
0.004338921674 0.01535311711
0.004338436522 0.01578714981
0.004337915817 0.01625299005
0.004337356952 0.01675296884
0.004336757131 0.01728958795
0.004336113354 0.01786553255
0.004335422398 0.01848368453
0.004334680806 0.01914713703
0.004333884867 0.01985920984
0.004333030599 0.02062346603
0.004332113727 0.02144372981
0.004331129663 0.02232410561
0.004330073483 0.02326899868
0.004328939903 0.02428313708
0.004327723249 0.02537159537
0.004326417434 0.02653982
0.004325015925 0.02779365654
0.004323511707 0.02913937897
0.004321897254 0.03058372101
0.004320164489 0.0321339099
0.00431830474 0.03379770249
0.004316308701 0.03558342408
0.004314166398 0.03749999905
0.004694556001 0.01329971724
0.004694271146 0.01358372584
0.004693965415 0.01388854765
0.004693637279 0.01421570797
0.004693285096 0.01456684382
0.004692907104 0.01494371224
0.004692501411 0.015348199
0.004692065987 0.01578232808
0.004691598654 0.01624827177
0.004691097073 0.01674836158
0.004690558734 0.01728509986
0.004689980944 0.01786117235
0.004689360811 0.01847946161
0.004688695232 0.01914306144
0.004687980878 0.01985529237
0.004687214172 0.02061971827
0.00468639128 0.0214401642
0.004685508083 0.02232073549
0.004684560162 0.02326583839
0.004683542773 0.02428020199
0.004682450827 0.02536890198
0.004681278859 0.02653738603
0.004680021004 0.027791501
0.004678670969 0.02913752225
0.004677221998 0.03058218503
0.004675666841 0.03213271815
0.004673997717 0.03379688019
0.004672206273 0.03558299832
0.004670283556 0.03749999905
0.005011635098 0.01329485728
0.005011380069 0.01357892291
0.00501110635 0.01388380594
0.005010812573 0.01421103196
0.005010497266 0.01456223833
0.005010158852 0.01493918243
0.005009795639 0.01534375042
0.005009405807 0.01577796668
0.005008987407 0.01624400394
0.005008538345 0.01674419418
0.005008056375 0.01728104025
0.005007539083 0.01785722842
0.005006983883 0.01847564184
0.005006387995 0.01913937493
0.005005748439 0.01985174889
0.005005062013 0.02061632831
0.005004325283 0.02143693899
0.005003534564 0.02231768712
0.005002685897 0.02326297981
0.005001775037 0.02427754711
0.005000797425 0.02536646573
0.00499974817 0.02653518443
0.004998622022 0.02778955124
0.004997413346 0.0291358428
0.004996116093 0.03058079568
0.004994723773 0.03213164017
0.004993229418 0.0337961364
0.004991625551 0.03558261321
0.004989904157 0.03749999905
0.005296175232 0.0132904654
0.00529594748 0.01357458257
0.005295703037 0.01387952092
0.00529544068 0.01420680631
0.005295159098 0.0145580764
0.005294856879 0.0149350889
0.005294532513 0.01533973029
0.005294184376 0.01577402533
0.005293810727 0.01624014716
0.005293409695 0.01674042815
0.005292979273 0.01727737163
0.005292517309 0.01785366434
0.005292021491 0.01847218997
0.005291489337 0.01913604349
0.005290918184 0.0198485467
0.005290305176 0.02061326484
0.005289647244 0.02143402442
0.005288941096 0.02231493235
0.005288183199 0.02326039655
0.00528736976 0.02427514793
0.00528649671 0.02536426413
0.005285559679 0.02653319487
0.005284553979 0.02778778928
0.005283474578 0.0291343251
0.005282316074 0.03057954015
0.00528107267 0.03213066602
0.005279738145 0.03379546425
0.005278305821 0.03558226518
0.005276768539 0.03749999905
0.005551519489 0.01328649972
0.005551316627 0.01357066343
0.005551098899 0.01387565173
0.005550865215 0.01420299073
0.005550614406 0.01455431836
0.005550345217 0.01493139262
0.0055500563 0.01533610029
0.00554974621 0.01577046648
0.005549413396 0.01623666465
0.005549056192 0.01673702759
0.00554867281 0.01727405902
0.005548261333 0.01785044614
0.005547819702 0.01846907308
0.005547345706 0.01913303534
0.005546836974 0.01984565527
0.00554629096 0.02061049867
0.005545704931 0.02143139268
0.005545075957 0.02231244491
0.005544400889 0.02325806398
0.00554367635 0.02427298158
0.005542898713 0.02536227617
0.005542064088 0.02653139839
0.005541168299 0.0277861983
0.005540206863 0.02913295468
0.00553917497 0.03057840646
0.005538067455 0.0321297864
0.005536878778 0.03379485733
0.005535602989 0.03558195094
0.005534233714 0.03749999905
0.005780666738 0.0132829214
0.005780486546 0.01356712711
0.005780293149 0.01387216048
0.005780085579 0.01419954785
0.005779862798 0.01455092741
0.005779623691 0.01492805738
0.00577936706 0.01533282487
0.005779091623 0.01576725524
0.005778796001 0.01623352232
0.005778478714 0.0167339592
0.005778138176 0.01727106999
0.005777772682 0.01784754228
0.005777380402 0.01846626065
0.005776959375 0.01913032103
0.005776507494 0.01984304626
0.005776022497 0.02060800269
0.005775501958 0.02142901802
0.005774943271 0.02231020045
0.005774343642 0.02325595925
0.00577370007 0.02427102683
0.005773009335 0.0253604824
0.005772267979 0.02652977739
0.005771472295 0.02778476272
0.005770618299 0.02913171813
0.00576970172 0.03057738351
0.00576871797 0.03212899271
0.005767662128 0.03379430969
0.005766528909 0.03558166739
0.00576531265 0.03749999905
0.005986307212 0.01327969459
0.005986147633 0.01356393817
0.005985976359 0.01386901219
0.005985792534 0.01419644318
0.005985595237 0.01454786956
0.005985383482 0.01492504978
0.005985156209 0.0153298712
0.00598491228 0.01576435946
0.005984650475 0.01623068866
0.005984369484 0.01673119222
0.005984067901 0.01726837458
0.005983744217 0.01784492368
0.005983396812 0.01846372449
0.005983023947 0.01912787335
0.005982623758 0.01984069355
0.005982194242 0.0206057519
0.005981733249 0.02142687662
0.005981238473 0.02230817646
0.005980707437 0.02325406128
0.005980137486 0.02426926411
0.005979525766 0.02535886483
0.005978869217 0.02652831562
0.005978164553 0.02778346817
0.00597740825 0.02913060304
0.005976596521 0.03057646104
0.005975725306 0.03212827698
0.005974790245 0.03379381584
0.005973786659 0.03558141169
0.005972709533 0.03749999905
0.006170854386 0.01327678633
0.006170713522 0.01356106403
0.006170562335 0.01386617468
0.006170400068 0.01419364499
0.00617022591 0.01454511357
0.006170038989 0.01492233908
0.00616983837 0.01532720911
0.006169623048 0.01576174954
0.006169391947 0.01622813473
0.00616914391 0.01672869839
0.006168877696 0.01726594525
0.006168591973 0.01784256358
0.00616828531 0.01846143869
0.006167956175 0.0191256673
0.006167602919 0.01983857308
0.006167223775 0.0206037233
0.006166816846 0.02142494661
0.006166380096 0.02230635227
0.006165911339 0.02325235067
0.00616540823 0.02426767539
0.006164868252 0.02535740695
0.006164288701 0.02652699815
0.006163666679 0.02778230141
0.006162999073 0.02912959803
0.006162282542 0.03057562964
0.0061615135 0.0321276319
0.006160688101 0.03379337075
0.006159802213 0.03558118123
0.00615885141 0.03749999905
0.006336473545 0.01327416639
0.006336349651 0.01355847484
0.006336216678 0.0138636185
0.00633607396 0.01419112422
0.006335920783 0.01454263081
0.006335756381 0.01491989713
0.00633557993 0.01532481094
0.006335390549 0.01575939837
0.006335187289 0.01622583401
0.006334969134 0.01672645181
0.006334734991 0.01726375677
0.00633448369 0.01784043747
0.006334213972 0.01845937951
0.006333924488 0.01912367996
0.006333613789 0.01983666285
0.006333280322 0.02060189582
0.006332922417 0.02142320795
0.006332538283 0.02230470894
0.006332125998 0.02325080965
0.0063316835 0.02426624419
0.006331208573 0.02535609361
0.006330698843 0.0265258113
0.006330151757 0.02778125033
0.006329564579 0.02912869267
0.00632893437 0.03057488067
0.006328257977 0.03212705078
0.006327532015 0.03379296979
0.006326752852 0.03558097363
0.006325916594 0.03749999905
0.006485107379 0.01327180718
0.006484998856 0.01355614332
0.00648488238 0.01386131669
0.006484757368 0.01418885431
0.006484623195 0.01454039513
0.006484479189 0.01491769818
0.006484324629 0.01532265143
0.006484158743 0.01575728118
0.006483980701 0.01622376224
0.00648378961 0.01672442879
0.006483584516 0.01726178608
0.006483364391 0.01783852294
0.006483128135 0.01845752525
0.006482874566 0.01912189039
0.006482602414 0.01983494271
0.006482310317 0.0206002502
0.006481996815 0.02142164232
0.006481660338 0.02230322915
0.006481299202 0.02324942199
0.006480911601 0.02426495541
0.006480495596 0.02535491096
0.006480049104 0.02652474256
0.006479569891 0.02778030384
0.00647905556 0.0291278774
0.006478503536 0.03057420623
0.006477911058 0.03212652749
0.006477275162 0.03379260873
0.006476592664 0.03558078668
0.006475860154 0.03749999905
0.006618498932 0.01326968352
0.006618404316 0.01355404459
0.006618302767 0.0138592447
0.006618193776 0.01418681104
0.006618076798 0.01453838266
0.006617951247 0.01491571879
0.006617816496 0.01532070753
0.006617671869 0.01575537538
0.006617516643 0.01622189733
0.006617350042 0.01672260776
0.006617171232 0.01726001215
0.006616979318 0.01783679956
0.00661677334 0.01845585613
0.006616552267 0.0191202795
0.006616314993 0.01983339432
0.00661606033 0.02059876889
0.006615787005 0.021420233
0.006615493649 0.0223018971
0.006615178796 0.02324817287
0.006614840868 0.02426379531
0.006614478176 0.02535384639
0.006614088905 0.02652378053
0.006613671106 0.02777945186
0.00661322269 0.02912714353
0.006612741411 0.03057359913
0.006612224863 0.03212605645
0.006611670461 0.03379228371
0.006611075429 0.0355806184
0.006610436795 0.03749999905
0.006738212162 0.01326777252
0.00673813012 0.01355215601
0.006738042065 0.0138573802
0.006737947558 0.01418497236
0.006737846125 0.01453657172
0.006737737258 0.01491393761
0.006737620414 0.01531895829
0.006737495006 0.01575366041
0.006737360408 0.01622021915
0.006737215947 0.01672096908
0.006737060898 0.01725841585
0.006736894487 0.01783524875
0.006736715881 0.01845435414
0.006736524186 0.01911882991
0.006736318443 0.01983200098
0.006736097622 0.02059743591
0.006735860619 0.02141896481
0.006735606247 0.02230069844
0.006735333234 0.02324704884
0.006735040213 0.02426275138
0.006734725718 0.02535288842
0.006734388177 0.02652291483
0.006734025899 0.02777868519
0.006733637072 0.02912648314
0.00673321975 0.03057305282
0.006732771845 0.03212563258
0.006732291116 0.03379199125
0.006731775158 0.03558046697
0.00673122139 0.03749999905
0.006845650388 0.01326605336
0.006845579704 0.01355045703
0.006845503839 0.01385570287
0.006845422416 0.01418331827
0.006845335025 0.01453494258
0.00684524123 0.01491233523
0.006845140561 0.01531738465
0.006845032515 0.01575211762
0.00684491655 0.01621870946
0.006844792088 0.01671949491
0.006844658504 0.01725697981
0.006844515131 0.01783385363
0.006844361251 0.01845300294
0.006844196094 0.01911752585
0.006844018834 0.01983074751
0.006843828584 0.02059623675
0.006843624391 0.02141782393
0.006843405234 0.02229962011
0.006843170016 0.02324603765
0.006842917561 0.02426181224
0.006842646605 0.02535202663
0.006842355793 0.02652213604
0.006842043668 0.02777799549
0.00684170867 0.02912588906
0.006841349122 0.03057256135
0.006840963225 0.03212525126
0.006840549047 0.03379172814
0.006840104518 0.03558033074
0.006839627414 0.03749999905
0.006942072819 0.01326450718
0.006942012387 0.01354892899
0.006941947527 0.01385419431
0.006941877914 0.01418183062
0.0069418032 0.01453347735
0.006941723009 0.01491089409
0.006941636943 0.01531596935
0.006941544569 0.01575073005
0.006941445425 0.01621735166
0.006941339016 0.01671816906
0.006941224809 0.01725568826
0.006941102232 0.01783259888
0.006940970672 0.0184517877
0.006940829471 0.01911635301
0.006940677923 0.01982962017
0.006940515268 0.02059515825
0.006940340693 0.02141679784
0.006940153325 0.02229865029
0.006939952226 0.02324512821
0.00693973639 0.0242609676
0.006939504736 0.02535125155
0.006939256106 0.02652143561
0.006938989255 0.02777737518
0.006938702849 0.02912535475
0.006938395453 0.03057211934
0.00693806553 0.03212490831
0.00693771143 0.03379149151
0.006937331379 0.03558020822
0.00693692348 0.03749999905
0.00702860938 0.01326311689
0.007028558198 0.01354755502
0.007028503266 0.01385283784
0.007028444307 0.01418049295
0.007028381028 0.01453215986
0.007028313112 0.01490959824
0.007028240218 0.01531469674
0.007028161983 0.01574948238
0.007028078014 0.01621613076
0.007027987892 0.01671697689
0.007027891165 0.01725452692
0.007027787349 0.01783147064
0.007027675926 0.01845069497
0.007027556337 0.01911529841
0.007027427984 0.01982860649
0.007027290225 0.02059418848
0.00702714237 0.0214158752
0.00702698368 0.02229777824
0.007026813361 0.02324431045
0.00702663056 0.02426020812
0.007026434363 0.02535055461
0.007026223787 0.0265208058
0.00702599778 0.02777681741
0.007025755211 0.0291248743
0.007025494864 0.03057172189
0.007025215439 0.03212459993
0.007024915536 0.03379127873
0.007024593655 0.03558009805
0.007024248188 0.03749999905
0.007106274008 0.01326186701
0.007106231166 0.01354631981
0.007106185184 0.01385161838
0.007106135833 0.01417929038
0.007106082865 0.01453097542
0.007106026015 0.01490843327
0.007105964999 0.01531355266
0.007105899512 0.01574836072
0.007105829225 0.01621503317
0.007105753788 0.01671590512
0.007105672822 0.01725348287
0.007105585923 0.01783045635
0.007105492655 0.01844971261
0.007105392553 0.01911435032
0.007105285114 0.01982769518
0.007105169802 0.02059331665
0.00710504604 0.02141504575
0.007104913208 0.02229699426
0.007104770641 0.02324357529
0.007104617627 0.02425952534
0.007104453399 0.02534992806
0.007104277136 0.02652023959
0.007104087955 0.02777631598
0.007103884911 0.02912444238
0.007103666987 0.03057136458
0.007103433093 0.0321243227
0.007103182058 0.03379108745
0.007102912626 0.03557999901
0.007102623451 0.03749999905
0.007175976572 0.01326074357
0.007175941246 0.01354520955
0.007175903331 0.01385052227
0.007175862638 0.01417820946
0.007175818962 0.0145299108
0.007175772086 0.01490738615
0.007175721774 0.01531252431
0.007175667775 0.01574735253
0.007175609819 0.0162140466
0.007175547616 0.01671494178
0.007175480855 0.01725254444
0.007175409201 0.01782954465
0.007175332296 0.01844882962
0.007175249754 0.01911349813
0.007175161164 0.01982687606
0.007175066082 0.02059253302
0.007174964032 0.0214143002
0.007174854503 0.02229628959
0.007174736948 0.02324291449
0.007174610777 0.02425891163
0.007174475361 0.02534936488
0.00717433002 0.02651973067
0.007174174029 0.02777586527
0.007174006605 0.02912405416
0.007173826913 0.03057104342
0.007173634051 0.03212407351
0.007173427057 0.03379091551
0.007173204892 0.03557990999
0.007172966449 0.03749999905
0.007238533573 0.01325973393
0.007238505017 0.01354421175
0.007238474369 0.01384953719
0.007238441475 0.01417723803
0.00723840617 0.01452895403
0.007238368278 0.01490644509
0.007238327609 0.01531160013
0.00723828396 0.01574644646
0.007238237112 0.01621315997
0.00723818683 0.01671407601
0.007238132864 0.01725170107
0.007238074943 0.01782872532
0.007238012778 0.01844803608
0.007237946056 0.01911273228
0.007237874445 0.01982613992
0.007237797587 0.02059182876
0.007237715095 0.02141363018
0.007237626559 0.0222956563
0.007237531534 0.02324232063
0.007237429545 0.02425836009
0.007237320082 0.02534885876
0.007237202597 0.02651927329
0.007237076503 0.02777546021
0.007236941168 0.02912370526
0.007236795915 0.03057075479
0.007236640017 0.03212384957
0.007236472695 0.03379076099
0.00723629311 0.03557982998
0.007236100366 0.03749999905
0.007294677733 0.01325882669
0.007294655274 0.01354331516
0.007294631169 0.01384865203
0.007294605298 0.01417636513
0.007294577531 0.01452809429
0.007294547729 0.01490559949
0.007294515743 0.01531076969
0.007294481413 0.01574563229
0.007294444567 0.01621236327
0.007294405021 0.01671329806
0.007294362577 0.01725094323
0.007294317022 0.01782798908
0.007294268129 0.01844732302
0.007294215653 0.01911204409
0.007294159331 0.01982547844
0.007294098882 0.02059119594
0.007294034003 0.02141302811
0.007293964369 0.02229508724
0.007293889632 0.023241787
0.007293809418 0.02425786449
0.007293723326 0.02534840397
0.007293630925 0.02651886231
0.007293531752 0.02777509624
0.007293425311 0.02912339174
0.00729331107 0.03057049543
0.007293188457 0.03212364833
0.007293056859 0.03379062215
0.007292915616 0.03557975809
0.007292764024 0.03749999905
0.007345066601 0.01325801156
0.00734504963 0.01354250961
0.007345031416 0.01384785674
0.007345011866 0.01417558086
0.007344990884 0.01452732185
0.007344968365 0.01490483974
0.007344944195 0.01531002356
0.007344918254 0.01574490079
0.007344890411 0.01621164746
0.007344860529 0.01671259909
0.007344828456 0.01725026235
0.007344794033 0.0178273276
0.007344757088 0.01844668236
0.007344717435 0.01911142579
0.007344674876 0.01982488412
0.007344629198 0.02059062737
0.007344580172 0.02141248717
0.007344527554 0.02229457597
0.00734447108 0.02324130756
0.007344410467 0.02425741921
0.007344345412 0.02534799536
0.00734427559 0.02651849305
0.007344200651 0.02777476923
0.00734412022 0.02912311006
0.007344033895 0.03057026241
0.007343941243 0.03212346753
0.007343841802 0.0337904974
0.007343735073 0.0355796935
0.007343620524 0.03749999905
0.007390290274 0.01325727929
0.007390278242 0.01354178592
0.007390265328 0.01384714228
0.007390251467 0.0141748763
0.007390236591 0.01452662791
0.007390220625 0.01490415721
0.007390203489 0.01530935327
0.007390185096 0.01574424364
0.007390165356 0.01621100441
0.00739014417 0.01671197117
0.00739012143 0.01724965066
0.007390097025 0.01782673334
0.00739007083 0.01844610682
0.007390042716 0.01911087032
0.007390012542 0.0198243502
0.007389980157 0.02059011658
0.007389945398 0.02141200121
0.007389908092 0.02229411665
0.007389868052 0.02324087684
0.007389825078 0.02425701919
0.007389778954 0.02534762828
0.00738972945 0.02651816132
0.007389676319 0.02777447545
0.007389619294 0.02912285701
0.007389558089 0.03057005307
0.0073894924 0.03212330511
0.007389421896 0.03379038533
0.007389346226 0.03557963548
0.007389265011 0.03749999905
0.007430878321 0.0132566215
0.007430870731 0.01354113586
0.007430862586 0.0138465005
0.007430853843 0.01417424341
0.00743084446 0.01452600457
0.00743083439 0.01490354411
0.007430823581 0.01530875117
0.00743081198 0.01574365333
0.007430799529 0.01621042676
0.007430786165 0.01671140712
0.007430771823 0.0172491012
0.007430756429 0.01782619954
0.007430739907 0.01844558982
0.007430722174 0.01911037136
0.007430703142 0.0198238706
0.007430682714 0.02058965776
0.00743066079 0.02141156469
0.00743063726 0.02229370406
0.007430612004 0.02324048994
0.007430584899 0.02425665985
0.007430555806 0.02534729854
0.007430524582 0.02651786334
0.007430491069 0.02777421155
0.007430455101 0.0291226297
0.007430416496 0.03056986502
0.007430375062 0.03212315921
0.007430330593 0.03379028466
0.007430282864 0.03557958335
0.007430231637 0.03749999905
0.007467305995 0.01325603068
0.007467302401 0.01354055197
0.007467298545 0.01384592405
0.007467294405 0.01417367496
0.007467289963 0.01452544468
0.007467285195 0.01490299342
0.007467280077 0.01530821036
0.007467274585 0.01574312312
0.007467268689 0.01620990793
0.007467262362 0.01671090049
0.007467255571 0.01724860768
0.007467248283 0.01782572008
0.00746724046 0.01844512546
0.007467232064 0.0191099232
0.007467223053 0.01982343983
0.007467213382 0.02058924564
0.007467203001 0.0214111726
0.00746719186 0.02229333347
0.007467179903 0.02324014242
0.007467167069 0.0242563371
0.007467153295 0.02534700237
0.007467138511 0.0265175957
0.007467122644 0.02777397452
0.007467105614 0.02912242553
0.007467087336 0.03056969612
0.007467067719 0.03212302816
0.007467046663 0.03379019424
0.007467024065 0.03557953654
0.007466999811 0.03749999905
0.007499999811 0.01325550005
0.007499999811 0.01354002757
0.007499999811 0.01384540634
0.007499999811 0.01417316441
0.007499999811 0.01452494184
0.007499999811 0.01490249884
0.007499999811 0.01530772464
0.007499999811 0.01574264692
0.007499999811 0.01620944195
0.007499999811 0.01671044548
0.007499999811 0.01724816444
0.007499999811 0.01782528947
0.007499999811 0.0184447084
0.007499999811 0.01910952069
0.007499999811 0.01982305293
0.007499999811 0.02058887551
0.007499999811 0.02141082046
0.007499999811 0.02229300064
0.007499999811 0.02323983031
0.007499999811 0.02425604723
0.007499999811 0.02534673637
0.007499999811 0.02651735532
0.007499999811 0.02777376164
0.007499999811 0.02912224216
0.007499999811 0.03056954443
0.007499999811 0.03212291047
0.007499999811 0.03379011303
0.007499999811 0.03557949449
0.007499999811 0.03749999905
-0.04407754084 0.039424999
-0.04407754084 0.04143870145
-0.04407754084 0.04354519374
-0.04407754084 0.04574875156
-0.04407754084 0.0480538476
-0.04407754084 0.05046516066
-0.04407754084 0.05298758516
-0.04407754084 0.05562624101
-0.04407754084 0.05838648407
-0.04407754084 0.06127391698
-0.04407754084 0.06429440055
-0.04407754084 0.06745406564
-0.04407754084 0.07075932565
-0.04407754084 0.07421688945
-0.04407754084 0.07783377511
-0.04407754084 0.08161732403
-0.04407754084 0.08557521595
-0.04407754084 0.08971548444
-0.04407754084 0.09404653327
-0.04407754084 0.09857715347
-0.04407754084 0.1033165411
-0.04407754084 0.108274316
-0.04407754084 0.1134605414
-0.04407754084 0.1188857439
-0.04407754084 0.1245609356
-0.04407754084 0.1304976357
-0.04407754084 0.1367078943
-0.04407754084 0.1432043167
-0.04407754084 0.1499999962
-0.0387620145 0.039424999
-0.0387620145 0.04143870145
-0.0387620145 0.04354519374
-0.0387620145 0.04574875156
-0.0387620145 0.0480538476
-0.0387620145 0.05046516066
-0.0387620145 0.05298758516
-0.0387620145 0.05562624101
-0.0387620145 0.05838648407
-0.0387620145 0.06127391698
-0.0387620145 0.06429440055
-0.0387620145 0.06745406564
-0.0387620145 0.07075932565
-0.0387620145 0.07421688945
-0.0387620145 0.07783377511
-0.0387620145 0.08161732403
-0.0387620145 0.08557521595
-0.0387620145 0.08971548444
-0.0387620145 0.09404653327
-0.0387620145 0.09857715347
-0.0387620145 0.1033165411
-0.0387620145 0.108274316
-0.0387620145 0.1134605414
-0.0387620145 0.1188857439
-0.0387620145 0.1245609356
-0.0387620145 0.1304976357
-0.0387620145 0.1367078943
-0.0387620145 0.1432043167
-0.0387620145 0.1499999962
-0.03399124825 0.039424999
-0.03399124825 0.04143870145
-0.03399124825 0.04354519374
-0.03399124825 0.04574875156
-0.03399124825 0.0480538476
-0.03399124825 0.05046516066
-0.03399124825 0.05298758516
-0.03399124825 0.05562624101
-0.03399124825 0.05838648407
-0.03399124825 0.06127391698
-0.03399124825 0.06429440055
-0.03399124825 0.06745406564
-0.03399124825 0.07075932565
-0.03399124825 0.07421688945
-0.03399124825 0.07783377511
-0.03399124825 0.08161732403
-0.03399124825 0.08557521595
-0.03399124825 0.08971548444
-0.03399124825 0.09404653327
-0.03399124825 0.09857715347
-0.03399124825 0.1033165411
-0.03399124825 0.108274316
-0.03399124825 0.1134605414
-0.03399124825 0.1188857439
-0.03399124825 0.1245609356
-0.03399124825 0.1304976357
-0.03399124825 0.1367078943
-0.03399124825 0.1432043167
-0.03399124825 0.1499999962
-0.0297094125 0.039424999
-0.0297094125 0.04143870145
-0.0297094125 0.04354519374
-0.0297094125 0.04574875156
-0.0297094125 0.0480538476
-0.0297094125 0.05046516066
-0.0297094125 0.05298758516
-0.0297094125 0.05562624101
-0.0297094125 0.05838648407
-0.0297094125 0.06127391698
-0.0297094125 0.06429440055
-0.0297094125 0.06745406564
-0.0297094125 0.07075932565
-0.0297094125 0.07421688945
-0.0297094125 0.07783377511
-0.0297094125 0.08161732403
-0.0297094125 0.08557521595
-0.0297094125 0.08971548444
-0.0297094125 0.09404653327
-0.0297094125 0.09857715347
-0.0297094125 0.1033165411
-0.0297094125 0.108274316
-0.0297094125 0.1134605414
-0.0297094125 0.1188857439
-0.0297094125 0.1245609356
-0.0297094125 0.1304976357
-0.0297094125 0.1367078943
-0.0297094125 0.1432043167
-0.0297094125 0.1499999962
-0.02586639936 0.039424999
-0.02586639936 0.04143870145
-0.02586639936 0.04354519374
-0.02586639936 0.04574875156
-0.02586639936 0.0480538476
-0.02586639936 0.05046516066
-0.02586639936 0.05298758516
-0.02586639936 0.05562624101
-0.02586639936 0.05838648407
-0.02586639936 0.06127391698
-0.02586639936 0.06429440055
-0.02586639936 0.06745406564
-0.02586639936 0.07075932565
-0.02586639936 0.07421688945
-0.02586639936 0.07783377511
-0.02586639936 0.08161732403
-0.02586639936 0.08557521595
-0.02586639936 0.08971548444
-0.02586639936 0.09404653327
-0.02586639936 0.09857715347
-0.02586639936 0.1033165411
-0.02586639936 0.108274316
-0.02586639936 0.1134605414
-0.02586639936 0.1188857439
-0.02586639936 0.1245609356
-0.02586639936 0.1304976357
-0.02586639936 0.1367078943
-0.02586639936 0.1432043167
-0.02586639936 0.1499999962
-0.02241723624 0.039424999
-0.02241723624 0.04143870145
-0.02241723624 0.04354519374
-0.02241723624 0.04574875156
-0.02241723624 0.0480538476
-0.02241723624 0.05046516066
-0.02241723624 0.05298758516
-0.02241723624 0.05562624101
-0.02241723624 0.05838648407
-0.02241723624 0.06127391698
-0.02241723624 0.06429440055
-0.02241723624 0.06745406564
-0.02241723624 0.07075932565
-0.02241723624 0.07421688945
-0.02241723624 0.07783377511
-0.02241723624 0.08161732403
-0.02241723624 0.08557521595
-0.02241723624 0.08971548444
-0.02241723624 0.09404653327
-0.02241723624 0.09857715347
-0.02241723624 0.1033165411
-0.02241723624 0.108274316
-0.02241723624 0.1134605414
-0.02241723624 0.1188857439
-0.02241723624 0.1245609356
-0.02241723624 0.1304976357
-0.02241723624 0.1367078943
-0.02241723624 0.1432043167
-0.02241723624 0.1499999962
-0.01932155954 0.039424999
-0.01932155954 0.04143870145
-0.01932155954 0.04354519374
-0.01932155954 0.04574875156
-0.01932155954 0.0480538476
-0.01932155954 0.05046516066
-0.01932155954 0.05298758516
-0.01932155954 0.05562624101
-0.01932155954 0.05838648407
-0.01932155954 0.06127391698
-0.01932155954 0.06429440055
-0.01932155954 0.06745406564
-0.01932155954 0.07075932565
-0.01932155954 0.07421688945
-0.01932155954 0.07783377511
-0.01932155954 0.08161732403
-0.01932155954 0.08557521595
-0.01932155954 0.08971548444
-0.01932155954 0.09404653327
-0.01932155954 0.09857715347
-0.01932155954 0.1033165411
-0.01932155954 0.108274316
-0.01932155954 0.1134605414
-0.01932155954 0.1188857439
-0.01932155954 0.1245609356
-0.01932155954 0.1304976357
-0.01932155954 0.1367078943
-0.01932155954 0.1432043167
-0.01932155954 0.1499999962
-0.0165431423 0.039424999
-0.0165431423 0.04143870145
-0.0165431423 0.04354519374
-0.0165431423 0.04574875156
-0.0165431423 0.0480538476
-0.0165431423 0.05046516066
-0.0165431423 0.05298758516
-0.0165431423 0.05562624101
-0.0165431423 0.05838648407
-0.0165431423 0.06127391698
-0.0165431423 0.06429440055
-0.0165431423 0.06745406564
-0.0165431423 0.07075932565
-0.0165431423 0.07421688945
-0.0165431423 0.07783377511
-0.0165431423 0.08161732403
-0.0165431423 0.08557521595
-0.0165431423 0.08971548444
-0.0165431423 0.09404653327
-0.0165431423 0.09857715347
-0.0165431423 0.1033165411
-0.0165431423 0.108274316
-0.0165431423 0.1134605414
-0.0165431423 0.1188857439
-0.0165431423 0.1245609356
-0.0165431423 0.1304976357
-0.0165431423 0.1367078943
-0.0165431423 0.1432043167
-0.0165431423 0.1499999962
-0.0140494703 0.039424999
-0.0140494703 0.04143870145
-0.0140494703 0.04354519374
-0.0140494703 0.04574875156
-0.0140494703 0.0480538476
-0.0140494703 0.05046516066
-0.0140494703 0.05298758516
-0.0140494703 0.05562624101
-0.0140494703 0.05838648407
-0.0140494703 0.06127391698
-0.0140494703 0.06429440055
-0.0140494703 0.06745406564
-0.0140494703 0.07075932565
-0.0140494703 0.07421688945
-0.0140494703 0.07783377511
-0.0140494703 0.08161732403
-0.0140494703 0.08557521595
-0.0140494703 0.08971548444
-0.0140494703 0.09404653327
-0.0140494703 0.09857715347
-0.0140494703 0.1033165411
-0.0140494703 0.108274316
-0.0140494703 0.1134605414
-0.0140494703 0.1188857439
-0.0140494703 0.1245609356
-0.0140494703 0.1304976357
-0.0140494703 0.1367078943
-0.0140494703 0.1432043167
-0.0140494703 0.1499999962
-0.01181136151 0.039424999
-0.01181136151 0.04143870145
-0.01181136151 0.04354519374
-0.01181136151 0.04574875156
-0.01181136151 0.0480538476
-0.01181136151 0.05046516066
-0.01181136151 0.05298758516
-0.01181136151 0.05562624101
-0.01181136151 0.05838648407
-0.01181136151 0.06127391698
-0.01181136151 0.06429440055
-0.01181136151 0.06745406564
-0.01181136151 0.07075932565
-0.01181136151 0.07421688945
-0.01181136151 0.07783377511
-0.01181136151 0.08161732403
-0.01181136151 0.08557521595
-0.01181136151 0.08971548444
-0.01181136151 0.09404653327
-0.01181136151 0.09857715347
-0.01181136151 0.1033165411
-0.01181136151 0.108274316
-0.01181136151 0.1134605414
-0.01181136151 0.1188857439
-0.01181136151 0.1245609356
-0.01181136151 0.1304976357
-0.01181136151 0.1367078943
-0.01181136151 0.1432043167
-0.01181136151 0.1499999962
-0.009802624601 0.039424999
-0.009802624601 0.04143870145
-0.009802624601 0.04354519374
-0.009802624601 0.04574875156
-0.009802624601 0.0480538476
-0.009802624601 0.05046516066
-0.009802624601 0.05298758516
-0.009802624601 0.05562624101
-0.009802624601 0.05838648407
-0.009802624601 0.06127391698
-0.009802624601 0.06429440055
-0.009802624601 0.06745406564
-0.009802624601 0.07075932565
-0.009802624601 0.07421688945
-0.009802624601 0.07783377511
-0.009802624601 0.08161732403
-0.009802624601 0.08557521595
-0.009802624601 0.08971548444
-0.009802624601 0.09404653327
-0.009802624601 0.09857715347
-0.009802624601 0.1033165411
-0.009802624601 0.108274316
-0.009802624601 0.1134605414
-0.009802624601 0.1188857439
-0.009802624601 0.1245609356
-0.009802624601 0.1304976357
-0.009802624601 0.1367078943
-0.009802624601 0.1432043167
-0.009802624601 0.1499999962
-0.007999752476 0.039424999
-0.007999752476 0.04143870145
-0.007999752476 0.04354519374
-0.007999752476 0.04574875156
-0.007999752476 0.0480538476
-0.007999752476 0.05046516066
-0.007999752476 0.05298758516
-0.007999752476 0.05562624101
-0.007999752476 0.05838648407
-0.007999752476 0.06127391698
-0.007999752476 0.06429440055
-0.007999752476 0.06745406564
-0.007999752476 0.07075932565
-0.007999752476 0.07421688945
-0.007999752476 0.07783377511
-0.007999752476 0.08161732403
-0.007999752476 0.08557521595
-0.007999752476 0.08971548444
-0.007999752476 0.09404653327
-0.007999752476 0.09857715347
-0.007999752476 0.1033165411
-0.007999752476 0.108274316
-0.007999752476 0.1134605414
-0.007999752476 0.1188857439
-0.007999752476 0.1245609356
-0.007999752476 0.1304976357
-0.007999752476 0.1367078943
-0.007999752476 0.1432043167
-0.007999752476 0.1499999962
-0.006381647144 0.039424999
-0.006381647144 0.04143870145
-0.006381647144 0.04354519374
-0.006381647144 0.04574875156
-0.006381647144 0.0480538476
-0.006381647144 0.05046516066
-0.006381647144 0.05298758516
-0.006381647144 0.05562624101
-0.006381647144 0.05838648407
-0.006381647144 0.06127391698
-0.006381647144 0.06429440055
-0.006381647144 0.06745406564
-0.006381647144 0.07075932565
-0.006381647144 0.07421688945
-0.006381647144 0.07783377511
-0.006381647144 0.08161732403
-0.006381647144 0.08557521595
-0.006381647144 0.08971548444
-0.006381647144 0.09404653327
-0.006381647144 0.09857715347
-0.006381647144 0.1033165411
-0.006381647144 0.108274316
-0.006381647144 0.1134605414
-0.006381647144 0.1188857439
-0.006381647144 0.1245609356
-0.006381647144 0.1304976357
-0.006381647144 0.1367078943
-0.006381647144 0.1432043167
-0.006381647144 0.1499999962
-0.004929372838 0.039424999
-0.004929372838 0.04143870145
-0.004929372838 0.04354519374
-0.004929372838 0.04574875156
-0.004929372838 0.0480538476
-0.004929372838 0.05046516066
-0.004929372838 0.05298758516
-0.004929372838 0.05562624101
-0.004929372838 0.05838648407
-0.004929372838 0.06127391698
-0.004929372838 0.06429440055
-0.004929372838 0.06745406564
-0.004929372838 0.07075932565
-0.004929372838 0.07421688945
-0.004929372838 0.07783377511
-0.004929372838 0.08161732403
-0.004929372838 0.08557521595
-0.004929372838 0.08971548444
-0.004929372838 0.09404653327
-0.004929372838 0.09857715347
-0.004929372838 0.1033165411
-0.004929372838 0.108274316
-0.004929372838 0.1134605414
-0.004929372838 0.1188857439
-0.004929372838 0.1245609356
-0.004929372838 0.1304976357
-0.004929372838 0.1367078943
-0.004929372838 0.1432043167
-0.004929372838 0.1499999962
-0.003625934415 0.039424999
-0.003625934415 0.04143870145
-0.003625934415 0.04354519374
-0.003625934415 0.04574875156
-0.003625934415 0.0480538476
-0.003625934415 0.05046516066
-0.003625934415 0.05298758516
-0.003625934415 0.05562624101
-0.003625934415 0.05838648407
-0.003625934415 0.06127391698
-0.003625934415 0.06429440055
-0.003625934415 0.06745406564
-0.003625934415 0.07075932565
-0.003625934415 0.07421688945
-0.003625934415 0.07783377511
-0.003625934415 0.08161732403
-0.003625934415 0.08557521595
-0.003625934415 0.08971548444
-0.003625934415 0.09404653327
-0.003625934415 0.09857715347
-0.003625934415 0.1033165411
-0.003625934415 0.108274316
-0.003625934415 0.1134605414
-0.003625934415 0.1188857439
-0.003625934415 0.1245609356
-0.003625934415 0.1304976357
-0.003625934415 0.1367078943
-0.003625934415 0.1432043167
-0.003625934415 0.1499999962
-0.002456078477 0.039424999
-0.002456078477 0.04143870145
-0.002456078477 0.04354519374
-0.002456078477 0.04574875156
-0.002456078477 0.0480538476
-0.002456078477 0.05046516066
-0.002456078477 0.05298758516
-0.002456078477 0.05562624101
-0.002456078477 0.05838648407
-0.002456078477 0.06127391698
-0.002456078477 0.06429440055
-0.002456078477 0.06745406564
-0.002456078477 0.07075932565
-0.002456078477 0.07421688945
-0.002456078477 0.07783377511
-0.002456078477 0.08161732403
-0.002456078477 0.08557521595
-0.002456078477 0.08971548444
-0.002456078477 0.09404653327
-0.002456078477 0.09857715347
-0.002456078477 0.1033165411
-0.002456078477 0.108274316
-0.002456078477 0.1134605414
-0.002456078477 0.1188857439
-0.002456078477 0.1245609356
-0.002456078477 0.1304976357
-0.002456078477 0.1367078943
-0.002456078477 0.1432043167
-0.002456078477 0.1499999962
-0.001406114863 0.039424999
-0.001406114863 0.04143870145
-0.001406114863 0.04354519374
-0.001406114863 0.04574875156
-0.001406114863 0.0480538476
-0.001406114863 0.05046516066
-0.001406114863 0.05298758516
-0.001406114863 0.05562624101
-0.001406114863 0.05838648407
-0.001406114863 0.06127391698
-0.001406114863 0.06429440055
-0.001406114863 0.06745406564
-0.001406114863 0.07075932565
-0.001406114863 0.07421688945
-0.001406114863 0.07783377511
-0.001406114863 0.08161732403
-0.001406114863 0.08557521595
-0.001406114863 0.08971548444
-0.001406114863 0.09404653327
-0.001406114863 0.09857715347
-0.001406114863 0.1033165411
-0.001406114863 0.108274316
-0.001406114863 0.1134605414
-0.001406114863 0.1188857439
-0.001406114863 0.1245609356
-0.001406114863 0.1304976357
-0.001406114863 0.1367078943
-0.001406114863 0.1432043167
-0.001406114863 0.1499999962
-0.0004637564465 0.039424999
-0.0004637564465 0.04143870145
-0.0004637564465 0.04354519374
-0.0004637564465 0.04574875156
-0.0004637564465 0.0480538476
-0.0004637564465 0.05046516066
-0.0004637564465 0.05298758516
-0.0004637564465 0.05562624101
-0.0004637564465 0.05838648407
-0.0004637564465 0.06127391698
-0.0004637564465 0.06429440055
-0.0004637564465 0.06745406564
-0.0004637564465 0.07075932565
-0.0004637564465 0.07421688945
-0.0004637564465 0.07783377511
-0.0004637564465 0.08161732403
-0.0004637564465 0.08557521595
-0.0004637564465 0.08971548444
-0.0004637564465 0.09404653327
-0.0004637564465 0.09857715347
-0.0004637564465 0.1033165411
-0.0004637564465 0.108274316
-0.0004637564465 0.1134605414
-0.0004637564465 0.1188857439
-0.0004637564465 0.1245609356
-0.0004637564465 0.1304976357
-0.0004637564465 0.1367078943
-0.0004637564465 0.1432043167
-0.0004637564465 0.1499999962
0.000382024659 0.039424999
0.000382024659 0.04143870145
0.000382024659 0.04354519374
0.000382024659 0.04574875156
0.000382024659 0.0480538476
0.000382024659 0.05046516066
0.000382024659 0.05298758516
0.000382024659 0.05562624101
0.000382024659 0.05838648407
0.000382024659 0.06127391698
0.000382024659 0.06429440055
0.000382024659 0.06745406564
0.000382024659 0.07075932565
0.000382024659 0.07421688945
0.000382024659 0.07783377511
0.000382024659 0.08161732403
0.000382024659 0.08557521595
0.000382024659 0.08971548444
0.000382024659 0.09404653327
0.000382024659 0.09857715347
0.000382024659 0.1033165411
0.000382024659 0.108274316
0.000382024659 0.1134605414
0.000382024659 0.1188857439
0.000382024659 0.1245609356
0.000382024659 0.1304976357
0.000382024659 0.1367078943
0.000382024659 0.1432043167
0.000382024659 0.1499999962
0.001141126149 0.039424999
0.001141126149 0.04143870145
0.001141126149 0.04354519374
0.001141126149 0.04574875156
0.001141126149 0.0480538476
0.001141126149 0.05046516066
0.001141126149 0.05298758516
0.001141126149 0.05562624101
0.001141126149 0.05838648407
0.001141126149 0.06127391698
0.001141126149 0.06429440055
0.001141126149 0.06745406564
0.001141126149 0.07075932565
0.001141126149 0.07421688945
0.001141126149 0.07783377511
0.001141126149 0.08161732403
0.001141126149 0.08557521595
0.001141126149 0.08971548444
0.001141126149 0.09404653327
0.001141126149 0.09857715347
0.001141126149 0.1033165411
0.001141126149 0.108274316
0.001141126149 0.1134605414
0.001141126149 0.1188857439
0.001141126149 0.1245609356
0.001141126149 0.1304976357
0.001141126149 0.1367078943
0.001141126149 0.1432043167
0.001141126149 0.1499999962
0.001822431357 0.039424999
0.001822431357 0.04143870145
0.001822431357 0.04354519374
0.001822431357 0.04574875156
0.001822431357 0.0480538476
0.001822431357 0.05046516066
0.001822431357 0.05298758516
0.001822431357 0.05562624101
0.001822431357 0.05838648407
0.001822431357 0.06127391698
0.001822431357 0.06429440055
0.001822431357 0.06745406564
0.001822431357 0.07075932565
0.001822431357 0.07421688945
0.001822431357 0.07783377511
0.001822431357 0.08161732403
0.001822431357 0.08557521595
0.001822431357 0.08971548444
0.001822431357 0.09404653327
0.001822431357 0.09857715347
0.001822431357 0.1033165411
0.001822431357 0.108274316
0.001822431357 0.1134605414
0.001822431357 0.1188857439
0.001822431357 0.1245609356
0.001822431357 0.1304976357
0.001822431357 0.1367078943
0.001822431357 0.1432043167
0.001822431357 0.1499999962
0.002433913212 0.039424999
0.002433913212 0.04143870145
0.002433913212 0.04354519374
0.002433913212 0.04574875156
0.002433913212 0.0480538476
0.002433913212 0.05046516066
0.002433913212 0.05298758516
0.002433913212 0.05562624101
0.002433913212 0.05838648407
0.002433913212 0.06127391698
0.002433913212 0.06429440055
0.002433913212 0.06745406564
0.002433913212 0.07075932565
0.002433913212 0.07421688945
0.002433913212 0.07783377511
0.002433913212 0.08161732403
0.002433913212 0.08557521595
0.002433913212 0.08971548444
0.002433913212 0.09404653327
0.002433913212 0.09857715347
0.002433913212 0.1033165411
0.002433913212 0.108274316
0.002433913212 0.1134605414
0.002433913212 0.1188857439
0.002433913212 0.1245609356
0.002433913212 0.1304976357
0.002433913212 0.1367078943
0.002433913212 0.1432043167
0.002433913212 0.1499999962
0.002982727537 0.039424999
0.002982727537 0.04143870145
0.002982727537 0.04354519374
0.002982727537 0.04574875156
0.002982727537 0.0480538476
0.002982727537 0.05046516066
0.002982727537 0.05298758516
0.002982727537 0.05562624101
0.002982727537 0.05838648407
0.002982727537 0.06127391698
0.002982727537 0.06429440055
0.002982727537 0.06745406564
0.002982727537 0.07075932565
0.002982727537 0.07421688945
0.002982727537 0.07783377511
0.002982727537 0.08161732403
0.002982727537 0.08557521595
0.002982727537 0.08971548444
0.002982727537 0.09404653327
0.002982727537 0.09857715347
0.002982727537 0.1033165411
0.002982727537 0.108274316
0.002982727537 0.1134605414
0.002982727537 0.1188857439
0.002982727537 0.1245609356
0.002982727537 0.1304976357
0.002982727537 0.1367078943
0.002982727537 0.1432043167
0.002982727537 0.1499999962
0.003475296796 0.039424999
0.003475296796 0.04143870145
0.003475296796 0.04354519374
0.003475296796 0.04574875156
0.003475296796 0.0480538476
0.003475296796 0.05046516066
0.003475296796 0.05298758516
0.003475296796 0.05562624101
0.003475296796 0.05838648407
0.003475296796 0.06127391698
0.003475296796 0.06429440055
0.003475296796 0.06745406564
0.003475296796 0.07075932565
0.003475296796 0.07421688945
0.003475296796 0.07783377511
0.003475296796 0.08161732403
0.003475296796 0.08557521595
0.003475296796 0.08971548444
0.003475296796 0.09404653327
0.003475296796 0.09857715347
0.003475296796 0.1033165411
0.003475296796 0.108274316
0.003475296796 0.1134605414
0.003475296796 0.1188857439
0.003475296796 0.1245609356
0.003475296796 0.1304976357
0.003475296796 0.1367078943
0.003475296796 0.1432043167
0.003475296796 0.1499999962
0.003917385246 0.039424999
0.003917385246 0.04143870145
0.003917385246 0.04354519374
0.003917385246 0.04574875156
0.003917385246 0.0480538476
0.003917385246 0.05046516066
0.003917385246 0.05298758516
0.003917385246 0.05562624101
0.003917385246 0.05838648407
0.003917385246 0.06127391698
0.003917385246 0.06429440055
0.003917385246 0.06745406564
0.003917385246 0.07075932565
0.003917385246 0.07421688945
0.003917385246 0.07783377511
0.003917385246 0.08161732403
0.003917385246 0.08557521595
0.003917385246 0.08971548444
0.003917385246 0.09404653327
0.003917385246 0.09857715347
0.003917385246 0.1033165411
0.003917385246 0.108274316
0.003917385246 0.1134605414
0.003917385246 0.1188857439
0.003917385246 0.1245609356
0.003917385246 0.1304976357
0.003917385246 0.1367078943
0.003917385246 0.1432043167
0.003917385246 0.1499999962
0.004314166398 0.039424999
0.004314166398 0.04143870145
0.004314166398 0.04354519374
0.004314166398 0.04574875156
0.004314166398 0.0480538476
0.004314166398 0.05046516066
0.004314166398 0.05298758516
0.004314166398 0.05562624101
0.004314166398 0.05838648407
0.004314166398 0.06127391698
0.004314166398 0.06429440055
0.004314166398 0.06745406564
0.004314166398 0.07075932565
0.004314166398 0.07421688945
0.004314166398 0.07783377511
0.004314166398 0.08161732403
0.004314166398 0.08557521595
0.004314166398 0.08971548444
0.004314166398 0.09404653327
0.004314166398 0.09857715347
0.004314166398 0.1033165411
0.004314166398 0.108274316
0.004314166398 0.1134605414
0.004314166398 0.1188857439
0.004314166398 0.1245609356
0.004314166398 0.1304976357
0.004314166398 0.1367078943
0.004314166398 0.1432043167
0.004314166398 0.1499999962
0.004670283556 0.039424999
0.004670283556 0.04143870145
0.004670283556 0.04354519374
0.004670283556 0.04574875156
0.004670283556 0.0480538476
0.004670283556 0.05046516066
0.004670283556 0.05298758516
0.004670283556 0.05562624101
0.004670283556 0.05838648407
0.004670283556 0.06127391698
0.004670283556 0.06429440055
0.004670283556 0.06745406564
0.004670283556 0.07075932565
0.004670283556 0.07421688945
0.004670283556 0.07783377511
0.004670283556 0.08161732403
0.004670283556 0.08557521595
0.004670283556 0.08971548444
0.004670283556 0.09404653327
0.004670283556 0.09857715347
0.004670283556 0.1033165411
0.004670283556 0.108274316
0.004670283556 0.1134605414
0.004670283556 0.1188857439
0.004670283556 0.1245609356
0.004670283556 0.1304976357
0.004670283556 0.1367078943
0.004670283556 0.1432043167
0.004670283556 0.1499999962
0.004989904157 0.039424999
0.004989904157 0.04143870145
0.004989904157 0.04354519374
0.004989904157 0.04574875156
0.004989904157 0.0480538476
0.004989904157 0.05046516066
0.004989904157 0.05298758516
0.004989904157 0.05562624101
0.004989904157 0.05838648407
0.004989904157 0.06127391698
0.004989904157 0.06429440055
0.004989904157 0.06745406564
0.004989904157 0.07075932565
0.004989904157 0.07421688945
0.004989904157 0.07783377511
0.004989904157 0.08161732403
0.004989904157 0.08557521595
0.004989904157 0.08971548444
0.004989904157 0.09404653327
0.004989904157 0.09857715347
0.004989904157 0.1033165411
0.004989904157 0.108274316
0.004989904157 0.1134605414
0.004989904157 0.1188857439
0.004989904157 0.1245609356
0.004989904157 0.1304976357
0.004989904157 0.1367078943
0.004989904157 0.1432043167
0.004989904157 0.1499999962
0.005276768539 0.039424999
0.005276768539 0.04143870145
0.005276768539 0.04354519374
0.005276768539 0.04574875156
0.005276768539 0.0480538476
0.005276768539 0.05046516066
0.005276768539 0.05298758516
0.005276768539 0.05562624101
0.005276768539 0.05838648407
0.005276768539 0.06127391698
0.005276768539 0.06429440055
0.005276768539 0.06745406564
0.005276768539 0.07075932565
0.005276768539 0.07421688945
0.005276768539 0.07783377511
0.005276768539 0.08161732403
0.005276768539 0.08557521595
0.005276768539 0.08971548444
0.005276768539 0.09404653327
0.005276768539 0.09857715347
0.005276768539 0.1033165411
0.005276768539 0.108274316
0.005276768539 0.1134605414
0.005276768539 0.1188857439
0.005276768539 0.1245609356
0.005276768539 0.1304976357
0.005276768539 0.1367078943
0.005276768539 0.1432043167
0.005276768539 0.1499999962
0.005534233714 0.039424999
0.005534233714 0.04143870145
0.005534233714 0.04354519374
0.005534233714 0.04574875156
0.005534233714 0.0480538476
0.005534233714 0.05046516066
0.005534233714 0.05298758516
0.005534233714 0.05562624101
0.005534233714 0.05838648407
0.005534233714 0.06127391698
0.005534233714 0.06429440055
0.005534233714 0.06745406564
0.005534233714 0.07075932565
0.005534233714 0.07421688945
0.005534233714 0.07783377511
0.005534233714 0.08161732403
0.005534233714 0.08557521595
0.005534233714 0.08971548444
0.005534233714 0.09404653327
0.005534233714 0.09857715347
0.005534233714 0.1033165411
0.005534233714 0.108274316
0.005534233714 0.1134605414
0.005534233714 0.1188857439
0.005534233714 0.1245609356
0.005534233714 0.1304976357
0.005534233714 0.1367078943
0.005534233714 0.1432043167
0.005534233714 0.1499999962
0.00576531265 0.039424999
0.00576531265 0.04143870145
0.00576531265 0.04354519374
0.00576531265 0.04574875156
0.00576531265 0.0480538476
0.00576531265 0.05046516066
0.00576531265 0.05298758516
0.00576531265 0.05562624101
0.00576531265 0.05838648407
0.00576531265 0.06127391698
0.00576531265 0.06429440055
0.00576531265 0.06745406564
0.00576531265 0.07075932565
0.00576531265 0.07421688945
0.00576531265 0.07783377511
0.00576531265 0.08161732403
0.00576531265 0.08557521595
0.00576531265 0.08971548444
0.00576531265 0.09404653327
0.00576531265 0.09857715347
0.00576531265 0.1033165411
0.00576531265 0.108274316
0.00576531265 0.1134605414
0.00576531265 0.1188857439
0.00576531265 0.1245609356
0.00576531265 0.1304976357
0.00576531265 0.1367078943
0.00576531265 0.1432043167
0.00576531265 0.1499999962
0.005972709533 0.039424999
0.005972709533 0.04143870145
0.005972709533 0.04354519374
0.005972709533 0.04574875156
0.005972709533 0.0480538476
0.005972709533 0.05046516066
0.005972709533 0.05298758516
0.005972709533 0.05562624101
0.005972709533 0.05838648407
0.005972709533 0.06127391698
0.005972709533 0.06429440055
0.005972709533 0.06745406564
0.005972709533 0.07075932565
0.005972709533 0.07421688945
0.005972709533 0.07783377511
0.005972709533 0.08161732403
0.005972709533 0.08557521595
0.005972709533 0.08971548444
0.005972709533 0.09404653327
0.005972709533 0.09857715347
0.005972709533 0.1033165411
0.005972709533 0.108274316
0.005972709533 0.1134605414
0.005972709533 0.1188857439
0.005972709533 0.1245609356
0.005972709533 0.1304976357
0.005972709533 0.1367078943
0.005972709533 0.1432043167
0.005972709533 0.1499999962
0.00615885141 0.039424999
0.00615885141 0.04143870145
0.00615885141 0.04354519374
0.00615885141 0.04574875156
0.00615885141 0.0480538476
0.00615885141 0.05046516066
0.00615885141 0.05298758516
0.00615885141 0.05562624101
0.00615885141 0.05838648407
0.00615885141 0.06127391698
0.00615885141 0.06429440055
0.00615885141 0.06745406564
0.00615885141 0.07075932565
0.00615885141 0.07421688945
0.00615885141 0.07783377511
0.00615885141 0.08161732403
0.00615885141 0.08557521595
0.00615885141 0.08971548444
0.00615885141 0.09404653327
0.00615885141 0.09857715347
0.00615885141 0.1033165411
0.00615885141 0.108274316
0.00615885141 0.1134605414
0.00615885141 0.1188857439
0.00615885141 0.1245609356
0.00615885141 0.1304976357
0.00615885141 0.1367078943
0.00615885141 0.1432043167
0.00615885141 0.1499999962
0.006325916594 0.039424999
0.006325916594 0.04143870145
0.006325916594 0.04354519374
0.006325916594 0.04574875156
0.006325916594 0.0480538476
0.006325916594 0.05046516066
0.006325916594 0.05298758516
0.006325916594 0.05562624101
0.006325916594 0.05838648407
0.006325916594 0.06127391698
0.006325916594 0.06429440055
0.006325916594 0.06745406564
0.006325916594 0.07075932565
0.006325916594 0.07421688945
0.006325916594 0.07783377511
0.006325916594 0.08161732403
0.006325916594 0.08557521595
0.006325916594 0.08971548444
0.006325916594 0.09404653327
0.006325916594 0.09857715347
0.006325916594 0.1033165411
0.006325916594 0.108274316
0.006325916594 0.1134605414
0.006325916594 0.1188857439
0.006325916594 0.1245609356
0.006325916594 0.1304976357
0.006325916594 0.1367078943
0.006325916594 0.1432043167
0.006325916594 0.1499999962
0.006475860154 0.039424999
0.006475860154 0.04143870145
0.006475860154 0.04354519374
0.006475860154 0.04574875156
0.006475860154 0.0480538476
0.006475860154 0.05046516066
0.006475860154 0.05298758516
0.006475860154 0.05562624101
0.006475860154 0.05838648407
0.006475860154 0.06127391698
0.006475860154 0.06429440055
0.006475860154 0.06745406564
0.006475860154 0.07075932565
0.006475860154 0.07421688945
0.006475860154 0.07783377511
0.006475860154 0.08161732403
0.006475860154 0.08557521595
0.006475860154 0.08971548444
0.006475860154 0.09404653327
0.006475860154 0.09857715347
0.006475860154 0.1033165411
0.006475860154 0.108274316
0.006475860154 0.1134605414
0.006475860154 0.1188857439
0.006475860154 0.1245609356
0.006475860154 0.1304976357
0.006475860154 0.1367078943
0.006475860154 0.1432043167
0.006475860154 0.1499999962
0.006610436795 0.039424999
0.006610436795 0.04143870145
0.006610436795 0.04354519374
0.006610436795 0.04574875156
0.006610436795 0.0480538476
0.006610436795 0.05046516066
0.006610436795 0.05298758516
0.006610436795 0.05562624101
0.006610436795 0.05838648407
0.006610436795 0.06127391698
0.006610436795 0.06429440055
0.006610436795 0.06745406564
0.006610436795 0.07075932565
0.006610436795 0.07421688945
0.006610436795 0.07783377511
0.006610436795 0.08161732403
0.006610436795 0.08557521595
0.006610436795 0.08971548444
0.006610436795 0.09404653327
0.006610436795 0.09857715347
0.006610436795 0.1033165411
0.006610436795 0.108274316
0.006610436795 0.1134605414
0.006610436795 0.1188857439
0.006610436795 0.1245609356
0.006610436795 0.1304976357
0.006610436795 0.1367078943
0.006610436795 0.1432043167
0.006610436795 0.1499999962
0.00673122139 0.039424999
0.00673122139 0.04143870145
0.00673122139 0.04354519374
0.00673122139 0.04574875156
0.00673122139 0.0480538476
0.00673122139 0.05046516066
0.00673122139 0.05298758516
0.00673122139 0.05562624101
0.00673122139 0.05838648407
0.00673122139 0.06127391698
0.00673122139 0.06429440055
0.00673122139 0.06745406564
0.00673122139 0.07075932565
0.00673122139 0.07421688945
0.00673122139 0.07783377511
0.00673122139 0.08161732403
0.00673122139 0.08557521595
0.00673122139 0.08971548444
0.00673122139 0.09404653327
0.00673122139 0.09857715347
0.00673122139 0.1033165411
0.00673122139 0.108274316
0.00673122139 0.1134605414
0.00673122139 0.1188857439
0.00673122139 0.1245609356
0.00673122139 0.1304976357
0.00673122139 0.1367078943
0.00673122139 0.1432043167
0.00673122139 0.1499999962
0.006839627414 0.039424999
0.006839627414 0.04143870145
0.006839627414 0.04354519374
0.006839627414 0.04574875156
0.006839627414 0.0480538476
0.006839627414 0.05046516066
0.006839627414 0.05298758516
0.006839627414 0.05562624101
0.006839627414 0.05838648407
0.006839627414 0.06127391698
0.006839627414 0.06429440055
0.006839627414 0.06745406564
0.006839627414 0.07075932565
0.006839627414 0.07421688945
0.006839627414 0.07783377511
0.006839627414 0.08161732403
0.006839627414 0.08557521595
0.006839627414 0.08971548444
0.006839627414 0.09404653327
0.006839627414 0.09857715347
0.006839627414 0.1033165411
0.006839627414 0.108274316
0.006839627414 0.1134605414
0.006839627414 0.1188857439
0.006839627414 0.1245609356
0.006839627414 0.1304976357
0.006839627414 0.1367078943
0.006839627414 0.1432043167
0.006839627414 0.1499999962
0.00693692348 0.039424999
0.00693692348 0.04143870145
0.00693692348 0.04354519374
0.00693692348 0.04574875156
0.00693692348 0.0480538476
0.00693692348 0.05046516066
0.00693692348 0.05298758516
0.00693692348 0.05562624101
0.00693692348 0.05838648407
0.00693692348 0.06127391698
0.00693692348 0.06429440055
0.00693692348 0.06745406564
0.00693692348 0.07075932565
0.00693692348 0.07421688945
0.00693692348 0.07783377511
0.00693692348 0.08161732403
0.00693692348 0.08557521595
0.00693692348 0.08971548444
0.00693692348 0.09404653327
0.00693692348 0.09857715347
0.00693692348 0.1033165411
0.00693692348 0.108274316
0.00693692348 0.1134605414
0.00693692348 0.1188857439
0.00693692348 0.1245609356
0.00693692348 0.1304976357
0.00693692348 0.1367078943
0.00693692348 0.1432043167
0.00693692348 0.1499999962
0.007024248188 0.039424999
0.007024248188 0.04143870145
0.007024248188 0.04354519374
0.007024248188 0.04574875156
0.007024248188 0.0480538476
0.007024248188 0.05046516066
0.007024248188 0.05298758516
0.007024248188 0.05562624101
0.007024248188 0.05838648407
0.007024248188 0.06127391698
0.007024248188 0.06429440055
0.007024248188 0.06745406564
0.007024248188 0.07075932565
0.007024248188 0.07421688945
0.007024248188 0.07783377511
0.007024248188 0.08161732403
0.007024248188 0.08557521595
0.007024248188 0.08971548444
0.007024248188 0.09404653327
0.007024248188 0.09857715347
0.007024248188 0.1033165411
0.007024248188 0.108274316
0.007024248188 0.1134605414
0.007024248188 0.1188857439
0.007024248188 0.1245609356
0.007024248188 0.1304976357
0.007024248188 0.1367078943
0.007024248188 0.1432043167
0.007024248188 0.1499999962
0.007102623451 0.039424999
0.007102623451 0.04143870145
0.007102623451 0.04354519374
0.007102623451 0.04574875156
0.007102623451 0.0480538476
0.007102623451 0.05046516066
0.007102623451 0.05298758516
0.007102623451 0.05562624101
0.007102623451 0.05838648407
0.007102623451 0.06127391698
0.007102623451 0.06429440055
0.007102623451 0.06745406564
0.007102623451 0.07075932565
0.007102623451 0.07421688945
0.007102623451 0.07783377511
0.007102623451 0.08161732403
0.007102623451 0.08557521595
0.007102623451 0.08971548444
0.007102623451 0.09404653327
0.007102623451 0.09857715347
0.007102623451 0.1033165411
0.007102623451 0.108274316
0.007102623451 0.1134605414
0.007102623451 0.1188857439
0.007102623451 0.1245609356
0.007102623451 0.1304976357
0.007102623451 0.1367078943
0.007102623451 0.1432043167
0.007102623451 0.1499999962
0.007172966449 0.039424999
0.007172966449 0.04143870145
0.007172966449 0.04354519374
0.007172966449 0.04574875156
0.007172966449 0.0480538476
0.007172966449 0.05046516066
0.007172966449 0.05298758516
0.007172966449 0.05562624101
0.007172966449 0.05838648407
0.007172966449 0.06127391698
0.007172966449 0.06429440055
0.007172966449 0.06745406564
0.007172966449 0.07075932565
0.007172966449 0.07421688945
0.007172966449 0.07783377511
0.007172966449 0.08161732403
0.007172966449 0.08557521595
0.007172966449 0.08971548444
0.007172966449 0.09404653327
0.007172966449 0.09857715347
0.007172966449 0.1033165411
0.007172966449 0.108274316
0.007172966449 0.1134605414
0.007172966449 0.1188857439
0.007172966449 0.1245609356
0.007172966449 0.1304976357
0.007172966449 0.1367078943
0.007172966449 0.1432043167
0.007172966449 0.1499999962
0.007236100366 0.039424999
0.007236100366 0.04143870145
0.007236100366 0.04354519374
0.007236100366 0.04574875156
0.007236100366 0.0480538476
0.007236100366 0.05046516066
0.007236100366 0.05298758516
0.007236100366 0.05562624101
0.007236100366 0.05838648407
0.007236100366 0.06127391698
0.007236100366 0.06429440055
0.007236100366 0.06745406564
0.007236100366 0.07075932565
0.007236100366 0.07421688945
0.007236100366 0.07783377511
0.007236100366 0.08161732403
0.007236100366 0.08557521595
0.007236100366 0.08971548444
0.007236100366 0.09404653327
0.007236100366 0.09857715347
0.007236100366 0.1033165411
0.007236100366 0.108274316
0.007236100366 0.1134605414
0.007236100366 0.1188857439
0.007236100366 0.1245609356
0.007236100366 0.1304976357
0.007236100366 0.1367078943
0.007236100366 0.1432043167
0.007236100366 0.1499999962
0.007292764024 0.039424999
0.007292764024 0.04143870145
0.007292764024 0.04354519374
0.007292764024 0.04574875156
0.007292764024 0.0480538476
0.007292764024 0.05046516066
0.007292764024 0.05298758516
0.007292764024 0.05562624101
0.007292764024 0.05838648407
0.007292764024 0.06127391698
0.007292764024 0.06429440055
0.007292764024 0.06745406564
0.007292764024 0.07075932565
0.007292764024 0.07421688945
0.007292764024 0.07783377511
0.007292764024 0.08161732403
0.007292764024 0.08557521595
0.007292764024 0.08971548444
0.007292764024 0.09404653327
0.007292764024 0.09857715347
0.007292764024 0.1033165411
0.007292764024 0.108274316
0.007292764024 0.1134605414
0.007292764024 0.1188857439
0.007292764024 0.1245609356
0.007292764024 0.1304976357
0.007292764024 0.1367078943
0.007292764024 0.1432043167
0.007292764024 0.1499999962
0.007343620524 0.039424999
0.007343620524 0.04143870145
0.007343620524 0.04354519374
0.007343620524 0.04574875156
0.007343620524 0.0480538476
0.007343620524 0.05046516066
0.007343620524 0.05298758516
0.007343620524 0.05562624101
0.007343620524 0.05838648407
0.007343620524 0.06127391698
0.007343620524 0.06429440055
0.007343620524 0.06745406564
0.007343620524 0.07075932565
0.007343620524 0.07421688945
0.007343620524 0.07783377511
0.007343620524 0.08161732403
0.007343620524 0.08557521595
0.007343620524 0.08971548444
0.007343620524 0.09404653327
0.007343620524 0.09857715347
0.007343620524 0.1033165411
0.007343620524 0.108274316
0.007343620524 0.1134605414
0.007343620524 0.1188857439
0.007343620524 0.1245609356
0.007343620524 0.1304976357
0.007343620524 0.1367078943
0.007343620524 0.1432043167
0.007343620524 0.1499999962
0.007389265011 0.039424999
0.007389265011 0.04143870145
0.007389265011 0.04354519374
0.007389265011 0.04574875156
0.007389265011 0.0480538476
0.007389265011 0.05046516066
0.007389265011 0.05298758516
0.007389265011 0.05562624101
0.007389265011 0.05838648407
0.007389265011 0.06127391698
0.007389265011 0.06429440055
0.007389265011 0.06745406564
0.007389265011 0.07075932565
0.007389265011 0.07421688945
0.007389265011 0.07783377511
0.007389265011 0.08161732403
0.007389265011 0.08557521595
0.007389265011 0.08971548444
0.007389265011 0.09404653327
0.007389265011 0.09857715347
0.007389265011 0.1033165411
0.007389265011 0.108274316
0.007389265011 0.1134605414
0.007389265011 0.1188857439
0.007389265011 0.1245609356
0.007389265011 0.1304976357
0.007389265011 0.1367078943
0.007389265011 0.1432043167
0.007389265011 0.1499999962
0.007430231637 0.039424999
0.007430231637 0.04143870145
0.007430231637 0.04354519374
0.007430231637 0.04574875156
0.007430231637 0.0480538476
0.007430231637 0.05046516066
0.007430231637 0.05298758516
0.007430231637 0.05562624101
0.007430231637 0.05838648407
0.007430231637 0.06127391698
0.007430231637 0.06429440055
0.007430231637 0.06745406564
0.007430231637 0.07075932565
0.007430231637 0.07421688945
0.007430231637 0.07783377511
0.007430231637 0.08161732403
0.007430231637 0.08557521595
0.007430231637 0.08971548444
0.007430231637 0.09404653327
0.007430231637 0.09857715347
0.007430231637 0.1033165411
0.007430231637 0.108274316
0.007430231637 0.1134605414
0.007430231637 0.1188857439
0.007430231637 0.1245609356
0.007430231637 0.1304976357
0.007430231637 0.1367078943
0.007430231637 0.1432043167
0.007430231637 0.1499999962
0.007466999811 0.039424999
0.007466999811 0.04143870145
0.007466999811 0.04354519374
0.007466999811 0.04574875156
0.007466999811 0.0480538476
0.007466999811 0.05046516066
0.007466999811 0.05298758516
0.007466999811 0.05562624101
0.007466999811 0.05838648407
0.007466999811 0.06127391698
0.007466999811 0.06429440055
0.007466999811 0.06745406564
0.007466999811 0.07075932565
0.007466999811 0.07421688945
0.007466999811 0.07783377511
0.007466999811 0.08161732403
0.007466999811 0.08557521595
0.007466999811 0.08971548444
0.007466999811 0.09404653327
0.007466999811 0.09857715347
0.007466999811 0.1033165411
0.007466999811 0.108274316
0.007466999811 0.1134605414
0.007466999811 0.1188857439
0.007466999811 0.1245609356
0.007466999811 0.1304976357
0.007466999811 0.1367078943
0.007466999811 0.1432043167
0.007466999811 0.1499999962
0.007499999811 0.039424999
0.007499999811 0.04143870145
0.007499999811 0.04354519374
0.007499999811 0.04574875156
0.007499999811 0.0480538476
0.007499999811 0.05046516066
0.007499999811 0.05298758516
0.007499999811 0.05562624101
0.007499999811 0.05838648407
0.007499999811 0.06127391698
0.007499999811 0.06429440055
0.007499999811 0.06745406564
0.007499999811 0.07075932565
0.007499999811 0.07421688945
0.007499999811 0.07783377511
0.007499999811 0.08161732403
0.007499999811 0.08557521595
0.007499999811 0.08971548444
0.007499999811 0.09404653327
0.007499999811 0.09857715347
0.007499999811 0.1033165411
0.007499999811 0.108274316
0.007499999811 0.1134605414
0.007499999811 0.1188857439
0.007499999811 0.1245609356
0.007499999811 0.1304976357
0.007499999811 0.1367078943
0.007499999811 0.1432043167
0.007499999811 0.1499999962
-0.04407754084 0.156789996
-0.04407754084 0.1650330563
-0.04407754084 0.1750401319
-0.04407754084 0.1871887225
-0.04407754084 0.2019371122
-0.04407754084 0.2198416582
-0.04407754084 0.2415777783
-0.04407754084 0.2679654295
-0.04407754084 0.2999999924
-0.0387620145 0.156789996
-0.0387620145 0.1650330563
-0.0387620145 0.1750401319
-0.0387620145 0.1871887225
-0.0387620145 0.2019371122
-0.0387620145 0.2198416582
-0.0387620145 0.2415777783
-0.0387620145 0.2679654295
-0.0387620145 0.2999999924
-0.03399124825 0.156789996
-0.03399124825 0.1650330563
-0.03399124825 0.1750401319
-0.03399124825 0.1871887225
-0.03399124825 0.2019371122
-0.03399124825 0.2198416582
-0.03399124825 0.2415777783
-0.03399124825 0.2679654295
-0.03399124825 0.2999999924
-0.0297094125 0.156789996
-0.0297094125 0.1650330563
-0.0297094125 0.1750401319
-0.0297094125 0.1871887225
-0.0297094125 0.2019371122
-0.0297094125 0.2198416582
-0.0297094125 0.2415777783
-0.0297094125 0.2679654295
-0.0297094125 0.2999999924
-0.02586639936 0.156789996
-0.02586639936 0.1650330563
-0.02586639936 0.1750401319
-0.02586639936 0.1871887225
-0.02586639936 0.2019371122
-0.02586639936 0.2198416582
-0.02586639936 0.2415777783
-0.02586639936 0.2679654295
-0.02586639936 0.2999999924
-0.02241723624 0.156789996
-0.02241723624 0.1650330563
-0.02241723624 0.1750401319
-0.02241723624 0.1871887225
-0.02241723624 0.2019371122
-0.02241723624 0.2198416582
-0.02241723624 0.2415777783
-0.02241723624 0.2679654295
-0.02241723624 0.2999999924
-0.01932155954 0.156789996
-0.01932155954 0.1650330563
-0.01932155954 0.1750401319
-0.01932155954 0.1871887225
-0.01932155954 0.2019371122
-0.01932155954 0.2198416582
-0.01932155954 0.2415777783
-0.01932155954 0.2679654295
-0.01932155954 0.2999999924
-0.0165431423 0.156789996
-0.0165431423 0.1650330563
-0.0165431423 0.1750401319
-0.0165431423 0.1871887225
-0.0165431423 0.2019371122
-0.0165431423 0.2198416582
-0.0165431423 0.2415777783
-0.0165431423 0.2679654295
-0.0165431423 0.2999999924
-0.0140494703 0.156789996
-0.0140494703 0.1650330563
-0.0140494703 0.1750401319
-0.0140494703 0.1871887225
-0.0140494703 0.2019371122
-0.0140494703 0.2198416582
-0.0140494703 0.2415777783
-0.0140494703 0.2679654295
-0.0140494703 0.2999999924
-0.01181136151 0.156789996
-0.01181136151 0.1650330563
-0.01181136151 0.1750401319
-0.01181136151 0.1871887225
-0.01181136151 0.2019371122
-0.01181136151 0.2198416582
-0.01181136151 0.2415777783
-0.01181136151 0.2679654295
-0.01181136151 0.2999999924
-0.009802624601 0.156789996
-0.009802624601 0.1650330563
-0.009802624601 0.1750401319
-0.009802624601 0.1871887225
-0.009802624601 0.2019371122
-0.009802624601 0.2198416582
-0.009802624601 0.2415777783
-0.009802624601 0.2679654295
-0.009802624601 0.2999999924
-0.007999752476 0.156789996
-0.007999752476 0.1650330563
-0.007999752476 0.1750401319
-0.007999752476 0.1871887225
-0.007999752476 0.2019371122
-0.007999752476 0.2198416582
-0.007999752476 0.2415777783
-0.007999752476 0.2679654295
-0.007999752476 0.2999999924
-0.006381647144 0.156789996
-0.006381647144 0.1650330563
-0.006381647144 0.1750401319
-0.006381647144 0.1871887225
-0.006381647144 0.2019371122
-0.006381647144 0.2198416582
-0.006381647144 0.2415777783
-0.006381647144 0.2679654295
-0.006381647144 0.2999999924
-0.004929372838 0.156789996
-0.004929372838 0.1650330563
-0.004929372838 0.1750401319
-0.004929372838 0.1871887225
-0.004929372838 0.2019371122
-0.004929372838 0.2198416582
-0.004929372838 0.2415777783
-0.004929372838 0.2679654295
-0.004929372838 0.2999999924
-0.003625934415 0.156789996
-0.003625934415 0.1650330563
-0.003625934415 0.1750401319
-0.003625934415 0.1871887225
-0.003625934415 0.2019371122
-0.003625934415 0.2198416582
-0.003625934415 0.2415777783
-0.003625934415 0.2679654295
-0.003625934415 0.2999999924
-0.002456078477 0.156789996
-0.002456078477 0.1650330563
-0.002456078477 0.1750401319
-0.002456078477 0.1871887225
-0.002456078477 0.2019371122
-0.002456078477 0.2198416582
-0.002456078477 0.2415777783
-0.002456078477 0.2679654295
-0.002456078477 0.2999999924
-0.001406114863 0.156789996
-0.001406114863 0.1650330563
-0.001406114863 0.1750401319
-0.001406114863 0.1871887225
-0.001406114863 0.2019371122
-0.001406114863 0.2198416582
-0.001406114863 0.2415777783
-0.001406114863 0.2679654295
-0.001406114863 0.2999999924
-0.0004637564465 0.156789996
-0.0004637564465 0.1650330563
-0.0004637564465 0.1750401319
-0.0004637564465 0.1871887225
-0.0004637564465 0.2019371122
-0.0004637564465 0.2198416582
-0.0004637564465 0.2415777783
-0.0004637564465 0.2679654295
-0.0004637564465 0.2999999924
0.000382024659 0.156789996
0.000382024659 0.1650330563
0.000382024659 0.1750401319
0.000382024659 0.1871887225
0.000382024659 0.2019371122
0.000382024659 0.2198416582
0.000382024659 0.2415777783
0.000382024659 0.2679654295
0.000382024659 0.2999999924
0.001141126149 0.156789996
0.001141126149 0.1650330563
0.001141126149 0.1750401319
0.001141126149 0.1871887225
0.001141126149 0.2019371122
0.001141126149 0.2198416582
0.001141126149 0.2415777783
0.001141126149 0.2679654295
0.001141126149 0.2999999924
0.001822431357 0.156789996
0.001822431357 0.1650330563
0.001822431357 0.1750401319
0.001822431357 0.1871887225
0.001822431357 0.2019371122
0.001822431357 0.2198416582
0.001822431357 0.2415777783
0.001822431357 0.2679654295
0.001822431357 0.2999999924
0.002433913212 0.156789996
0.002433913212 0.1650330563
0.002433913212 0.1750401319
0.002433913212 0.1871887225
0.002433913212 0.2019371122
0.002433913212 0.2198416582
0.002433913212 0.2415777783
0.002433913212 0.2679654295
0.002433913212 0.2999999924
0.002982727537 0.156789996
0.002982727537 0.1650330563
0.002982727537 0.1750401319
0.002982727537 0.1871887225
0.002982727537 0.2019371122
0.002982727537 0.2198416582
0.002982727537 0.2415777783
0.002982727537 0.2679654295
0.002982727537 0.2999999924
0.003475296796 0.156789996
0.003475296796 0.1650330563
0.003475296796 0.1750401319
0.003475296796 0.1871887225
0.003475296796 0.2019371122
0.003475296796 0.2198416582
0.003475296796 0.2415777783
0.003475296796 0.2679654295
0.003475296796 0.2999999924
0.003917385246 0.156789996
0.003917385246 0.1650330563
0.003917385246 0.1750401319
0.003917385246 0.1871887225
0.003917385246 0.2019371122
0.003917385246 0.2198416582
0.003917385246 0.2415777783
0.003917385246 0.2679654295
0.003917385246 0.2999999924
0.004314166398 0.156789996
0.004314166398 0.1650330563
0.004314166398 0.1750401319
0.004314166398 0.1871887225
0.004314166398 0.2019371122
0.004314166398 0.2198416582
0.004314166398 0.2415777783
0.004314166398 0.2679654295
0.004314166398 0.2999999924
0.004670283556 0.156789996
0.004670283556 0.1650330563
0.004670283556 0.1750401319
0.004670283556 0.1871887225
0.004670283556 0.2019371122
0.004670283556 0.2198416582
0.004670283556 0.2415777783
0.004670283556 0.2679654295
0.004670283556 0.2999999924
0.004989904157 0.156789996
0.004989904157 0.1650330563
0.004989904157 0.1750401319
0.004989904157 0.1871887225
0.004989904157 0.2019371122
0.004989904157 0.2198416582
0.004989904157 0.2415777783
0.004989904157 0.2679654295
0.004989904157 0.2999999924
0.005276768539 0.156789996
0.005276768539 0.1650330563
0.005276768539 0.1750401319
0.005276768539 0.1871887225
0.005276768539 0.2019371122
0.005276768539 0.2198416582
0.005276768539 0.2415777783
0.005276768539 0.2679654295
0.005276768539 0.2999999924
0.005534233714 0.156789996
0.005534233714 0.1650330563
0.005534233714 0.1750401319
0.005534233714 0.1871887225
0.005534233714 0.2019371122
0.005534233714 0.2198416582
0.005534233714 0.2415777783
0.005534233714 0.2679654295
0.005534233714 0.2999999924
0.00576531265 0.156789996
0.00576531265 0.1650330563
0.00576531265 0.1750401319
0.00576531265 0.1871887225
0.00576531265 0.2019371122
0.00576531265 0.2198416582
0.00576531265 0.2415777783
0.00576531265 0.2679654295
0.00576531265 0.2999999924
0.005972709533 0.156789996
0.005972709533 0.1650330563
0.005972709533 0.1750401319
0.005972709533 0.1871887225
0.005972709533 0.2019371122
0.005972709533 0.2198416582
0.005972709533 0.2415777783
0.005972709533 0.2679654295
0.005972709533 0.2999999924
0.00615885141 0.156789996
0.00615885141 0.1650330563
0.00615885141 0.1750401319
0.00615885141 0.1871887225
0.00615885141 0.2019371122
0.00615885141 0.2198416582
0.00615885141 0.2415777783
0.00615885141 0.2679654295
0.00615885141 0.2999999924
0.006325916594 0.156789996
0.006325916594 0.1650330563
0.006325916594 0.1750401319
0.006325916594 0.1871887225
0.006325916594 0.2019371122
0.006325916594 0.2198416582
0.006325916594 0.2415777783
0.006325916594 0.2679654295
0.006325916594 0.2999999924
0.006475860154 0.156789996
0.006475860154 0.1650330563
0.006475860154 0.1750401319
0.006475860154 0.1871887225
0.006475860154 0.2019371122
0.006475860154 0.2198416582
0.006475860154 0.2415777783
0.006475860154 0.2679654295
0.006475860154 0.2999999924
0.006610436795 0.156789996
0.006610436795 0.1650330563
0.006610436795 0.1750401319
0.006610436795 0.1871887225
0.006610436795 0.2019371122
0.006610436795 0.2198416582
0.006610436795 0.2415777783
0.006610436795 0.2679654295
0.006610436795 0.2999999924
0.00673122139 0.156789996
0.00673122139 0.1650330563
0.00673122139 0.1750401319
0.00673122139 0.1871887225
0.00673122139 0.2019371122
0.00673122139 0.2198416582
0.00673122139 0.2415777783
0.00673122139 0.2679654295
0.00673122139 0.2999999924
0.006839627414 0.156789996
0.006839627414 0.1650330563
0.006839627414 0.1750401319
0.006839627414 0.1871887225
0.006839627414 0.2019371122
0.006839627414 0.2198416582
0.006839627414 0.2415777783
0.006839627414 0.2679654295
0.006839627414 0.2999999924
0.00693692348 0.156789996
0.00693692348 0.1650330563
0.00693692348 0.1750401319
0.00693692348 0.1871887225
0.00693692348 0.2019371122
0.00693692348 0.2198416582
0.00693692348 0.2415777783
0.00693692348 0.2679654295
0.00693692348 0.2999999924
0.007024248188 0.156789996
0.007024248188 0.1650330563
0.007024248188 0.1750401319
0.007024248188 0.1871887225
0.007024248188 0.2019371122
0.007024248188 0.2198416582
0.007024248188 0.2415777783
0.007024248188 0.2679654295
0.007024248188 0.2999999924
0.007102623451 0.156789996
0.007102623451 0.1650330563
0.007102623451 0.1750401319
0.007102623451 0.1871887225
0.007102623451 0.2019371122
0.007102623451 0.2198416582
0.007102623451 0.2415777783
0.007102623451 0.2679654295
0.007102623451 0.2999999924
0.007172966449 0.156789996
0.007172966449 0.1650330563
0.007172966449 0.1750401319
0.007172966449 0.1871887225
0.007172966449 0.2019371122
0.007172966449 0.2198416582
0.007172966449 0.2415777783
0.007172966449 0.2679654295
0.007172966449 0.2999999924
0.007236100366 0.156789996
0.007236100366 0.1650330563
0.007236100366 0.1750401319
0.007236100366 0.1871887225
0.007236100366 0.2019371122
0.007236100366 0.2198416582
0.007236100366 0.2415777783
0.007236100366 0.2679654295
0.007236100366 0.2999999924
0.007292764024 0.156789996
0.007292764024 0.1650330563
0.007292764024 0.1750401319
0.007292764024 0.1871887225
0.007292764024 0.2019371122
0.007292764024 0.2198416582
0.007292764024 0.2415777783
0.007292764024 0.2679654295
0.007292764024 0.2999999924
0.007343620524 0.156789996
0.007343620524 0.1650330563
0.007343620524 0.1750401319
0.007343620524 0.1871887225
0.007343620524 0.2019371122
0.007343620524 0.2198416582
0.007343620524 0.2415777783
0.007343620524 0.2679654295
0.007343620524 0.2999999924
0.007389265011 0.156789996
0.007389265011 0.1650330563
0.007389265011 0.1750401319
0.007389265011 0.1871887225
0.007389265011 0.2019371122
0.007389265011 0.2198416582
0.007389265011 0.2415777783
0.007389265011 0.2679654295
0.007389265011 0.2999999924
0.007430231637 0.156789996
0.007430231637 0.1650330563
0.007430231637 0.1750401319
0.007430231637 0.1871887225
0.007430231637 0.2019371122
0.007430231637 0.2198416582
0.007430231637 0.2415777783
0.007430231637 0.2679654295
0.007430231637 0.2999999924
0.007466999811 0.156789996
0.007466999811 0.1650330563
0.007466999811 0.1750401319
0.007466999811 0.1871887225
0.007466999811 0.2019371122
0.007466999811 0.2198416582
0.007466999811 0.2415777783
0.007466999811 0.2679654295
0.007466999811 0.2999999924
0.007499999811 0.156789996
0.007499999811 0.1650330563
0.007499999811 0.1750401319
0.007499999811 0.1871887225
0.007499999811 0.2019371122
0.007499999811 0.2198416582
0.007499999811 0.2415777783
0.007499999811 0.2679654295
0.007499999811 0.2999999924
0.007533333143 0.01299039967
0.007533333143 0.01325549967
0.007533333143 0.01354002719
0.007533333143 0.01384540596
0.007533333143 0.01417316404
0.007533333143 0.01452494147
0.007533333143 0.01490249848
0.007533333143 0.01530772429
0.007533333143 0.01574264658
0.007533333143 0.01620944161
0.007533333143 0.01671044515
0.007533333143 0.01724816411
0.007533333143 0.01782528915
0.007533333143 0.0184447081
0.007533333143 0.0191095204
0.007533333143 0.01982305265
0.007533333143 0.02058887525
0.007533333143 0.02141082021
0.007533333143 0.0222930004
0.007533333143 0.02323983008
0.007533333143 0.02425604702
0.007533333143 0.02534673617
0.007533333143 0.02651735514
0.007533333143 0.02777376149
0.007533333143 0.02912224203
0.007533333143 0.03056954432
0.007533333143 0.03212291038
0.007533333143 0.03379011297
0.007533333143 0.03557949446
0.007533333143 0.03749999905
0.007566666476 0.01299039967
0.007566666476 0.01325549967
0.007566666476 0.01354002719
0.007566666476 0.01384540596
0.007566666476 0.01417316404
0.007566666476 0.01452494147
0.007566666476 0.01490249848
0.007566666476 0.01530772429
0.007566666476 0.01574264658
0.007566666476 0.01620944161
0.007566666476 0.01671044515
0.007566666476 0.01724816411
0.007566666476 0.01782528915
0.007566666476 0.0184447081
0.007566666476 0.0191095204
0.007566666476 0.01982305265
0.007566666476 0.02058887525
0.007566666476 0.02141082021
0.007566666476 0.0222930004
0.007566666476 0.02323983008
0.007566666476 0.02425604702
0.007566666476 0.02534673617
0.007566666476 0.02651735514
0.007566666476 0.02777376149
0.007566666476 0.02912224203
0.007566666476 0.03056954432
0.007566666476 0.03212291038
0.007566666476 0.03379011297
0.007566666476 0.03557949446
0.007566666476 0.03749999905
0.007599999808 0.01299040006
0.007599999808 0.01325550005
0.007599999808 0.01354002757
0.007599999808 0.01384540634
0.007599999808 0.01417316441
0.007599999808 0.01452494184
0.007599999808 0.01490249884
0.007599999808 0.01530772464
0.007599999808 0.01574264692
0.007599999808 0.01620944195
0.007599999808 0.01671044548
0.007599999808 0.01724816444
0.007599999808 0.01782528947
0.007599999808 0.0184447084
0.007599999808 0.01910952069
0.007599999808 0.01982305293
0.007599999808 0.02058887551
0.007599999808 0.02141082046
0.007599999808 0.02229300064
0.007599999808 0.02323983031
0.007599999808 0.02425604723
0.007599999808 0.02534673637
0.007599999808 0.02651735532
0.007599999808 0.02777376164
0.007599999808 0.02912224216
0.007599999808 0.03056954443
0.007599999808 0.03212291047
0.007599999808 0.03379011303
0.007599999808 0.03557949449
0.007599999808 0.03749999905
0.007533333143 0.039424999
0.007533333143 0.04143870145
0.007533333143 0.04354519374
0.007533333143 0.04574875156
0.007533333143 0.0480538476
0.007533333143 0.05046516066
0.007533333143 0.05298758516
0.007533333143 0.05562624101
0.007533333143 0.05838648407
0.007533333143 0.06127391698
0.007533333143 0.06429440055
0.007533333143 0.06745406564
0.007533333143 0.07075932565
0.007533333143 0.07421688945
0.007533333143 0.07783377511
0.007533333143 0.08161732403
0.007533333143 0.08557521595
0.007533333143 0.08971548444
0.007533333143 0.09404653327
0.007533333143 0.09857715347
0.007533333143 0.1033165411
0.007533333143 0.108274316
0.007533333143 0.1134605414
0.007533333143 0.1188857439
0.007533333143 0.1245609356
0.007533333143 0.1304976357
0.007533333143 0.1367078943
0.007533333143 0.1432043167
0.007533333143 0.1499999962
0.007566666476 0.039424999
0.007566666476 0.04143870145
0.007566666476 0.04354519374
0.007566666476 0.04574875156
0.007566666476 0.0480538476
0.007566666476 0.05046516066
0.007566666476 0.05298758516
0.007566666476 0.05562624101
0.007566666476 0.05838648407
0.007566666476 0.06127391698
0.007566666476 0.06429440055
0.007566666476 0.06745406564
0.007566666476 0.07075932565
0.007566666476 0.07421688945
0.007566666476 0.07783377511
0.007566666476 0.08161732403
0.007566666476 0.08557521595
0.007566666476 0.08971548444
0.007566666476 0.09404653327
0.007566666476 0.09857715347
0.007566666476 0.1033165411
0.007566666476 0.108274316
0.007566666476 0.1134605414
0.007566666476 0.1188857439
0.007566666476 0.1245609356
0.007566666476 0.1304976357
0.007566666476 0.1367078943
0.007566666476 0.1432043167
0.007566666476 0.1499999962
0.007599999808 0.039424999
0.007599999808 0.04143870145
0.007599999808 0.04354519374
0.007599999808 0.04574875156
0.007599999808 0.0480538476
0.007599999808 0.05046516066
0.007599999808 0.05298758516
0.007599999808 0.05562624101
0.007599999808 0.05838648407
0.007599999808 0.06127391698
0.007599999808 0.06429440055
0.007599999808 0.06745406564
0.007599999808 0.07075932565
0.007599999808 0.07421688945
0.007599999808 0.07783377511
0.007599999808 0.08161732403
0.007599999808 0.08557521595
0.007599999808 0.08971548444
0.007599999808 0.09404653327
0.007599999808 0.09857715347
0.007599999808 0.1033165411
0.007599999808 0.108274316
0.007599999808 0.1134605414
0.007599999808 0.1188857439
0.007599999808 0.1245609356
0.007599999808 0.1304976357
0.007599999808 0.1367078943
0.007599999808 0.1432043167
0.007599999808 0.1499999962
0.007533333143 0.156789996
0.007533333143 0.1650330563
0.007533333143 0.1750401319
0.007533333143 0.1871887225
0.007533333143 0.2019371122
0.007533333143 0.2198416582
0.007533333143 0.2415777783
0.007533333143 0.2679654295
0.007533333143 0.2999999924
0.007566666476 0.156789996
0.007566666476 0.1650330563
0.007566666476 0.1750401319
0.007566666476 0.1871887225
0.007566666476 0.2019371122
0.007566666476 0.2198416582
0.007566666476 0.2415777783
0.007566666476 0.2679654295
0.007566666476 0.2999999924
0.007599999808 0.156789996
0.007599999808 0.1650330563
0.007599999808 0.1750401319
0.007599999808 0.1871887225
0.007599999808 0.2019371122
0.007599999808 0.2198416582
0.007599999808 0.2415777783
0.007599999808 0.2679654295
0.007599999808 0.2999999924
9.999999747e-005 0
0.0001333002021 0
0.0002530612215 0.0002651102034
0.0002863272869 0.0002651102034
0.0004061224456 0.0005302204067
0.0004393543717 0.0005302204067
0.0005591836697 0.0007953306101
0.0005923814566 0.0007953306101
0.0007122448938 0.001060440813
0.0007454085414 0.001060440813
0.0008653061178 0.001325551017
0.0008984356262 0.001325551017
0.001018367342 0.00159066122
0.001051462711 0.00159066122
0.001171428566 0.001855771424
0.001204489796 0.001855771424
0.00132448979 0.002120881627
0.001357516881 0.002120881627
0.001477551014 0.00238599183
0.001510543966 0.00238599183
0.001630612238 0.002651102034
0.00166357105 0.002651102034
0.001783673462 0.002916212237
0.001816598135 0.002916212237
0.001936734686 0.00318132244
0.00196962522 0.00318132244
0.00208979591 0.003446432644
0.002122652305 0.003446432644
0.002242857135 0.003711542847
0.00227567939 0.003711542847
0.002395918359 0.00397665305
0.002428706475 0.00397665305
0.002548979583 0.004241763254
0.002581733559 0.004241763254
0.002702040807 0.004506873457
0.002734760644 0.004506873457
0.002855102031 0.004771983661
0.002887787729 0.004771983661
0.003008163255 0.005037093864
0.003040814814 0.005037093864
0.003161224479 0.005302204067
0.003193841899 0.005302204067
0.003314285703 0.005567314271
0.003346868984 0.005567314271
0.003467346927 0.005832424474
0.003499896068 0.005832424474
0.003620408151 0.006097534677
0.003652923153 0.006097534677
0.003773469375 0.006362644881
0.003805950238 0.006362644881
0.003926530599 0.006627755084
0.003958977323 0.006627755084
0.004079591823 0.006892865287
0.004112004408 0.006892865287
0.004232653048 0.007157975491
0.004265031493 0.007157975491
0.004385714272 0.007423085694
0.004418058577 0.007423085694
0.004538775496 0.007688195898
0.004571085662 0.007688195897
0.00469183672 0.007953306101
0.004724112747 0.007953306101
0.004844897944 0.008218416304
0.004877139832 0.008218416304
0.004997959168 0.008483526508
0.005030166917 0.008483526508
0.005151020392 0.008748636711
0.005183194002 0.008748636711
0.005304081616 0.009013746914
0.005336221087 0.009013746914
0.00545714284 0.009278857118
0.005489248171 0.009278857118
0.005610204064 0.009543967321
0.005642275256 0.009543967321
0.005763265288 0.009809077524
0.005795302341 0.009809077524
0.005916326512 0.01007418773
0.005948329426 0.01007418773
0.006069387736 0.01033929793
0.006101356511 0.01033929793
0.00622244896 0.01060440813
0.006254383596 0.01060440813
0.006375510185 0.01086951834
0.00640741068 0.01086951834
0.006528571409 0.01113462854
0.006560437765 0.01113462854
0.006681632633 0.01139973874
0.00671346485 0.01139973874
0.006834693857 0.01166484895
0.006866491935 0.01166484895
0.006987755081 0.01192995915
0.00701951902 0.01192995915
0.007140816305 0.01219506935
0.007172546105 0.01219506935
0.007293877529 0.01246017956
0.007325573189 0.01246017956
0.007446938753 0.01272528976
0.007478600274 0.01272528976
0.00763162719 0.01299040006
0.0001685244153 0
0.0003215153884 0.0002651102034
0.0004745063615 0.0005302204067
0.0006274973346 0.0007953306101
0.0007804883077 0.001060440813
0.0009334792808 0.001325551017
0.001086470254 0.00159066122
0.001239461227 0.001855771424
0.0013924522 0.002120881627
0.001545443173 0.00238599183
0.001698434146 0.002651102034
0.00185142512 0.002916212237
0.002004416093 0.00318132244
0.002157407066 0.003446432644
0.002310398039 0.003711542847
0.002463389012 0.00397665305
0.002616379985 0.004241763254
0.002769370958 0.004506873457
0.002922361931 0.00477198366
0.003075352904 0.005037093864
0.003228343878 0.005302204067
0.003381334851 0.005567314271
0.003534325824 0.005832424474
0.003687316797 0.006097534677
0.00384030777 0.006362644881
0.003993298743 0.006627755084
0.004146289716 0.006892865287
0.004299280689 0.007157975491
0.004452271662 0.007423085694
0.004605262636 0.007688195897
0.004758253609 0.007953306101
0.004911244582 0.008218416304
0.005064235555 0.008483526508
0.005217226528 0.008748636711
0.005370217501 0.009013746914
0.005523208474 0.009278857118
0.005676199447 0.009543967321
0.00582919042 0.009809077524
0.005982181394 0.01007418773
0.006135172367 0.01033929793
0.00628816334 0.01060440813
0.006441154313 0.01086951834
0.006594145286 0.01113462854
0.006747136259 0.01139973874
0.006900127232 0.01166484895
0.007053118205 0.01192995915
0.007206109178 0.01219506935
0.007359100152 0.01246017956
0.007512091125 0.01272528976
0.007665081929 0.01299040006
0.0002057838019 0
0.0003587365768 0.0002651102034
0.0005116893517 0.0005302204067
0.0006646421267 0.0007953306101
0.0008175949016 0.001060440813
0.0009705476765 0.001325551017
0.001123500451 0.00159066122
0.001276453226 0.001855771424
0.001429406001 0.002120881627
0.001582358776 0.00238599183
0.001735311551 0.002651102034
0.001888264326 0.002916212237
0.002041217101 0.00318132244
0.002194169876 0.003446432644
0.002347122651 0.003711542847
0.002500075426 0.00397665305
0.002653028201 0.004241763254
0.002805980976 0.004506873457
0.002958933751 0.00477198366
0.003111886526 0.005037093864
0.003264839301 0.005302204067
0.003417792076 0.005567314271
0.00357074485 0.005832424474
0.003723697625 0.006097534677
0.0038766504 0.006362644881
0.004029603175 0.006627755084
0.00418255595 0.006892865287
0.004335508725 0.007157975491
0.0044884615 0.007423085694
0.004641414275 0.007688195897
0.00479436705 0.007953306101
0.004947319825 0.008218416304
0.0051002726 0.008483526507
0.005253225375 0.008748636711
0.00540617815 0.009013746914
0.005559130925 0.009278857118
0.0057120837 0.009543967321
0.005865036475 0.009809077524
0.006017989249 0.01007418773
0.006170942024 0.01033929793
0.006323894799 0.01060440813
0.006476847574 0.01086951834
0.006629800349 0.01113462854
0.006782753124 0.01139973874
0.006935705899 0.01166484895
0.007088658674 0.01192995915
0.007241611449 0.01219506935
0.007394564224 0.01246017956
0.007547516999 0.01272528976
0.007700469605 0.01299040006
0.0002451959494 0
0.0003981083192 0.0002651102034
0.0005510206889 0.0005302204067
0.0007039330587 0.0007953306101
0.0008568454285 0.001060440813
0.001009757798 0.001325551017
0.001162670168 0.00159066122
0.001315582538 0.001855771424
0.001468494908 0.002120881627
0.001621407277 0.00238599183
0.001774319647 0.002651102034
0.001927232017 0.002916212237
0.002080144387 0.00318132244
0.002233056756 0.003446432644
0.002385969126 0.003711542847
0.002538881496 0.00397665305
0.002691793866 0.004241763254
0.002844706235 0.004506873457
0.002997618605 0.00477198366
0.003150530975 0.005037093864
0.003303443345 0.005302204067
0.003456355714 0.005567314271
0.003609268084 0.005832424474
0.003762180454 0.006097534677
0.003915092824 0.006362644881
0.004068005193 0.006627755084
0.004220917563 0.006892865287
0.004373829933 0.007157975491
0.004526742303 0.007423085694
0.004679654672 0.007688195897
0.004832567042 0.007953306101
0.004985479412 0.008218416304
0.005138391782 0.008483526507
0.005291304152 0.008748636711
0.005444216521 0.009013746914
0.005597128891 0.009278857118
0.005750041261 0.009543967321
0.005902953631 0.009809077524
0.006055866 0.01007418773
0.00620877837 0.01033929793
0.00636169074 0.01060440813
0.00651460311 0.01086951834
0.006667515479 0.01113462854
0.006820427849 0.01139973874
0.006973340219 0.01166484895
0.007126252589 0.01192995915
0.007279164958 0.01219506935
0.007432077328 0.01246017956
0.007584989698 0.01272528976
0.007737901899 0.01299040006
0.0002868852395 0
0.0004397548696 0.0002651102034
0.0005926244996 0.0005302204067
0.0007454941297 0.0007953306101
0.0008983637598 0.001060440813
0.00105123339 0.001325551017
0.00120410302 0.00159066122
0.00135697265 0.001855771423
0.00150984228 0.002120881627
0.00166271191 0.00238599183
0.00181558154 0.002651102034
0.00196845117 0.002916212237
0.0021213208 0.00318132244
0.00227419043 0.003446432644
0.00242706006 0.003711542847
0.00257992969 0.00397665305
0.002732799321 0.004241763254
0.002885668951 0.004506873457
0.003038538581 0.00477198366
0.003191408211 0.005037093864
0.003344277841 0.005302204067
0.003497147471 0.00556731427
0.003650017101 0.005832424474
0.003802886731 0.006097534677
0.003955756361 0.006362644881
0.004108625991 0.006627755084
0.004261495621 0.006892865287
0.004414365251 0.007157975491
0.004567234881 0.007423085694
0.004720104511 0.007688195897
0.004872974141 0.007953306101
0.005025843772 0.008218416304
0.005178713402 0.008483526507
0.005331583032 0.008748636711
0.005484452662 0.009013746914
0.005637322292 0.009278857117
0.005790191922 0.009543967321
0.005943061552 0.009809077524
0.006095931182 0.01007418773
0.006248800812 0.01033929793
0.006401670442 0.01060440813
0.006554540072 0.01086951834
0.006707409702 0.01113462854
0.006860279332 0.01139973874
0.007013148962 0.01166484895
0.007166018592 0.01192995915
0.007318888223 0.01219506935
0.007471757853 0.01246017956
0.007624627483 0.01272528976
0.007777496944 0.01299040006
0.0003309832401 0
0.0004838076611 0.0002651102034
0.0006366320821 0.0005302204067
0.0007894565031 0.0007953306101
0.000942280924 0.001060440813
0.001095105345 0.001325551017
0.001247929766 0.00159066122
0.001400754187 0.001855771423
0.001553578608 0.002120881627
0.001706403029 0.00238599183
0.00185922745 0.002651102034
0.002012051871 0.002916212237
0.002164876292 0.00318132244
0.002317700713 0.003446432644
0.002470525134 0.003711542847
0.002623349555 0.00397665305
0.002776173976 0.004241763254
0.002928998397 0.004506873457
0.003081822818 0.00477198366
0.003234647239 0.005037093864
0.00338747166 0.005302204067
0.00354029608 0.00556731427
0.003693120501 0.005832424474
0.003845944922 0.006097534677
0.003998769343 0.00636264488
0.004151593764 0.006627755084
0.004304418185 0.006892865287
0.004457242606 0.007157975491
0.004610067027 0.007423085694
0.004762891448 0.007688195897
0.004915715869 0.007953306101
0.00506854029 0.008218416304
0.005221364711 0.008483526507
0.005374189132 0.008748636711
0.005527013553 0.009013746914
0.005679837974 0.009278857117
0.005832662395 0.009543967321
0.005985486816 0.009809077524
0.006138311237 0.01007418773
0.006291135658 0.01033929793
0.006443960079 0.01060440813
0.0065967845 0.01086951834
0.006749608921 0.01113462854
0.006902433342 0.01139973874
0.007055257763 0.01166484895
0.007208082184 0.01192995915
0.007360906605 0.01219506935
0.007513731026 0.01246017956
0.007666555447 0.01272528976
0.007819379699 0.01299040006
0.000377629121 0
0.0005304057208 0.0002651102034
0.0006831823206 0.0005302204067
0.0008359589204 0.0007953306101
0.0009887355202 0.001060440813
0.00114151212 0.001325551017
0.00129428872 0.00159066122
0.00144706532 0.001855771423
0.001599841919 0.002120881627
0.001752618519 0.00238599183
0.001905395119 0.002651102034
0.002058171719 0.002916212237
0.002210948319 0.00318132244
0.002363724918 0.003446432644
0.002516501518 0.003711542847
0.002669278118 0.00397665305
0.002822054718 0.004241763254
0.002974831318 0.004506873457
0.003127607917 0.00477198366
0.003280384517 0.005037093864
0.003433161117 0.005302204067
0.003585937717 0.00556731427
0.003738714317 0.005832424474
0.003891490916 0.006097534677
0.004044267516 0.00636264488
0.004197044116 0.006627755084
0.004349820716 0.006892865287
0.004502597316 0.007157975491
0.004655373915 0.007423085694
0.004808150515 0.007688195897
0.004960927115 0.007953306101
0.005113703715 0.008218416304
0.005266480315 0.008483526507
0.005419256914 0.008748636711
0.005572033514 0.009013746914
0.005724810114 0.009278857117
0.005877586714 0.009543967321
0.006030363314 0.009809077524
0.006183139913 0.01007418773
0.006335916513 0.01033929793
0.006488693113 0.01060440813
0.006641469713 0.01086951834
0.006794246312 0.01113462854
0.006947022912 0.01139973874
0.007099799512 0.01166484895
0.007252576112 0.01192995915
0.007405352712 0.01219506935
0.007558129311 0.01246017956
0.007710905911 0.01272528976
0.007863682342 0.01299040006
0.0004269700928 0
0.0005796961084 0.0002651102034
0.000732422124 0.0005302204067
0.0008851481397 0.0007953306101
0.001037874155 0.001060440813
0.001190600171 0.001325551017
0.001343326187 0.00159066122
0.001496052202 0.001855771423
0.001648778218 0.002120881627
0.001801504233 0.00238599183
0.001954230249 0.002651102034
0.002106956265 0.002916212237
0.00225968228 0.00318132244
0.002412408296 0.003446432644
0.002565134312 0.003711542847
0.002717860327 0.00397665305
0.002870586343 0.004241763254
0.003023312358 0.004506873457
0.003176038374 0.00477198366
0.00332876439 0.005037093864
0.003481490405 0.005302204067
0.003634216421 0.00556731427
0.003786942437 0.005832424474
0.003939668452 0.006097534677
0.004092394468 0.00636264488
0.004245120483 0.006627755084
0.004397846499 0.006892865287
0.004550572515 0.00715797549
0.00470329853 0.007423085694
0.004856024546 0.007688195897
0.005008750562 0.007953306101
0.005161476577 0.008218416304
0.005314202593 0.008483526507
0.005466928608 0.008748636711
0.005619654624 0.009013746914
0.00577238064 0.009278857117
0.005925106655 0.009543967321
0.006077832671 0.009809077524
0.006230558687 0.01007418773
0.006383284702 0.01033929793
0.006536010718 0.01060440813
0.006688736733 0.01086951834
0.006841462749 0.01113462854
0.006994188765 0.01139973874
0.00714691478 0.01166484895
0.007299640796 0.01192995915
0.007452366812 0.01219506935
0.007605092827 0.01246017956
0.007757818843 0.01272528976
0.00791054469 0.01299040006
0.0004791618715 0
0.0006318343803 0.0002651102033
0.0007845068891 0.0005302204067
0.000937179398 0.00079533061
0.001089851907 0.001060440813
0.001242524416 0.001325551017
0.001395196924 0.00159066122
0.001547869433 0.001855771423
0.001700541942 0.002120881627
0.001853214451 0.00238599183
0.00200588696 0.002651102033
0.002158559469 0.002916212237
0.002311231977 0.00318132244
0.002463904486 0.003446432644
0.002616576995 0.003711542847
0.002769249504 0.00397665305
0.002921922013 0.004241763254
0.003074594521 0.004506873457
0.00322726703 0.00477198366
0.003379939539 0.005037093864
0.003532612048 0.005302204067
0.003685284557 0.00556731427
0.003837957066 0.005832424474
0.003990629574 0.006097534677
0.004143302083 0.00636264488
0.004295974592 0.006627755084
0.004448647101 0.006892865287
0.00460131961 0.00715797549
0.004753992119 0.007423085694
0.004906664627 0.007688195897
0.005059337136 0.0079533061
0.005212009645 0.008218416304
0.005364682154 0.008483526507
0.005517354663 0.00874863671
0.005670027171 0.009013746914
0.00582269968 0.009278857117
0.005975372189 0.009543967321
0.006128044698 0.009809077524
0.006280717207 0.01007418773
0.006433389716 0.01033929793
0.006586062224 0.01060440813
0.006738734733 0.01086951834
0.006891407242 0.01113462854
0.007044079751 0.01139973874
0.00719675226 0.01166484895
0.007349424768 0.01192995915
0.007502097277 0.01219506935
0.007654769786 0.01246017956
0.007807442295 0.01272528976
0.007960114635 0.01299040006
0.0005343691702 0
0.0006869850807 0.0002651102033
0.0008396009912 0.0005302204067
0.0009922169017 0.00079533061
0.001144832812 0.001060440813
0.001297448723 0.001325551017
0.001450064633 0.00159066122
0.001602680544 0.001855771423
0.001755296454 0.002120881627
0.001907912365 0.00238599183
0.002060528275 0.002651102033
0.002213144186 0.002916212237
0.002365760096 0.00318132244
0.002518376007 0.003446432643
0.002670991917 0.003711542847
0.002823607828 0.00397665305
0.002976223738 0.004241763254
0.003128839649 0.004506873457
0.003281455559 0.00477198366
0.00343407147 0.005037093864
0.003586687381 0.005302204067
0.003739303291 0.00556731427
0.003891919202 0.005832424474
0.004044535112 0.006097534677
0.004197151023 0.00636264488
0.004349766933 0.006627755084
0.004502382844 0.006892865287
0.004654998754 0.00715797549
0.004807614665 0.007423085694
0.004960230575 0.007688195897
0.005112846486 0.0079533061
0.005265462396 0.008218416304
0.005418078307 0.008483526507
0.005570694217 0.00874863671
0.005723310128 0.009013746914
0.005875926038 0.009278857117
0.006028541949 0.00954396732
0.006181157859 0.009809077524
0.00633377377 0.01007418773
0.00648638968 0.01033929793
0.006639005591 0.01060440813
0.006791621501 0.01086951834
0.006944237412 0.01113462854
0.007096853322 0.01139973874
0.007249469233 0.01166484895
0.007402085143 0.01192995915
0.007554701054 0.01219506935
0.007707316965 0.01246017956
0.007859932875 0.01272528976
0.008012548617 0.01299040006
0.0005927662186 0
0.0007453222607 0.0002651102033
0.0008978783028 0.0005302204067
0.001050434345 0.00079533061
0.001202990387 0.001060440813
0.001355546429 0.001325551017
0.001508102471 0.00159066122
0.001660658513 0.001855771423
0.001813214555 0.002120881627
0.001965770597 0.00238599183
0.00211832664 0.002651102033
0.002270882682 0.002916212237
0.002423438724 0.00318132244
0.002575994766 0.003446432643
0.002728550808 0.003711542847
0.00288110685 0.00397665305
0.003033662892 0.004241763253
0.003186218934 0.004506873457
0.003338774976 0.00477198366
0.003491331018 0.005037093864
0.003643887061 0.005302204067
0.003796443103 0.00556731427
0.003948999145 0.005832424474
0.004101555187 0.006097534677
0.004254111229 0.00636264488
0.004406667271 0.006627755084
0.004559223313 0.006892865287
0.004711779355 0.00715797549
0.004864335397 0.007423085694
0.005016891439 0.007688195897
0.005169447481 0.0079533061
0.005322003524 0.008218416304
0.005474559566 0.008483526507
0.005627115608 0.00874863671
0.00577967165 0.009013746914
0.005932227692 0.009278857117
0.006084783734 0.00954396732
0.006237339776 0.009809077524
0.006389895818 0.01007418773
0.00654245186 0.01033929793
0.006695007902 0.01060440813
0.006847563944 0.01086951834
0.007000119987 0.01113462854
0.007152676029 0.01139973874
0.007305232071 0.01166484895
0.007457788113 0.01192995915
0.007610344155 0.01219506935
0.007762900197 0.01246017956
0.007915456239 0.01272528976
0.008068012113 0.01299040006
0.0006545373131 0
0.0008070300277 0.0002651102033
0.0009595227424 0.0005302204067
0.001112015457 0.00079533061
0.001264508172 0.001060440813
0.001417000886 0.001325551017
0.001569493601 0.00159066122
0.001721986315 0.001855771423
0.00187447903 0.002120881627
0.002026971745 0.00238599183
0.002179464459 0.002651102033
0.002331957174 0.002916212237
0.002484449888 0.00318132244
0.002636942603 0.003446432643
0.002789435318 0.003711542847
0.002941928032 0.00397665305
0.003094420747 0.004241763253
0.003246913462 0.004506873457
0.003399406176 0.00477198366
0.003551898891 0.005037093863
0.003704391605 0.005302204067
0.00385688432 0.00556731427
0.004009377035 0.005832424474
0.004161869749 0.006097534677
0.004314362464 0.00636264488
0.004466855178 0.006627755084
0.004619347893 0.006892865287
0.004771840608 0.00715797549
0.004924333322 0.007423085694
0.005076826037 0.007688195897
0.005229318751 0.0079533061
0.005381811466 0.008218416304
0.005534304181 0.008483526507
0.005686796895 0.00874863671
0.00583928961 0.009013746914
0.005991782325 0.009278857117
0.006144275039 0.00954396732
0.006296767754 0.009809077524
0.006449260468 0.01007418773
0.006601753183 0.01033929793
0.006754245898 0.01060440813
0.006906738612 0.01086951834
0.007059231327 0.01113462854
0.007211724041 0.01139973874
0.007364216756 0.01166484895
0.007516709471 0.01192995915
0.007669202185 0.01219506935
0.0078216949 0.01246017956
0.007974187615 0.01272528976
0.008126680161 0.01299040006
0.0007198773983 0
0.0008723031265 0.0002651102033
0.001024728855 0.0005302204067
0.001177154583 0.00079533061
0.001329580311 0.001060440813
0.001482006039 0.001325551017
0.001634431768 0.00159066122
0.001786857496 0.001855771423
0.001939283224 0.002120881627
0.002091708952 0.00238599183
0.00224413468 0.002651102033
0.002396560409 0.002916212237
0.002548986137 0.00318132244
0.002701411865 0.003446432643
0.002853837593 0.003711542847
0.003006263322 0.00397665305
0.00315868905 0.004241763253
0.003311114778 0.004506873457
0.003463540506 0.00477198366
0.003615966234 0.005037093863
0.003768391963 0.005302204067
0.003920817691 0.00556731427
0.004073243419 0.005832424473
0.004225669147 0.006097534677
0.004378094875 0.00636264488
0.004530520604 0.006627755083
0.004682946332 0.006892865287
0.00483537206 0.00715797549
0.004987797788 0.007423085693
0.005140223517 0.007688195897
0.005292649245 0.0079533061
0.005445074973 0.008218416303
0.005597500701 0.008483526507
0.005749926429 0.00874863671
0.005902352158 0.009013746914
0.006054777886 0.009278857117
0.006207203614 0.00954396732
0.006359629342 0.009809077524
0.00651205507 0.01007418773
0.006664480799 0.01033929793
0.006816906527 0.01060440813
0.006969332255 0.01086951834
0.007121757983 0.01113462854
0.007274183712 0.01139973874
0.00742660944 0.01166484895
0.007579035168 0.01192995915
0.007731460896 0.01219506935
0.007883886624 0.01246017956
0.008036312353 0.01272528976
0.008188737912 0.01299040006
0.0007889926821 0
0.0009413475536 0.0002651102033
0.001093702425 0.0005302204067
0.001246057297 0.00079533061
0.001398412168 0.001060440813
0.00155076704 0.001325551017
0.001703121911 0.00159066122
0.001855476783 0.001855771423
0.002007831654 0.002120881627
0.002160186526 0.00238599183
0.002312541397 0.002651102033
0.002464896269 0.002916212237
0.00261725114 0.00318132244
0.002769606012 0.003446432643
0.002921960883 0.003711542847
0.003074315755 0.00397665305
0.003226670626 0.004241763253
0.003379025498 0.004506873457
0.003531380369 0.00477198366
0.003683735241 0.005037093863
0.003836090112 0.005302204067
0.003988444984 0.00556731427
0.004140799855 0.005832424473
0.004293154727 0.006097534677
0.004445509598 0.00636264488
0.00459786447 0.006627755083
0.004750219341 0.006892865287
0.004902574213 0.00715797549
0.005054929084 0.007423085693
0.005207283956 0.007688195897
0.005359638827 0.0079533061
0.005511993699 0.008218416303
0.00566434857 0.008483526507
0.005816703442 0.00874863671
0.005969058313 0.009013746913
0.006121413185 0.009278857117
0.006273768056 0.00954396732
0.006426122928 0.009809077523
0.006578477799 0.01007418773
0.006730832671 0.01033929793
0.006883187542 0.01060440813
0.007035542414 0.01086951834
0.007187897285 0.01113462854
0.007340252157 0.01139973874
0.007492607028 0.01166484895
0.0076449619 0.01192995915
0.007797316771 0.01219506935
0.007949671643 0.01246017956
0.008102026514 0.01272528976
0.008254381217 0.01299040006
0.0008621012868 0
0.001014381208 0.0002651102033
0.001166661128 0.0005302204067
0.001318941049 0.00079533061
0.00147122097 0.001060440813
0.001623500891 0.001325551017
0.001775780812 0.00159066122
0.001928060733 0.001855771423
0.002080340654 0.002120881627
0.002232620574 0.00238599183
0.002384900495 0.002651102033
0.002537180416 0.002916212237
0.002689460337 0.00318132244
0.002841740258 0.003446432643
0.002994020179 0.003711542847
0.003146300099 0.00397665305
0.00329858002 0.004241763253
0.003450859941 0.004506873457
0.003603139862 0.00477198366
0.003755419783 0.005037093863
0.003907699704 0.005302204067
0.004059979625 0.00556731427
0.004212259545 0.005832424473
0.004364539466 0.006097534677
0.004516819387 0.00636264488
0.004669099308 0.006627755083
0.004821379229 0.006892865287
0.00497365915 0.00715797549
0.00512593907 0.007423085693
0.005278218991 0.007688195897
0.005430498912 0.0079533061
0.005582778833 0.008218416303
0.005735058754 0.008483526507
0.005887338675 0.00874863671
0.006039618596 0.009013746913
0.006191898516 0.009278857117
0.006344178437 0.00954396732
0.006496458358 0.009809077523
0.006648738279 0.01007418773
0.0068010182 0.01033929793
0.006953298121 0.01060440813
0.007105578041 0.01086951834
0.007257857962 0.01113462854
0.007410137883 0.01139973874
0.007562417804 0.01166484895
0.007714697725 0.01192995915
0.007866977646 0.01219506935
0.008019257567 0.01246017956
0.008171537487 0.01272528976
0.00832381724 0.01299040006
0.0009394339372 0
0.001091634577 0.0002651102033
0.001243835217 0.0005302204067
0.001396035856 0.00079533061
0.001548236496 0.001060440813
0.001700437136 0.001325551017
0.001852637775 0.00159066122
0.002004838415 0.001855771423
0.002157039055 0.002120881627
0.002309239695 0.00238599183
0.002461440334 0.002651102033
0.002613640974 0.002916212237
0.002765841614 0.00318132244
0.002918042254 0.003446432643
0.003070242893 0.003711542847
0.003222443533 0.00397665305
0.003374644173 0.004241763253
0.003526844812 0.004506873457
0.003679045452 0.00477198366
0.003831246092 0.005037093863
0.003983446732 0.005302204067
0.004135647371 0.00556731427
0.004287848011 0.005832424473
0.004440048651 0.006097534677
0.00459224929 0.00636264488
0.00474444993 0.006627755083
0.00489665057 0.006892865287
0.00504885121 0.00715797549
0.005201051849 0.007423085693
0.005353252489 0.007688195897
0.005505453129 0.0079533061
0.005657653768 0.008218416303
0.005809854408 0.008483526507
0.005962055048 0.00874863671
0.006114255688 0.009013746913
0.006266456327 0.009278857117
0.006418656967 0.00954396732
0.006570857607 0.009809077523
0.006723058246 0.01007418773
0.006875258886 0.01033929793
0.007027459526 0.01060440813
0.007179660166 0.01086951834
0.007331860805 0.01113462854
0.007484061445 0.01139973874
0.007636262085 0.01166484895
0.007788462724 0.01192995915
0.007940663364 0.01219506935
0.008092864004 0.01246017956
0.008245064644 0.01272528976
0.008397265115 0.01299040006
0.001021234689 0
0.001173351467 0.0002651102033
0.001325468245 0.0005302204067
0.001477585023 0.00079533061
0.0016297018 0.001060440813
0.001781818578 0.001325551017
0.001933935356 0.00159066122
0.002086052134 0.001855771423
0.002238168912 0.002120881627
0.00239028569 0.00238599183
0.002542402468 0.002651102033
0.002694519246 0.002916212237
0.002846636024 0.00318132244
0.002998752802 0.003446432643
0.00315086958 0.003711542847
0.003302986357 0.00397665305
0.003455103135 0.004241763253
0.003607219913 0.004506873457
0.003759336691 0.00477198366
0.003911453469 0.005037093863
0.004063570247 0.005302204067
0.004215687025 0.00556731427
0.004367803803 0.005832424473
0.004519920581 0.006097534677
0.004672037359 0.00636264488
0.004824154137 0.006627755083
0.004976270914 0.006892865286
0.005128387692 0.00715797549
0.00528050447 0.007423085693
0.005432621248 0.007688195896
0.005584738026 0.0079533061
0.005736854804 0.008218416303
0.005888971582 0.008483526506
0.00604108836 0.00874863671
0.006193205138 0.009013746913
0.006345321916 0.009278857116
0.006497438694 0.00954396732
0.006649555471 0.009809077523
0.006801672249 0.01007418773
0.006953789027 0.01033929793
0.007105905805 0.01060440813
0.007258022583 0.01086951834
0.007410139361 0.01113462854
0.007562256139 0.01139973874
0.007714372917 0.01166484895
0.007866489695 0.01192995915
0.008018606473 0.01219506935
0.008170723251 0.01246017956
0.008322840029 0.01272528976
0.008474956638 0.01299040006
0.001107761698 0
0.001259789769 0.0002651102033
0.00141181784 0.0005302204066
0.001563845911 0.00079533061
0.001715873981 0.001060440813
0.001867902052 0.001325551017
0.002019930123 0.00159066122
0.002171958194 0.001855771423
0.002323986264 0.002120881627
0.002476014335 0.00238599183
0.002628042406 0.002651102033
0.002780070477 0.002916212237
0.002932098547 0.00318132244
0.003084126618 0.003446432643
0.003236154689 0.003711542847
0.00338818276 0.00397665305
0.00354021083 0.004241763253
0.003692238901 0.004506873456
0.003844266972 0.00477198366
0.003996295043 0.005037093863
0.004148323114 0.005302204066
0.004300351184 0.00556731427
0.004452379255 0.005832424473
0.004604407326 0.006097534676
0.004756435397 0.00636264488
0.004908463467 0.006627755083
0.005060491538 0.006892865286
0.005212519609 0.00715797549
0.00536454768 0.007423085693
0.00551657575 0.007688195896
0.005668603821 0.0079533061
0.005820631892 0.008218416303
0.005972659963 0.008483526506
0.006124688033 0.00874863671
0.006276716104 0.009013746913
0.006428744175 0.009278857116
0.006580772246 0.00954396732
0.006732800316 0.009809077523
0.006884828387 0.01007418773
0.007036856458 0.01033929793
0.007188884529 0.01060440813
0.007340912599 0.01086951834
0.00749294067 0.01113462854
0.007644968741 0.01139973874
0.007796996812 0.01166484895
0.007949024883 0.01192995915
0.008101052953 0.01219506935
0.008253081024 0.01246017956
0.008405109095 0.01272528976
0.008557136998 0.01299040006
0.001199288038 0
0.001351222276 0.0002651102033
0.001503156514 0.0005302204066
0.001655090753 0.00079533061
0.001807024991 0.001060440813
0.001958959229 0.001325551017
0.002110893468 0.00159066122
0.002262827706 0.001855771423
0.002414761944 0.002120881627
0.002566696183 0.00238599183
0.002718630421 0.002651102033
0.002870564659 0.002916212237
0.003022498898 0.00318132244
0.003174433136 0.003446432643
0.003326367374 0.003711542846
0.003478301613 0.00397665305
0.003630235851 0.004241763253
0.003782170089 0.004506873456
0.003934104327 0.00477198366
0.004086038566 0.005037093863
0.004237972804 0.005302204066
0.004389907042 0.00556731427
0.004541841281 0.005832424473
0.004693775519 0.006097534676
0.004845709757 0.00636264488
0.004997643996 0.006627755083
0.005149578234 0.006892865286
0.005301512472 0.00715797549
0.005453446711 0.007423085693
0.005605380949 0.007688195896
0.005757315187 0.0079533061
0.005909249426 0.008218416303
0.006061183664 0.008483526506
0.006213117902 0.00874863671
0.006365052141 0.009013746913
0.006516986379 0.009278857116
0.006668920617 0.009543967319
0.006820854856 0.009809077523
0.006972789094 0.01007418773
0.007124723332 0.01033929793
0.007276657571 0.01060440813
0.007428591809 0.01086951834
0.007580526047 0.01113462854
0.007732460285 0.01139973874
0.007884394524 0.01166484895
0.008036328762 0.01192995915
0.008188263 0.01219506935
0.008340197239 0.01246017956
0.008492131477 0.01272528976
0.008644065547 0.01299040006
0.001296102557 0
0.001447937541 0.0002651102033
0.001599772526 0.0005302204066
0.00175160751 0.0007953306099
0.001903442495 0.001060440813
0.002055277479 0.001325551017
0.002207112464 0.00159066122
0.002358947448 0.001855771423
0.002510782433 0.002120881627
0.002662617417 0.00238599183
0.002814452402 0.002651102033
0.002966287386 0.002916212236
0.00311812237 0.00318132244
0.003269957355 0.003446432643
0.003421792339 0.003711542846
0.003573627324 0.00397665305
0.003725462308 0.004241763253
0.003877297293 0.004506873456
0.004029132277 0.00477198366
0.004180967262 0.005037093863
0.004332802246 0.005302204066
0.004484637231 0.00556731427
0.004636472215 0.005832424473
0.004788307199 0.006097534676
0.004940142184 0.00636264488
0.005091977168 0.006627755083
0.005243812153 0.006892865286
0.005395647137 0.00715797549
0.005547482122 0.007423085693
0.005699317106 0.007688195896
0.005851152091 0.007953306099
0.006002987075 0.008218416303
0.00615482206 0.008483526506
0.006306657044 0.008748636709
0.006458492028 0.009013746913
0.006610327013 0.009278857116
0.006762161997 0.009543967319
0.006913996982 0.009809077523
0.007065831966 0.01007418773
0.007217666951 0.01033929793
0.007369501935 0.01060440813
0.00752133692 0.01086951834
0.007673171904 0.01113462854
0.007825006889 0.01139973874
0.007976841873 0.01166484895
0.008128676857 0.01192995915
0.008280511842 0.01219506935
0.008432346826 0.01246017956
0.008584181811 0.01272528976
0.008736016627 0.01299040006
0.001398510795 0
0.001550240791 0.0002651102033
0.001701970787 0.0005302204066
0.001853700782 0.0007953306099
0.002005430778 0.001060440813
0.002157160774 0.001325551017
0.00230889077 0.00159066122
0.002460620766 0.001855771423
0.002612350762 0.002120881626
0.002764080758 0.00238599183
0.002915810754 0.002651102033
0.00306754075 0.002916212236
0.003219270746 0.00318132244
0.003371000742 0.003446432643
0.003522730738 0.003711542846
0.003674460734 0.00397665305
0.00382619073 0.004241763253
0.003977920726 0.004506873456
0.004129650721 0.00477198366
0.004281380717 0.005037093863
0.004433110713 0.005302204066
0.004584840709 0.00556731427
0.004736570705 0.005832424473
0.004888300701 0.006097534676
0.005040030697 0.006362644879
0.005191760693 0.006627755083
0.005343490689 0.006892865286
0.005495220685 0.007157975489
0.005646950681 0.007423085693
0.005798680677 0.007688195896
0.005950410673 0.007953306099
0.006102140669 0.008218416303
0.006253870665 0.008483526506
0.00640560066 0.008748636709
0.006557330656 0.009013746913
0.006709060652 0.009278857116
0.006860790648 0.009543967319
0.007012520644 0.009809077523
0.00716425064 0.01007418773
0.007315980636 0.01033929793
0.007467710632 0.01060440813
0.007619440628 0.01086951834
0.007771170624 0.01113462854
0.00792290062 0.01139973874
0.008074630616 0.01166484895
0.008226360612 0.01192995915
0.008378090608 0.01219506935
0.008529820604 0.01246017956
0.008681550599 0.01272528976
0.008833280428 0.01299040006
0.001506835943 0
0.001658454884 0.0002651102033
0.001810073826 0.0005302204066
0.001961692767 0.0007953306099
0.002113311709 0.001060440813
0.00226493065 0.001325551017
0.002416549591 0.00159066122
0.002568168533 0.001855771423
0.002719787474 0.002120881626
0.002871406416 0.00238599183
0.003023025357 0.002651102033
0.003174644298 0.002916212236
0.00332626324 0.00318132244
0.003477882181 0.003446432643
0.003629501123 0.003711542846
0.003781120064 0.00397665305
0.003932739006 0.004241763253
0.004084357947 0.004506873456
0.004235976888 0.00477198366
0.00438759583 0.005037093863
0.004539214771 0.005302204066
0.004690833713 0.005567314269
0.004842452654 0.005832424473
0.004994071596 0.006097534676
0.005145690537 0.006362644879
0.005297309478 0.006627755083
0.00544892842 0.006892865286
0.005600547361 0.007157975489
0.005752166303 0.007423085693
0.005903785244 0.007688195896
0.006055404185 0.007953306099
0.006207023127 0.008218416303
0.006358642068 0.008483526506
0.00651026101 0.008748636709
0.006661879951 0.009013746912
0.006813498893 0.009278857116
0.006965117834 0.009543967319
0.007116736775 0.009809077522
0.007268355717 0.01007418773
0.007419974658 0.01033929793
0.0075715936 0.01060440813
0.007723212541 0.01086951834
0.007874831482 0.01113462854
0.008026450424 0.01139973874
0.008178069365 0.01166484895
0.008329688307 0.01192995915
0.008481307248 0.01219506935
0.00863292619 0.01246017956
0.008784545131 0.01272528976
0.008936163905 0.01299040006
0.001621419867 0
0.001772921338 0.0002651102033
0.001924422808 0.0005302204066
0.002075924278 0.0007953306099
0.002227425749 0.001060440813
0.002378927219 0.001325551017
0.00253042869 0.00159066122
0.00268193016 0.001855771423
0.002833431631 0.002120881626
0.002984933101 0.00238599183
0.003136434571 0.002651102033
0.003287936042 0.002916212236
0.003439437512 0.00318132244
0.003590938983 0.003446432643
0.003742440453 0.003711542846
0.003893941924 0.00397665305
0.004045443394 0.004241763253
0.004196944864 0.004506873456
0.004348446335 0.004771983659
0.004499947805 0.005037093863
0.004651449276 0.005302204066
0.004802950746 0.005567314269
0.004954452217 0.005832424473
0.005105953687 0.006097534676
0.005257455157 0.006362644879
0.005408956628 0.006627755083
0.005560458098 0.006892865286
0.005711959569 0.007157975489
0.005863461039 0.007423085692
0.00601496251 0.007688195896
0.00616646398 0.007953306099
0.00631796545 0.008218416302
0.006469466921 0.008483526506
0.006620968391 0.008748636709
0.006772469862 0.009013746912
0.006923971332 0.009278857116
0.007075472803 0.009543967319
0.007226974273 0.009809077522
0.007378475743 0.01007418773
0.007529977214 0.01033929793
0.007681478684 0.01060440813
0.007832980155 0.01086951834
0.007984481625 0.01113462854
0.008135983096 0.01139973874
0.008287484566 0.01166484895
0.008438986036 0.01192995915
0.008590487507 0.01219506935
0.008741988977 0.01246017956
0.008893490448 0.01272528976
0.009044991751 0.01299040006
0.001742624185 0
0.001894001397 0.0002651102033
0.002045378609 0.0005302204066
0.002196755822 0.0007953306099
0.002348133034 0.001060440813
0.002499510246 0.001325551016
0.002650887458 0.00159066122
0.002802264671 0.001855771423
0.002953641883 0.002120881626
0.003105019095 0.00238599183
0.003256396307 0.002651102033
0.003407773519 0.002916212236
0.003559150732 0.00318132244
0.003710527944 0.003446432643
0.003861905156 0.003711542846
0.004013282368 0.003976653049
0.004164659581 0.004241763253
0.004316036793 0.004506873456
0.004467414005 0.004771983659
0.004618791217 0.005037093863
0.00477016843 0.005302204066
0.004921545642 0.005567314269
0.005072922854 0.005832424473
0.005224300066 0.006097534676
0.005375677279 0.006362644879
0.005527054491 0.006627755082
0.005678431703 0.006892865286
0.005829808915 0.007157975489
0.005981186128 0.007423085692
0.00613256334 0.007688195896
0.006283940552 0.007953306099
0.006435317764 0.008218416302
0.006586694977 0.008483526506
0.006738072189 0.008748636709
0.006889449401 0.009013746912
0.007040826613 0.009278857115
0.007192203825 0.009543967319
0.007343581038 0.009809077522
0.00749495825 0.01007418773
0.007646335462 0.01033929793
0.007797712674 0.01060440813
0.007949089887 0.01086951834
0.008100467099 0.01113462854
0.008251844311 0.01139973874
0.008403221523 0.01166484895
0.008554598736 0.01192995915
0.008705975948 0.01219506935
0.00885735316 0.01246017955
0.009008730372 0.01272528976
0.009160107417 0.01299040006
0.001870831407 0
0.002022077182 0.0002651102033
0.002173322956 0.0005302204066
0.002324568731 0.0007953306099
0.002475814506 0.001060440813
0.002627060281 0.001325551016
0.002778306055 0.00159066122
0.00292955183 0.001855771423
0.003080797605 0.002120881626
0.003232043379 0.00238599183
0.003383289154 0.002651102033
0.003534534929 0.002916212236
0.003685780703 0.00318132244
0.003837026478 0.003446432643
0.003988272253 0.003711542846
0.004139518028 0.003976653049
0.004290763802 0.004241763253
0.004442009577 0.004506873456
0.004593255352 0.004771983659
0.004744501126 0.005037093863
0.004895746901 0.005302204066
0.005046992676 0.005567314269
0.00519823845 0.005832424472
0.005349484225 0.006097534676
0.00550073 0.006362644879
0.005651975775 0.006627755082
0.005803221549 0.006892865286
0.005954467324 0.007157975489
0.006105713099 0.007423085692
0.006256958873 0.007688195895
0.006408204648 0.007953306099
0.006559450423 0.008218416302
0.006710696197 0.008483526505
0.006861941972 0.008748636709
0.007013187747 0.009013746912
0.007164433522 0.009278857115
0.007315679296 0.009543967319
0.007466925071 0.009809077522
0.007618170846 0.01007418773
0.00776941662 0.01033929793
0.007920662395 0.01060440813
0.00807190817 0.01086951833
0.008223153945 0.01113462854
0.008374399719 0.01139973874
0.008525645494 0.01166484894
0.008676891269 0.01192995915
0.008828137043 0.01219506935
0.008979382818 0.01246017955
0.009130628593 0.01272528976
0.0092818742 0.01299040006
0.002006446145 0
0.002157552888 0.0002651102033
0.002308659631 0.0005302204066
0.002459766374 0.0007953306099
0.002610873117 0.001060440813
0.00276197986 0.001325551016
0.002913086603 0.00159066122
0.003064193346 0.001855771423
0.003215300089 0.002120881626
0.003366406832 0.00238599183
0.003517513575 0.002651102033
0.003668620318 0.002916212236
0.003819727061 0.003181322439
0.003970833804 0.003446432643
0.004121940547 0.003711542846
0.00427304729 0.003976653049
0.004424154033 0.004241763253
0.004575260776 0.004506873456
0.004726367519 0.004771983659
0.004877474262 0.005037093862
0.005028581005 0.005302204066
0.005179687748 0.005567314269
0.005330794491 0.005832424472
0.005481901234 0.006097534676
0.005633007977 0.006362644879
0.00578411472 0.006627755082
0.005935221463 0.006892865285
0.006086328206 0.007157975489
0.00623743495 0.007423085692
0.006388541693 0.007688195895
0.006539648436 0.007953306099
0.006690755179 0.008218416302
0.006841861922 0.008483526505
0.006992968665 0.008748636708
0.007144075408 0.009013746912
0.007295182151 0.009278857115
0.007446288894 0.009543967318
0.007597395637 0.009809077522
0.00774850238 0.01007418772
0.007899609123 0.01033929793
0.008050715866 0.01060440813
0.008201822609 0.01086951833
0.008352929352 0.01113462854
0.008504036095 0.01139973874
0.008655142838 0.01166484894
0.008806249581 0.01192995915
0.008957356324 0.01219506935
0.009108463067 0.01246017955
0.00925956981 0.01272528976
0.009410676386 0.01299040006
0.002149896389 0
0.002300856067 0.0002651102033
0.002451815746 0.0005302204066
0.002602775424 0.0007953306098
0.002753735102 0.001060440813
0.002904694781 0.001325551016
0.003055654459 0.00159066122
0.003206614138 0.001855771423
0.003357573816 0.002120881626
0.003508533494 0.00238599183
0.003659493173 0.002651102033
0.003810452851 0.002916212236
0.003961412529 0.003181322439
0.004112372208 0.003446432643
0.004263331886 0.003711542846
0.004414291565 0.003976653049
0.004565251243 0.004241763252
0.004716210921 0.004506873456
0.0048671706 0.004771983659
0.005018130278 0.005037093862
0.005169089956 0.005302204066
0.005320049635 0.005567314269
0.005471009313 0.005832424472
0.005621968992 0.006097534675
0.00577292867 0.006362644879
0.005923888348 0.006627755082
0.006074848027 0.006892865285
0.006225807705 0.007157975489
0.006376767384 0.007423085692
0.006527727062 0.007688195895
0.00667868674 0.007953306098
0.006829646419 0.008218416302
0.006980606097 0.008483526505
0.007131565775 0.008748636708
0.007282525454 0.009013746912
0.007433485132 0.009278857115
0.007584444811 0.009543967318
0.007735404489 0.009809077521
0.007886364167 0.01007418772
0.008037323846 0.01033929793
0.008188283524 0.01060440813
0.008339243202 0.01086951833
0.008490202881 0.01113462854
0.008641162559 0.01139973874
0.008792122238 0.01166484894
0.008943081916 0.01192995915
0.009094041594 0.01219506935
0.009245001273 0.01246017955
0.009395960951 0.01272528976
0.009546920463 0.01299040006
0.002301634855 0
0.002452438972 0.0002651102033
0.002603243088 0.0005302204066
0.002754047205 0.0007953306098
0.002904851322 0.001060440813
0.003055655438 0.001325551016
0.003206459555 0.00159066122
0.003357263672 0.001855771423
0.003508067789 0.002120881626
0.003658871905 0.002385991829
0.003809676022 0.002651102033
0.003960480139 0.002916212236
0.004111284255 0.003181322439
0.004262088372 0.003446432643
0.004412892489 0.003711542846
0.004563696605 0.003976653049
0.004714500722 0.004241763252
0.004865304839 0.004506873456
0.005016108956 0.004771983659
0.005166913072 0.005037093862
0.005317717189 0.005302204066
0.005468521306 0.005567314269
0.005619325422 0.005832424472
0.005770129539 0.006097534675
0.005920933656 0.006362644879
0.006071737772 0.006627755082
0.006222541889 0.006892865285
0.006373346006 0.007157975488
0.006524150123 0.007423085692
0.006674954239 0.007688195895
0.006825758356 0.007953306098
0.006976562473 0.008218416302
0.007127366589 0.008483526505
0.007278170706 0.008748636708
0.007428974823 0.009013746911
0.007579778939 0.009278857115
0.007730583056 0.009543967318
0.007881387173 0.009809077521
0.00803219129 0.01007418772
0.008182995406 0.01033929793
0.008333799523 0.01060440813
0.00848460364 0.01086951833
0.008635407756 0.01113462854
0.008786211873 0.01139973874
0.00893701599 0.01166484894
0.009087820106 0.01192995915
0.009238624223 0.01219506935
0.00938942834 0.01246017955
0.009540232457 0.01272528976
0.009691036407 0.01299040006
0.002462140418 0
0.002612779985 0.0002651102033
0.002763419552 0.0005302204065
0.002914059119 0.0007953306098
0.003064698686 0.001060440813
0.003215338253 0.001325551016
0.00336597782 0.00159066122
0.003516617387 0.001855771423
0.003667256954 0.002120881626
0.003817896521 0.002385991829
0.003968536088 0.002651102033
0.004119175655 0.002916212236
0.004269815222 0.003181322439
0.004420454789 0.003446432642
0.004571094356 0.003711542846
0.004721733923 0.003976653049
0.00487237349 0.004241763252
0.005023013057 0.004506873456
0.005173652624 0.004771983659
0.005324292191 0.005037093862
0.005474931758 0.005302204065
0.005625571325 0.005567314269
0.005776210892 0.005832424472
0.005926850459 0.006097534675
0.006077490026 0.006362644878
0.006228129593 0.006627755082
0.006378769161 0.006892865285
0.006529408728 0.007157975488
0.006680048295 0.007423085692
0.006830687862 0.007688195895
0.006981327429 0.007953306098
0.007131966996 0.008218416301
0.007282606563 0.008483526505
0.00743324613 0.008748636708
0.007583885697 0.009013746911
0.007734525264 0.009278857114
0.007885164831 0.009543967318
0.008035804398 0.009809077521
0.008186443965 0.01007418772
0.008337083532 0.01033929793
0.008487723099 0.01060440813
0.008638362666 0.01086951833
0.008789002233 0.01113462854
0.0089396418 0.01139973874
0.009090281367 0.01166484894
0.009240920934 0.01192995915
0.009391560501 0.01219506935
0.009542200068 0.01246017955
0.009692839635 0.01272528976
0.009843479036 0.01299040006
0.00263191962 0
0.00278238513 0.0002651102033
0.00293285064 0.0005302204065
0.00308331615 0.0007953306098
0.00323378166 0.001060440813
0.00338424717 0.001325551016
0.00353471268 0.00159066122
0.00368517819 0.001855771423
0.0038356437 0.002120881626
0.00398610921 0.002385991829
0.004136574721 0.002651102033
0.004287040231 0.002916212236
0.004437505741 0.003181322439
0.004587971251 0.003446432642
0.004738436761 0.003711542846
0.004888902271 0.003976653049
0.005039367781 0.004241763252
0.005189833291 0.004506873455
0.005340298801 0.004771983659
0.005490764311 0.005037093862
0.005641229821 0.005302204065
0.005791695331 0.005567314268
0.005942160841 0.005832424472
0.006092626351 0.006097534675
0.006243091861 0.006362644878
0.006393557371 0.006627755082
0.006544022881 0.006892865285
0.006694488392 0.007157975488
0.006844953902 0.007423085691
0.006995419412 0.007688195895
0.007145884922 0.007953306098
0.007296350432 0.008218416301
0.007446815942 0.008483526504
0.007597281452 0.008748636708
0.007747746962 0.009013746911
0.007898212472 0.009278857114
0.008048677982 0.009543967317
0.008199143492 0.009809077521
0.008349609002 0.01007418772
0.008500074512 0.01033929793
0.008650540022 0.01060440813
0.008801005532 0.01086951833
0.008951471042 0.01113462854
0.009101936552 0.01139973874
0.009252402063 0.01166484894
0.009402867573 0.01192995915
0.009553333083 0.01219506935
0.009703798593 0.01246017955
0.009854264103 0.01272528976
0.01000472945 0.01299040006
0.002811508271 0
0.002961789667 0.0002651102033
0.003112071064 0.0005302204065
0.00326235246 0.0007953306098
0.003412633857 0.001060440813
0.003562915253 0.001325551016
0.00371319665 0.00159066122
0.003863478046 0.001855771423
0.004013759443 0.002120881626
0.004164040839 0.002385991829
0.004314322236 0.002651102033
0.004464603632 0.002916212236
0.004614885029 0.003181322439
0.004765166425 0.003446432642
0.004915447822 0.003711542846
0.005065729218 0.003976653049
0.005216010615 0.004241763252
0.005366292011 0.004506873455
0.005516573407 0.004771983659
0.005666854804 0.005037093862
0.0058171362 0.005302204065
0.005967417597 0.005567314268
0.006117698993 0.005832424472
0.00626798039 0.006097534675
0.006418261786 0.006362644878
0.006568543183 0.006627755081
0.006718824579 0.006892865285
0.006869105976 0.007157975488
0.007019387372 0.007423085691
0.007169668769 0.007688195894
0.007319950165 0.007953306098
0.007470231562 0.008218416301
0.007620512958 0.008483526504
0.007770794355 0.008748636707
0.007921075751 0.009013746911
0.008071357148 0.009278857114
0.008221638544 0.009543967317
0.008371919941 0.00980907752
0.008522201337 0.01007418772
0.008672482734 0.01033929793
0.00882276413 0.01060440813
0.008973045527 0.01086951833
0.009123326923 0.01113462854
0.009273608319 0.01139973874
0.009423889716 0.01166484894
0.009574171112 0.01192995915
0.009724452509 0.01219506935
0.009874733905 0.01246017955
0.0100250153 0.01272528976
0.01017529653 0.01299040006
0.003001473138 0
0.003151559783 0.0002651102032
0.003301646428 0.0005302204065
0.003451733073 0.0007953306097
0.003601819719 0.001060440813
0.003751906364 0.001325551016
0.003901993009 0.001590661219
0.004052079654 0.001855771423
0.0042021663 0.002120881626
0.004352252945 0.002385991829
0.00450233959 0.002651102032
0.004652426235 0.002916212236
0.004802512881 0.003181322439
0.004952599526 0.003446432642
0.005102686171 0.003711542845
0.005252772816 0.003976653049
0.005402859462 0.004241763252
0.005552946107 0.004506873455
0.005703032752 0.004771983658
0.005853119397 0.005037093862
0.006003206043 0.005302204065
0.006153292688 0.005567314268
0.006303379333 0.005832424471
0.006453465978 0.006097534675
0.006603552624 0.006362644878
0.006753639269 0.006627755081
0.006903725914 0.006892865284
0.007053812559 0.007157975488
0.007203899205 0.007423085691
0.00735398585 0.007688195894
0.007504072495 0.007953306097
0.00765415914 0.008218416301
0.007804245786 0.008483526504
0.007954332431 0.008748636707
0.008104419076 0.00901374691
0.008254505721 0.009278857114
0.008404592367 0.009543967317
0.008554679012 0.00980907752
0.008704765657 0.01007418772
0.008854852302 0.01033929793
0.009004938947 0.01060440813
0.009155025593 0.01086951833
0.009305112238 0.01113462854
0.009455198883 0.01139973874
0.009605285528 0.01166484894
0.009755372174 0.01192995915
0.009905458819 0.01219506935
0.01005554546 0.01246017955
0.01020563211 0.01272528976
0.01035571859 0.01299040005
0.003202413734 0
0.003352294376 0.0002651102032
0.003502175018 0.0005302204065
0.003652055659 0.0007953306097
0.003801936301 0.001060440813
0.003951816943 0.001325551016
0.004101697585 0.001590661219
0.004251578226 0.001855771423
0.004401458868 0.002120881626
0.00455133951 0.002385991829
0.004701220151 0.002651102032
0.004851100793 0.002916212236
0.005000981435 0.003181322439
0.005150862077 0.003446432642
0.005300742718 0.003711542845
0.00545062336 0.003976653049
0.005600504002 0.004241763252
0.005750384644 0.004506873455
0.005900265285 0.004771983658
0.006050145927 0.005037093862
0.006200026569 0.005302204065
0.006349907211 0.005567314268
0.006499787852 0.005832424471
0.006649668494 0.006097534674
0.006799549136 0.006362644878
0.006949429778 0.006627755081
0.007099310419 0.006892865284
0.007249191061 0.007157975487
0.007399071703 0.007423085691
0.007548952344 0.007688195894
0.007698832986 0.007953306097
0.007848713628 0.0082184163
0.00799859427 0.008483526504
0.008148474911 0.008748636707
0.008298355553 0.00901374691
0.008448236195 0.009278857113
0.008598116837 0.009543967317
0.008747997478 0.00980907752
0.00889787812 0.01007418772
0.009047758762 0.01033929793
0.009197639404 0.01060440813
0.009347520045 0.01086951833
0.009497400687 0.01113462854
0.009647281329 0.01139973874
0.00979716197 0.01166484894
0.009947042612 0.01192995915
0.01009692325 0.01219506935
0.0102468039 0.01246017955
0.01039668454 0.01272528976
0.01054656501 0.01299040005
0.003414964212 0
0.003564626948 0.0002651102032
0.003714289684 0.0005302204065
0.00386395242 0.0007953306097
0.004013615156 0.001060440813
0.004163277892 0.001325551016
0.004312940627 0.001590661219
0.004462603363 0.001855771423
0.004612266099 0.002120881626
0.004761928835 0.002385991829
0.004911591571 0.002651102032
0.005061254306 0.002916212236
0.005210917042 0.003181322439
0.005360579778 0.003446432642
0.005510242514 0.003711542845
0.00565990525 0.003976653048
0.005809567986 0.004241763252
0.005959230721 0.004506873455
0.006108893457 0.004771983658
0.006258556193 0.005037093861
0.006408218929 0.005302204065
0.006557881665 0.005567314268
0.0067075444 0.005832424471
0.006857207136 0.006097534674
0.007006869872 0.006362644878
0.007156532608 0.006627755081
0.007306195344 0.006892865284
0.00745585808 0.007157975487
0.007605520815 0.00742308569
0.007755183551 0.007688195894
0.007904846287 0.007953306097
0.008054509023 0.0082184163
0.008204171759 0.008483526503
0.008353834495 0.008748636707
0.00850349723 0.00901374691
0.008653159966 0.009278857113
0.008802822702 0.009543967316
0.008952485438 0.00980907752
0.009102148174 0.01007418772
0.009251810909 0.01033929793
0.009401473645 0.01060440813
0.009551136381 0.01086951833
0.009700799117 0.01113462854
0.009850461853 0.01139973874
0.01000012459 0.01166484894
0.01014978732 0.01192995915
0.01029945006 0.01219506935
0.0104491128 0.01246017955
0.01059877553 0.01272528976
0.0107484381 0.01299040005
0.003639795365 0
0.003789227605 0.0002651102032
0.003938659844 0.0005302204064
0.004088092084 0.0007953306097
0.004237524324 0.001060440813
0.004386956564 0.001325551016
0.004536388804 0.001590661219
0.004685821043 0.001855771423
0.004835253283 0.002120881626
0.004984685523 0.002385991829
0.005134117763 0.002651102032
0.005283550003 0.002916212235
0.005432982242 0.003181322439
0.005582414482 0.003446432642
0.005731846722 0.003711542845
0.005881278962 0.003976653048
0.006030711202 0.004241763252
0.006180143441 0.004506873455
0.006329575681 0.004771983658
0.006479007921 0.005037093861
0.006628440161 0.005302204064
0.006777872401 0.005567314268
0.00692730464 0.005832424471
0.00707673688 0.006097534674
0.00722616912 0.006362644877
0.00737560136 0.006627755081
0.0075250336 0.006892865284
0.007674465839 0.007157975487
0.007823898079 0.00742308569
0.007973330319 0.007688195893
0.008122762559 0.007953306097
0.008272194799 0.0082184163
0.008421627038 0.008483526503
0.008571059278 0.008748636706
0.008720491518 0.00901374691
0.008869923758 0.009278857113
0.009019355998 0.009543967316
0.009168788237 0.009809077519
0.009318220477 0.01007418772
0.009467652717 0.01033929793
0.009617084957 0.01060440813
0.009766517197 0.01086951833
0.009915949436 0.01113462854
0.01006538168 0.01139973874
0.01021481392 0.01166484894
0.01036424616 0.01192995914
0.0105136784 0.01219506935
0.01066311064 0.01246017955
0.01081254288 0.01272528975
0.01096197495 0.01299040005
0.00387761674 0
0.004026805166 0.0002651102032
0.004175993592 0.0005302204064
0.004325182018 0.0007953306096
0.004474370445 0.001060440813
0.004623558871 0.001325551016
0.004772747297 0.001590661219
0.004921935724 0.001855771422
0.00507112415 0.002120881626
0.005220312576 0.002385991829
0.005369501002 0.002651102032
0.005518689429 0.002916212235
0.005667877855 0.003181322439
0.005817066281 0.003446432642
0.005966254707 0.003711542845
0.006115443134 0.003976653048
0.00626463156 0.004241763251
0.006413819986 0.004506873455
0.006563008412 0.004771983658
0.006712196839 0.005037093861
0.006861385265 0.005302204064
0.007010573691 0.005567314267
0.007159762118 0.005832424471
0.007308950544 0.006097534674
0.00745813897 0.006362644877
0.007607327396 0.00662775508
0.007756515823 0.006892865284
0.007905704249 0.007157975487
0.008054892675 0.00742308569
0.008204081101 0.007688195893
0.008353269528 0.007953306096
0.008502457954 0.0082184163
0.00865164638 0.008483526503
0.008800834806 0.008748636706
0.008950023233 0.009013746909
0.009099211659 0.009278857112
0.009248400085 0.009543967316
0.009397588511 0.009809077519
0.009546776938 0.01007418772
0.009695965364 0.01033929793
0.00984515379 0.01060440813
0.009994342217 0.01086951833
0.01014353064 0.01113462853
0.01029271907 0.01139973874
0.0104419075 0.01166484894
0.01059109592 0.01192995914
0.01074028435 0.01219506935
0.01088947277 0.01246017955
0.0110386612 0.01272528975
0.01118784946 0.01299040005
0.004129178882 0
0.004278109408 0.0002651102032
0.004427039934 0.0005302204064
0.00457597046 0.0007953306096
0.004724900985 0.001060440813
0.004873831511 0.001325551016
0.005022762037 0.001590661219
0.005171692563 0.001855771422
0.005320623088 0.002120881626
0.005469553614 0.002385991829
0.00561848414 0.002651102032
0.005767414666 0.002916212235
0.005916345191 0.003181322438
0.006065275717 0.003446432642
0.006214206243 0.003711542845
0.006363136769 0.003976653048
0.006512067294 0.004241763251
0.00666099782 0.004506873454
0.006809928346 0.004771983658
0.006958858872 0.005037093861
0.007107789397 0.005302204064
0.007256719923 0.005567314267
0.007405650449 0.00583242447
0.007554580975 0.006097534674
0.0077035115 0.006362644877
0.007852442026 0.00662775508
0.008001372552 0.006892865283
0.008150303077 0.007157975486
0.008299233603 0.00742308569
0.008448164129 0.007688195893
0.008597094655 0.007953306096
0.00874602518 0.008218416299
0.008894955706 0.008483526502
0.009043886232 0.008748636706
0.009192816758 0.009013746909
0.009341747283 0.009278857112
0.009490677809 0.009543967315
0.009639608335 0.009809077518
0.009788538861 0.01007418772
0.009937469386 0.01033929792
0.01008639991 0.01060440813
0.01023533044 0.01086951833
0.01038426096 0.01113462853
0.01053319149 0.01139973874
0.01068212202 0.01166484894
0.01083105254 0.01192995914
0.01097998307 0.01219506935
0.01112891359 0.01246017955
0.01127784412 0.01272528975
0.01142677448 0.01299040005
0.004395275703 0
0.004543933427 0.0002651102032
0.004692591151 0.0005302204064
0.004841248876 0.0007953306096
0.0049899066 0.001060440813
0.005138564324 0.001325551016
0.005287222049 0.001590661219
0.005435879773 0.001855771422
0.005584537497 0.002120881626
0.005733195222 0.002385991829
0.005881852946 0.002651102032
0.00603051067 0.002916212235
0.006179168395 0.003181322438
0.006327826119 0.003446432641
0.006476483843 0.003711542845
0.006625141568 0.003976653048
0.006773799292 0.004241763251
0.006922457016 0.004506873454
0.00707111474 0.004771983657
0.007219772465 0.005037093861
0.007368430189 0.005302204064
0.007517087913 0.005567314267
0.007665745638 0.00583242447
0.007814403362 0.006097534673
0.007963061086 0.006362644877
0.008111718811 0.00662775508
0.008260376535 0.006892865283
0.008409034259 0.007157975486
0.008557691984 0.007423085689
0.008706349708 0.007688195893
0.008855007432 0.007953306096
0.009003665157 0.008218416299
0.009152322881 0.008483526502
0.009300980605 0.008748636705
0.00944963833 0.009013746908
0.009598296054 0.009278857112
0.009746953778 0.009543967315
0.009895611503 0.009809077518
0.01004426923 0.01007418772
0.01019292695 0.01033929792
0.01034158468 0.01060440813
0.0104902424 0.01086951833
0.01063890012 0.01113462853
0.01078755785 0.01139973874
0.01093621557 0.01166484894
0.0110848733 0.01192995914
0.01123353102 0.01219506935
0.01138218875 0.01246017955
0.01153084647 0.01272528975
0.01167950403 0.01299040005
0.00467674698 0
0.004825116141 0.0002651102032
0.004973485302 0.0005302204064
0.005121854463 0.0007953306095
0.005270223624 0.001060440813
0.005418592786 0.001325551016
0.005566961947 0.001590661219
0.005715331108 0.001855771422
0.005863700269 0.002120881625
0.00601206943 0.002385991829
0.006160438591 0.002651102032
0.006308807752 0.002916212235
0.006457176913 0.003181322438
0.006605546074 0.003446432641
0.006753915235 0.003711542845
0.006902284396 0.003976653048
0.007050653557 0.004241763251
0.007199022718 0.004506873454
0.00734739188 0.004771983657
0.007495761041 0.00503709386
0.007644130202 0.005302204064
0.007792499363 0.005567314267
0.007940868524 0.00583242447
0.008089237685 0.006097534673
0.008237606846 0.006362644876
0.008385976007 0.006627755079
0.008534345168 0.006892865283
0.008682714329 0.007157975486
0.00883108349 0.007423085689
0.008979452651 0.007688195892
0.009127821812 0.007953306095
0.009276190974 0.008218416299
0.009424560135 0.008483526502
0.009572929296 0.008748636705
0.009721298457 0.009013746908
0.009869667618 0.009278857111
0.01001803678 0.009543967314
0.01016640594 0.009809077518
0.0103147751 0.01007418772
0.01046314426 0.01033929792
0.01061151342 0.01060440813
0.01075988258 0.01086951833
0.01090825175 0.01113462853
0.01105662091 0.01139973874
0.01120499007 0.01166484894
0.01135335923 0.01192995914
0.01150172839 0.01219506935
0.01165009755 0.01246017955
0.01179846671 0.01272528975
0.01194683571 0.01299040005
0.004974481016 0
0.005122544941 0.0002651102032
0.005270608866 0.0005302204063
0.005418672792 0.0007953306095
0.005566736717 0.001060440813
0.005714800642 0.001325551016
0.005862864568 0.001590661219
0.006010928493 0.001855771422
0.006158992418 0.002120881625
0.006307056343 0.002385991829
0.006455120269 0.002651102032
0.006603184194 0.002916212235
0.006751248119 0.003181322438
0.006899312045 0.003446432641
0.00704737597 0.003711542844
0.007195439895 0.003976653048
0.007343503821 0.004241763251
0.007491567746 0.004506873454
0.007639631671 0.004771983657
0.007787695597 0.00503709386
0.007935759522 0.005302204063
0.008083823447 0.005567314267
0.008231887373 0.00583242447
0.008379951298 0.006097534673
0.008528015223 0.006362644876
0.008676079148 0.006627755079
0.008824143074 0.006892865282
0.008972206999 0.007157975486
0.009120270924 0.007423085689
0.00926833485 0.007688195892
0.009416398775 0.007953306095
0.0095644627 0.008218416298
0.009712526626 0.008483526501
0.009860590551 0.008748636705
0.01000865448 0.009013746908
0.0101567184 0.009278857111
0.01030478233 0.009543967314
0.01045284625 0.009809077517
0.01060091018 0.01007418772
0.0107489741 0.01033929792
0.01089703803 0.01060440813
0.01104510195 0.01086951833
0.01119316588 0.01113462853
0.0113412298 0.01139973874
0.01148929373 0.01166484894
0.01163735765 0.01192995914
0.01178542158 0.01219506935
0.01193348551 0.01246017955
0.01208154943 0.01272528975
0.01222961319 0.01299040005
0.005289417434 0
0.005437158487 0.0002651102032
0.005584899541 0.0005302204063
0.005732640595 0.0007953306095
0.005880381648 0.001060440813
0.006028122702 0.001325551016
0.006175863756 0.001590661219
0.00632360481 0.001855771422
0.006471345863 0.002120881625
0.006619086917 0.002385991828
0.006766827971 0.002651102032
0.006914569025 0.002916212235
0.007062310078 0.003181322438
0.007210051132 0.003446432641
0.007357792186 0.003711542844
0.00750553324 0.003976653047
0.007653274293 0.00424176325
0.007801015347 0.004506873454
0.007948756401 0.004771983657
0.008096497454 0.00503709386
0.008244238508 0.005302204063
0.008391979562 0.005567314266
0.008539720616 0.005832424469
0.008687461669 0.006097534673
0.008835202723 0.006362644876
0.008982943777 0.006627755079
0.009130684831 0.006892865282
0.009278425884 0.007157975485
0.009426166938 0.007423085688
0.009573907992 0.007688195891
0.009721649045 0.007953306095
0.009869390099 0.008218416298
0.01001713115 0.008483526501
0.01016487221 0.008748636704
0.01031261326 0.009013746907
0.01046035431 0.00927885711
0.01060809537 0.009543967314
0.01075583642 0.009809077517
0.01090357748 0.01007418772
0.01105131853 0.01033929792
0.01119905958 0.01060440813
0.01134680064 0.01086951833
0.01149454169 0.01113462853
0.01164228274 0.01139973874
0.0117900238 0.01166484894
0.01193776485 0.01192995914
0.01208550591 0.01219506935
0.01223324696 0.01246017955
0.01238098801 0.01272528975
0.0125287289 0.01299040005
0.005622550148 0
0.005769949675 0.0002651102031
0.005917349202 0.0005302204063
0.00606474873 0.0007953306094
0.006212148257 0.001060440813
0.006359547784 0.001325551016
0.006506947312 0.001590661219
0.006654346839 0.001855771422
0.006801746367 0.002120881625
0.006949145894 0.002385991828
0.007096545421 0.002651102031
0.007243944949 0.002916212235
0.007391344476 0.003181322438
0.007538744003 0.003446432641
0.007686143531 0.003711542844
0.007833543058 0.003976653047
0.007980942586 0.00424176325
0.008128342113 0.004506873453
0.00827574164 0.004771983657
0.008423141168 0.00503709386
0.008570540695 0.005302204063
0.008717940222 0.005567314266
0.00886533975 0.005832424469
0.009012739277 0.006097534672
0.009160138805 0.006362644875
0.009307538332 0.006627755079
0.009454937859 0.006892865282
0.009602337387 0.007157975485
0.009749736914 0.007423085688
0.009897136441 0.007688195891
0.01004453597 0.007953306094
0.0101919355 0.008218416297
0.01033933502 0.008483526501
0.01048673455 0.008748636704
0.01063413408 0.009013746907
0.01078153361 0.00927885711
0.01092893313 0.009543967313
0.01107633266 0.009809077516
0.01122373219 0.01007418772
0.01137113172 0.01033929792
0.01151853124 0.01060440813
0.01166593077 0.01086951833
0.0118133303 0.01113462853
0.01196072982 0.01139973874
0.01210812935 0.01166484894
0.01225552888 0.01192995914
0.01240292841 0.01219506934
0.01255032793 0.01246017955
0.01269772746 0.01272528975
0.01284512683 0.01299040005
0.005974930498 0
0.006121968766 0.0002651102031
0.006269007034 0.0005302204063
0.006416045303 0.0007953306094
0.006563083571 0.001060440813
0.00671012184 0.001325551016
0.006857160108 0.001590661219
0.007004198376 0.001855771422
0.007151236645 0.002120881625
0.007298274913 0.002385991828
0.007445313182 0.002651102031
0.00759235145 0.002916212234
0.007739389719 0.003181322438
0.007886427987 0.003446432641
0.008033466255 0.003711542844
0.008180504524 0.003976653047
0.008327542792 0.00424176325
0.008474581061 0.004506873453
0.008621619329 0.004771983656
0.008768657598 0.005037093859
0.008915695866 0.005302204063
0.009062734134 0.005567314266
0.009209772403 0.005832424469
0.009356810671 0.006097534672
0.00950384894 0.006362644875
0.009650887208 0.006627755078
0.009797925477 0.006892865281
0.009944963745 0.007157975484
0.01009200201 0.007423085688
0.01023904028 0.007688195891
0.01038607855 0.007953306094
0.01053311682 0.008218416297
0.01068015509 0.0084835265
0.01082719336 0.008748636703
0.01097423162 0.009013746906
0.01112126989 0.009278857109
0.01126830816 0.009543967313
0.01141534643 0.009809077516
0.0115623847 0.01007418772
0.01170942297 0.01033929792
0.01185646123 0.01060440813
0.0120034995 0.01086951833
0.01215053777 0.01113462853
0.01229757604 0.01139973873
0.01244461431 0.01166484894
0.01259165258 0.01192995914
0.01273869084 0.01219506934
0.01288572911 0.01246017955
0.01303276738 0.01272528975
0.01317980549 0.01299040005
0.006347670567 0
0.006494326704 0.0002651102031
0.006640982841 0.0005302204062
0.006787638978 0.0007953306093
0.006934295114 0.001060440812
0.007080951251 0.001325551016
0.007227607388 0.001590661219
0.007374263525 0.001855771422
0.007520919661 0.002120881625
0.007667575798 0.002385991828
0.007814231935 0.002651102031
0.007960888072 0.002916212234
0.008107544208 0.003181322437
0.008254200345 0.00344643264
0.008400856482 0.003711542844
0.008547512619 0.003976653047
0.008694168755 0.00424176325
0.008840824892 0.004506873453
0.008987481029 0.004771983656
0.009134137166 0.005037093859
0.009280793302 0.005302204062
0.009427449439 0.005567314265
0.009574105576 0.005832424468
0.009720761713 0.006097534672
0.00986741785 0.006362644875
0.01001407399 0.006627755078
0.01016073012 0.006892865281
0.01030738626 0.007157975484
0.0104540424 0.007423085687
0.01060069853 0.00768819589
0.01074735467 0.007953306093
0.01089401081 0.008218416296
0.01104066694 0.0084835265
0.01118732308 0.008748636703
0.01133397922 0.009013746906
0.01148063535 0.009278857109
0.01162729149 0.009543967312
0.01177394763 0.009809077515
0.01192060376 0.01007418772
0.0120672599 0.01033929792
0.01221391604 0.01060440812
0.01236057217 0.01086951833
0.01250722831 0.01113462853
0.01265388445 0.01139973873
0.01280054058 0.01166484894
0.01294719672 0.01192995914
0.01309385286 0.01219506934
0.013240509 0.01246017955
0.01338716513 0.01272528975
0.01353382111 0.01299040005
0.006741946694 0
0.006888198621 0.0002651102031
0.007034450547 0.0005302204062
0.007180702473 0.0007953306093
0.0073269544 0.001060440812
0.007473206326 0.001325551015
0.007619458253 0.001590661219
0.007765710179 0.001855771422
0.007911962105 0.002120881625
0.008058214032 0.002385991828
0.008204465958 0.002651102031
0.008350717885 0.002916212234
0.008496969811 0.003181322437
0.008643221738 0.00344643264
0.008789473664 0.003711542843
0.00893572559 0.003976653046
0.009081977517 0.00424176325
0.009228229443 0.004506873453
0.00937448137 0.004771983656
0.009520733296 0.005037093859
0.009666985223 0.005302204062
0.009813237149 0.005567314265
0.009959489075 0.005832424468
0.010105741 0.006097534671
0.01025199293 0.006362644874
0.01039824485 0.006627755077
0.01054449678 0.006892865281
0.01069074871 0.007157975484
0.01083700063 0.007423085687
0.01098325256 0.00768819589
0.01112950449 0.007953306093
0.01127575641 0.008218416296
0.01142200834 0.008483526499
0.01156826027 0.008748636702
0.01171451219 0.009013746905
0.01186076412 0.009278857108
0.01200701605 0.009543967311
0.01215326797 0.009809077515
0.0122995199 0.01007418772
0.01244577182 0.01033929792
0.01259202375 0.01060440812
0.01273827568 0.01086951833
0.0128845276 0.01113462853
0.01303077953 0.01139973873
0.01317703146 0.01166484894
0.01332328338 0.01192995914
0.01346953531 0.01219506934
0.01361578724 0.01246017955
0.01376203916 0.01272528975
0.01390829093 0.01299040005
0.007159003182 0
0.007304827543 0.0002651102031
0.007450651905 0.0005302204062
0.007596476267 0.0007953306092
0.007742300629 0.001060440812
0.00788812499 0.001325551015
0.008033949352 0.001590661218
0.008179773714 0.001855771422
0.008325598075 0.002120881625
0.008471422437 0.002385991828
0.008617246799 0.002651102031
0.008763071161 0.002916212234
0.008908895522 0.003181322437
0.009054719884 0.00344643264
0.009200544246 0.003711542843
0.009346368608 0.003976653046
0.009492192969 0.004241763249
0.009638017331 0.004506873452
0.009783841693 0.004771983655
0.009929666055 0.005037093859
0.01007549042 0.005302204062
0.01022131478 0.005567314265
0.01036713914 0.005832424468
0.0105129635 0.006097534671
0.01065878786 0.006362644874
0.01080461223 0.006627755077
0.01095043659 0.00689286528
0.01109626095 0.007157975483
0.01124208531 0.007423085686
0.01138790967 0.007688195889
0.01153373403 0.007953306092
0.0116795584 0.008218416295
0.01182538276 0.008483526499
0.01197120712 0.008748636702
0.01211703148 0.009013746905
0.01226285584 0.009278857108
0.0124086802 0.009543967311
0.01255450457 0.009809077514
0.01270032893 0.01007418772
0.01284615329 0.01033929792
0.01299197765 0.01060440812
0.01313780201 0.01086951833
0.01328362637 0.01113462853
0.01342945074 0.01139973873
0.0135752751 0.01166484894
0.01372109946 0.01192995914
0.01386692382 0.01219506934
0.01401274818 0.01246017954
0.01415857255 0.01272528975
0.01430439675 0.01299040004
0.007600156226 0
0.007745528319 0.0002651102031
0.007890900413 0.0005302204061
0.008036272506 0.0007953306092
0.008181644599 0.001060440812
0.008327016693 0.001325551015
0.008472388786 0.001590661218
0.00861776088 0.001855771421
0.008763132973 0.002120881624
0.008908505066 0.002385991828
0.00905387716 0.002651102031
0.009199249253 0.002916212234
0.009344621346 0.003181322437
0.00948999344 0.00344643264
0.009635365533 0.003711542843
0.009780737627 0.003976653046
0.00992610972 0.004241763249
0.01007148181 0.004506873452
0.01021685391 0.004771983655
0.010362226 0.005037093858
0.01050759809 0.005302204061
0.01065297019 0.005567314264
0.01079834228 0.005832424467
0.01094371437 0.00609753467
0.01108908647 0.006362644873
0.01123445856 0.006627755077
0.01137983065 0.00689286528
0.01152520275 0.007157975483
0.01167057484 0.007423085686
0.01181594693 0.007688195889
0.01196131903 0.007953306092
0.01210669112 0.008218416295
0.01225206321 0.008483526498
0.01239743531 0.008748636701
0.0125428074 0.009013746904
0.01268817949 0.009278857107
0.01283355159 0.00954396731
0.01297892368 0.009809077513
0.01312429577 0.01007418772
0.01326966787 0.01033929792
0.01341503996 0.01060440812
0.01356041205 0.01086951833
0.01370578415 0.01113462853
0.01385115624 0.01139973873
0.01399652833 0.01166484893
0.01414190043 0.01192995914
0.01428727252 0.01219506934
0.01443264461 0.01246017954
0.01457801671 0.01272528975
0.01472338864 0.01299040004
0.008066798071 0
0.008211691765 0.000265110203
0.008356585459 0.0005302204061
0.008501479153 0.0007953306091
0.008646372847 0.001060440812
0.008791266541 0.001325551015
0.008936160235 0.001590661218
0.009081053929 0.001855771421
0.009225947623 0.002120881624
0.009370841317 0.002385991827
0.00951573501 0.00265110203
0.009660628704 0.002916212233
0.009805522398 0.003181322437
0.009950416092 0.00344643264
0.01009530979 0.003711542843
0.01024020348 0.003976653046
0.01038509717 0.004241763249
0.01052999087 0.004506873452
0.01067488456 0.004771983655
0.01081977826 0.005037093858
0.01096467195 0.005302204061
0.01110956564 0.005567314264
0.01125445934 0.005832424467
0.01139935303 0.00609753467
0.01154424673 0.006362644873
0.01168914042 0.006627755076
0.01183403411 0.006892865279
0.01197892781 0.007157975482
0.0121238215 0.007423085685
0.0122687152 0.007688195888
0.01241360889 0.007953306091
0.01255850258 0.008218416294
0.01270339628 0.008483526497
0.01284828997 0.0087486367
0.01299318367 0.009013746903
0.01313807736 0.009278857107
0.01328297105 0.00954396731
0.01342786475 0.009809077513
0.01357275844 0.01007418772
0.01371765214 0.01033929792
0.01386254583 0.01060440812
0.01400743952 0.01086951832
0.01415233322 0.01113462853
0.01429722691 0.01139973873
0.01444212061 0.01166484893
0.0145870143 0.01192995914
0.01473190799 0.01219506934
0.01487680169 0.01246017954
0.01502169538 0.01272528975
0.01516658892 0.01299040004
0.008560401399 0
0.008704789053 0.000265110203
0.008849176707 0.000530220406
0.008993564361 0.0007953306091
0.009137952015 0.001060440812
0.009282339668 0.001325551015
0.009426727322 0.001590661218
0.009571114976 0.001855771421
0.00971550263 0.002120881624
0.009859890283 0.002385991827
0.01000427794 0.00265110203
0.01014866559 0.002916212233
0.01029305324 0.003181322436
0.0104374409 0.003446432639
0.01058182855 0.003711542842
0.01072621621 0.003976653045
0.01087060386 0.004241763248
0.01101499151 0.004506873451
0.01115937917 0.004771983654
0.01130376682 0.005037093857
0.01144815447 0.00530220406
0.01159254213 0.005567314263
0.01173692978 0.005832424467
0.01188131744 0.00609753467
0.01202570509 0.006362644873
0.01217009274 0.006627755076
0.0123144804 0.006892865279
0.01245886805 0.007157975482
0.01260325571 0.007423085685
0.01274764336 0.007688195888
0.01289203101 0.007953306091
0.01303641867 0.008218416294
0.01318080632 0.008483526497
0.01332519397 0.0087486367
0.01346958163 0.009013746903
0.01361396928 0.009278857106
0.01375835694 0.009543967309
0.01390274459 0.009809077512
0.01404713224 0.01007418771
0.0141915199 0.01033929792
0.01433590755 0.01060440812
0.0144802952 0.01086951832
0.01462468286 0.01113462853
0.01476907051 0.01139973873
0.01491345817 0.01166484893
0.01505784582 0.01192995914
0.01520223347 0.01219506934
0.01534662113 0.01246017954
0.01549100878 0.01272528975
0.01563539627 0.01299040004
0.009082523984 0
0.00922637636 0.000265110203
0.009370228736 0.000530220406
0.009514081112 0.000795330609
0.009657933487 0.001060440812
0.009801785863 0.001325551015
0.009945638239 0.001590661218
0.01008949061 0.001855771421
0.01023334299 0.002120881624
0.01037719537 0.002385991827
0.01052104774 0.00265110203
0.01066490012 0.002916212233
0.01080875249 0.003181322436
0.01095260487 0.003446432639
0.01109645724 0.003711542842
0.01124030962 0.003976653045
0.011384162 0.004241763248
0.01152801437 0.004506873451
0.01167186675 0.004771983654
0.01181571912 0.005037093857
0.0119595715 0.00530220406
0.01210342387 0.005567314263
0.01224727625 0.005832424466
0.01239112863 0.006097534669
0.012534981 0.006362644872
0.01267883338 0.006627755075
0.01282268575 0.006892865278
0.01296653813 0.007157975481
0.01311039051 0.007423085684
0.01325424288 0.007688195887
0.01339809526 0.00795330609
0.01354194763 0.008218416293
0.01368580001 0.008483526496
0.01382965238 0.008748636699
0.01397350476 0.009013746902
0.01411735714 0.009278857105
0.01426120951 0.009543967308
0.01440506189 0.009809077511
0.01454891426 0.01007418771
0.01469276664 0.01033929792
0.01483661901 0.01060440812
0.01498047139 0.01086951832
0.01512432377 0.01113462853
0.01526817614 0.01139973873
0.01541202852 0.01166484893
0.01555588089 0.01192995914
0.01569973327 0.01219506934
0.01584358564 0.01246017954
0.01598743802 0.01272528974
0.01613129024 0.01299040004
0.009634813602 0
0.009778099772 0.000265110203
0.009921385943 0.000530220406
0.01006467211 0.0007953306089
0.01020795828 0.001060440812
0.01035124445 0.001325551015
0.01049453063 0.001590661218
0.0106378168 0.001855771421
0.01078110297 0.002120881624
0.01092438914 0.002385991827
0.01106767531 0.00265110203
0.01121096148 0.002916212233
0.01135424765 0.003181322436
0.01149753382 0.003446432639
0.01164081999 0.003711542842
0.01178410616 0.003976653045
0.01192739233 0.004241763248
0.0120706785 0.004506873451
0.01221396467 0.004771983654
0.01235725084 0.005037093857
0.01250053701 0.00530220406
0.01264382318 0.005567314263
0.01278710935 0.005832424466
0.01293039553 0.006097534669
0.0130736817 0.006362644872
0.01321696787 0.006627755075
0.01336025404 0.006892865277
0.01350354021 0.00715797548
0.01364682638 0.007423085683
0.01379011255 0.007688195886
0.01393339872 0.007953306089
0.01407668489 0.008218416292
0.01421997106 0.008483526495
0.01436325723 0.008748636698
0.0145065434 0.009013746901
0.01464982957 0.009278857104
0.01479311574 0.009543967307
0.01493640191 0.00980907751
0.01507968808 0.01007418771
0.01522297425 0.01033929792
0.01536626043 0.01060440812
0.0155095466 0.01086951832
0.01565283277 0.01113462853
0.01579611894 0.01139973873
0.01593940511 0.01166484893
0.01608269128 0.01192995913
0.01622597745 0.01219506934
0.01636926362 0.01246017954
0.01651254979 0.01272528974
0.0166558358 0.01299040004
0.01021901323 0
0.01036170048 0.000265110203
0.01050438774 0.0005302204059
0.01064707499 0.0007953306089
0.01078976224 0.001060440812
0.01093244949 0.001325551015
0.01107513674 0.001590661218
0.01121782399 0.001855771421
0.01136051124 0.002120881624
0.0115031985 0.002385991827
0.01164588575 0.00265110203
0.011788573 0.002916212233
0.01193126025 0.003181322435
0.0120739475 0.003446432638
0.01221663475 0.003711542841
0.012359322 0.003976653044
0.01250200926 0.004241763247
0.01264469651 0.00450687345
0.01278738376 0.004771983653
0.01293007101 0.005037093856
0.01307275826 0.005302204059
0.01321544551 0.005567314262
0.01335813276 0.005832424465
0.01350082002 0.006097534668
0.01364350727 0.006362644871
0.01378619452 0.006627755074
0.01392888177 0.006892865277
0.01407156902 0.00715797548
0.01421425627 0.007423085683
0.01435694352 0.007688195886
0.01449963078 0.007953306089
0.01464231803 0.008218416292
0.01478500528 0.008483526495
0.01492769253 0.008748636698
0.01507037978 0.009013746901
0.01521306703 0.009278857104
0.01535575428 0.009543967306
0.01549844153 0.009809077509
0.01564112879 0.01007418771
0.01578381604 0.01033929792
0.01592650329 0.01060440812
0.01606919054 0.01086951832
0.01621187779 0.01113462852
0.01635456504 0.01139973873
0.01649725229 0.01166484893
0.01663993955 0.01192995913
0.0167826268 0.01219506934
0.01692531405 0.01246017954
0.0170680013 0.01272528974
0.01721068839 0.01299040004
0.01083696656 0
0.01097902029 0.0002651102029
0.01112107402 0.0005302204059
0.01126312775 0.0007953306088
0.01140518148 0.001060440812
0.0115472352 0.001325551015
0.01168928893 0.001590661218
0.01183134266 0.001855771421
0.01197339639 0.002120881623
0.01211545012 0.002385991826
0.01225750385 0.002651102029
0.01239955757 0.002916212232
0.0125416113 0.003181322435
0.01268366503 0.003446432638
0.01282571876 0.003711542841
0.01296777249 0.003976653044
0.01310982621 0.004241763247
0.01325187994 0.00450687345
0.01339393367 0.004771983653
0.0135359874 0.005037093856
0.01367804113 0.005302204059
0.01382009485 0.005567314262
0.01396214858 0.005832424464
0.01410420231 0.006097534667
0.01424625604 0.00636264487
0.01438830977 0.006627755073
0.01453036349 0.006892865276
0.01467241722 0.007157975479
0.01481447095 0.007423085682
0.01495652468 0.007688195885
0.01509857841 0.007953306088
0.01524063213 0.008218416291
0.01538268586 0.008483526494
0.01552473959 0.008748636697
0.01566679332 0.0090137469
0.01580884705 0.009278857103
0.01595090077 0.009543967306
0.0160929545 0.009809077509
0.01623500823 0.01007418771
0.01637706196 0.01033929791
0.01651911569 0.01060440812
0.01666116942 0.01086951832
0.01680322314 0.01113462852
0.01694527687 0.01139973873
0.0170873306 0.01166484893
0.01722938433 0.01192995913
0.01737143806 0.01219506933
0.01751349178 0.01246017954
0.01765554551 0.01272528974
0.01779759908 0.01299040003
0.01149062381 0
0.01163200741 0.0002651102029
0.01177339101 0.0005302204058
0.01191477461 0.0007953306087
0.01205615821 0.001060440812
0.01219754181 0.001325551015
0.01233892541 0.001590661217
0.01248030902 0.00185577142
0.01262169262 0.002120881623
0.01276307622 0.002385991826
0.01290445982 0.002651102029
0.01304584342 0.002916212232
0.01318722702 0.003181322435
0.01332861062 0.003446432638
0.01346999422 0.003711542841
0.01361137783 0.003976653044
0.01375276143 0.004241763246
0.01389414503 0.004506873449
0.01403552863 0.004771983652
0.01417691223 0.005037093855
0.01431829583 0.005302204058
0.01445967943 0.005567314261
0.01460106303 0.005832424464
0.01474244663 0.006097534667
0.01488383024 0.00636264487
0.01502521384 0.006627755073
0.01516659744 0.006892865276
0.01530798104 0.007157975478
0.01544936464 0.007423085681
0.01559074824 0.007688195884
0.01573213184 0.007953306087
0.01587351544 0.00821841629
0.01601489905 0.008483526493
0.01615628265 0.008748636696
0.01629766625 0.009013746899
0.01643904985 0.009278857102
0.01658043345 0.009543967305
0.01672181705 0.009809077508
0.01686320065 0.01007418771
0.01700458425 0.01033929791
0.01714596786 0.01060440812
0.01728735146 0.01086951832
0.01742873506 0.01113462852
0.01757011866 0.01139973872
0.01771150226 0.01166484893
0.01785288586 0.01192995913
0.01799426946 0.01219506933
0.01813565306 0.01246017954
0.01827703667 0.01272528974
0.01841842011 0.01299040003
0.01218204785 0
0.01232272261 0.0002651102029
0.01246339736 0.0005302204058
0.01260407212 0.0007953306086
0.01274474687 0.001060440812
0.01288542163 0.001325551014
0.01302609639 0.001590661217
0.01316677114 0.00185577142
0.0133074459 0.002120881623
0.01344812065 0.002385991826
0.01358879541 0.002651102029
0.01372947017 0.002916212232
0.01387014492 0.003181322435
0.01401081968 0.003446432637
0.01415149443 0.00371154284
0.01429216919 0.003976653043
0.01443284395 0.004241763246
0.0145735187 0.004506873449
0.01471419346 0.004771983652
0.01485486821 0.005037093855
0.01499554297 0.005302204058
0.01513621773 0.00556731426
0.01527689248 0.005832424463
0.01541756724 0.006097534666
0.01555824199 0.006362644869
0.01569891675 0.006627755072
0.01583959151 0.006892865275
0.01598026626 0.007157975478
0.01612094102 0.007423085681
0.01626161577 0.007688195883
0.01640229053 0.007953306086
0.01654296529 0.008218416289
0.01668364004 0.008483526492
0.0168243148 0.008748636695
0.01696498955 0.009013746898
0.01710566431 0.009278857101
0.01724633907 0.009543967304
0.01738701382 0.009809077507
0.01752768858 0.01007418771
0.01766836333 0.01033929791
0.01780903809 0.01060440812
0.01794971285 0.01086951832
0.0180903876 0.01113462852
0.01823106236 0.01139973872
0.01837173711 0.01166484893
0.01851241187 0.01192995913
0.01865308663 0.01219506933
0.01879376138 0.01246017954
0.01893443614 0.01272528974
0.01907511074 0.01299040003
0.01291342077 0
0.01305334573 0.0002651102028
0.01319327068 0.0005302204057
0.01333319564 0.0007953306085
0.01347312059 0.001060440811
0.01361304555 0.001325551014
0.0137529705 0.001590661217
0.01389289546 0.00185577142
0.01403282041 0.002120881623
0.01417274537 0.002385991826
0.01431267032 0.002651102028
0.01445259528 0.002916212231
0.01459252023 0.003181322434
0.01473244519 0.003446432637
0.01487237015 0.00371154284
0.0150122951 0.003976653043
0.01515222006 0.004241763246
0.01529214501 0.004506873448
0.01543206997 0.004771983651
0.01557199492 0.005037093854
0.01571191988 0.005302204057
0.01585184483 0.00556731426
0.01599176979 0.005832424463
0.01613169474 0.006097534665
0.0162716197 0.006362644868
0.01641154465 0.006627755071
0.01655146961 0.006892865274
0.01669139456 0.007157975477
0.01683131952 0.00742308568
0.01697124448 0.007688195883
0.01711116943 0.007953306085
0.01725109439 0.008218416288
0.01739101934 0.008483526491
0.0175309443 0.008748636694
0.01767086925 0.009013746897
0.01781079421 0.0092788571
0.01795071916 0.009543967303
0.01809064412 0.009809077505
0.01823056907 0.01007418771
0.01837049403 0.01033929791
0.01851041898 0.01060440811
0.01865034394 0.01086951832
0.01879026889 0.01113462852
0.01893019385 0.01139973872
0.0190701188 0.01166484893
0.01921004376 0.01192995913
0.01934996872 0.01219506933
0.01948989367 0.01246017953
0.01962981863 0.01272528974
0.01976974343 0.01299040003
0.01368705072 0
0.01382618256 0.0002651102028
0.01396531439 0.0005302204056
0.01410444622 0.0007953306084
0.01424357806 0.001060440811
0.01438270989 0.001325551014
0.01452184172 0.001590661217
0.01466097355 0.00185577142
0.01480010539 0.002120881623
0.01493923722 0.002385991825
0.01507836905 0.002651102028
0.01521750089 0.002916212231
0.01535663272 0.003181322434
0.01549576455 0.003446432637
0.01563489638 0.003711542839
0.01577402822 0.003976653042
0.01591316005 0.004241763245
0.01605229188 0.004506873448
0.01619142372 0.004771983651
0.01633055555 0.005037093854
0.01646968738 0.005302204056
0.01660881921 0.005567314259
0.01674795105 0.005832424462
0.01688708288 0.006097534665
0.01702621471 0.006362644868
0.01716534655 0.00662775507
0.01730447838 0.006892865273
0.01744361021 0.007157975476
0.01758274205 0.007423085679
0.01772187388 0.007688195882
0.01786100571 0.007953306085
0.01800013754 0.008218416287
0.01813926938 0.00848352649
0.01827840121 0.008748636693
0.01841753304 0.009013746896
0.01855666488 0.009278857099
0.01869579671 0.009543967301
0.01883492854 0.009809077504
0.01897406037 0.01007418771
0.01911319221 0.01033929791
0.01925232404 0.01060440811
0.01939145587 0.01086951832
0.01953058771 0.01113462852
0.01966971954 0.01139973872
0.01980885137 0.01166484892
0.0199479832 0.01192995913
0.02008711504 0.01219506933
0.02022624687 0.01246017953
0.0203653787 0.01272528974
0.02050451038 0.01299040003
0.01450537922 0
0.01464367211 0.0002651102028
0.01478196499 0.0005302204056
0.01492025788 0.0007953306083
0.01505855076 0.001060440811
0.01519684365 0.001325551014
0.01533513654 0.001590661217
0.01547342942 0.001855771419
0.01561172231 0.002120881622
0.01575001519 0.002385991825
0.01588830808 0.002651102028
0.01602660097 0.002916212231
0.01616489385 0.003181322433
0.01630318674 0.003446432636
0.01644147962 0.003711542839
0.01657977251 0.003976653042
0.01671806539 0.004241763245
0.01685635828 0.004506873447
0.01699465117 0.00477198365
0.01713294405 0.005037093853
0.01727123694 0.005302204056
0.01740952982 0.005567314258
0.01754782271 0.005832424461
0.01768611559 0.006097534664
0.01782440848 0.006362644867
0.01796270137 0.00662775507
0.01810099425 0.006892865272
0.01823928714 0.007157975475
0.01837758002 0.007423085678
0.01851587291 0.007688195881
0.01865416579 0.007953306084
0.01879245868 0.008218416286
0.01893075157 0.008483526489
0.01906904445 0.008748636692
0.01920733734 0.009013746895
0.01934563022 0.009278857097
0.01948392311 0.0095439673
0.01962221599 0.009809077503
0.01976050888 0.01007418771
0.01989880177 0.01033929791
0.02003709465 0.01060440811
0.02017538754 0.01086951831
0.02031368042 0.01113462852
0.02045197331 0.01139973872
0.02059026619 0.01166484892
0.02072855908 0.01192995913
0.02086685197 0.01219506933
0.02100514485 0.01246017953
0.02114343774 0.01272528973
0.02128173047 0.01299040002
0.01537098884 0
0.01550839431 0.0002651102027
0.01564579978 0.0005302204055
0.01578320524 0.0007953306082
0.01592061071 0.001060440811
0.01605801617 0.001325551014
0.01619542164 0.001590661216
0.01633282711 0.001855771419
0.01647023257 0.002120881622
0.01660763804 0.002385991825
0.01674504351 0.002651102027
0.01688244897 0.00291621223
0.01701985444 0.003181322433
0.0171572599 0.003446432636
0.01729466537 0.003711542838
0.01743207084 0.003976653041
0.0175694763 0.004241763244
0.01770688177 0.004506873447
0.01784428723 0.004771983649
0.0179816927 0.005037093852
0.01811909817 0.005302204055
0.01825650363 0.005567314258
0.0183939091 0.00583242446
0.01853131456 0.006097534663
0.01866872003 0.006362644866
0.0188061255 0.006627755069
0.01894353096 0.006892865271
0.01908093643 0.007157975474
0.0192183419 0.007423085677
0.01935574736 0.00768819588
0.01949315283 0.007953306082
0.01963055829 0.008218416285
0.01976796376 0.008483526488
0.01990536923 0.008748636691
0.02004277469 0.009013746893
0.02018018016 0.009278857096
0.02031758562 0.009543967299
0.02045499109 0.009809077502
0.02059239656 0.0100741877
0.02072980202 0.01033929791
0.02086720749 0.01060440811
0.02100461295 0.01086951831
0.02114201842 0.01113462852
0.02127942389 0.01139973872
0.02141682935 0.01166484892
0.02155423482 0.01192995912
0.02169164029 0.01219506933
0.02182904575 0.01246017953
0.02196645122 0.01272528973
0.02210385653 0.01299040002
0.01628661138 0
0.01642307816 0.0002651102027
0.01655954493 0.0005302204054
0.0166960117 0.0007953306081
0.01683247848 0.001060440811
0.01696894525 0.001325551014
0.01710541202 0.001590661216
0.0172418788 0.001855771419
0.01737834557 0.002120881622
0.01751481234 0.002385991824
0.01765127912 0.002651102027
0.01778774589 0.00291621223
0.01792421266 0.003181322433
0.01806067944 0.003446432635
0.01819714621 0.003711542838
0.01833361299 0.003976653041
0.01847007976 0.004241763243
0.01860654653 0.004506873446
0.01874301331 0.004771983649
0.01887948008 0.005037093852
0.01901594685 0.005302204054
0.01915241363 0.005567314257
0.0192888804 0.00583242446
0.01942534717 0.006097534662
0.01956181395 0.006362644865
0.01969828072 0.006627755068
0.01983474749 0.006892865271
0.01997121427 0.007157975473
0.02010768104 0.007423085676
0.02024414781 0.007688195879
0.02038061459 0.007953306081
0.02051708136 0.008218416284
0.02065354813 0.008483526487
0.02079001491 0.00874863669
0.02092648168 0.009013746892
0.02106294845 0.009278857095
0.02119941523 0.009543967298
0.021335882 0.0098090775
0.02147234877 0.0100741877
0.02160881555 0.01033929791
0.02174528232 0.01060440811
0.0218817491 0.01086951831
0.02201821587 0.01113462851
0.02215468264 0.01139973872
0.02229114942 0.01166484892
0.02242761619 0.01192995912
0.02256408296 0.01219506932
0.02270054974 0.01246017953
0.02283701651 0.01272528973
0.02297348313 0.01299040002
0.01725513647 0
0.01739061032 0.0002651102027
0.01752608416 0.0005302204053
0.01766155801 0.000795330608
0.01779703185 0.001060440811
0.0179325057 0.001325551013
0.01806797954 0.001590661216
0.01820345339 0.001855771419
0.01833892723 0.002120881621
0.01847440108 0.002385991824
0.01860987492 0.002651102027
0.01874534877 0.002916212229
0.01888082261 0.003181322432
0.01901629646 0.003446432635
0.0191517703 0.003711542837
0.01928724415 0.00397665304
0.019422718 0.004241763243
0.01955819184 0.004506873445
0.01969366569 0.004771983648
0.01982913953 0.005037093851
0.01996461338 0.005302204053
0.02010008722 0.005567314256
0.02023556107 0.005832424459
0.02037103491 0.006097534661
0.02050650876 0.006362644864
0.0206419826 0.006627755067
0.02077745645 0.006892865269
0.02091293029 0.007157975472
0.02104840414 0.007423085675
0.02118387798 0.007688195878
0.02131935183 0.00795330608
0.02145482567 0.008218416283
0.02159029952 0.008483526486
0.02172577337 0.008748636688
0.02186124721 0.009013746891
0.02199672106 0.009278857094
0.0221321949 0.009543967296
0.02226766875 0.009809077499
0.02240314259 0.0100741877
0.02253861644 0.0103392979
0.02267409028 0.01060440811
0.02280956413 0.01086951831
0.02294503797 0.01113462851
0.02308051182 0.01139973872
0.02321598566 0.01166484892
0.02335145951 0.01192995912
0.02348693335 0.01219506932
0.0236224072 0.01246017953
0.02375788105 0.01272528973
0.02389335474 0.01299040002
0.01827962069 0
0.01841404424 0.0002651102026
0.01854846779 0.0005302204053
0.01868289134 0.0007953306079
0.01881731488 0.001060440811
0.01895173843 0.001325551013
0.01908616198 0.001590661216
0.01922058553 0.001855771418
0.01935500908 0.002120881621
0.01948943262 0.002385991824
0.01962385617 0.002651102026
0.01975827972 0.002916212229
0.01989270327 0.003181322432
0.02002712682 0.003446432634
0.02016155036 0.003711542837
0.02029597391 0.003976653039
0.02043039746 0.004241763242
0.02056482101 0.004506873445
0.02069924456 0.004771983647
0.0208336681 0.00503709385
0.02096809165 0.005302204053
0.0211025152 0.005567314255
0.02123693875 0.005832424458
0.0213713623 0.006097534661
0.02150578585 0.006362644863
0.02164020939 0.006627755066
0.02177463294 0.006892865268
0.02190905649 0.007157975471
0.02204348004 0.007423085674
0.02217790359 0.007688195876
0.02231232713 0.007953306079
0.02244675068 0.008218416282
0.02258117423 0.008483526484
0.02271559778 0.008748636687
0.02285002133 0.00901374689
0.02298444487 0.009278857092
0.02311886842 0.009543967295
0.02325329197 0.009809077497
0.02338771552 0.0100741877
0.02352213907 0.0103392979
0.02365656261 0.01060440811
0.02379098616 0.01086951831
0.02392540971 0.01113462851
0.02405983326 0.01139973871
0.02419425681 0.01166484892
0.02432868036 0.01192995912
0.0244631039 0.01219506932
0.02459752745 0.01246017952
0.024731951 0.01272528973
0.0248663744 0.01299040001
0.01936329724 0
0.0194966098 0.0002651102026
0.01962992237 0.0005302204052
0.01976323494 0.0007953306078
0.0198965475 0.00106044081
0.02002986007 0.001325551013
0.02016317264 0.001590661216
0.02029648521 0.001855771418
0.02042979777 0.002120881621
0.02056311034 0.002385991823
0.02069642291 0.002651102026
0.02082973547 0.002916212228
0.02096304804 0.003181322431
0.02109636061 0.003446432634
0.02122967318 0.003711542836
0.02136298574 0.003976653039
0.02149629831 0.004241763241
0.02162961088 0.004506873444
0.02176292344 0.004771983647
0.02189623601 0.005037093849
0.02202954858 0.005302204052
0.02216286115 0.005567314254
0.02229617371 0.005832424457
0.02242948628 0.00609753466
0.02256279885 0.006362644862
0.02269611141 0.006627755065
0.02282942398 0.006892865267
0.02296273655 0.00715797547
0.02309604912 0.007423085672
0.02322936168 0.007688195875
0.02336267425 0.007953306078
0.02349598682 0.00821841628
0.02362929938 0.008483526483
0.02376261195 0.008748636685
0.02389592452 0.009013746888
0.02402923709 0.009278857091
0.02416254965 0.009543967293
0.02429586222 0.009809077496
0.02442917479 0.0100741877
0.02456248735 0.0103392979
0.02469579992 0.0106044081
0.02482911249 0.01086951831
0.02496242505 0.01113462851
0.02509573762 0.01139973871
0.02522905019 0.01166484891
0.02536236276 0.01192995912
0.02549567532 0.01219506932
0.02562898789 0.01246017952
0.02576230046 0.01272528972
0.02589561288 0.01299040001
0.0205095861 0
0.0206417235 0.0002651102025
0.02077386089 0.0005302204051
0.02090599829 0.0007953306076
0.02103813568 0.00106044081
0.02117027308 0.001325551013
0.02130241048 0.001590661215
0.02143454787 0.001855771418
0.02156668527 0.00212088162
0.02169882267 0.002385991823
0.02183096006 0.002651102025
0.02196309746 0.002916212228
0.02209523485 0.00318132243
0.02222737225 0.003446432633
0.02235950965 0.003711542836
0.02249164704 0.003976653038
0.02262378444 0.004241763241
0.02275592183 0.004506873443
0.02288805923 0.004771983646
0.02302019663 0.005037093848
0.02315233402 0.005302204051
0.02328447142 0.005567314253
0.02341660882 0.005832424456
0.02354874621 0.006097534658
0.02368088361 0.006362644861
0.023813021 0.006627755064
0.0239451584 0.006892865266
0.0240772958 0.007157975469
0.02420943319 0.007423085671
0.02434157059 0.007688195874
0.02447370799 0.007953306076
0.02460584538 0.008218416279
0.02473798278 0.008483526481
0.02487012017 0.008748636684
0.02500225757 0.009013746886
0.02513439497 0.009278857089
0.02526653236 0.009543967292
0.02539866976 0.009809077494
0.02553080716 0.0100741877
0.02566294455 0.0103392979
0.02579508195 0.0106044081
0.02592721934 0.0108695183
0.02605935674 0.01113462851
0.02619149414 0.01139973871
0.02632363153 0.01166484891
0.02645576893 0.01192995911
0.02658790633 0.01219506932
0.02672004372 0.01246017952
0.02685218112 0.01272528972
0.02698431837 0.01299040001
0.02172210488 0
0.0218529992 0.0002651102025
0.02198389353 0.000530220405
0.02211478786 0.0007953306075
0.02224568218 0.00106044081
0.02237657651 0.001325551012
0.02250747084 0.001590661215
0.02263836516 0.001855771417
0.02276925949 0.00212088162
0.02290015382 0.002385991822
0.02303104814 0.002651102025
0.02316194247 0.002916212227
0.0232928368 0.00318132243
0.02342373112 0.003446432632
0.02355462545 0.003711542835
0.02368551978 0.003976653037
0.0238164141 0.00424176324
0.02394730843 0.004506873442
0.02407820276 0.004771983645
0.02420909708 0.005037093847
0.02433999141 0.00530220405
0.02447088574 0.005567314252
0.02460178006 0.005832424455
0.02473267439 0.006097534657
0.02486356872 0.00636264486
0.02499446304 0.006627755062
0.02512535737 0.006892865265
0.0252562517 0.007157975467
0.02538714602 0.00742308567
0.02551804035 0.007688195872
0.02564893468 0.007953306075
0.025779829 0.008218416277
0.02591072333 0.00848352648
0.02604161766 0.008748636682
0.02617251198 0.009013746885
0.02630340631 0.009278857087
0.02643430064 0.00954396729
0.02656519496 0.009809077492
0.02669608929 0.01007418769
0.02682698362 0.0103392979
0.02695787794 0.0106044081
0.02708877227 0.0108695183
0.0272196666 0.0111346285
0.02735056092 0.01139973871
0.02748145525 0.01166484891
0.02761234958 0.01192995911
0.0277432439 0.01219506931
0.02787413823 0.01246017952
0.02800503256 0.01272528972
0.02813592674 0.01299040001
0.02300468018 0
0.02313425961 0.0002651102024
0.02326383905 0.0005302204049
0.02339341848 0.0007953306073
0.02352299792 0.00106044081
0.02365257735 0.001325551012
0.02378215679 0.001590661215
0.02391173622 0.001855771417
0.02404131566 0.002120881619
0.0241708951 0.002385991822
0.02430047453 0.002651102024
0.02443005397 0.002916212227
0.0245596334 0.003181322429
0.02468921284 0.003446432632
0.02481879227 0.003711542834
0.02494837171 0.003976653037
0.02507795114 0.004241763239
0.02520753058 0.004506873441
0.02533711001 0.004771983644
0.02546668945 0.005037093846
0.02559626889 0.005302204049
0.02572584832 0.005567314251
0.02585542776 0.005832424454
0.02598500719 0.006097534656
0.02611458663 0.006362644859
0.02624416606 0.006627755061
0.0263737455 0.006892865263
0.02650332493 0.007157975466
0.02663290437 0.007423085668
0.02676248381 0.007688195871
0.02689206324 0.007953306073
0.02702164268 0.008218416276
0.02715122211 0.008483526478
0.02728080155 0.008748636681
0.02741038098 0.009013746883
0.02753996042 0.009278857086
0.02766953985 0.009543967288
0.02779911929 0.00980907749
0.02792869873 0.01007418769
0.02805827816 0.0103392979
0.0281878576 0.0106044081
0.02831743703 0.0108695183
0.02844701647 0.0111346285
0.0285765959 0.01139973871
0.02870617534 0.01166484891
0.02883575477 0.01192995911
0.02896533421 0.01219506931
0.02909491364 0.01246017951
0.02922449308 0.01272528972
0.02935407237 0.0129904
0.0243613597 0
0.02448954828 0.0002651102024
0.02461773685 0.0005302204048
0.02474592542 0.0007953306071
0.024874114 0.00106044081
0.02500230257 0.001325551012
0.02513049114 0.001590661214
0.02525867971 0.001855771417
0.02538686829 0.002120881619
0.02551505686 0.002385991821
0.02564324543 0.002651102024
0.02577143401 0.002916212226
0.02589962258 0.003181322429
0.02602781115 0.003446432631
0.02615599972 0.003711542833
0.0262841883 0.003976653036
0.02641237687 0.004241763238
0.02654056544 0.004506873441
0.02666875402 0.004771983643
0.02679694259 0.005037093845
0.02692513116 0.005302204048
0.02705331974 0.00556731425
0.02718150831 0.005832424452
0.02730969688 0.006097534655
0.02743788545 0.006362644857
0.02756607403 0.00662775506
0.0276942626 0.006892865262
0.02782245117 0.007157975464
0.02795063975 0.007423085667
0.02807882832 0.007688195869
0.02820701689 0.007953306072
0.02833520546 0.008218416274
0.02846339404 0.008483526476
0.02859158261 0.008748636679
0.02871977118 0.009013746881
0.02884795976 0.009278857084
0.02897614833 0.009543967286
0.0291043369 0.009809077488
0.02923252548 0.01007418769
0.02936071405 0.01033929789
0.02948890262 0.0106044081
0.02961709119 0.0108695183
0.02974527977 0.0111346285
0.02987346834 0.0113997387
0.03000165691 0.01166484891
0.03012984549 0.01192995911
0.03025803406 0.01219506931
0.03038622263 0.01246017951
0.03051441121 0.01272528971
0.03064259964 0.0129904
0.02579642503 0
0.02592314238 0.0002651102023
0.02604985973 0.0005302204046
0.02617657708 0.000795330607
0.02630329443 0.001060440809
0.02643001178 0.001325551012
0.02655672913 0.001590661214
0.02668344648 0.001855771416
0.02681016383 0.002120881619
0.02693688118 0.002385991821
0.02706359853 0.002651102023
0.02719031587 0.002916212226
0.02731703322 0.003181322428
0.02744375057 0.00344643263
0.02757046792 0.003711542833
0.02769718527 0.003976653035
0.02782390262 0.004241763237
0.02795061997 0.00450687344
0.02807733732 0.004771983642
0.02820405467 0.005037093844
0.02833077202 0.005302204047
0.02845748937 0.005567314249
0.02858420672 0.005832424451
0.02871092407 0.006097534654
0.02883764142 0.006362644856
0.02896435877 0.006627755058
0.02909107612 0.006892865261
0.02921779347 0.007157975463
0.02934451082 0.007423085665
0.02947122817 0.007688195868
0.02959794552 0.00795330607
0.02972466287 0.008218416272
0.02985138022 0.008483526475
0.02997809757 0.008748636677
0.03010481491 0.009013746879
0.03023153226 0.009278857082
0.03035824961 0.009543967284
0.03048496696 0.009809077486
0.03061168431 0.01007418769
0.03073840166 0.01033929789
0.03086511901 0.01060440809
0.03099183636 0.0108695183
0.03111855371 0.0111346285
0.03124527106 0.0113997387
0.03137198841 0.0116648489
0.03149870576 0.0119299591
0.03162542311 0.01219506931
0.03175214046 0.01246017951
0.03187885781 0.01272528971
0.03200557502 0.0129904
0.0273144051 0
0.02743956623 0.0002651102023
0.02756472735 0.0005302204045
0.02768988847 0.0007953306068
0.02781504959 0.001060440809
0.02794021071 0.001325551011
0.02806537184 0.001590661214
0.02819053296 0.001855771416
0.02831569408 0.002120881618
0.0284408552 0.00238599182
0.02856601633 0.002651102023
0.02869117745 0.002916212225
0.02881633857 0.003181322427
0.02894149969 0.003446432629
0.02906666082 0.003711542832
0.02919182194 0.003976653034
0.02931698306 0.004241763236
0.02944214418 0.004506873438
0.0295673053 0.004771983641
0.02969246643 0.005037093843
0.02981762755 0.005302204045
0.02994278867 0.005567314248
0.03006794979 0.00583242445
0.03019311092 0.006097534652
0.03031827204 0.006362644854
0.03044343316 0.006627755057
0.03056859428 0.006892865259
0.03069375541 0.007157975461
0.03081891653 0.007423085663
0.03094407765 0.007688195866
0.03106923877 0.007953306068
0.03119439989 0.00821841627
0.03131956102 0.008483526473
0.03144472214 0.008748636675
0.03156988326 0.009013746877
0.03169504438 0.009278857079
0.03182020551 0.009543967282
0.03194536663 0.009809077484
0.03207052775 0.01007418769
0.03219568887 0.01033929789
0.03232085 0.01060440809
0.03244601112 0.01086951829
0.03257117224 0.0111346285
0.03269633336 0.0113997387
0.03282149448 0.0116648489
0.03294665561 0.0119299591
0.03307181673 0.0121950693
0.03319697785 0.01246017951
0.03332213897 0.01272528971
0.03344729996 0.01299039999
0.02892009055 0
0.02904360553 0.0002651102022
0.02916712051 0.0005302204044
0.02929063549 0.0007953306066
0.02941415047 0.001060440809
0.02953766545 0.001325551011
0.02966118043 0.001590661213
0.02978469541 0.001855771415
0.02990821039 0.002120881618
0.03003172537 0.00238599182
0.03015524035 0.002651102022
0.03027875533 0.002916212224
0.0304022703 0.003181322426
0.03052578528 0.003446432629
0.03064930026 0.003711542831
0.03077281524 0.003976653033
0.03089633022 0.004241763235
0.0310198452 0.004506873437
0.03114336018 0.00477198364
0.03126687516 0.005037093842
0.03139039014 0.005302204044
0.03151390512 0.005567314246
0.0316374201 0.005832424448
0.03176093508 0.006097534651
0.03188445006 0.006362644853
0.03200796504 0.006627755055
0.03213148002 0.006892865257
0.032254995 0.007157975459
0.03237850998 0.007423085662
0.03250202496 0.007688195864
0.03262553994 0.007953306066
0.03274905492 0.008218416268
0.0328725699 0.008483526471
0.03299608488 0.008748636673
0.03311959986 0.009013746875
0.03324311484 0.009278857077
0.03336662982 0.009543967279
0.0334901448 0.009809077482
0.03361365978 0.01007418768
0.03373717476 0.01033929789
0.03386068974 0.01060440809
0.03398420472 0.01086951829
0.0341077197 0.01113462849
0.03423123468 0.01139973869
0.03435474966 0.0116648489
0.03447826464 0.0119299591
0.03460177962 0.0121950693
0.0347252946 0.0124601795
0.03484880958 0.01272528971
0.03497232442 0.01299039999
0.03061854877 0
0.0307403225 0.0002651102021
0.03086209623 0.0005302204043
0.03098386995 0.0007953306064
0.03110564368 0.001060440809
0.03122741741 0.001325551011
0.03134919114 0.001590661213
0.03147096486 0.001855771415
0.03159273859 0.002120881617
0.03171451232 0.002385991819
0.03183628604 0.002651102021
0.03195805977 0.002916212223
0.0320798335 0.003181322426
0.03220160722 0.003446432628
0.03232338095 0.00371154283
0.03244515468 0.003976653032
0.03256692841 0.004241763234
0.03268870213 0.004506873436
0.03281047586 0.004771983638
0.03293224959 0.00503709384
0.03305402331 0.005302204043
0.03317579704 0.005567314245
0.03329757077 0.005832424447
0.0334193445 0.006097534649
0.03354111822 0.006362644851
0.03366289195 0.006627755053
0.03378466568 0.006892865255
0.0339064394 0.007157975458
0.03402821313 0.00742308566
0.03414998686 0.007688195862
0.03427176058 0.007953306064
0.03439353431 0.008218416266
0.03451530804 0.008483526468
0.03463708177 0.00874863667
0.03475885549 0.009013746873
0.03488062922 0.009278857075
0.03500240295 0.009543967277
0.03512417667 0.009809077479
0.0352459504 0.01007418768
0.03536772413 0.01033929788
0.03548949786 0.01060440809
0.03561127158 0.01086951829
0.03573304531 0.01113462849
0.03585481904 0.01139973869
0.03597659276 0.01166484889
0.03609836649 0.0119299591
0.03622014022 0.0121950693
0.03634191394 0.0124601795
0.03646368767 0.0127252897
0.03658546126 0.01299039998
0.03241513998 0
0.03253507185 0.0002651102021
0.03265500372 0.0005302204041
0.03277493558 0.0007953306062
0.03289486745 0.001060440808
0.03301479932 0.00132555101
0.03313473119 0.001590661212
0.03325466306 0.001855771414
0.03337459493 0.002120881616
0.0334945268 0.002385991818
0.03361445867 0.002651102021
0.03373439053 0.002916212223
0.0338543224 0.003181322425
0.03397425427 0.003446432627
0.03409418614 0.003711542829
0.03421411801 0.003976653031
0.03433404988 0.004241763233
0.03445398175 0.004506873435
0.03457391362 0.004771983637
0.03469384548 0.005037093839
0.03481377735 0.005302204041
0.03493370922 0.005567314243
0.03505364109 0.005832424445
0.03517357296 0.006097534647
0.03529350483 0.006362644849
0.0354134367 0.006627755052
0.03553336857 0.006892865254
0.03565330043 0.007157975456
0.0357732323 0.007423085658
0.03589316417 0.00768819586
0.03601309604 0.007953306062
0.03613302791 0.008218416264
0.03625295978 0.008483526466
0.03637289165 0.008748636668
0.03649282352 0.00901374687
0.03661275538 0.009278857072
0.03673268725 0.009543967274
0.03685261912 0.009809077476
0.03697255099 0.01007418768
0.03709248286 0.01033929788
0.03721241473 0.01060440808
0.0373323466 0.01086951828
0.03745227847 0.01113462849
0.03757221033 0.01139973869
0.0376921422 0.01166484889
0.03781207407 0.01192995909
0.03793200594 0.0121950693
0.03805193781 0.0124601795
0.03817186968 0.0127252897
0.03829180141 0.01299039998
0.03431553406 0
0.03443351765 0.000265110202
0.03455150124 0.0005302204039
0.03466948484 0.0007953306059
0.03478746843 0.001060440808
0.03490545202 0.00132555101
0.03502343561 0.001590661212
0.0351414192 0.001855771414
0.0352594028 0.002120881616
0.03537738639 0.002385991818
0.03549536998 0.00265110202
0.03561335357 0.002916212222
0.03573133716 0.003181322424
0.03584932076 0.003446432626
0.03596730435 0.003711542828
0.03608528794 0.00397665303
0.03620327153 0.004241763232
0.03632125512 0.004506873434
0.03643923872 0.004771983636
0.03655722231 0.005037093838
0.0366752059 0.00530220404
0.03679318949 0.005567314242
0.03691117309 0.005832424444
0.03702915668 0.006097534646
0.03714714027 0.006362644848
0.03726512386 0.00662775505
0.03738310745 0.006892865252
0.03750109105 0.007157975454
0.03761907464 0.007423085656
0.03773705823 0.007688195858
0.03785504182 0.00795330606
0.03797302541 0.008218416262
0.03809100901 0.008483526464
0.0382089926 0.008748636666
0.03832697619 0.009013746868
0.03844495978 0.00927885707
0.03856294337 0.009543967272
0.03868092697 0.009809077474
0.03879891056 0.01007418768
0.03891689415 0.01033929788
0.03903487774 0.01060440808
0.03915286134 0.01086951828
0.03927084493 0.01113462848
0.03938882852 0.01139973869
0.03950681211 0.01166484889
0.0396247957 0.01192995909
0.0397427793 0.01219506929
0.03986076289 0.01246017949
0.03997874648 0.0127252897
0.04009672994 0.01299039997
0.0363257285 0
0.03644165125 0.0002651102019
0.036557574 0.0005302204038
0.03667349675 0.0007953306057
0.0367894195 0.001060440808
0.03690534225 0.001325551009
0.03702126499 0.001590661211
0.03713718774 0.001855771413
0.03725311049 0.002120881615
0.03736903324 0.002385991817
0.03748495599 0.002651102019
0.03760087874 0.002916212221
0.03771680149 0.003181322423
0.03783272423 0.003446432625
0.03794864698 0.003711542827
0.03806456973 0.003976653028
0.03818049248 0.00424176323
0.03829641523 0.004506873432
0.03841233798 0.004771983634
0.03852826073 0.005037093836
0.03864418347 0.005302204038
0.03876010622 0.00556731424
0.03887602897 0.005832424442
0.03899195172 0.006097534644
0.03910787447 0.006362644846
0.03922379722 0.006627755048
0.03933971997 0.006892865249
0.03945564272 0.007157975451
0.03957156546 0.007423085653
0.03968748821 0.007688195855
0.03980341096 0.007953306057
0.03991933371 0.008218416259
0.04003525646 0.008483526461
0.04015117921 0.008748636663
0.04026710196 0.009013746865
0.0403830247 0.009278857067
0.04049894745 0.009543967269
0.0406148702 0.009809077471
0.04073079295 0.01007418767
0.0408467157 0.01033929787
0.04096263845 0.01060440808
0.0410785612 0.01086951828
0.04119448394 0.01113462848
0.04131040669 0.01139973868
0.04142632944 0.01166484888
0.04154225219 0.01192995909
0.04165817494 0.01219506929
0.04177409769 0.01246017949
0.04189002044 0.01272528969
0.04200594306 0.01299039997
0.03845206732 0
0.03856581016 0.0002651102018
0.03867955299 0.0005302204036
0.03879329583 0.0007953306054
0.03890703866 0.001060440807
0.03902078149 0.001325551009
0.03913452433 0.001590661211
0.03924826716 0.001855771413
0.03936201 0.002120881614
0.03947575283 0.002385991816
0.03958949567 0.002651102018
0.0397032385 0.00291621222
0.03981698133 0.003181322422
0.03993072417 0.003446432624
0.040044467 0.003711542825
0.04015820984 0.003976653027
0.04027195267 0.004241763229
0.04038569551 0.004506873431
0.04049943834 0.004771983633
0.04061318117 0.005037093834
0.04072692401 0.005302204036
0.04084066684 0.005567314238
0.04095440968 0.00583242444
0.04106815251 0.006097534642
0.04118189535 0.006362644844
0.04129563818 0.006627755045
0.04140938101 0.006892865247
0.04152312385 0.007157975449
0.04163686668 0.007423085651
0.04175060952 0.007688195853
0.04186435235 0.007953306055
0.04197809519 0.008218416256
0.04209183802 0.008483526458
0.04220558085 0.00874863666
0.04231932369 0.009013746862
0.04243306652 0.009278857064
0.04254680936 0.009543967266
0.04266055219 0.009809077467
0.04277429503 0.01007418767
0.04288803786 0.01033929787
0.04300178069 0.01060440807
0.04311552353 0.01086951827
0.04322926636 0.01113462848
0.0433430092 0.01139973868
0.04345675203 0.01166484888
0.04357049487 0.01192995908
0.0436842377 0.01219506928
0.04379798053 0.01246017949
0.04391172337 0.01272528969
0.04402546608 0.01299039996
0.04070126107 0
0.04081269804 0.0002651102017
0.04092413501 0.0005302204034
0.04103557198 0.0007953306051
0.04114700895 0.001060440807
0.04125844592 0.001325551009
0.04136988289 0.00159066121
0.04148131986 0.001855771412
0.04159275683 0.002120881614
0.0417041938 0.002385991815
0.04181563077 0.002651102017
0.04192706774 0.002916212219
0.04203850471 0.003181322421
0.04214994168 0.003446432622
0.04226137864 0.003711542824
0.04237281561 0.003976653026
0.04248425258 0.004241763228
0.04259568955 0.004506873429
0.04270712652 0.004771983631
0.04281856349 0.005037093833
0.04293000046 0.005302204034
0.04304143743 0.005567314236
0.0431528744 0.005832424438
0.04326431137 0.00609753464
0.04337574834 0.006362644841
0.04348718531 0.006627755043
0.04359862228 0.006892865245
0.04371005925 0.007157975447
0.04382149622 0.007423085648
0.04393293319 0.00768819585
0.04404437016 0.007953306052
0.04415580713 0.008218416254
0.0442672441 0.008483526455
0.04437868107 0.008748636657
0.04449011804 0.009013746859
0.04460155501 0.009278857061
0.04471299198 0.009543967262
0.04482442895 0.009809077464
0.04493586591 0.01007418767
0.04504730288 0.01033929787
0.04515873985 0.01060440807
0.04527017682 0.01086951827
0.04538161379 0.01113462847
0.04549305076 0.01139973867
0.04560448773 0.01166484888
0.0457159247 0.01192995908
0.04582736167 0.01219506928
0.04593879864 0.01246017948
0.04605023561 0.01272528968
0.04616167246 0.01299039996
0.04308040802 0
0.0431894059 0.0002651102016
0.04329840377 0.0005302204032
0.04340740165 0.0007953306049
0.04351639953 0.001060440806
0.04362539741 0.001325551008
0.04373439528 0.00159066121
0.04384339316 0.001855771411
0.04395239104 0.002120881613
0.04406138892 0.002385991815
0.04417038679 0.002651102016
0.04427938467 0.002916212218
0.04438838255 0.003181322419
0.04449738042 0.003446432621
0.0446063783 0.003711542823
0.04471537618 0.003976653024
0.04482437406 0.004241763226
0.04493337193 0.004506873428
0.04504236981 0.004771983629
0.04515136769 0.005037093831
0.04526036557 0.005302204033
0.04536936344 0.005567314234
0.04547836132 0.005832424436
0.0455873592 0.006097534637
0.04569635708 0.006362644839
0.04580535495 0.006627755041
0.04591435283 0.006892865242
0.04602335071 0.007157975444
0.04613234859 0.007423085646
0.04624134646 0.007688195847
0.04635034434 0.007953306049
0.04645934222 0.008218416251
0.04656834009 0.008483526452
0.04667733797 0.008748636654
0.04678633585 0.009013746856
0.04689533373 0.009278857057
0.0470043316 0.009543967259
0.04711332948 0.009809077461
0.04722232736 0.01007418766
0.04733132524 0.01033929786
0.04744032311 0.01060440807
0.04754932099 0.01086951827
0.04765831887 0.01113462847
0.04776731675 0.01139973867
0.04787631462 0.01166484887
0.0479853125 0.01192995907
0.04809431038 0.01219506928
0.04820330826 0.01246017948
0.04831230613 0.01272528968
0.04842130389 0.01299039995
0.04559701656 0
0.04570343442 0.0002651102015
0.04580985228 0.000530220403
0.04591627014 0.0007953306045
0.046022688 0.001060440806
0.04612910586 0.001325551008
0.04623552372 0.001590661209
0.04634194158 0.001855771411
0.04644835944 0.002120881612
0.0465547773 0.002385991814
0.04666119516 0.002651102015
0.04676761302 0.002916212217
0.04687403088 0.003181322418
0.04698044874 0.00344643262
0.0470868666 0.003711542821
0.04719328446 0.003976653023
0.04729970232 0.004241763224
0.04740612018 0.004506873426
0.04751253804 0.004771983627
0.0476189559 0.005037093829
0.04772537376 0.00530220403
0.04783179162 0.005567314232
0.04793820948 0.005832424434
0.04804462734 0.006097534635
0.0481510452 0.006362644837
0.04825746306 0.006627755038
0.04836388092 0.00689286524
0.04847029878 0.007157975441
0.04857671664 0.007423085643
0.0486831345 0.007688195844
0.04878955236 0.007953306046
0.04889597022 0.008218416247
0.04900238808 0.008483526449
0.04910880594 0.008748636651
0.0492152238 0.009013746852
0.04932164166 0.009278857054
0.04942805952 0.009543967255
0.04953447738 0.009809077457
0.04964089524 0.01007418766
0.0497473131 0.01033929786
0.04985373096 0.01060440806
0.04996014882 0.01086951826
0.05006656668 0.01113462846
0.05017298455 0.01139973867
0.05027940241 0.01166484887
0.05038582027 0.01192995907
0.05049223813 0.01219506927
0.05059865599 0.01246017947
0.05070507385 0.01272528967
0.05081149159 0.01299039994
0.04825902891 0
0.04836271769 0.0002651102014
0.04846640646 0.0005302204028
0.04857009524 0.0007953306042
0.04867378401 0.001060440806
0.04877747279 0.001325551007
0.04888116157 0.001590661208
0.04898485034 0.00185577141
0.04908853912 0.002120881611
0.04919222789 0.002385991813
0.04929591667 0.002651102014
0.04939960544 0.002916212216
0.04950329422 0.003181322417
0.04960698299 0.003446432618
0.04971067177 0.00371154282
0.04981436054 0.003976653021
0.04991804932 0.004241763223
0.05002173809 0.004506873424
0.05012542687 0.004771983625
0.05022911564 0.005037093827
0.05033280442 0.005302204028
0.0504364932 0.00556731423
0.05054018197 0.005832424431
0.05064387075 0.006097534633
0.05074755952 0.006362644834
0.0508512483 0.006627755035
0.05095493707 0.006892865237
0.05105862585 0.007157975438
0.05116231462 0.00742308564
0.0512660034 0.007688195841
0.05136969217 0.007953306043
0.05147338095 0.008218416244
0.05157706972 0.008483526446
0.0516807585 0.008748636647
0.05178444727 0.009013746848
0.05188813605 0.00927885705
0.05199182483 0.009543967251
0.0520955136 0.009809077453
0.05219920238 0.01007418765
0.05230289115 0.01033929786
0.05240657993 0.01060440806
0.0525102687 0.01086951826
0.05261395748 0.01113462846
0.05271764625 0.01139973866
0.05282133503 0.01166484886
0.0529250238 0.01192995906
0.05302871258 0.01219506927
0.05313240135 0.01246017947
0.05323609013 0.01272528967
0.05333977879 0.01299039994
0.05107484617 0
0.05117564818 0.0002651102013
0.05127645019 0.0005302204026
0.0513772522 0.0007953306039
0.05147805421 0.001060440805
0.05157885622 0.001325551006
0.05167965823 0.001590661208
0.05178046024 0.001855771409
0.05188126225 0.00212088161
0.05198206426 0.002385991812
0.05208286627 0.002651102013
0.05218366828 0.002916212214
0.05228447029 0.003181322416
0.0523852723 0.003446432617
0.05248607431 0.003711542818
0.05258687632 0.003976653019
0.05268767833 0.004241763221
0.05278848034 0.004506873422
0.05288928235 0.004771983623
0.05299008437 0.005037093825
0.05309088638 0.005302204026
0.05319168839 0.005567314227
0.0532924904 0.005832424429
0.05339329241 0.00609753463
0.05349409442 0.006362644831
0.05359489643 0.006627755033
0.05369569844 0.006892865234
0.05379650045 0.007157975435
0.05389730246 0.007423085637
0.05399810447 0.007688195838
0.05409890648 0.007953306039
0.05419970849 0.008218416241
0.0543005105 0.008483526442
0.05440131251 0.008748636643
0.05450211452 0.009013746845
0.05460291653 0.009278857046
0.05470371854 0.009543967247
0.05480452055 0.009809077449
0.05490532256 0.01007418765
0.05500612457 0.01033929785
0.05510692658 0.01060440805
0.05520772859 0.01086951825
0.0553085306 0.01113462846
0.05540933261 0.01139973866
0.05551013463 0.01166484886
0.05561093664 0.01192995906
0.05571173865 0.01219506926
0.05581254066 0.01246017946
0.05591334267 0.01272528966
0.05601414457 0.01299039993
0.05405335481 0
0.05415110327 0.0002651102012
0.05424885172 0.0005302204023
0.05434660018 0.0007953306035
0.05444434863 0.001060440805
0.05454209709 0.001325551006
0.05463984554 0.001590661207
0.054737594 0.001855771408
0.05483534245 0.002120881609
0.05493309091 0.002385991811
0.05503083936 0.002651102012
0.05512858782 0.002916212213
0.05522633627 0.003181322414
0.05532408473 0.003446432615
0.05542183318 0.003711542816
0.05551958164 0.003976653018
0.05561733009 0.004241763219
0.05571507855 0.00450687342
0.055812827 0.004771983621
0.05591057546 0.005037093822
0.05600832391 0.005302204024
0.05610607237 0.005567314225
0.05620382082 0.005832424426
0.05630156928 0.006097534627
0.05639931773 0.006362644828
0.05649706619 0.00662775503
0.05659481464 0.006892865231
0.0566925631 0.007157975432
0.05679031155 0.007423085633
0.05688806001 0.007688195834
0.05698580846 0.007953306036
0.05708355692 0.008218416237
0.05718130537 0.008483526438
0.05727905383 0.008748636639
0.05737680228 0.009013746841
0.05747455074 0.009278857042
0.05757229919 0.009543967243
0.05767004765 0.009809077444
0.0577677961 0.01007418765
0.05786554456 0.01033929785
0.05796329301 0.01060440805
0.05806104147 0.01086951825
0.05815878992 0.01113462845
0.05825653837 0.01139973865
0.05835428683 0.01166484885
0.05845203528 0.01192995905
0.05854978374 0.01219506926
0.05864753219 0.01246017946
0.05874528065 0.01272528966
0.058843029 0.01299039992
0.05720395479 0
0.05729847326 0.000265110201
0.05739299173 0.0005302204021
0.0574875102 0.0007953306031
0.05758202867 0.001060440804
0.05767654715 0.001325551005
0.05777106562 0.001590661206
0.05786558409 0.001855771407
0.05796010256 0.002120881608
0.05805462103 0.002385991809
0.05814913951 0.00265110201
0.05824365798 0.002916212212
0.05833817645 0.003181322413
0.05843269492 0.003446432614
0.05852721339 0.003711542815
0.05862173187 0.003976653016
0.05871625034 0.004241763217
0.05881076881 0.004506873418
0.05890528728 0.004771983619
0.05899980575 0.00503709382
0.05909432423 0.005302204021
0.0591888427 0.005567314222
0.05928336117 0.005832424423
0.05937787964 0.006097534624
0.05947239812 0.006362644825
0.05956691659 0.006627755026
0.05966143506 0.006892865228
0.05975595353 0.007157975429
0.059850472 0.00742308563
0.05994499048 0.007688195831
0.06003950895 0.007953306032
0.06013402742 0.008218416233
0.06022854589 0.008483526434
0.06032306436 0.008748636635
0.06041758284 0.009013746836
0.06051210131 0.009278857037
0.06060661978 0.009543967238
0.06070113825 0.009809077439
0.06079565672 0.01007418764
0.0608901752 0.01033929784
0.06098469367 0.01060440804
0.06107921214 0.01086951824
0.06117373061 0.01113462844
0.06126824908 0.01139973865
0.06136276756 0.01166484885
0.06145728603 0.01192995905
0.0615518045 0.01219506925
0.06164632297 0.01246017945
0.06174084144 0.01272528965
0.06183535981 0.01299039991
0.06053658912 0
0.06062769099 0.0002651102009
0.06071879286 0.0005302204018
0.06080989473 0.0007953306027
0.06090099659 0.001060440804
0.06099209846 0.001325551005
0.06108320033 0.001590661205
0.0611743022 0.001855771406
0.06126540407 0.002120881607
0.06135650594 0.002385991808
0.0614476078 0.002651102009
0.06153870967 0.00291621221
0.06162981154 0.003181322411
0.06172091341 0.003446432612
0.06181201528 0.003711542813
0.06190311714 0.003976653014
0.06199421901 0.004241763215
0.06208532088 0.004506873416
0.06217642275 0.004771983616
0.06226752462 0.005037093817
0.06235862649 0.005302204018
0.06244972835 0.005567314219
0.06254083022 0.00583242442
0.06263193209 0.006097534621
0.06272303396 0.006362644822
0.06281413583 0.006627755023
0.0629052377 0.006892865224
0.06299633956 0.007157975425
0.06308744143 0.007423085626
0.0631785433 0.007688195827
0.06326964517 0.007953306028
0.06336074704 0.008218416229
0.0634518489 0.00848352643
0.06354295077 0.008748636631
0.06363405264 0.009013746832
0.06372515451 0.009278857033
0.06381625638 0.009543967234
0.06390735825 0.009809077435
0.06399846011 0.01007418764
0.06408956198 0.01033929784
0.06418066385 0.01060440804
0.06427176572 0.01086951824
0.06436286759 0.01113462844
0.06445396945 0.01139973864
0.06454507132 0.01166484884
0.06463617319 0.01192995904
0.06472727506 0.01219506924
0.06481837693 0.01246017944
0.0649094788 0.01272528965
0.06500058056 0.0129903999
0.06406177534 0
0.0641492632 0.0002651102008
0.06423675106 0.0005302204015
0.06432423893 0.0007953306023
0.06441172679 0.001060440803
0.06449921465 0.001325551004
0.06458670251 0.001590661205
0.06467419037 0.001855771405
0.06476167823 0.002120881606
0.06484916609 0.002385991807
0.06493665395 0.002651102008
0.06502414181 0.002916212208
0.06511162967 0.003181322409
0.06519911754 0.00344643261
0.0652866054 0.003711542811
0.06537409326 0.003976653012
0.06546158112 0.004241763212
0.06554906898 0.004506873413
0.06563655684 0.004771983614
0.0657240447 0.005037093815
0.06581153256 0.005302204015
0.06589902042 0.005567314216
0.06598650828 0.005832424417
0.06607399614 0.006097534618
0.06616148401 0.006362644819
0.06624897187 0.006627755019
0.06633645973 0.00689286522
0.06642394759 0.007157975421
0.06651143545 0.007423085622
0.06659892331 0.007688195823
0.06668641117 0.007953306024
0.06677389903 0.008218416224
0.06686138689 0.008483526425
0.06694887475 0.008748636626
0.06703636262 0.009013746827
0.06712385048 0.009278857028
0.06721133834 0.009543967228
0.0672988262 0.009809077429
0.06738631406 0.01007418763
0.06747380192 0.01033929783
0.06756128978 0.01060440803
0.06764877764 0.01086951823
0.0677362655 0.01113462843
0.06782375336 0.01139973863
0.06791124122 0.01166484884
0.06799872909 0.01192995904
0.06808621695 0.01219506924
0.06817370481 0.01246017944
0.06826119267 0.01272528964
0.06834868043 0.0129903999
0.06779063865 0
0.0678743037 0.0002651102006
0.06795796874 0.0005302204012
0.06804163379 0.0007953306018
0.06812529883 0.001060440802
0.06820896388 0.001325551003
0.06829262892 0.001590661204
0.06837629396 0.001855771404
0.06845995901 0.002120881605
0.06854362405 0.002385991806
0.0686272891 0.002651102006
0.06871095414 0.002916212207
0.06879461919 0.003181322407
0.06887828423 0.003446432608
0.06896194928 0.003711542809
0.06904561432 0.003976653009
0.06912927937 0.00424176321
0.06921294441 0.004506873411
0.06929660946 0.004771983611
0.0693802745 0.005037093812
0.06946393955 0.005302204012
0.06954760459 0.005567314213
0.06963126964 0.005832424414
0.06971493468 0.006097534614
0.06979859973 0.006362644815
0.06988226477 0.006627755016
0.06996592981 0.006892865216
0.07004959486 0.007157975417
0.0701332599 0.007423085618
0.07021692495 0.007688195818
0.07030058999 0.007953306019
0.07038425504 0.00821841622
0.07046792008 0.00848352642
0.07055158513 0.008748636621
0.07063525017 0.009013746822
0.07071891522 0.009278857022
0.07080258026 0.009543967223
0.07088624531 0.009809077424
0.07096991035 0.01007418762
0.0710535754 0.01033929783
0.07113724044 0.01060440803
0.07122090549 0.01086951823
0.07130457053 0.01113462843
0.07138823558 0.01139973863
0.07147190062 0.01166484883
0.07155556566 0.01192995903
0.07163923071 0.01219506923
0.07172289575 0.01246017943
0.0718065608 0.01272528963
0.07189022575 0.01299039989
0.07173494704 0
0.07181456839 0.0002651102004
0.07189418975 0.0005302204009
0.0719738111 0.0007953306013
0.07205343246 0.001060440802
0.07213305381 0.001325551002
0.07221267517 0.001590661203
0.07229229652 0.001855771403
0.07237191788 0.002120881604
0.07245153923 0.002385991804
0.07253116059 0.002651102005
0.07261078194 0.002916212205
0.0726904033 0.003181322405
0.07277002465 0.003446432606
0.07284964601 0.003711542806
0.07292926736 0.003976653007
0.07300888872 0.004241763207
0.07308851007 0.004506873408
0.07316813143 0.004771983608
0.07324775278 0.005037093809
0.07332737414 0.005302204009
0.07340699549 0.00556731421
0.07348661685 0.00583242441
0.0735662382 0.006097534611
0.07364585956 0.006362644811
0.07372548091 0.006627755012
0.07380510227 0.006892865212
0.07388472362 0.007157975413
0.07396434498 0.007423085613
0.07404396633 0.007688195814
0.07412358769 0.007953306014
0.07420320904 0.008218416215
0.0742828304 0.008483526415
0.07436245175 0.008748636616
0.07444207311 0.009013746816
0.07452169447 0.009278857017
0.07460131582 0.009543967217
0.07468093718 0.009809077418
0.07476055853 0.01007418762
0.07484017989 0.01033929782
0.07491980124 0.01060440802
0.0749994226 0.01086951822
0.07507904395 0.01113462842
0.07515866531 0.01139973862
0.07523828666 0.01166484882
0.07531790802 0.01192995902
0.07539752937 0.01219506922
0.07547715073 0.01246017942
0.07555677208 0.01272528962
0.07563639335 0.01299039988
0.07590714842 0
0.07598249245 0.0002651102003
0.07605783648 0.0005302204005
0.07613318051 0.0007953306008
0.07620852454 0.001060440801
0.07628386857 0.001325551001
0.0763592126 0.001590661202
0.07643455663 0.001855771402
0.07650990066 0.002120881602
0.07658524469 0.002385991803
0.07666058872 0.002651102003
0.07673593275 0.002916212203
0.07681127678 0.003181322403
0.07688662081 0.003446432604
0.07696196484 0.003711542804
0.07703730887 0.003976653004
0.07711265291 0.004241763205
0.07718799694 0.004506873405
0.07726334097 0.004771983605
0.077338685 0.005037093806
0.07741402903 0.005302204006
0.07748937306 0.005567314206
0.07756471709 0.005832424406
0.07764006112 0.006097534607
0.07771540515 0.006362644807
0.07779074918 0.006627755007
0.07786609321 0.006892865208
0.07794143724 0.007157975408
0.07801678127 0.007423085608
0.0780921253 0.007688195809
0.07816746933 0.007953306009
0.07824281336 0.008218416209
0.07831815739 0.00848352641
0.07839350142 0.00874863661
0.07846884545 0.009013746811
0.07854418948 0.009278857011
0.07861953351 0.009543967211
0.07869487754 0.009809077412
0.07877022157 0.01007418761
0.0788455656 0.01033929781
0.07892090963 0.01060440801
0.07899625366 0.01086951821
0.07907159769 0.01113462841
0.07914694173 0.01139973861
0.07922228576 0.01166484881
0.07929762979 0.01192995901
0.07937297382 0.01219506921
0.07944831785 0.01246017942
0.07952366188 0.01272528962
0.07959900582 0.01299039986
0.08032040993 0
0.0803912295 0.0002651102001
0.08046204907 0.0005302204002
0.08053286864 0.0007953306003
0.08060368821 0.0010604408
0.08067450778 0.001325551
0.08074532736 0.001590661201
0.08081614693 0.001855771401
0.0808869665 0.002120881601
0.08095778607 0.002385991801
0.08102860564 0.002651102001
0.08109942521 0.002916212201
0.08117024479 0.003181322401
0.08124106436 0.003446432601
0.08131188393 0.003711542801
0.0813827035 0.003976653002
0.08145352307 0.004241763202
0.08152434264 0.004506873402
0.08159516222 0.004771983602
0.08166598179 0.005037093802
0.08173680136 0.005302204002
0.08180762093 0.005567314202
0.0818784405 0.005832424403
0.08194926008 0.006097534603
0.08202007965 0.006362644803
0.08209089922 0.006627755003
0.08216171879 0.006892865203
0.08223253836 0.007157975403
0.08230335793 0.007423085603
0.08237417751 0.007688195804
0.08244499708 0.007953306004
0.08251581665 0.008218416204
0.08258663622 0.008483526404
0.08265745579 0.008748636604
0.08272827536 0.009013746804
0.08279909494 0.009278857005
0.08286991451 0.009543967205
0.08294073408 0.009809077405
0.08301155365 0.01007418761
0.08308237322 0.01033929781
0.0831531928 0.01060440801
0.08322401237 0.01086951821
0.08329483194 0.01113462841
0.08336565151 0.01139973861
0.08343647108 0.01166484881
0.08350729065 0.01192995901
0.08357811023 0.01219506921
0.0836489298 0.01246017941
0.08371974937 0.01272528961
0.08379056886 0.01299039985
0.08498865945 0
0.08505469315 0.0002651101999
0.08512072685 0.0005302203998
0.08518676055 0.0007953305997
0.08525279425 0.0010604408
0.08531882795 0.001325551
0.08538486165 0.001590661199
0.08545089535 0.001855771399
0.08551692905 0.002120881599
0.08558296275 0.002385991799
0.08564899645 0.002651101999
0.08571503015 0.002916212199
0.08578106385 0.003181322399
0.08584709755 0.003446432599
0.08591313126 0.003711542799
0.08597916496 0.003976652999
0.08604519866 0.004241763199
0.08611123236 0.004506873399
0.08617726606 0.004771983599
0.08624329976 0.005037093799
0.08630933346 0.005302203998
0.08637536716 0.005567314198
0.08644140086 0.005832424398
0.08650743456 0.006097534598
0.08657346826 0.006362644798
0.08663950196 0.006627754998
0.08670553566 0.006892865198
0.08677156936 0.007157975398
0.08683760306 0.007423085598
0.08690363676 0.007688195798
0.08696967046 0.007953305998
0.08703570416 0.008218416198
0.08710173786 0.008483526398
0.08716777156 0.008748636598
0.08723380526 0.009013746798
0.08729983896 0.009278856998
0.08736587266 0.009543967198
0.08743190636 0.009809077398
0.08749794006 0.0100741876
0.08756397377 0.0103392978
0.08763000747 0.010604408
0.08769604117 0.0108695182
0.08776207487 0.0111346284
0.08782810857 0.0113997386
0.08789414227 0.0116648488
0.08796017597 0.011929959
0.08802620967 0.0121950692
0.08809224337 0.0124601794
0.08815827707 0.0127252896
0.0882243107 0.01299039984
0.08992662961 0
0.08998760092 0.0002651101997
0.09004857223 0.0005302203994
0.09010954355 0.0007953305991
0.09017051486 0.001060440799
0.09023148617 0.001325550998
0.09029245748 0.001590661198
0.0903534288 0.001855771398
0.09041440011 0.002120881598
0.09047537142 0.002385991797
0.09053634273 0.002651101997
0.09059731405 0.002916212197
0.09065828536 0.003181322397
0.09071925667 0.003446432596
0.09078022798 0.003711542796
0.0908411993 0.003976652996
0.09090217061 0.004241763195
0.09096314192 0.004506873395
0.09102411323 0.004771983595
0.09108508455 0.005037093795
0.09114605586 0.005302203994
0.09120702717 0.005567314194
0.09126799848 0.005832424394
0.0913289698 0.006097534594
0.09138994111 0.006362644793
0.09145091242 0.006627754993
0.09151188373 0.006892865193
0.09157285505 0.007157975393
0.09163382636 0.007423085593
0.09169479767 0.007688195792
0.09175576898 0.007953305992
0.0918167403 0.008218416192
0.09187771161 0.008483526392
0.09193868292 0.008748636591
0.09199965423 0.009013746791
0.09206062555 0.009278856991
0.09212159686 0.009543967191
0.09218256817 0.009809077391
0.09224353948 0.01007418759
0.0923045108 0.01033929779
0.09236548211 0.01060440799
0.09242645342 0.01086951819
0.09248742473 0.01113462839
0.09254839605 0.01139973859
0.09260936736 0.01166484879
0.09267033867 0.01192995899
0.09273130998 0.01219506919
0.0927922813 0.01246017939
0.09285325261 0.01272528959
0.09291422386 0.01299039983
0.09514990424 0
0.09520552067 0.0002651101995
0.0952611371 0.000530220399
0.09531675353 0.0007953305984
0.09537236996 0.001060440798
0.0954279864 0.001325550997
0.09548360283 0.001590661197
0.09553921926 0.001855771396
0.09559483569 0.002120881596
0.09565045212 0.002385991795
0.09570606855 0.002651101995
0.09576168499 0.002916212194
0.09581730142 0.003181322394
0.09587291785 0.003446432593
0.09592853428 0.003711542793
0.09598415071 0.003976652993
0.09603976714 0.004241763192
0.09609538357 0.004506873392
0.09615100001 0.004771983591
0.09620661644 0.005037093791
0.09626223287 0.00530220399
0.0963178493 0.00556731419
0.09637346573 0.005832424389
0.09642908216 0.006097534589
0.0964846986 0.006362644788
0.09654031503 0.006627754988
0.09659593146 0.006892865187
0.09665154789 0.007157975387
0.09670716432 0.007423085587
0.09676278075 0.007688195786
0.09681839719 0.007953305986
0.09687401362 0.008218416185
0.09692963005 0.008483526385
0.09698524648 0.008748636585
0.09704086291 0.009013746784
0.09709647934 0.009278856984
0.09715209577 0.009543967183
0.09720771221 0.009809077383
0.09726332864 0.01007418758
0.09731894507 0.01033929778
0.0973745615 0.01060440798
0.09743017793 0.01086951818
0.09748579436 0.01113462838
0.0975414108 0.01139973858
0.09759702723 0.01166484878
0.09765264366 0.01192995898
0.09770826009 0.01219506918
0.09776387652 0.01246017938
0.09781949295 0.01272528958
0.09787510932 0.01299039981
0.1006749676 0
0.1007249197 0.0002651101993
0.1007748719 0.0005302203985
0.100824824 0.0007953305978
0.1008747762 0.001060440797
0.1009247284 0.001325550996
0.1009746805 0.001590661196
0.1010246327 0.001855771395
0.1010745848 0.002120881594
0.101124537 0.002385991793
0.1011744891 0.002651101993
0.1012244413 0.002916212192
0.1012743935 0.003181322391
0.1013243456 0.003446432591
0.1013742978 0.00371154279
0.1014242499 0.003976652989
0.1014742021 0.004241763188
0.1015241543 0.004506873388
0.1015741064 0.004771983587
0.1016240586 0.005037093786
0.1016740107 0.005302203986
0.1017239629 0.005567314185
0.101773915 0.005832424384
0.1018238672 0.006097534584
0.1018738194 0.006362644783
0.1019237715 0.006627754982
0.1019737237 0.006892865182
0.1020236758 0.007157975381
0.102073628 0.00742308558
0.1021235801 0.00768819578
0.1021735323 0.007953305979
0.1022234845 0.008218416178
0.1022734366 0.008483526378
0.1023233888 0.008748636577
0.1023733409 0.009013746777
0.1024232931 0.009278856976
0.1024732453 0.009543967175
0.1025231974 0.009809077375
0.1025731496 0.01007418757
0.1026231017 0.01033929777
0.1026730539 0.01060440797
0.102723006 0.01086951817
0.1027729582 0.01113462837
0.1028229104 0.01139973857
0.1028728625 0.01166484877
0.1029228147 0.01192995897
0.1029727668 0.01219506917
0.103022719 0.01246017937
0.1030726712 0.01272528957
0.1031226233 0.0129903998
0.1065192562 0
0.1065632169 0.000265110199
0.1066071775 0.000530220398
0.1066511381 0.000795330597
0.1066950987 0.001060440796
0.1067390593 0.001325550995
0.1067830199 0.001590661194
0.1068269806 0.001855771393
0.1068709412 0.002120881592
0.1069149018 0.002385991791
0.1069588624 0.00265110199
0.107002823 0.002916212189
0.1070467836 0.003181322388
0.1070907443 0.003446432587
0.1071347049 0.003711542786
0.1071786655 0.003976652986
0.1072226261 0.004241763185
0.1072665867 0.004506873384
0.1073105473 0.004771983583
0.1073545079 0.005037093782
0.1073984686 0.005302203981
0.1074424292 0.00556731418
0.1074863898 0.005832424379
0.1075303504 0.006097534578
0.107574311 0.006362644777
0.1076182716 0.006627754976
0.1076622323 0.006892865175
0.1077061929 0.007157975375
0.1077501535 0.007423085574
0.1077941141 0.007688195773
0.1078380747 0.007953305972
0.1078820353 0.008218416171
0.107925996 0.00848352637
0.1079699566 0.008748636569
0.1080139172 0.009013746768
0.1080578778 0.009278856968
0.1081018384 0.009543967167
0.108145799 0.009809077366
0.1081897596 0.01007418757
0.1082337203 0.01033929776
0.1082776809 0.01060440796
0.1083216415 0.01086951816
0.1083656021 0.01113462836
0.1084095627 0.01139973856
0.1084535233 0.01166484876
0.108497484 0.01192995896
0.1085414446 0.01219506916
0.1085854052 0.01246017936
0.1086293658 0.01272528956
0.1086733264 0.01299039978
0.1127012144 0
0.1127388373 0.0002651101988
0.1127764602 0.0005302203975
0.1128140831 0.0007953305963
0.112851706 0.001060440795
0.1128893289 0.001325550994
0.1129269518 0.001590661193
0.1129645747 0.001855771391
0.1130021975 0.00212088159
0.1130398204 0.002385991789
0.1130774433 0.002651101988
0.1131150662 0.002916212187
0.1131526891 0.003181322385
0.113190312 0.003446432584
0.1132279349 0.003711542783
0.1132655578 0.003976652982
0.1133031807 0.004241763181
0.1133408036 0.004506873379
0.1133784265 0.004771983578
0.1134160494 0.005037093777
0.1134536723 0.005302203976
0.1134912952 0.005567314175
0.1135289181 0.005832424374
0.113566541 0.006097534572
0.1136041639 0.006362644771
0.1136417868 0.00662775497
0.1136794097 0.006892865169
0.1137170326 0.007157975368
0.1137546555 0.007423085567
0.1137922784 0.007688195766
0.1138299013 0.007953305964
0.1138675242 0.008218416163
0.1139051471 0.008483526362
0.11394277 0.008748636561
0.1139803929 0.00901374676
0.1140180157 0.009278856959
0.1140556386 0.009543967158
0.1140932615 0.009809077357
0.1141308844 0.01007418756
0.1141685073 0.01033929775
0.1142061302 0.01060440795
0.1142437531 0.01086951815
0.114281376 0.01113462835
0.1143189989 0.01139973855
0.1143566218 0.01166484875
0.1143942447 0.01192995895
0.1144318676 0.01219506915
0.1144694905 0.01246017935
0.1145071134 0.01272528954
0.1145447363 0.01299039977
0.1192403517 0
0.1192712707 0.0002651101985
0.1193021897 0.000530220397
0.1193331087 0.0007953305955
0.1193640277 0.001060440794
0.1193949467 0.001325550992
0.1194258657 0.001590661191
0.1194567847 0.001855771389
0.1194877037 0.002120881588
0.1195186227 0.002385991787
0.1195495417 0.002651101985
0.1195804607 0.002916212184
0.1196113797 0.003181322382
0.1196422987 0.003446432581
0.1196732177 0.003711542779
0.1197041367 0.003976652978
0.1197350557 0.004241763176
0.1197659747 0.004506873375
0.1197968937 0.004771983573
0.1198278127 0.005037093772
0.1198587317 0.005302203971
0.1198896507 0.005567314169
0.1199205697 0.005832424368
0.1199514887 0.006097534566
0.1199824077 0.006362644765
0.1200133267 0.006627754963
0.1200442457 0.006892865162
0.1200751647 0.007157975361
0.1201060837 0.007423085559
0.1201370027 0.007688195758
0.1201679217 0.007953305956
0.1201988407 0.008218416155
0.1202297597 0.008483526354
0.1202606786 0.008748636552
0.1202915976 0.009013746751
0.1203225166 0.00927885695
0.1203534356 0.009543967148
0.1203843546 0.009809077347
0.1204152736 0.01007418755
0.1204461926 0.01033929774
0.1204771116 0.01060440794
0.1205080306 0.01086951814
0.1205389496 0.01113462834
0.1205698686 0.01139973854
0.1206007876 0.01166484874
0.1206317066 0.01192995894
0.1206626256 0.01219506913
0.1206935446 0.01246017933
0.1207244636 0.01272528953
0.1207553826 0.01299039975
0.1261573053 0
0.126181133 0.0002651101982
0.1262049608 0.0005302203964
0.1262287885 0.0007953305946
0.1262526163 0.001060440793
0.1262764441 0.001325550991
0.1263002718 0.001590661189
0.1263240996 0.001855771387
0.1263479274 0.002120881586
0.1263717551 0.002385991784
0.1263955829 0.002651101982
0.1264194107 0.00291621218
0.1264432384 0.003181322379
0.1264670662 0.003446432577
0.126490894 0.003711542775
0.1265147217 0.003976652973
0.1265385495 0.004241763172
0.1265623772 0.00450687337
0.126586205 0.004771983568
0.1266100328 0.005037093767
0.1266338605 0.005302203965
0.1266576883 0.005567314163
0.1266815161 0.005832424361
0.1267053438 0.00609753456
0.1267291716 0.006362644758
0.1267529994 0.006627754956
0.1267768271 0.006892865155
0.1268006549 0.007157975353
0.1268244826 0.007423085551
0.1268483104 0.00768819575
0.1268721382 0.007953305948
0.1268959659 0.008218416146
0.1269197937 0.008483526345
0.1269436215 0.008748636543
0.1269674492 0.009013746741
0.126991277 0.00927885694
0.1270151048 0.009543967138
0.1270389325 0.009809077337
0.1270627603 0.01007418753
0.127086588 0.01033929773
0.1271104158 0.01060440793
0.1271342436 0.01086951813
0.1271580713 0.01113462833
0.1271818991 0.01139973853
0.1272057269 0.01166484873
0.1272295546 0.01192995892
0.1272533824 0.01219506912
0.1272772102 0.01246017932
0.1273010379 0.01272528952
0.1273248657 0.01299039973
0.1334739043 0
0.1334902311 0.0002651101979
0.133506558 0.0005302203958
0.1335228848 0.0007953305937
0.1335392116 0.001060440792
0.1335555384 0.00132555099
0.1335718652 0.001590661187
0.133588192 0.001855771385
0.1336045189 0.002120881583
0.1336208457 0.002385991781
0.1336371725 0.002651101979
0.1336534993 0.002916212177
0.1336698261 0.003181322375
0.1336861529 0.003446432573
0.1337024797 0.003711542771
0.1337188066 0.003976652969
0.1337351334 0.004241763167
0.1337514602 0.004506873365
0.133767787 0.004771983563
0.1337841138 0.005037093761
0.1338004406 0.005302203959
0.1338167674 0.005567314157
0.1338330943 0.005832424355
0.1338494211 0.006097534553
0.1338657479 0.006362644751
0.1338820747 0.006627754949
0.1338984015 0.006892865147
0.1339147283 0.007157975345
0.1339310551 0.007423085543
0.133947382 0.007688195741
0.1339637088 0.007953305939
0.1339800356 0.008218416137
0.1339963624 0.008483526335
0.1340126892 0.008748636533
0.134029016 0.009013746731
0.1340453429 0.009278856929
0.1340616697 0.009543967128
0.1340779965 0.009809077326
0.1340943233 0.01007418752
0.1341106501 0.01033929772
0.1341269769 0.01060440792
0.1341433037 0.01086951812
0.1341596306 0.01113462832
0.1341759574 0.01139973851
0.1341922842 0.01166484871
0.134208611 0.01192995891
0.1342249378 0.01219506911
0.1342412646 0.01246017931
0.1342575914 0.0127252895
0.1342739182 0.01299039971
0.1412132395 0
0.141221632 0.0002651101976
0.1412300245 0.0005302203952
0.141238417 0.0007953305927
0.1412468095 0.00106044079
0.1412552019 0.001325550988
0.1412635944 0.001590661186
0.1412719869 0.001855771383
0.1412803794 0.002120881581
0.1412887719 0.002385991778
0.1412971643 0.002651101976
0.1413055568 0.002916212174
0.1413139493 0.003181322371
0.1413223418 0.003446432569
0.1413307342 0.003711542767
0.1413391267 0.003976652964
0.1413475192 0.004241763162
0.1413559117 0.00450687336
0.1413643042 0.004771983557
0.1413726966 0.005037093755
0.1413810891 0.005302203953
0.1413894816 0.00556731415
0.1413978741 0.005832424348
0.1414062665 0.006097534546
0.141414659 0.006362644743
0.1414230515 0.006627754941
0.141431444 0.006892865139
0.1414398365 0.007157975337
0.1414482289 0.007423085534
0.1414566214 0.007688195732
0.1414650139 0.00795330593
0.1414734064 0.008218416127
0.1414817988 0.008483526325
0.1414901913 0.008748636523
0.1414985838 0.009013746721
0.1415069763 0.009278856919
0.1415153688 0.009543967116
0.1415237612 0.009809077314
0.1415321537 0.01007418751
0.1415405462 0.01033929771
0.1415489387 0.01060440791
0.1415573312 0.01086951811
0.1415657236 0.0111346283
0.1415741161 0.0113997385
0.1415825086 0.0116648487
0.1415909011 0.0119299589
0.1415992935 0.01219506909
0.141607686 0.01246017929
0.1416160785 0.01272528949
0.141624471 0.01299039969
0.149399467 0
0.149399467 0.0002651101974
0.149399467 0.0005302203948
0.149399467 0.0007953305922
0.149399467 0.00106044079
0.149399467 0.001325550987
0.149399467 0.001590661184
0.149399467 0.001855771382
0.149399467 0.002120881579
0.149399467 0.002385991776
0.149399467 0.002651101974
0.149399467 0.002916212171
0.149399467 0.003181322369
0.149399467 0.003446432566
0.149399467 0.003711542763
0.149399467 0.003976652961
0.149399467 0.004241763158
0.149399467 0.004506873356
0.149399467 0.004771983553
0.149399467 0.00503709375
0.149399467 0.005302203948
0.149399467 0.005567314145
0.149399467 0.005832424342
0.149399467 0.00609753454
0.149399467 0.006362644737
0.149399467 0.006627754935
0.149399467 0.006892865132
0.149399467 0.007157975329
0.149399467 0.007423085527
0.149399467 0.007688195724
0.149399467 0.007953305922
0.149399467 0.008218416119
0.149399467 0.008483526316
0.149399467 0.008748636514
0.149399467 0.009013746711
0.149399467 0.009278856908
0.149399467 0.009543967106
0.149399467 0.009809077303
0.149399467 0.0100741875
0.149399467 0.0103392977
0.149399467 0.0106044079
0.149399467 0.01086951809
0.149399467 0.01113462829
0.149399467 0.01139973849
0.149399467 0.01166484868
0.149399467 0.01192995888
0.149399467 0.01219506908
0.149399467 0.01246017928
0.149399467 0.01272528947
0.149399467 0.01299039967
0.00763162719 0.01325550005
0.00763162719 0.01354002757
0.00763162719 0.01384540634
0.00763162719 0.01417316441
0.00763162719 0.01452494184
0.00763162719 0.01490249884
0.00763162719 0.01530772464
0.00763162719 0.01574264692
0.00763162719 0.01620944195
0.00763162719 0.01671044548
0.00763162719 0.01724816444
0.00763162719 0.01782528947
0.00763162719 0.0184447084
0.00763162719 0.01910952069
0.00763162719 0.01982305294
0.00763162719 0.02058887552
0.00763162719 0.02141082046
0.00763162719 0.02229300064
0.00763162719 0.02323983031
0.00763162719 0.02425604724
0.00763162719 0.02534673637
0.00763162719 0.02651735532
0.00763162719 0.02777376164
0.00763162719 0.02912224217
0.00763162719 0.03056954443
0.00763162719 0.03212291047
0.00763162719 0.03379011303
0.00763162719 0.03557949449
0.00763162719 0.03749999905
0.007665081929 0.01325550005
0.007665081929 0.01354002757
0.007665081929 0.01384540634
0.007665081929 0.01417316441
0.007665081929 0.01452494184
0.007665081929 0.01490249884
0.007665081929 0.01530772464
0.007665081929 0.01574264692
0.007665081929 0.01620944195
0.007665081929 0.01671044548
0.007665081929 0.01724816444
0.007665081929 0.01782528947
0.007665081929 0.0184447084
0.007665081929 0.01910952069
0.007665081929 0.01982305294
0.007665081929 0.02058887552
0.007665081929 0.02141082047
0.007665081929 0.02229300064
0.007665081929 0.02323983031
0.007665081929 0.02425604724
0.007665081929 0.02534673637
0.007665081929 0.02651735532
0.007665081929 0.02777376165
0.007665081929 0.02912224217
0.007665081929 0.03056954444
0.007665081929 0.03212291047
0.007665081929 0.03379011304
0.007665081929 0.0355794945
0.007665081929 0.03749999905
0.007700469605 0.01325550005
0.007700469605 0.01354002757
0.007700469605 0.01384540634
0.007700469605 0.01417316441
0.007700469605 0.01452494184
0.007700469605 0.01490249884
0.007700469605 0.01530772464
0.007700469605 0.01574264692
0.007700469605 0.01620944195
0.007700469605 0.01671044548
0.007700469605 0.01724816444
0.007700469605 0.01782528947
0.007700469605 0.0184447084
0.007700469605 0.01910952069
0.007700469605 0.01982305294
0.007700469605 0.02058887552
0.007700469605 0.02141082047
0.007700469605 0.02229300065
0.007700469605 0.02323983032
0.007700469605 0.02425604724
0.007700469605 0.02534673637
0.007700469605 0.02651735532
0.007700469605 0.02777376165
0.007700469605 0.02912224217
0.007700469605 0.03056954444
0.007700469605 0.03212291048
0.007700469605 0.03379011304
0.007700469605 0.03557949451
0.007700469605 0.03749999905
0.007737901899 0.01325550005
0.007737901899 0.01354002757
0.007737901899 0.01384540634
0.007737901899 0.01417316441
0.007737901899 0.01452494184
0.007737901899 0.01490249884
0.007737901899 0.01530772464
0.007737901899 0.01574264692
0.007737901899 0.01620944195
0.007737901899 0.01671044548
0.007737901899 0.01724816444
0.007737901899 0.01782528947
0.007737901899 0.0184447084
0.007737901899 0.01910952069
0.007737901899 0.01982305294
0.007737901899 0.02058887552
0.007737901899 0.02141082047
0.007737901899 0.02229300065
0.007737901899 0.02323983032
0.007737901899 0.02425604724
0.007737901899 0.02534673638
0.007737901899 0.02651735533
0.007737901899 0.02777376165
0.007737901899 0.02912224218
0.007737901899 0.03056954444
0.007737901899 0.03212291048
0.007737901899 0.03379011305
0.007737901899 0.03557949451
0.007737901899 0.03749999905
0.007777496944 0.01325550005
0.007777496944 0.01354002757
0.007777496944 0.01384540634
0.007777496944 0.01417316441
0.007777496944 0.01452494184
0.007777496944 0.01490249884
0.007777496944 0.01530772464
0.007777496944 0.01574264692
0.007777496944 0.01620944195
0.007777496944 0.01671044548
0.007777496944 0.01724816444
0.007777496944 0.01782528947
0.007777496944 0.0184447084
0.007777496944 0.01910952069
0.007777496944 0.01982305294
0.007777496944 0.02058887552
0.007777496944 0.02141082047
0.007777496944 0.02229300065
0.007777496944 0.02323983032
0.007777496944 0.02425604724
0.007777496944 0.02534673638
0.007777496944 0.02651735533
0.007777496944 0.02777376166
0.007777496944 0.02912224218
0.007777496944 0.03056954445
0.007777496944 0.03212291049
0.007777496944 0.03379011306
0.007777496944 0.03557949452
0.007777496944 0.03749999905
0.007819379699 0.01325550005
0.007819379699 0.01354002757
0.007819379699 0.01384540634
0.007819379699 0.01417316441
0.007819379699 0.01452494184
0.007819379699 0.01490249884
0.007819379699 0.01530772464
0.007819379699 0.01574264692
0.007819379699 0.01620944195
0.007819379699 0.01671044548
0.007819379699 0.01724816444
0.007819379699 0.01782528947
0.007819379699 0.0184447084
0.007819379699 0.01910952069
0.007819379699 0.01982305294
0.007819379699 0.02058887552
0.007819379699 0.02141082047
0.007819379699 0.02229300065
0.007819379699 0.02323983032
0.007819379699 0.02425604725
0.007819379699 0.02534673638
0.007819379699 0.02651735533
0.007819379699 0.02777376166
0.007819379699 0.02912224219
0.007819379699 0.03056954445
0.007819379699 0.03212291049
0.007819379699 0.03379011306
0.007819379699 0.03557949453
0.007819379699 0.03749999905
0.007863682342 0.01325550005
0.007863682342 0.01354002757
0.007863682342 0.01384540633
0.007863682342 0.01417316441
0.007863682342 0.01452494184
0.007863682342 0.01490249884
0.007863682342 0.01530772464
0.007863682342 0.01574264692
0.007863682342 0.01620944195
0.007863682342 0.01671044548
0.007863682342 0.01724816444
0.007863682342 0.01782528947
0.007863682342 0.0184447084
0.007863682342 0.0191095207
0.007863682342 0.01982305294
0.007863682342 0.02058887552
0.007863682342 0.02141082047
0.007863682342 0.02229300065
0.007863682342 0.02323983032
0.007863682342 0.02425604725
0.007863682342 0.02534673638
0.007863682342 0.02651735534
0.007863682342 0.02777376166
0.007863682342 0.02912224219
0.007863682342 0.03056954446
0.007863682342 0.0321229105
0.007863682342 0.03379011307
0.007863682342 0.03557949453
0.007863682342 0.03749999905
0.00791054469 0.01325550005
0.00791054469 0.01354002757
0.00791054469 0.01384540633
0.00791054469 0.01417316441
0.00791054469 0.01452494184
0.00791054469 0.01490249884
0.00791054469 0.01530772464
0.00791054469 0.01574264692
0.00791054469 0.01620944195
0.00791054469 0.01671044548
0.00791054469 0.01724816444
0.00791054469 0.01782528947
0.00791054469 0.0184447084
0.00791054469 0.0191095207
0.00791054469 0.01982305294
0.00791054469 0.02058887552
0.00791054469 0.02141082047
0.00791054469 0.02229300065
0.00791054469 0.02323983033
0.00791054469 0.02425604725
0.00791054469 0.02534673639
0.00791054469 0.02651735534
0.00791054469 0.02777376167
0.00791054469 0.0291222422
0.00791054469 0.03056954446
0.00791054469 0.03212291051
0.00791054469 0.03379011308
0.00791054469 0.03557949454
0.00791054469 0.03749999905
0.007960114635 0.01325550005
0.007960114635 0.01354002757
0.007960114635 0.01384540633
0.007960114635 0.01417316441
0.007960114635 0.01452494184
0.007960114635 0.01490249884
0.007960114635 0.01530772464
0.007960114635 0.01574264692
0.007960114635 0.01620944195
0.007960114635 0.01671044548
0.007960114635 0.01724816444
0.007960114635 0.01782528947
0.007960114635 0.01844470841
0.007960114635 0.0191095207
0.007960114635 0.01982305294
0.007960114635 0.02058887552
0.007960114635 0.02141082048
0.007960114635 0.02229300066
0.007960114635 0.02323983033
0.007960114635 0.02425604725
0.007960114635 0.02534673639
0.007960114635 0.02651735534
0.007960114635 0.02777376167
0.007960114635 0.0291222422
0.007960114635 0.03056954447
0.007960114635 0.03212291051
0.007960114635 0.03379011308
0.007960114635 0.03557949455
0.007960114635 0.03749999905
0.008012548617 0.01325550005
0.008012548617 0.01354002757
0.008012548617 0.01384540633
0.008012548617 0.01417316441
0.008012548617 0.01452494184
0.008012548617 0.01490249884
0.008012548617 0.01530772464
0.008012548617 0.01574264692
0.008012548617 0.01620944195
0.008012548617 0.01671044548
0.008012548617 0.01724816444
0.008012548617 0.01782528947
0.008012548617 0.01844470841
0.008012548617 0.0191095207
0.008012548617 0.01982305294
0.008012548617 0.02058887553
0.008012548617 0.02141082048
0.008012548617 0.02229300066
0.008012548617 0.02323983033
0.008012548617 0.02425604726
0.008012548617 0.02534673639
0.008012548617 0.02651735535
0.008012548617 0.02777376168
0.008012548617 0.02912224221
0.008012548617 0.03056954448
0.008012548617 0.03212291052
0.008012548617 0.03379011309
0.008012548617 0.03557949456
0.008012548617 0.03749999905
0.008068012113 0.01325550005
0.008068012113 0.01354002757
0.008068012113 0.01384540633
0.008068012113 0.01417316441
0.008068012113 0.01452494184
0.008068012113 0.01490249884
0.008068012113 0.01530772464
0.008068012113 0.01574264692
0.008068012113 0.01620944195
0.008068012113 0.01671044548
0.008068012113 0.01724816444
0.008068012113 0.01782528947
0.008068012113 0.01844470841
0.008068012113 0.0191095207
0.008068012113 0.01982305295
0.008068012113 0.02058887553
0.008068012113 0.02141082048
0.008068012113 0.02229300066
0.008068012113 0.02323983033
0.008068012113 0.02425604726
0.008068012113 0.0253467364
0.008068012113 0.02651735535
0.008068012113 0.02777376168
0.008068012113 0.02912224221
0.008068012113 0.03056954448
0.008068012113 0.03212291053
0.008068012113 0.0337901131
0.008068012113 0.03557949457
0.008068012113 0.03749999905
0.008126680161 0.01325550005
0.008126680161 0.01354002757
0.008126680161 0.01384540633
0.008126680161 0.01417316441
0.008126680161 0.01452494184
0.008126680161 0.01490249884
0.008126680161 0.01530772464
0.008126680161 0.01574264692
0.008126680161 0.01620944195
0.008126680161 0.01671044548
0.008126680161 0.01724816444
0.008126680161 0.01782528947
0.008126680161 0.01844470841
0.008126680161 0.0191095207
0.008126680161 0.01982305295
0.008126680161 0.02058887553
0.008126680161 0.02141082048
0.008126680161 0.02229300066
0.008126680161 0.02323983034
0.008126680161 0.02425604726
0.008126680161 0.0253467364
0.008126680161 0.02651735536
0.008126680161 0.02777376169
0.008126680161 0.02912224222
0.008126680161 0.03056954449
0.008126680161 0.03212291054
0.008126680161 0.03379011311
0.008126680161 0.03557949458
0.008126680161 0.03749999905
0.008188737912 0.01325550005
0.008188737912 0.01354002757
0.008188737912 0.01384540633
0.008188737912 0.01417316441
0.008188737912 0.01452494184
0.008188737912 0.01490249884
0.008188737912 0.01530772464
0.008188737912 0.01574264692
0.008188737912 0.01620944195
0.008188737912 0.01671044548
0.008188737912 0.01724816444
0.008188737912 0.01782528947
0.008188737912 0.01844470841
0.008188737912 0.0191095207
0.008188737912 0.01982305295
0.008188737912 0.02058887553
0.008188737912 0.02141082048
0.008188737912 0.02229300066
0.008188737912 0.02323983034
0.008188737912 0.02425604727
0.008188737912 0.02534673641
0.008188737912 0.02651735536
0.008188737912 0.02777376169
0.008188737912 0.02912224222
0.008188737912 0.0305695445
0.008188737912 0.03212291054
0.008188737912 0.03379011312
0.008188737912 0.03557949459
0.008188737912 0.03749999905
0.008254381217 0.01325550005
0.008254381217 0.01354002757
0.008254381217 0.01384540633
0.008254381217 0.01417316441
0.008254381217 0.01452494184
0.008254381217 0.01490249884
0.008254381217 0.01530772464
0.008254381217 0.01574264692
0.008254381217 0.01620944195
0.008254381217 0.01671044548
0.008254381217 0.01724816444
0.008254381217 0.01782528947
0.008254381217 0.01844470841
0.008254381217 0.0191095207
0.008254381217 0.01982305295
0.008254381217 0.02058887553
0.008254381217 0.02141082049
0.008254381217 0.02229300067
0.008254381217 0.02323983034
0.008254381217 0.02425604727
0.008254381217 0.02534673641
0.008254381217 0.02651735537
0.008254381217 0.0277737617
0.008254381217 0.02912224223
0.008254381217 0.0305695445
0.008254381217 0.03212291055
0.008254381217 0.03379011313
0.008254381217 0.0355794946
0.008254381217 0.03749999905
0.00832381724 0.01325550005
0.00832381724 0.01354002757
0.00832381724 0.01384540633
0.00832381724 0.01417316441
0.00832381724 0.01452494184
0.00832381724 0.01490249884
0.00832381724 0.01530772464
0.00832381724 0.01574264692
0.00832381724 0.01620944195
0.00832381724 0.01671044548
0.00832381724 0.01724816444
0.00832381724 0.01782528948
0.00832381724 0.01844470841
0.00832381724 0.0191095207
0.00832381724 0.01982305295
0.00832381724 0.02058887553
0.00832381724 0.02141082049
0.00832381724 0.02229300067
0.00832381724 0.02323983035
0.00832381724 0.02425604727
0.00832381724 0.02534673641
0.00832381724 0.02651735537
0.00832381724 0.0277737617
0.00832381724 0.02912224224
0.00832381724 0.03056954451
0.00832381724 0.03212291056
0.00832381724 0.03379011314
0.00832381724 0.03557949461
0.00832381724 0.03749999905
0.008397265115 0.01325550005
0.008397265115 0.01354002757
0.008397265115 0.01384540633
0.008397265115 0.01417316441
0.008397265115 0.01452494183
0.008397265115 0.01490249884
0.008397265115 0.01530772464
0.008397265115 0.01574264692
0.008397265115 0.01620944195
0.008397265115 0.01671044548
0.008397265115 0.01724816444
0.008397265115 0.01782528948
0.008397265115 0.01844470841
0.008397265115 0.0191095207
0.008397265115 0.01982305295
0.008397265115 0.02058887554
0.008397265115 0.02141082049
0.008397265115 0.02229300067
0.008397265115 0.02323983035
0.008397265115 0.02425604728
0.008397265115 0.02534673642
0.008397265115 0.02651735538
0.008397265115 0.02777376171
0.008397265115 0.02912224224
0.008397265115 0.03056954452
0.008397265115 0.03212291057
0.008397265115 0.03379011315
0.008397265115 0.03557949463
0.008397265115 0.03749999905
0.008474956638 0.01325550005
0.008474956638 0.01354002757
0.008474956638 0.01384540633
0.008474956638 0.01417316441
0.008474956638 0.01452494183
0.008474956638 0.01490249884
0.008474956638 0.01530772464
0.008474956638 0.01574264692
0.008474956638 0.01620944195
0.008474956638 0.01671044548
0.008474956638 0.01724816444
0.008474956638 0.01782528948
0.008474956638 0.01844470841
0.008474956638 0.01910952071
0.008474956638 0.01982305295
0.008474956638 0.02058887554
0.008474956638 0.02141082049
0.008474956638 0.02229300068
0.008474956638 0.02323983035
0.008474956638 0.02425604728
0.008474956638 0.02534673642
0.008474956638 0.02651735538
0.008474956638 0.02777376172
0.008474956638 0.02912224225
0.008474956638 0.03056954453
0.008474956638 0.03212291058
0.008474956638 0.03379011316
0.008474956638 0.03557949464
0.008474956638 0.03749999905
0.008557136998 0.01325550005
0.008557136998 0.01354002757
0.008557136998 0.01384540633
0.008557136998 0.01417316441
0.008557136998 0.01452494183
0.008557136998 0.01490249884
0.008557136998 0.01530772464
0.008557136998 0.01574264692
0.008557136998 0.01620944195
0.008557136998 0.01671044548
0.008557136998 0.01724816444
0.008557136998 0.01782528948
0.008557136998 0.01844470841
0.008557136998 0.01910952071
0.008557136998 0.01982305296
0.008557136998 0.02058887554
0.008557136998 0.0214108205
0.008557136998 0.02229300068
0.008557136998 0.02323983036
0.008557136998 0.02425604729
0.008557136998 0.02534673643
0.008557136998 0.02651735539
0.008557136998 0.02777376173
0.008557136998 0.02912224226
0.008557136998 0.03056954454
0.008557136998 0.03212291059
0.008557136998 0.03379011317
0.008557136998 0.03557949465
0.008557136998 0.03749999905
0.008644065547 0.01325550005
0.008644065547 0.01354002757
0.008644065547 0.01384540633
0.008644065547 0.01417316441
0.008644065547 0.01452494183
0.008644065547 0.01490249884
0.008644065547 0.01530772464
0.008644065547 0.01574264692
0.008644065547 0.01620944195
0.008644065547 0.01671044548
0.008644065547 0.01724816444
0.008644065547 0.01782528948
0.008644065547 0.01844470842
0.008644065547 0.01910952071
0.008644065547 0.01982305296
0.008644065547 0.02058887554
0.008644065547 0.0214108205
0.008644065547 0.02229300068
0.008644065547 0.02323983036
0.008644065547 0.02425604729
0.008644065547 0.02534673643
0.008644065547 0.0265173554
0.008644065547 0.02777376173
0.008644065547 0.02912224227
0.008644065547 0.03056954455
0.008644065547 0.0321229106
0.008644065547 0.03379011319
0.008644065547 0.03557949467
0.008644065547 0.03749999905
0.008736016627 0.01325550005
0.008736016627 0.01354002757
0.008736016627 0.01384540633
0.008736016627 0.01417316441
0.008736016627 0.01452494183
0.008736016627 0.01490249884
0.008736016627 0.01530772464
0.008736016627 0.01574264692
0.008736016627 0.01620944195
0.008736016627 0.01671044548
0.008736016627 0.01724816444
0.008736016627 0.01782528948
0.008736016627 0.01844470842
0.008736016627 0.01910952071
0.008736016627 0.01982305296
0.008736016627 0.02058887555
0.008736016627 0.0214108205
0.008736016627 0.02229300069
0.008736016627 0.02323983036
0.008736016627 0.0242560473
0.008736016627 0.02534673644
0.008736016627 0.0265173554
0.008736016627 0.02777376174
0.008736016627 0.02912224228
0.008736016627 0.03056954456
0.008736016627 0.03212291062
0.008736016627 0.0337901132
0.008736016627 0.03557949468
0.008736016627 0.03749999905
0.008833280428 0.01325550005
0.008833280428 0.01354002757
0.008833280428 0.01384540633
0.008833280428 0.01417316441
0.008833280428 0.01452494183
0.008833280428 0.01490249884
0.008833280428 0.01530772464
0.008833280428 0.01574264693
0.008833280428 0.01620944195
0.008833280428 0.01671044548
0.008833280428 0.01724816445
0.008833280428 0.01782528948
0.008833280428 0.01844470842
0.008833280428 0.01910952071
0.008833280428 0.01982305296
0.008833280428 0.02058887555
0.008833280428 0.0214108205
0.008833280428 0.02229300069
0.008833280428 0.02323983037
0.008833280428 0.0242560473
0.008833280428 0.02534673645
0.008833280428 0.02651735541
0.008833280428 0.02777376175
0.008833280428 0.02912224229
0.008833280428 0.03056954457
0.008833280428 0.03212291063
0.008833280428 0.03379011322
0.008833280428 0.0355794947
0.008833280428 0.03749999905
0.008936163905 0.01325550005
0.008936163905 0.01354002756
0.008936163905 0.01384540633
0.008936163905 0.01417316441
0.008936163905 0.01452494183
0.008936163905 0.01490249884
0.008936163905 0.01530772464
0.008936163905 0.01574264693
0.008936163905 0.01620944195
0.008936163905 0.01671044549
0.008936163905 0.01724816445
0.008936163905 0.01782528948
0.008936163905 0.01844470842
0.008936163905 0.01910952071
0.008936163905 0.01982305296
0.008936163905 0.02058887555
0.008936163905 0.02141082051
0.008936163905 0.02229300069
0.008936163905 0.02323983037
0.008936163905 0.02425604731
0.008936163905 0.02534673645
0.008936163905 0.02651735542
0.008936163905 0.02777376176
0.008936163905 0.0291222423
0.008936163905 0.03056954458
0.008936163905 0.03212291064
0.008936163905 0.03379011323
0.008936163905 0.03557949472
0.008936163905 0.03749999905
0.009044991751 0.01325550005
0.009044991751 0.01354002756
0.009044991751 0.01384540633
0.009044991751 0.01417316441
0.009044991751 0.01452494183
0.009044991751 0.01490249884
0.009044991751 0.01530772464
0.009044991751 0.01574264693
0.009044991751 0.01620944195
0.009044991751 0.01671044549
0.009044991751 0.01724816445
0.009044991751 0.01782528948
0.009044991751 0.01844470842
0.009044991751 0.01910952072
0.009044991751 0.01982305297
0.009044991751 0.02058887555
0.009044991751 0.02141082051
0.009044991751 0.0222930007
0.009044991751 0.02323983038
0.009044991751 0.02425604731
0.009044991751 0.02534673646
0.009044991751 0.02651735543
0.009044991751 0.02777376177
0.009044991751 0.02912224231
0.009044991751 0.0305695446
0.009044991751 0.03212291066
0.009044991751 0.03379011325
0.009044991751 0.03557949474
0.009044991751 0.03749999905
0.009160107417 0.01325550005
0.009160107417 0.01354002756
0.009160107417 0.01384540633
0.009160107417 0.01417316441
0.009160107417 0.01452494183
0.009160107417 0.01490249884
0.009160107417 0.01530772464
0.009160107417 0.01574264693
0.009160107417 0.01620944196
0.009160107417 0.01671044549
0.009160107417 0.01724816445
0.009160107417 0.01782528948
0.009160107417 0.01844470842
0.009160107417 0.01910952072
0.009160107417 0.01982305297
0.009160107417 0.02058887556
0.009160107417 0.02141082052
0.009160107417 0.0222930007
0.009160107417 0.02323983038
0.009160107417 0.02425604732
0.009160107417 0.02534673647
0.009160107417 0.02651735543
0.009160107417 0.02777376178
0.009160107417 0.02912224232
0.009160107417 0.03056954461
0.009160107417 0.03212291067
0.009160107417 0.03379011327
0.009160107417 0.03557949476
0.009160107417 0.03749999905
0.0092818742 0.01325550005
0.0092818742 0.01354002756
0.0092818742 0.01384540633
0.0092818742 0.01417316441
0.0092818742 0.01452494183
0.0092818742 0.01490249884
0.0092818742 0.01530772464
0.0092818742 0.01574264693
0.0092818742 0.01620944196
0.0092818742 0.01671044549
0.0092818742 0.01724816445
0.0092818742 0.01782528949
0.0092818742 0.01844470842
0.0092818742 0.01910952072
0.0092818742 0.01982305297
0.0092818742 0.02058887556
0.0092818742 0.02141082052
0.0092818742 0.02229300071
0.0092818742 0.02323983039
0.0092818742 0.02425604733
0.0092818742 0.02534673648
0.0092818742 0.02651735544
0.0092818742 0.02777376179
0.0092818742 0.02912224233
0.0092818742 0.03056954462
0.0092818742 0.03212291069
0.0092818742 0.03379011328
0.0092818742 0.03557949478
0.0092818742 0.03749999905
0.009410676386 0.01325550005
0.009410676386 0.01354002756
0.009410676386 0.01384540633
0.009410676386 0.01417316441
0.009410676386 0.01452494183
0.009410676386 0.01490249884
0.009410676386 0.01530772464
0.009410676386 0.01574264693
0.009410676386 0.01620944196
0.009410676386 0.01671044549
0.009410676386 0.01724816445
0.009410676386 0.01782528949
0.009410676386 0.01844470843
0.009410676386 0.01910952072
0.009410676386 0.01982305297
0.009410676386 0.02058887556
0.009410676386 0.02141082052
0.009410676386 0.02229300071
0.009410676386 0.0232398304
0.009410676386 0.02425604733
0.009410676386 0.02534673648
0.009410676386 0.02651735545
0.009410676386 0.0277737618
0.009410676386 0.02912224235
0.009410676386 0.03056954464
0.009410676386 0.03212291071
0.009410676386 0.0337901133
0.009410676386 0.0355794948
0.009410676386 0.03749999905
0.009546920463 0.01325550005
0.009546920463 0.01354002756
0.009546920463 0.01384540633
0.009546920463 0.01417316441
0.009546920463 0.01452494183
0.009546920463 0.01490249884
0.009546920463 0.01530772464
0.009546920463 0.01574264693
0.009546920463 0.01620944196
0.009546920463 0.01671044549
0.009546920463 0.01724816445
0.009546920463 0.01782528949
0.009546920463 0.01844470843
0.009546920463 0.01910952073
0.009546920463 0.01982305298
0.009546920463 0.02058887557
0.009546920463 0.02141082053
0.009546920463 0.02229300072
0.009546920463 0.0232398304
0.009546920463 0.02425604734
0.009546920463 0.02534673649
0.009546920463 0.02651735546
0.009546920463 0.02777376181
0.009546920463 0.02912224236
0.009546920463 0.03056954465
0.009546920463 0.03212291073
0.009546920463 0.03379011332
0.009546920463 0.03557949483
0.009546920463 0.03749999905
0.009691036407 0.01325550005
0.009691036407 0.01354002756
0.009691036407 0.01384540633
0.009691036407 0.01417316441
0.009691036407 0.01452494183
0.009691036407 0.01490249884
0.009691036407 0.01530772464
0.009691036407 0.01574264693
0.009691036407 0.01620944196
0.009691036407 0.01671044549
0.009691036407 0.01724816445
0.009691036407 0.01782528949
0.009691036407 0.01844470843
0.009691036407 0.01910952073
0.009691036407 0.01982305298
0.009691036407 0.02058887557
0.009691036407 0.02141082053
0.009691036407 0.02229300072
0.009691036407 0.02323983041
0.009691036407 0.02425604735
0.009691036407 0.0253467365
0.009691036407 0.02651735547
0.009691036407 0.02777376182
0.009691036407 0.02912224238
0.009691036407 0.03056954467
0.009691036407 0.03212291074
0.009691036407 0.03379011335
0.009691036407 0.03557949485
0.009691036407 0.03749999905
0.009843479036 0.01325550005
0.009843479036 0.01354002756
0.009843479036 0.01384540633
0.009843479036 0.01417316441
0.009843479036 0.01452494183
0.009843479036 0.01490249884
0.009843479036 0.01530772464
0.009843479036 0.01574264693
0.009843479036 0.01620944196
0.009843479036 0.01671044549
0.009843479036 0.01724816445
0.009843479036 0.01782528949
0.009843479036 0.01844470843
0.009843479036 0.01910952073
0.009843479036 0.01982305298
0.009843479036 0.02058887558
0.009843479036 0.02141082054
0.009843479036 0.02229300073
0.009843479036 0.02323983042
0.009843479036 0.02425604736
0.009843479036 0.02534673651
0.009843479036 0.02651735549
0.009843479036 0.02777376184
0.009843479036 0.02912224239
0.009843479036 0.03056954469
0.009843479036 0.03212291076
0.009843479036 0.03379011337
0.009843479036 0.03557949488
0.009843479036 0.03749999905
0.01000472945 0.01325550004
0.01000472945 0.01354002756
0.01000472945 0.01384540633
0.01000472945 0.01417316441
0.01000472945 0.01452494183
0.01000472945 0.01490249884
0.01000472945 0.01530772464
0.01000472945 0.01574264693
0.01000472945 0.01620944196
0.01000472945 0.01671044549
0.01000472945 0.01724816445
0.01000472945 0.01782528949
0.01000472945 0.01844470843
0.01000472945 0.01910952073
0.01000472945 0.01982305299
0.01000472945 0.02058887558
0.01000472945 0.02141082054
0.01000472945 0.02229300074
0.01000472945 0.02323983042
0.01000472945 0.02425604737
0.01000472945 0.02534673652
0.01000472945 0.0265173555
0.01000472945 0.02777376185
0.01000472945 0.02912224241
0.01000472945 0.03056954471
0.01000472945 0.03212291079
0.01000472945 0.03379011339
0.01000472945 0.0355794949
0.01000472945 0.03749999905
0.01017529653 0.01325550004
0.01017529653 0.01354002756
0.01017529653 0.01384540633
0.01017529653 0.01417316441
0.01017529653 0.01452494183
0.01017529653 0.01490249884
0.01017529653 0.01530772464
0.01017529653 0.01574264693
0.01017529653 0.01620944196
0.01017529653 0.01671044549
0.01017529653 0.01724816446
0.01017529653 0.0178252895
0.01017529653 0.01844470844
0.01017529653 0.01910952074
0.01017529653 0.01982305299
0.01017529653 0.02058887558
0.01017529653 0.02141082055
0.01017529653 0.02229300074
0.01017529653 0.02323983043
0.01017529653 0.02425604738
0.01017529653 0.02534673653
0.01017529653 0.02651735551
0.01017529653 0.02777376187
0.01017529653 0.02912224242
0.01017529653 0.03056954473
0.01017529653 0.03212291081
0.01017529653 0.03379011342
0.01017529653 0.03557949493
0.01017529653 0.03749999905
0.01035571859 0.01325550004
0.01035571859 0.01354002756
0.01035571859 0.01384540633
0.01035571859 0.01417316441
0.01035571859 0.01452494183
0.01035571859 0.01490249884
0.01035571859 0.01530772464
0.01035571859 0.01574264693
0.01035571859 0.01620944196
0.01035571859 0.01671044549
0.01035571859 0.01724816446
0.01035571859 0.0178252895
0.01035571859 0.01844470844
0.01035571859 0.01910952074
0.01035571859 0.019823053
0.01035571859 0.02058887559
0.01035571859 0.02141082055
0.01035571859 0.02229300075
0.01035571859 0.02323983044
0.01035571859 0.02425604739
0.01035571859 0.02534673655
0.01035571859 0.02651735553
0.01035571859 0.02777376188
0.01035571859 0.02912224244
0.01035571859 0.03056954475
0.01035571859 0.03212291083
0.01035571859 0.03379011345
0.01035571859 0.03557949497
0.01035571859 0.03749999905
0.01054656501 0.01325550004
0.01054656501 0.01354002756
0.01054656501 0.01384540633
0.01054656501 0.01417316441
0.01054656501 0.01452494183
0.01054656501 0.01490249884
0.01054656501 0.01530772464
0.01054656501 0.01574264693
0.01054656501 0.01620944196
0.01054656501 0.01671044549
0.01054656501 0.01724816446
0.01054656501 0.0178252895
0.01054656501 0.01844470844
0.01054656501 0.01910952074
0.01054656501 0.019823053
0.01054656501 0.02058887559
0.01054656501 0.02141082056
0.01054656501 0.02229300076
0.01054656501 0.02323983045
0.01054656501 0.0242560474
0.01054656501 0.02534673656
0.01054656501 0.02651735554
0.01054656501 0.0277737619
0.01054656501 0.02912224246
0.01054656501 0.03056954477
0.01054656501 0.03212291086
0.01054656501 0.03379011348
0.01054656501 0.035579495
0.01054656501 0.03749999905
0.0107484381 0.01325550004
0.0107484381 0.01354002756
0.0107484381 0.01384540633
0.0107484381 0.01417316441
0.0107484381 0.01452494183
0.0107484381 0.01490249884
0.0107484381 0.01530772464
0.0107484381 0.01574264693
0.0107484381 0.01620944196
0.0107484381 0.0167104455
0.0107484381 0.01724816446
0.0107484381 0.0178252895
0.0107484381 0.01844470844
0.0107484381 0.01910952075
0.0107484381 0.019823053
0.0107484381 0.0205888756
0.0107484381 0.02141082057
0.0107484381 0.02229300077
0.0107484381 0.02323983046
0.0107484381 0.02425604741
0.0107484381 0.02534673657
0.0107484381 0.02651735555
0.0107484381 0.02777376192
0.0107484381 0.02912224248
0.0107484381 0.03056954479
0.0107484381 0.03212291089
0.0107484381 0.03379011351
0.0107484381 0.03557949503
0.0107484381 0.03749999905
0.01096197495 0.01325550004
0.01096197495 0.01354002756
0.01096197495 0.01384540633
0.01096197495 0.0141731644
0.01096197495 0.01452494183
0.01096197495 0.01490249884
0.01096197495 0.01530772464
0.01096197495 0.01574264693
0.01096197495 0.01620944196
0.01096197495 0.0167104455
0.01096197495 0.01724816446
0.01096197495 0.0178252895
0.01096197495 0.01844470845
0.01096197495 0.01910952075
0.01096197495 0.01982305301
0.01096197495 0.02058887561
0.01096197495 0.02141082057
0.01096197495 0.02229300077
0.01096197495 0.02323983047
0.01096197495 0.02425604742
0.01096197495 0.02534673658
0.01096197495 0.02651735557
0.01096197495 0.02777376194
0.01096197495 0.0291222425
0.01096197495 0.03056954482
0.01096197495 0.03212291091
0.01096197495 0.03379011354
0.01096197495 0.03557949507
0.01096197495 0.03749999905
0.01118784946 0.01325550004
0.01118784946 0.01354002756
0.01118784946 0.01384540633
0.01118784946 0.0141731644
0.01118784946 0.01452494183
0.01118784946 0.01490249884
0.01118784946 0.01530772464
0.01118784946 0.01574264693
0.01118784946 0.01620944196
0.01118784946 0.0167104455
0.01118784946 0.01724816446
0.01118784946 0.01782528951
0.01118784946 0.01844470845
0.01118784946 0.01910952075
0.01118784946 0.01982305301
0.01118784946 0.02058887561
0.01118784946 0.02141082058
0.01118784946 0.02229300078
0.01118784946 0.02323983048
0.01118784946 0.02425604743
0.01118784946 0.0253467366
0.01118784946 0.02651735559
0.01118784946 0.02777376196
0.01118784946 0.02912224253
0.01118784946 0.03056954485
0.01118784946 0.03212291094
0.01118784946 0.03379011357
0.01118784946 0.03557949511
0.01118784946 0.03749999905
0.01142677448 0.01325550004
0.01142677448 0.01354002756
0.01142677448 0.01384540633
0.01142677448 0.0141731644
0.01142677448 0.01452494183
0.01142677448 0.01490249884
0.01142677448 0.01530772464
0.01142677448 0.01574264693
0.01142677448 0.01620944196
0.01142677448 0.0167104455
0.01142677448 0.01724816447
0.01142677448 0.01782528951
0.01142677448 0.01844470845
0.01142677448 0.01910952076
0.01142677448 0.01982305302
0.01142677448 0.02058887562
0.01142677448 0.02141082059
0.01142677448 0.02229300079
0.01142677448 0.02323983049
0.01142677448 0.02425604744
0.01142677448 0.02534673661
0.01142677448 0.02651735561
0.01142677448 0.02777376198
0.01142677448 0.02912224255
0.01142677448 0.03056954487
0.01142677448 0.03212291098
0.01142677448 0.03379011361
0.01142677448 0.03557949515
0.01142677448 0.03749999905
0.01167950403 0.01325550004
0.01167950403 0.01354002756
0.01167950403 0.01384540633
0.01167950403 0.0141731644
0.01167950403 0.01452494183
0.01167950403 0.01490249884
0.01167950403 0.01530772464
0.01167950403 0.01574264693
0.01167950403 0.01620944196
0.01167950403 0.0167104455
0.01167950403 0.01724816447
0.01167950403 0.01782528951
0.01167950403 0.01844470846
0.01167950403 0.01910952076
0.01167950403 0.01982305302
0.01167950403 0.02058887563
0.01167950403 0.0214108206
0.01167950403 0.0222930008
0.01167950403 0.0232398305
0.01167950403 0.02425604746
0.01167950403 0.02534673663
0.01167950403 0.02651735563
0.01167950403 0.027773762
0.01167950403 0.02912224258
0.01167950403 0.0305695449
0.01167950403 0.03212291101
0.01167950403 0.03379011365
0.01167950403 0.0355794952
0.01167950403 0.03749999905
0.01194683571 0.01325550004
0.01194683571 0.01354002756
0.01194683571 0.01384540633
0.01194683571 0.0141731644
0.01194683571 0.01452494183
0.01194683571 0.01490249884
0.01194683571 0.01530772464
0.01194683571 0.01574264693
0.01194683571 0.01620944196
0.01194683571 0.0167104455
0.01194683571 0.01724816447
0.01194683571 0.01782528951
0.01194683571 0.01844470846
0.01194683571 0.01910952077
0.01194683571 0.01982305303
0.01194683571 0.02058887563
0.01194683571 0.02141082061
0.01194683571 0.02229300081
0.01194683571 0.02323983051
0.01194683571 0.02425604747
0.01194683571 0.02534673665
0.01194683571 0.02651735565
0.01194683571 0.02777376202
0.01194683571 0.0291222426
0.01194683571 0.03056954493
0.01194683571 0.03212291105
0.01194683571 0.03379011369
0.01194683571 0.03557949524
0.01194683571 0.03749999905
0.01222961319 0.01325550004
0.01222961319 0.01354002756
0.01222961319 0.01384540632
0.01222961319 0.0141731644
0.01222961319 0.01452494183
0.01222961319 0.01490249884
0.01222961319 0.01530772464
0.01222961319 0.01574264693
0.01222961319 0.01620944197
0.01222961319 0.0167104455
0.01222961319 0.01724816447
0.01222961319 0.01782528952
0.01222961319 0.01844470846
0.01222961319 0.01910952077
0.01222961319 0.01982305304
0.01222961319 0.02058887564
0.01222961319 0.02141082062
0.01222961319 0.02229300082
0.01222961319 0.02323983053
0.01222961319 0.02425604749
0.01222961319 0.02534673667
0.01222961319 0.02651735567
0.01222961319 0.02777376205
0.01222961319 0.02912224263
0.01222961319 0.03056954497
0.01222961319 0.03212291108
0.01222961319 0.03379011373
0.01222961319 0.03557949529
0.01222961319 0.03749999905
0.0125287289 0.01325550004
0.0125287289 0.01354002756
0.0125287289 0.01384540632
0.0125287289 0.0141731644
0.0125287289 0.01452494183
0.0125287289 0.01490249884
0.0125287289 0.01530772465
0.0125287289 0.01574264693
0.0125287289 0.01620944197
0.0125287289 0.0167104455
0.0125287289 0.01724816447
0.0125287289 0.01782528952
0.0125287289 0.01844470847
0.0125287289 0.01910952078
0.0125287289 0.01982305304
0.0125287289 0.02058887565
0.0125287289 0.02141082063
0.0125287289 0.02229300084
0.0125287289 0.02323983054
0.0125287289 0.02425604751
0.0125287289 0.02534673669
0.0125287289 0.02651735569
0.0125287289 0.02777376207
0.0125287289 0.02912224266
0.0125287289 0.030569545
0.0125287289 0.03212291112
0.0125287289 0.03379011378
0.0125287289 0.03557949534
0.0125287289 0.03749999905
0.01284512683 0.01325550004
0.01284512683 0.01354002755
0.01284512683 0.01384540632
0.01284512683 0.0141731644
0.01284512683 0.01452494183
0.01284512683 0.01490249884
0.01284512683 0.01530772465
0.01284512683 0.01574264693
0.01284512683 0.01620944197
0.01284512683 0.01671044551
0.01284512683 0.01724816448
0.01284512683 0.01782528952
0.01284512683 0.01844470847
0.01284512683 0.01910952078
0.01284512683 0.01982305305
0.01284512683 0.02058887566
0.01284512683 0.02141082064
0.01284512683 0.02229300085
0.01284512683 0.02323983056
0.01284512683 0.02425604752
0.01284512683 0.02534673671
0.01284512683 0.02651735571
0.01284512683 0.0277737621
0.01284512683 0.02912224269
0.01284512683 0.03056954504
0.01284512683 0.03212291117
0.01284512683 0.03379011383
0.01284512683 0.0355794954
0.01284512683 0.03749999905
0.01317980549 0.01325550004
0.01317980549 0.01354002755
0.01317980549 0.01384540632
0.01317980549 0.0141731644
0.01317980549 0.01452494183
0.01317980549 0.01490249884
0.01317980549 0.01530772465
0.01317980549 0.01574264693
0.01317980549 0.01620944197
0.01317980549 0.01671044551
0.01317980549 0.01724816448
0.01317980549 0.01782528953
0.01317980549 0.01844470848
0.01317980549 0.01910952079
0.01317980549 0.01982305306
0.01317980549 0.02058887567
0.01317980549 0.02141082065
0.01317980549 0.02229300086
0.01317980549 0.02323983057
0.01317980549 0.02425604754
0.01317980549 0.02534673673
0.01317980549 0.02651735574
0.01317980549 0.02777376213
0.01317980549 0.02912224273
0.01317980549 0.03056954508
0.01317980549 0.03212291121
0.01317980549 0.03379011388
0.01317980549 0.03557949546
0.01317980549 0.03749999905
0.01353382111 0.01325550004
0.01353382111 0.01354002755
0.01353382111 0.01384540632
0.01353382111 0.0141731644
0.01353382111 0.01452494183
0.01353382111 0.01490249884
0.01353382111 0.01530772465
0.01353382111 0.01574264693
0.01353382111 0.01620944197
0.01353382111 0.01671044551
0.01353382111 0.01724816448
0.01353382111 0.01782528953
0.01353382111 0.01844470848
0.01353382111 0.0191095208
0.01353382111 0.01982305307
0.01353382111 0.02058887568
0.01353382111 0.02141082066
0.01353382111 0.02229300087
0.01353382111 0.02323983059
0.01353382111 0.02425604756
0.01353382111 0.02534673675
0.01353382111 0.02651735577
0.01353382111 0.02777376216
0.01353382111 0.02912224276
0.01353382111 0.03056954512
0.01353382111 0.03212291126
0.01353382111 0.03379011393
0.01353382111 0.03557949552
0.01353382111 0.03749999905
0.01390829093 0.01325550003
0.01390829093 0.01354002755
0.01390829093 0.01384540632
0.01390829093 0.0141731644
0.01390829093 0.01452494183
0.01390829093 0.01490249883
0.01390829093 0.01530772465
0.01390829093 0.01574264693
0.01390829093 0.01620944197
0.01390829093 0.01671044551
0.01390829093 0.01724816448
0.01390829093 0.01782528953
0.01390829093 0.01844470849
0.01390829093 0.0191095208
0.01390829093 0.01982305307
0.01390829093 0.02058887569
0.01390829093 0.02141082067
0.01390829093 0.02229300089
0.01390829093 0.02323983061
0.01390829093 0.02425604758
0.01390829093 0.02534673678
0.01390829093 0.02651735579
0.01390829093 0.02777376219
0.01390829093 0.0291222428
0.01390829093 0.03056954516
0.01390829093 0.03212291131
0.01390829093 0.03379011399
0.01390829093 0.03557949558
0.01390829093 0.03749999905
0.01430439675 0.01325550003
0.01430439675 0.01354002755
0.01430439675 0.01384540632
0.01430439675 0.0141731644
0.01430439675 0.01452494183
0.01430439675 0.01490249883
0.01430439675 0.01530772465
0.01430439675 0.01574264694
0.01430439675 0.01620944197
0.01430439675 0.01671044551
0.01430439675 0.01724816449
0.01430439675 0.01782528954
0.01430439675 0.01844470849
0.01430439675 0.01910952081
0.01430439675 0.01982305308
0.01430439675 0.0205888757
0.01430439675 0.02141082068
0.01430439675 0.02229300091
0.01430439675 0.02323983063
0.01430439675 0.0242560476
0.01430439675 0.0253467368
0.01430439675 0.02651735582
0.01430439675 0.02777376223
0.01430439675 0.02912224284
0.01430439675 0.03056954521
0.01430439675 0.03212291136
0.01430439675 0.03379011405
0.01430439675 0.03557949565
0.01430439675 0.03749999905
0.01472338864 0.01325550003
0.01472338864 0.01354002755
0.01472338864 0.01384540632
0.01472338864 0.0141731644
0.01472338864 0.01452494183
0.01472338864 0.01490249883
0.01472338864 0.01530772465
0.01472338864 0.01574264694
0.01472338864 0.01620944197
0.01472338864 0.01671044552
0.01472338864 0.01724816449
0.01472338864 0.01782528954
0.01472338864 0.0184447085
0.01472338864 0.01910952082
0.01472338864 0.01982305309
0.01472338864 0.02058887571
0.01472338864 0.0214108207
0.01472338864 0.02229300092
0.01472338864 0.02323983064
0.01472338864 0.02425604763
0.01472338864 0.02534673683
0.01472338864 0.02651735586
0.01472338864 0.02777376227
0.01472338864 0.02912224288
0.01472338864 0.03056954526
0.01472338864 0.03212291142
0.01472338864 0.03379011411
0.01472338864 0.03557949572
0.01472338864 0.03749999905
0.01516658892 0.01325550003
0.01516658892 0.01354002755
0.01516658892 0.01384540632
0.01516658892 0.0141731644
0.01516658892 0.01452494183
0.01516658892 0.01490249883
0.01516658892 0.01530772465
0.01516658892 0.01574264694
0.01516658892 0.01620944198
0.01516658892 0.01671044552
0.01516658892 0.01724816449
0.01516658892 0.01782528955
0.01516658892 0.01844470851
0.01516658892 0.01910952082
0.01516658892 0.0198230531
0.01516658892 0.02058887572
0.01516658892 0.02141082071
0.01516658892 0.02229300094
0.01516658892 0.02323983067
0.01516658892 0.02425604765
0.01516658892 0.02534673686
0.01516658892 0.02651735589
0.01516658892 0.0277737623
0.01516658892 0.02912224293
0.01516658892 0.03056954531
0.01516658892 0.03212291147
0.01516658892 0.03379011418
0.01516658892 0.0355794958
0.01516658892 0.03749999905
0.01563539627 0.01325550003
0.01563539627 0.01354002755
0.01563539627 0.01384540632
0.01563539627 0.0141731644
0.01563539627 0.01452494183
0.01563539627 0.01490249883
0.01563539627 0.01530772465
0.01563539627 0.01574264694
0.01563539627 0.01620944198
0.01563539627 0.01671044552
0.01563539627 0.0172481645
0.01563539627 0.01782528955
0.01563539627 0.01844470851
0.01563539627 0.01910952083
0.01563539627 0.01982305311
0.01563539627 0.02058887573
0.01563539627 0.02141082073
0.01563539627 0.02229300096
0.01563539627 0.02323983069
0.01563539627 0.02425604768
0.01563539627 0.02534673689
0.01563539627 0.02651735592
0.01563539627 0.02777376235
0.01563539627 0.02912224298
0.01563539627 0.03056954536
0.01563539627 0.03212291154
0.01563539627 0.03379011425
0.01563539627 0.03557949588
0.01563539627 0.03749999905
0.01613129024 0.01325550003
0.01613129024 0.01354002755
0.01613129024 0.01384540632
0.01613129024 0.01417316439
0.01613129024 0.01452494182
0.01613129024 0.01490249883
0.01613129024 0.01530772465
0.01613129024 0.01574264694
0.01613129024 0.01620944198
0.01613129024 0.01671044552
0.01613129024 0.0172481645
0.01613129024 0.01782528956
0.01613129024 0.01844470852
0.01613129024 0.01910952084
0.01613129024 0.01982305312
0.01613129024 0.02058887575
0.01613129024 0.02141082074
0.01613129024 0.02229300098
0.01613129024 0.02323983071
0.01613129024 0.0242560477
0.01613129024 0.02534673692
0.01613129024 0.02651735596
0.01613129024 0.02777376239
0.01613129024 0.02912224303
0.01613129024 0.03056954542
0.01613129024 0.0321229116
0.01613129024 0.03379011433
0.01613129024 0.03557949597
0.01613129024 0.03749999905
0.0166558358 0.01325550003
0.0166558358 0.01354002754
0.0166558358 0.01384540631
0.0166558358 0.01417316439
0.0166558358 0.01452494182
0.0166558358 0.01490249883
0.0166558358 0.01530772465
0.0166558358 0.01574264694
0.0166558358 0.01620944198
0.0166558358 0.01671044553
0.0166558358 0.01724816451
0.0166558358 0.01782528956
0.0166558358 0.01844470853
0.0166558358 0.01910952085
0.0166558358 0.01982305313
0.0166558358 0.02058887576
0.0166558358 0.02141082076
0.0166558358 0.022293001
0.0166558358 0.02323983074
0.0166558358 0.02425604773
0.0166558358 0.02534673695
0.0166558358 0.026517356
0.0166558358 0.02777376244
0.0166558358 0.02912224308
0.0166558358 0.03056954548
0.0166558358 0.03212291167
0.0166558358 0.03379011441
0.0166558358 0.03557949606
0.0166558358 0.03749999905
0.01721068839 0.01325550003
0.01721068839 0.01354002754
0.01721068839 0.01384540631
0.01721068839 0.01417316439
0.01721068839 0.01452494182
0.01721068839 0.01490249883
0.01721068839 0.01530772465
0.01721068839 0.01574264694
0.01721068839 0.01620944198
0.01721068839 0.01671044553
0.01721068839 0.01724816451
0.01721068839 0.01782528957
0.01721068839 0.01844470853
0.01721068839 0.01910952086
0.01721068839 0.01982305315
0.01721068839 0.02058887578
0.01721068839 0.02141082078
0.01721068839 0.02229300102
0.01721068839 0.02323983076
0.01721068839 0.02425604776
0.01721068839 0.02534673699
0.01721068839 0.02651735604
0.01721068839 0.02777376248
0.01721068839 0.02912224314
0.01721068839 0.03056954555
0.01721068839 0.03212291175
0.01721068839 0.03379011449
0.01721068839 0.03557949616
0.01721068839 0.03749999905
0.01779759908 0.01325550002
0.01779759908 0.01354002754
0.01779759908 0.01384540631
0.01779759908 0.01417316439
0.01779759908 0.01452494182
0.01779759908 0.01490249883
0.01779759908 0.01530772465
0.01779759908 0.01574264694
0.01779759908 0.01620944199
0.01779759908 0.01671044553
0.01779759908 0.01724816452
0.01779759908 0.01782528958
0.01779759908 0.01844470854
0.01779759908 0.01910952087
0.01779759908 0.01982305316
0.01779759908 0.02058887579
0.01779759908 0.0214108208
0.01779759908 0.02229300104
0.01779759908 0.02323983079
0.01779759908 0.0242560478
0.01779759908 0.02534673703
0.01779759908 0.02651735609
0.01779759908 0.02777376254
0.01779759908 0.0291222432
0.01779759908 0.03056954562
0.01779759908 0.03212291183
0.01779759908 0.03379011458
0.01779759908 0.03557949626
0.01779759908 0.03749999905
0.01841842011 0.01325550002
0.01841842011 0.01354002754
0.01841842011 0.01384540631
0.01841842011 0.01417316439
0.01841842011 0.01452494182
0.01841842011 0.01490249883
0.01841842011 0.01530772465
0.01841842011 0.01574264694
0.01841842011 0.01620944199
0.01841842011 0.01671044554
0.01841842011 0.01724816452
0.01841842011 0.01782528958
0.01841842011 0.01844470855
0.01841842011 0.01910952088
0.01841842011 0.01982305317
0.01841842011 0.02058887581
0.01841842011 0.02141082082
0.01841842011 0.02229300107
0.01841842011 0.02323983082
0.01841842011 0.02425604783
0.01841842011 0.02534673707
0.01841842011 0.02651735613
0.01841842011 0.02777376259
0.01841842011 0.02912224326
0.01841842011 0.03056954569
0.01841842011 0.03212291191
0.01841842011 0.03379011468
0.01841842011 0.03557949636
0.01841842011 0.03749999905
0.01907511074 0.01325550002
0.01907511074 0.01354002754
0.01907511074 0.01384540631
0.01907511074 0.01417316439
0.01907511074 0.01452494182
0.01907511074 0.01490249883
0.01907511074 0.01530772465
0.01907511074 0.01574264694
0.01907511074 0.01620944199
0.01907511074 0.01671044554
0.01907511074 0.01724816453
0.01907511074 0.01782528959
0.01907511074 0.01844470856
0.01907511074 0.01910952089
0.01907511074 0.01982305319
0.01907511074 0.02058887583
0.01907511074 0.02141082084
0.01907511074 0.02229300109
0.01907511074 0.02323983085
0.01907511074 0.02425604787
0.01907511074 0.02534673711
0.01907511074 0.02651735618
0.01907511074 0.02777376265
0.01907511074 0.02912224333
0.01907511074 0.03056954576
0.01907511074 0.032122912
0.01907511074 0.03379011478
0.01907511074 0.03557949648
0.01907511074 0.03749999905
0.01976974343 0.01325550002
0.01976974343 0.01354002754
0.01976974343 0.01384540631
0.01976974343 0.01417316439
0.01976974343 0.01452494182
0.01976974343 0.01490249883
0.01976974343 0.01530772465
0.01976974343 0.01574264695
0.01976974343 0.01620944199
0.01976974343 0.01671044554
0.01976974343 0.01724816453
0.01976974343 0.0178252896
0.01976974343 0.01844470857
0.01976974343 0.01910952091
0.01976974343 0.0198230532
0.01976974343 0.02058887584
0.01976974343 0.02141082086
0.01976974343 0.02229300112
0.01976974343 0.02323983088
0.01976974343 0.02425604791
0.01976974343 0.02534673716
0.01976974343 0.02651735624
0.01976974343 0.02777376271
0.01976974343 0.0291222434
0.01976974343 0.03056954585
0.01976974343 0.03212291209
0.01976974343 0.03379011488
0.01976974343 0.0355794966
0.01976974343 0.03749999905
0.02050451038 0.01325550002
0.02050451038 0.01354002753
0.02050451038 0.01384540631
0.02050451038 0.01417316439
0.02050451038 0.01452494182
0.02050451038 0.01490249883
0.02050451038 0.01530772465
0.02050451038 0.01574264695
0.02050451038 0.016209442
0.02050451038 0.01671044555
0.02050451038 0.01724816454
0.02050451038 0.0178252896
0.02050451038 0.01844470858
0.02050451038 0.01910952092
0.02050451038 0.01982305322
0.02050451038 0.02058887586
0.02050451038 0.02141082089
0.02050451038 0.02229300115
0.02050451038 0.02323983092
0.02050451038 0.02425604795
0.02050451038 0.0253467372
0.02050451038 0.02651735629
0.02050451038 0.02777376277
0.02050451038 0.02912224347
0.02050451038 0.03056954593
0.02050451038 0.03212291219
0.02050451038 0.03379011499
0.02050451038 0.03557949673
0.02050451038 0.03749999905
0.02128173047 0.01325550001
0.02128173047 0.01354002753
0.02128173047 0.0138454063
0.02128173047 0.01417316438
0.02128173047 0.01452494182
0.02128173047 0.01490249883
0.02128173047 0.01530772465
0.02128173047 0.01574264695
0.02128173047 0.016209442
0.02128173047 0.01671044555
0.02128173047 0.01724816454
0.02128173047 0.01782528961
0.02128173047 0.01844470859
0.02128173047 0.01910952093
0.02128173047 0.01982305324
0.02128173047 0.02058887589
0.02128173047 0.02141082091
0.02128173047 0.02229300118
0.02128173047 0.02323983095
0.02128173047 0.02425604799
0.02128173047 0.02534673725
0.02128173047 0.02651735635
0.02128173047 0.02777376284
0.02128173047 0.02912224355
0.02128173047 0.03056954602
0.02128173047 0.03212291229
0.02128173047 0.03379011511
0.02128173047 0.03557949686
0.02128173047 0.03749999905
0.02210385653 0.01325550001
0.02210385653 0.01354002753
0.02210385653 0.0138454063
0.02210385653 0.01417316438
0.02210385653 0.01452494182
0.02210385653 0.01490249883
0.02210385653 0.01530772465
0.02210385653 0.01574264695
0.02210385653 0.016209442
0.02210385653 0.01671044556
0.02210385653 0.01724816455
0.02210385653 0.01782528962
0.02210385653 0.0184447086
0.02210385653 0.01910952095
0.02210385653 0.01982305325
0.02210385653 0.02058887591
0.02210385653 0.02141082094
0.02210385653 0.02229300121
0.02210385653 0.02323983099
0.02210385653 0.02425604804
0.02210385653 0.02534673731
0.02210385653 0.02651735641
0.02210385653 0.02777376291
0.02210385653 0.02912224363
0.02210385653 0.03056954612
0.02210385653 0.0321229124
0.02210385653 0.03379011524
0.02210385653 0.035579497
0.02210385653 0.03749999905
0.02297348313 0.01325550001
0.02297348313 0.01354002753
0.02297348313 0.0138454063
0.02297348313 0.01417316438
0.02297348313 0.01452494182
0.02297348313 0.01490249883
0.02297348313 0.01530772465
0.02297348313 0.01574264695
0.02297348313 0.016209442
0.02297348313 0.01671044556
0.02297348313 0.01724816456
0.02297348313 0.01782528963
0.02297348313 0.01844470861
0.02297348313 0.01910952096
0.02297348313 0.01982305327
0.02297348313 0.02058887593
0.02297348313 0.02141082097
0.02297348313 0.02229300125
0.02297348313 0.02323983103
0.02297348313 0.02425604808
0.02297348313 0.02534673736
0.02297348313 0.02651735648
0.02297348313 0.02777376299
0.02297348313 0.02912224372
0.02297348313 0.03056954622
0.02297348313 0.03212291252
0.02297348313 0.03379011537
0.02297348313 0.03557949716
0.02297348313 0.03749999905
0.02389335474 0.01325550001
0.02389335474 0.01354002753
0.02389335474 0.0138454063
0.02389335474 0.01417316438
0.02389335474 0.01452494181
0.02389335474 0.01490249883
0.02389335474 0.01530772465
0.02389335474 0.01574264695
0.02389335474 0.01620944201
0.02389335474 0.01671044557
0.02389335474 0.01724816456
0.02389335474 0.01782528964
0.02389335474 0.01844470863
0.02389335474 0.01910952098
0.02389335474 0.01982305329
0.02389335474 0.02058887596
0.02389335474 0.021410821
0.02389335474 0.02229300128
0.02389335474 0.02323983107
0.02389335474 0.02425604813
0.02389335474 0.02534673742
0.02389335474 0.02651735655
0.02389335474 0.02777376307
0.02389335474 0.02912224381
0.02389335474 0.03056954633
0.02389335474 0.03212291264
0.02389335474 0.03379011551
0.02389335474 0.03557949731
0.02389335474 0.03749999905
0.0248663744 0.0132555
0.0248663744 0.01354002752
0.0248663744 0.01384540629
0.0248663744 0.01417316438
0.0248663744 0.01452494181
0.0248663744 0.01490249883
0.0248663744 0.01530772465
0.0248663744 0.01574264696
0.0248663744 0.01620944201
0.0248663744 0.01671044557
0.0248663744 0.01724816457
0.0248663744 0.01782528965
0.0248663744 0.01844470864
0.0248663744 0.019109521
0.0248663744 0.01982305332
0.0248663744 0.02058887598
0.0248663744 0.02141082103
0.0248663744 0.02229300132
0.0248663744 0.02323983112
0.0248663744 0.02425604819
0.0248663744 0.02534673749
0.0248663744 0.02651735662
0.0248663744 0.02777376316
0.0248663744 0.02912224391
0.0248663744 0.03056954644
0.0248663744 0.03212291277
0.0248663744 0.03379011566
0.0248663744 0.03557949748
0.0248663744 0.03749999905
0.02589561288 0.0132555
0.02589561288 0.01354002752
0.02589561288 0.01384540629
0.02589561288 0.01417316438
0.02589561288 0.01452494181
0.02589561288 0.01490249883
0.02589561288 0.01530772465
0.02589561288 0.01574264696
0.02589561288 0.01620944201
0.02589561288 0.01671044558
0.02589561288 0.01724816458
0.02589561288 0.01782528966
0.02589561288 0.01844470865
0.02589561288 0.01910952101
0.02589561288 0.01982305334
0.02589561288 0.02058887601
0.02589561288 0.02141082106
0.02589561288 0.02229300136
0.02589561288 0.02323983117
0.02589561288 0.02425604824
0.02589561288 0.02534673755
0.02589561288 0.0265173567
0.02589561288 0.02777376325
0.02589561288 0.02912224402
0.02589561288 0.03056954656
0.02589561288 0.03212291291
0.02589561288 0.03379011582
0.02589561288 0.03557949766
0.02589561288 0.03749999905
0.02698431837 0.0132555
0.02698431837 0.01354002752
0.02698431837 0.01384540629
0.02698431837 0.01417316437
0.02698431837 0.01452494181
0.02698431837 0.01490249883
0.02698431837 0.01530772465
0.02698431837 0.01574264696
0.02698431837 0.01620944202
0.02698431837 0.01671044558
0.02698431837 0.01724816459
0.02698431837 0.01782528967
0.02698431837 0.01844470867
0.02698431837 0.01910952103
0.02698431837 0.01982305336
0.02698431837 0.02058887604
0.02698431837 0.0214108211
0.02698431837 0.0222930014
0.02698431837 0.02323983122
0.02698431837 0.0242560483
0.02698431837 0.02534673762
0.02698431837 0.02651735678
0.02698431837 0.02777376334
0.02698431837 0.02912224413
0.02698431837 0.03056954669
0.02698431837 0.03212291305
0.02698431837 0.03379011598
0.02698431837 0.03557949785
0.02698431837 0.03749999905
0.02813592674 0.01325549999
0.02813592674 0.01354002751
0.02813592674 0.01384540629
0.02813592674 0.01417316437
0.02813592674 0.01452494181
0.02813592674 0.01490249883
0.02813592674 0.01530772465
0.02813592674 0.01574264696
0.02813592674 0.01620944202
0.02813592674 0.01671044559
0.02813592674 0.0172481646
0.02813592674 0.01782528969
0.02813592674 0.01844470869
0.02813592674 0.01910952105
0.02813592674 0.01982305339
0.02813592674 0.02058887607
0.02813592674 0.02141082114
0.02813592674 0.02229300145
0.02813592674 0.02323983127
0.02813592674 0.02425604837
0.02813592674 0.0253467377
0.02813592674 0.02651735687
0.02813592674 0.02777376344
0.02813592674 0.02912224424
0.02813592674 0.03056954682
0.02813592674 0.03212291321
0.02813592674 0.03379011616
0.02813592674 0.03557949805
0.02813592674 0.03749999905
0.02935407237 0.01325549999
0.02935407237 0.01354002751
0.02935407237 0.01384540628
0.02935407237 0.01417316437
0.02935407237 0.01452494181
0.02935407237 0.01490249883
0.02935407237 0.01530772465
0.02935407237 0.01574264696
0.02935407237 0.01620944203
0.02935407237 0.0167104456
0.02935407237 0.01724816461
0.02935407237 0.0178252897
0.02935407237 0.0184447087
0.02935407237 0.01910952108
0.02935407237 0.01982305341
0.02935407237 0.0205888761
0.02935407237 0.02141082118
0.02935407237 0.0222930015
0.02935407237 0.02323983133
0.02935407237 0.02425604844
0.02935407237 0.02534673778
0.02935407237 0.02651735696
0.02935407237 0.02777376355
0.02935407237 0.02912224437
0.02935407237 0.03056954696
0.02935407237 0.03212291337
0.02935407237 0.03379011634
0.02935407237 0.03557949826
0.02935407237 0.03749999905
0.03064259964 0.01325549999
0.03064259964 0.01354002751
0.03064259964 0.01384540628
0.03064259964 0.01417316437
0.03064259964 0.01452494181
0.03064259964 0.01490249883
0.03064259964 0.01530772466
0.03064259964 0.01574264697
0.03064259964 0.01620944203
0.03064259964 0.0167104456
0.03064259964 0.01724816462
0.03064259964 0.01782528971
0.03064259964 0.01844470872
0.03064259964 0.0191095211
0.03064259964 0.01982305344
0.03064259964 0.02058887614
0.03064259964 0.02141082122
0.03064259964 0.02229300155
0.03064259964 0.02323983139
0.03064259964 0.02425604851
0.03064259964 0.02534673786
0.03064259964 0.02651735706
0.03064259964 0.02777376366
0.03064259964 0.0291222445
0.03064259964 0.03056954711
0.03064259964 0.03212291354
0.03064259964 0.03379011654
0.03064259964 0.03557949849
0.03064259964 0.03749999905
0.03200557502 0.01325549998
0.03200557502 0.0135400275
0.03200557502 0.01384540628
0.03200557502 0.01417316436
0.03200557502 0.0145249418
0.03200557502 0.01490249883
0.03200557502 0.01530772466
0.03200557502 0.01574264697
0.03200557502 0.01620944204
0.03200557502 0.01671044561
0.03200557502 0.01724816463
0.03200557502 0.01782528973
0.03200557502 0.01844470874
0.03200557502 0.01910952112
0.03200557502 0.01982305347
0.03200557502 0.02058887618
0.03200557502 0.02141082126
0.03200557502 0.0222930016
0.03200557502 0.02323983145
0.03200557502 0.02425604858
0.03200557502 0.02534673795
0.03200557502 0.02651735716
0.03200557502 0.02777376378
0.03200557502 0.02912224463
0.03200557502 0.03056954727
0.03200557502 0.03212291372
0.03200557502 0.03379011675
0.03200557502 0.03557949872
0.03200557502 0.03749999905
0.03344729996 0.01325549998
0.03344729996 0.0135400275
0.03344729996 0.01384540627
0.03344729996 0.01417316436
0.03344729996 0.0145249418
0.03344729996 0.01490249883
0.03344729996 0.01530772466
0.03344729996 0.01574264697
0.03344729996 0.01620944204
0.03344729996 0.01671044562
0.03344729996 0.01724816464
0.03344729996 0.01782528974
0.03344729996 0.01844470876
0.03344729996 0.01910952115
0.03344729996 0.0198230535
0.03344729996 0.02058887621
0.03344729996 0.02141082131
0.03344729996 0.02229300166
0.03344729996 0.02323983152
0.03344729996 0.02425604866
0.03344729996 0.02534673804
0.03344729996 0.02651735727
0.03344729996 0.02777376391
0.03344729996 0.02912224478
0.03344729996 0.03056954744
0.03344729996 0.03212291391
0.03344729996 0.03379011697
0.03344729996 0.03557949897
0.03344729996 0.03749999905
0.03497232442 0.01325549998
0.03497232442 0.0135400275
0.03497232442 0.01384540627
0.03497232442 0.01417316436
0.03497232442 0.0145249418
0.03497232442 0.01490249882
0.03497232442 0.01530772466
0.03497232442 0.01574264697
0.03497232442 0.01620944205
0.03497232442 0.01671044563
0.03497232442 0.01724816465
0.03497232442 0.01782528976
0.03497232442 0.01844470878
0.03497232442 0.01910952117
0.03497232442 0.01982305354
0.03497232442 0.02058887626
0.03497232442 0.02141082136
0.03497232442 0.02229300172
0.03497232442 0.02323983159
0.03497232442 0.02425604875
0.03497232442 0.02534673814
0.03497232442 0.02651735739
0.03497232442 0.02777376404
0.03497232442 0.02912224493
0.03497232442 0.03056954762
0.03497232442 0.03212291412
0.03497232442 0.0337901172
0.03497232442 0.03557949924
0.03497232442 0.03749999905
0.03658546126 0.01325549997
0.03658546126 0.01354002749
0.03658546126 0.01384540627
0.03658546126 0.01417316436
0.03658546126 0.0145249418
0.03658546126 0.01490249882
0.03658546126 0.01530772466
0.03658546126 0.01574264698
0.03658546126 0.01620944205
0.03658546126 0.01671044564
0.03658546126 0.01724816466
0.03658546126 0.01782528978
0.03658546126 0.0184447088
0.03658546126 0.0191095212
0.03658546126 0.01982305357
0.03658546126 0.0205888763
0.03658546126 0.02141082142
0.03658546126 0.02229300178
0.03658546126 0.02323983167
0.03658546126 0.02425604884
0.03658546126 0.02534673825
0.03658546126 0.02651735751
0.03658546126 0.02777376418
0.03658546126 0.0291222451
0.03658546126 0.0305695478
0.03658546126 0.03212291433
0.03658546126 0.03379011745
0.03658546126 0.03557949952
0.03658546126 0.03749999905
0.03829180141 0.01325549997
0.03829180141 0.01354002749
0.03829180141 0.01384540626
0.03829180141 0.01417316435
0.03829180141 0.0145249418
0.03829180141 0.01490249882
0.03829180141 0.01530772466
0.03829180141 0.01574264698
0.03829180141 0.01620944206
0.03829180141 0.01671044565
0.03829180141 0.01724816468
0.03829180141 0.01782528979
0.03829180141 0.01844470883
0.03829180141 0.01910952123
0.03829180141 0.01982305361
0.03829180141 0.02058887635
0.03829180141 0.02141082147
0.03829180141 0.02229300185
0.03829180141 0.02323983175
0.03829180141 0.02425604893
0.03829180141 0.02534673836
0.03829180141 0.02651735764
0.03829180141 0.02777376433
0.03829180141 0.02912224527
0.03829180141 0.030569548
0.03829180141 0.03212291456
0.03829180141 0.03379011771
0.03829180141 0.03557949981
0.03829180141 0.03749999905
0.04009672994 0.01325549996
0.04009672994 0.01354002748
0.04009672994 0.01384540626
0.04009672994 0.01417316435
0.04009672994 0.01452494179
0.04009672994 0.01490249882
0.04009672994 0.01530772466
0.04009672994 0.01574264698
0.04009672994 0.01620944206
0.04009672994 0.01671044566
0.04009672994 0.01724816469
0.04009672994 0.01782528981
0.04009672994 0.01844470885
0.04009672994 0.01910952127
0.04009672994 0.01982305365
0.04009672994 0.02058887639
0.04009672994 0.02141082153
0.04009672994 0.02229300192
0.04009672994 0.02323983183
0.04009672994 0.02425604903
0.04009672994 0.02534673847
0.04009672994 0.02651735777
0.04009672994 0.02777376449
0.04009672994 0.02912224545
0.04009672994 0.03056954821
0.04009672994 0.0321229148
0.04009672994 0.03379011798
0.04009672994 0.03557950013
0.04009672994 0.03749999905
0.04200594306 0.01325549996
0.04200594306 0.01354002748
0.04200594306 0.01384540625
0.04200594306 0.01417316434
0.04200594306 0.01452494179
0.04200594306 0.01490249882
0.04200594306 0.01530772466
0.04200594306 0.01574264699
0.04200594306 0.01620944207
0.04200594306 0.01671044567
0.04200594306 0.01724816471
0.04200594306 0.01782528983
0.04200594306 0.01844470888
0.04200594306 0.0191095213
0.04200594306 0.01982305369
0.04200594306 0.02058887645
0.04200594306 0.02141082159
0.04200594306 0.022293002
0.04200594306 0.02323983192
0.04200594306 0.02425604914
0.04200594306 0.0253467386
0.04200594306 0.02651735792
0.04200594306 0.02777376466
0.04200594306 0.02912224565
0.04200594306 0.03056954843
0.04200594306 0.03212291506
0.04200594306 0.03379011827
0.04200594306 0.03557950046
0.04200594306 0.03749999905
0.04402546608 0.01325549995
0.04402546608 0.01354002747
0.04402546608 0.01384540625
0.04402546608 0.01417316434
0.04402546608 0.01452494179
0.04402546608 0.01490249882
0.04402546608 0.01530772466
0.04402546608 0.01574264699
0.04402546608 0.01620944208
0.04402546608 0.01671044568
0.04402546608 0.01724816472
0.04402546608 0.01782528986
0.04402546608 0.01844470891
0.04402546608 0.01910952133
0.04402546608 0.01982305374
0.04402546608 0.0205888765
0.04402546608 0.02141082166
0.04402546608 0.02229300208
0.04402546608 0.02323983202
0.04402546608 0.02425604925
0.04402546608 0.02534673873
0.04402546608 0.02651735807
0.04402546608 0.02777376483
0.04402546608 0.02912224585
0.04402546608 0.03056954867
0.04402546608 0.03212291533
0.04402546608 0.03379011858
0.04402546608 0.03557950081
0.04402546608 0.03749999905
0.04616167246 0.01325549995
0.04616167246 0.01354002747
0.04616167246 0.01384540624
0.04616167246 0.01417316434
0.04616167246 0.01452494179
0.04616167246 0.01490249882
0.04616167246 0.01530772466
0.04616167246 0.015742647
0.04616167246 0.01620944209
0.04616167246 0.01671044569
0.04616167246 0.01724816474
0.04616167246 0.01782528988
0.04616167246 0.01844470894
0.04616167246 0.01910952137
0.04616167246 0.01982305378
0.04616167246 0.02058887656
0.04616167246 0.02141082173
0.04616167246 0.02229300216
0.04616167246 0.02323983212
0.04616167246 0.02425604937
0.04616167246 0.02534673887
0.04616167246 0.02651735823
0.04616167246 0.02777376502
0.04616167246 0.02912224607
0.04616167246 0.03056954892
0.04616167246 0.03212291561
0.04616167246 0.0337901189
0.04616167246 0.03557950118
0.04616167246 0.03749999905
0.04842130389 0.01325549994
0.04842130389 0.01354002746
0.04842130389 0.01384540624
0.04842130389 0.01417316433
0.04842130389 0.01452494178
0.04842130389 0.01490249882
0.04842130389 0.01530772467
0.04842130389 0.015742647
0.04842130389 0.01620944209
0.04842130389 0.0167104457
0.04842130389 0.01724816476
0.04842130389 0.0178252899
0.04842130389 0.01844470897
0.04842130389 0.01910952141
0.04842130389 0.01982305383
0.04842130389 0.02058887662
0.04842130389 0.0214108218
0.04842130389 0.02229300225
0.04842130389 0.02323983222
0.04842130389 0.02425604949
0.04842130389 0.02534673901
0.04842130389 0.0265173584
0.04842130389 0.02777376522
0.04842130389 0.0291222463
0.04842130389 0.03056954918
0.04842130389 0.03212291591
0.04842130389 0.03379011925
0.04842130389 0.03557950157
0.04842130389 0.03749999905
0.05081149159 0.01325549993
0.05081149159 0.01354002745
0.05081149159 0.01384540623
0.05081149159 0.01417316433
0.05081149159 0.01452494178
0.05081149159 0.01490249882
0.05081149159 0.01530772467
0.05081149159 0.01574264701
0.05081149159 0.0162094421
0.05081149159 0.01671044572
0.05081149159 0.01724816478
0.05081149159 0.01782528993
0.05081149159 0.018444709
0.05081149159 0.01910952145
0.05081149159 0.01982305389
0.05081149159 0.02058887668
0.05081149159 0.02141082188
0.05081149159 0.02229300234
0.05081149159 0.02323983234
0.05081149159 0.02425604962
0.05081149159 0.02534673917
0.05081149159 0.02651735858
0.05081149159 0.02777376543
0.05081149159 0.02912224654
0.05081149159 0.03056954946
0.05081149159 0.03212291623
0.05081149159 0.03379011961
0.05081149159 0.03557950199
0.05081149159 0.03749999905
0.05333977879 0.01325549993
0.05333977879 0.01354002745
0.05333977879 0.01384540623
0.05333977879 0.01417316432
0.05333977879 0.01452494178
0.05333977879 0.01490249882
0.05333977879 0.01530772467
0.05333977879 0.01574264701
0.05333977879 0.01620944211
0.05333977879 0.01671044573
0.05333977879 0.01724816479
0.05333977879 0.01782528995
0.05333977879 0.01844470904
0.05333977879 0.0191095215
0.05333977879 0.01982305394
0.05333977879 0.02058887675
0.05333977879 0.02141082197
0.05333977879 0.02229300244
0.05333977879 0.02323983245
0.05333977879 0.02425604976
0.05333977879 0.02534673933
0.05333977879 0.02651735877
0.05333977879 0.02777376565
0.05333977879 0.02912224679
0.05333977879 0.03056954975
0.05333977879 0.03212291657
0.05333977879 0.03379012
0.05333977879 0.03557950242
0.05333977879 0.03749999905
0.05601414457 0.01325549992
0.05601414457 0.01354002744
0.05601414457 0.01384540622
0.05601414457 0.01417316432
0.05601414457 0.01452494177
0.05601414457 0.01490249881
0.05601414457 0.01530772467
0.05601414457 0.01574264701
0.05601414457 0.01620944212
0.05601414457 0.01671044574
0.05601414457 0.01724816482
0.05601414457 0.01782528998
0.05601414457 0.01844470907
0.05601414457 0.01910952155
0.05601414457 0.019823054
0.05601414457 0.02058887683
0.05601414457 0.02141082205
0.05601414457 0.02229300255
0.05601414457 0.02323983258
0.05601414457 0.02425604991
0.05601414457 0.02534673951
0.05601414457 0.02651735898
0.05601414457 0.02777376589
0.05601414457 0.02912224707
0.05601414457 0.03056955007
0.05601414457 0.03212291692
0.05601414457 0.03379012041
0.05601414457 0.03557950289
0.05601414457 0.03749999905
0.058843029 0.01325549991
0.058843029 0.01354002743
0.058843029 0.01384540621
0.058843029 0.01417316431
0.058843029 0.01452494177
0.058843029 0.01490249881
0.058843029 0.01530772467
0.058843029 0.01574264702
0.058843029 0.01620944213
0.058843029 0.01671044576
0.058843029 0.01724816484
0.058843029 0.01782529001
0.058843029 0.01844470911
0.058843029 0.0191095216
0.058843029 0.01982305406
0.058843029 0.0205888769
0.058843029 0.02141082215
0.058843029 0.02229300266
0.058843029 0.02323983271
0.058843029 0.02425605007
0.058843029 0.02534673969
0.058843029 0.02651735919
0.058843029 0.02777376613
0.058843029 0.02912224735
0.058843029 0.03056955039
0.058843029 0.0321229173
0.058843029 0.03379012084
0.058843029 0.03557950338
0.058843029 0.03749999905
0.06183535981 0.0132554999
0.06183535981 0.01354002743
0.06183535981 0.01384540621
0.06183535981 0.01417316431
0.06183535981 0.01452494176
0.06183535981 0.01490249881
0.06183535981 0.01530772467
0.06183535981 0.01574264703
0.06183535981 0.01620944214
0.06183535981 0.01671044578
0.06183535981 0.01724816486
0.06183535981 0.01782529004
0.06183535981 0.01844470915
0.06183535981 0.01910952165
0.06183535981 0.01982305413
0.06183535981 0.02058887698
0.06183535981 0.02141082224
0.06183535981 0.02229300278
0.06183535981 0.02323983285
0.06183535981 0.02425605023
0.06183535981 0.02534673988
[truncated: 1,039,591 more chars]
