# Supplementary material for: Morphologic and Aerodynamic Considerations Regarding the Plumed Seeds of Tragopogon pratensis and Their Implications for Seed Dispersal
Source: PLoS One. 2015 May 4;10(5):e0125040. doi: 10.1371/journal.pone.0125040 (PMC4418730; doi:10.1371/journal.pone.0125040)
Supplement: S2 Archive — (ZIP) [file pone.0125040.s010.zip › CFD/Read me.txt]

Meshes have been done with Ansys ICEM software.

The following meshes are provided:
2D - Cone angle 0,
2D - Cone angle 15, 
2D - Cone angle 22,
2D - Cone angle 30.

as an example we also include the project file for the 2D simulation:
2Daxi-simulation.cfx. 
  
Ansys CFX-Pre software is launched and "2Daxi-simulation.cfx" project may be loaded as an example. You may first need to reload the mesh or switch between one mesh to another to study the influence of the cone angle. This has to be done at the very top of the left panel under the item "Mesh".
In this same left panel are defined some parameters that can to be adjusted according to the list provided in "runs.txt". These parameters (free-stream velocity and permeability) are to be found under the item "Expressions". The simulation may now be launched.
