# Supplementary material for: Morphologic and Aerodynamic Considerations Regarding the Plumed Seeds of Tragopogon pratensis and Their Implications for Seed Dispersal
Source: PLoS One. 2015 May 4;10(5):e0125040. doi: 10.1371/journal.pone.0125040 (PMC4418730; doi:10.1371/journal.pone.0125040)
Supplement: S2 Archive — (ZIP) [file pone.0125040.s010.zip › CFD/Runs.txt]

Run ID	Type	Velocity	Permeability	AoA
3D322_1	3D	0.3	1.00E-10	22
3D322_2	3D	0.3	1.00E-09	22
3D322_3	3D	0.3	2.00E-09	22
3D322_4	3D	0.3	3.50E-09	22
3D322_5	3D	0.3	4.00E-09	22
3D322_6	3D	0.3	4.20E-09	22
3D322_7	3D	0.3	4.50E-09	22
3D322_8	3D	0.3	5.00E-09	22
3D322_9	3D	0.3	6.00E-09	22
3D322_10	3D	0.3	7.00E-09	22
3D322_11	3D	0.3	8.00E-09	22
3D322_12	3D	0.3	9.00E-09	22
3D322_13	3D	0.3	1.00E-08	22
3D322_14	3D	0.3	2.00E-08	22
3D322_15	3D	0.3	3.00E-08	22
3D322_16	3D	0.3	5.00E-08	22
3D322_17	3D	0.3	7.00E-08	22
3D322_18	3D	0.3	1.00E-07	22
3D322_19	3D	0.3	2.00E-07	22
3D322_20	3D	0.3	5.00E-07	22
3D322_21	3D	0.3	7.00E-07	22
3D322_22	3D	0.3	1.00E-06	22
3D322_23	3D	0.3	5.00E-06	22
2D300_1	2D axi	0.3	4.50E-09	0
2D300_2	2D axi	0.3	5.00E-09	0
2D300_3	2D axi	0.3	6.00E-09	0
2D300_4	2D axi	0.3	7.00E-09	0
2D300_5	2D axi	0.3	8.00E-09	0
2D300_6	2D axi	0.3	9.00E-09	0
2D300_7	2D axi	0.3	1.00E-08	0
2D300_8	2D axi	0.3	2.00E-08	0
2D300_9	2D axi	0.3	3.00E-08	0
2D300_10	2D axi	0.3	5.00E-08	0
2D300_11	2D axi	0.3	7.00E-08	0
2D300_12	2D axi	0.3	1.00E-07	0
2D300_13	2D axi	0.3	2.00E-07	0
2D300_14	2D axi	0.3	5.00E-07	0
2D300_15	2D axi	0.3	7.00E-07	0
2D300_16	2D axi	0.3	1.00E-06	0
2D300_17	2D axi	0.3	5.00E-06	0
2D315_1	2D axi	0.3	4.50E-09	15
2D315_2	2D axi	0.3	5.00E-09	15
2D315_3	2D axi	0.3	6.00E-09	15
2D315_4	2D axi	0.3	7.00E-09	15
2D315_5	2D axi	0.3	8.00E-09	15
2D315_6	2D axi	0.3	9.00E-09	15
2D315_7	2D axi	0.3	1.00E-08	15
2D315_8	2D axi	0.3	2.00E-08	15
2D315_9	2D axi	0.3	3.00E-08	15
2D315_10	2D axi	0.3	5.00E-08	15
2D315_11	2D axi	0.3	7.00E-08	15
2D315_12	2D axi	0.3	1.00E-07	15
2D315_13	2D axi	0.3	2.00E-07	15
2D315_14	2D axi	0.3	5.00E-07	15
2D315_15	2D axi	0.3	7.00E-07	15
2D315_16	2D axi	0.3	1.00E-06	15
2D315_17	2D axi	0.3	5.00E-06	15
2D322_1	2D axi	0.3	1.00E-09	22
2D322_2	2D axi	0.3	1.50E-09	22
2D322_3	2D axi	0.3	2.00E-09	22
2D322_4	2D axi	0.3	2.50E-09	22
2D322_5	2D axi	0.3	3.00E-09	22
2D322_6	2D axi	0.3	3.20E-09	22
2D322_7	2D axi	0.3	3.40E-09	22
2D322_8	2D axi	0.3	3.60E-09	22
2D322_9	2D axi	0.3	3.80E-09	22
2D322_10	2D axi	0.3	4.00E-09	22
2D322_11	2D axi	0.3	4.20E-09	22
2D322_12	2D axi	0.3	4.50E-09	22
2D322_13	2D axi	0.3	5.00E-09	22
2D322_14	2D axi	0.3	6.00E-09	22
2D322_15	2D axi	0.3	7.00E-09	22
2D322_16	2D axi	0.3	8.00E-09	22
2D322_17	2D axi	0.3	9.00E-09	22
2D322_18	2D axi	0.3	1.00E-08	22
2D322_19	2D axi	0.3	2.00E-08	22
2D322_20	2D axi	0.3	3.00E-08	22
2D322_21	2D axi	0.3	5.00E-08	22
2D322_22	2D axi	0.3	7.00E-08	22
2D322_23	2D axi	0.3	1.00E-07	22
2D322_24	2D axi	0.3	2.00E-07	22
2D322_25	2D axi	0.3	5.00E-07	22
2D322_26	2D axi	0.3	7.00E-07	22
2D322_27	2D axi	0.3	1.00E-06	22
2D322_28	2D axi	0.3	5.00E-06	22
2D330_1	2D axi	0.3	4.50E-09	30
2D330_2	2D axi	0.3	5.00E-09	30
2D330_3	2D axi	0.3	6.00E-09	30
2D330_4	2D axi	0.3	7.00E-09	30
2D330_5	2D axi	0.3	8.00E-09	30
2D330_6	2D axi	0.3	9.00E-09	30
2D330_7	2D axi	0.3	1.00E-08	30
2D330_8	2D axi	0.3	2.00E-08	30
2D330_9	2D axi	0.3	3.00E-08	30
2D330_10	2D axi	0.3	5.00E-08	30
2D330_11	2D axi	0.3	7.00E-08	30
2D330_12	2D axi	0.3	1.00E-07	30
2D330_13	2D axi	0.3	2.00E-07	30
2D330_14	2D axi	0.3	5.00E-07	30
2D330_15	2D axi	0.3	7.00E-07	30
2D330_16	2D axi	0.3	1.00E-06	30
2D330_17	2D axi	0.3	5.00E-06	30
2D0522_1	2D axi	0.05	2.00E-08	22
2D0522_2	2D axi	0.05	3.00E-08	22
2D122_1	2D axi	0.1	2.00E-08	22
2D122_2	2D axi	0.1	3.00E-08	22
2D222_1	2D axi	0.2	1.00E-08	22
2D222_2	2D axi	0.2	2.00E-08	22
2D222_3	2D axi	0.2	3.00E-08	22
2D422_1	2D axi	0.4	4.00E-09	22
2D422_2	2D axi	0.4	6.00E-09	22
2D422_3	2D axi	0.4	8.00E-09	22
2D422_4	2D axi	0.4	1.00E-08	22
2D422_5	2D axi	0.4	2.00E-08	22
2D422_6	2D axi	0.4	3.00E-08	22
2D522_1	2D axi	0.5	3.00E-09	22
2D522_2	2D axi	0.5	4.00E-09	22
2D522_3	2D axi	0.5	6.00E-09	22
2D522_4	2D axi	0.5	8.00E-09	22
2D522_5	2D axi	0.5	1.00E-08	22
2D522_6	2D axi	0.5	2.00E-08	22
2D522_7	2D axi	0.5	3.00E-08	22
2D622_1	2D axi	0.6	3.00E-09	22
2D622_2	2D axi	0.6	4.00E-09	22
2D622_3	2D axi	0.6	6.00E-09	22
2D622_4	2D axi	0.6	8.00E-09	22
2D622_5	2D axi	0.6	1.00E-08	22
2D622_6	2D axi	0.6	2.00E-08	22
2D622_7	2D axi	0.6	3.00E-08	22
2D722_1	2D axi	0.7	3.00E-09	22
2D722_2	2D axi	0.7	4.00E-09	22
2D722_3	2D axi	0.7	6.00E-09	22
2D722_4	2D axi	0.7	8.00E-09	22
2D722_5	2D axi	0.7	1.00E-08	22
2D722_6	2D axi	0.7	2.00E-08	22
2D722_7	2D axi	0.7	3.00E-08	22
2D822_1	2D axi	0.8	3.00E-09	22
2D822_2	2D axi	0.8	4.00E-09	22
2D822_3	2D axi	0.8	6.00E-09	22
2D822_4	2D axi	0.8	8.00E-09	22
2D822_5	2D axi	0.8	1.00E-08	22
2D822_6	2D axi	0.8	2.00E-08	22
2D822_7	2D axi	0.8	3.00E-08	22
2D922_1	2D axi	0.9	3.00E-09	22
2D922_2	2D axi	0.9	4.00E-09	22
2D922_3	2D axi	0.9	6.00E-09	22
2D922_4	2D axi	0.9	8.00E-09	22
2D922_5	2D axi	0.9	1.00E-08	22
2D922_6	2D axi	0.9	2.00E-08	22
2D922_7	2D axi	0.9	3.00E-08	22
2D1022_1	2D axi	1	2.00E-09	22
2D1022_2	2D axi	1	3.00E-09	22
2D1022_3	2D axi	1	4.00E-09	22
2D1022_4	2D axi	1	6.00E-09	22
2D1022_5	2D axi	1	8.00E-09	22
2D1022_6	2D axi	1	1.00E-08	22
2D1022_7	2D axi	1	2.00E-08	22
2D1022_8	2D axi	1	3.00E-08	22
2D1122_1	2D axi	1.1	2.00E-09	22
2D1122_2	2D axi	1.1	3.00E-09	22
2D1122_3	2D axi	1.1	4.00E-09	22
2D1122_4	2D axi	1.1	6.00E-09	22
2D1122_5	2D axi	1.1	8.00E-09	22
2D1122_6	2D axi	1.1	1.00E-08	22
2D1122_7	2D axi	1.1	2.00E-08	22
2D1122_8	2D axi	1.1	3.00E-08	22
2D1222_1	2D axi	1.2	2.00E-09	22
2D1222_2	2D axi	1.2	3.00E-09	22
2D1222_3	2D axi	1.2	4.00E-09	22
2D1222_4	2D axi	1.2	6.00E-09	22
2D1222_5	2D axi	1.2	8.00E-09	22
2D1222_6	2D axi	1.2	1.00E-08	22
2D1222_7	2D axi	1.2	2.00E-08	22
2D1222_8	2D axi	1.2	3.00E-08	22
2D1322_1	2D axi	1.3	2.00E-09	22
2D1322_2	2D axi	1.3	3.00E-09	22
2D1322_3	2D axi	1.3	4.00E-09	22
2D1322_4	2D axi	1.3	6.00E-09	22
2D1322_5	2D axi	1.3	8.00E-09	22
2D1322_6	2D axi	1.3	1.00E-08	22
2D1322_7	2D axi	1.3	2.00E-08	22
2D1322_8	2D axi	1.3	3.00E-08	22
2D1422_1	2D axi	1.4	2.00E-09	22
2D1422_2	2D axi	1.4	3.00E-09	22
2D1422_3	2D axi	1.4	4.00E-09	22
2D1422_4	2D axi	1.4	6.00E-09	22
2D1422_5	2D axi	1.4	8.00E-09	22
2D1422_6	2D axi	1.4	1.00E-08	22
2D1422_7	2D axi	1.4	2.00E-08	22
2D1422_8	2D axi	1.4	3.00E-08	22
2D1522_1	2D axi	1.5	2.00E-09	22
2D1522_2	2D axi	1.5	3.00E-09	22
2D1522_3	2D axi	1.5	4.00E-09	22
2D1522_4	2D axi	1.5	6.00E-09	22
2D1522_5	2D axi	1.5	8.00E-09	22
2D1522_6	2D axi	1.5	1.00E-08	22
2D1522_7	2D axi	1.5	2.00E-08	22
2D1522_8	2D axi	1.5	3.00E-08	22
